# Supplementary material for: Stress susceptibility in Trypanosoma brucei lacking the RNA-binding protein ZC3H30
Source: PLoS Negl Trop Dis. 2018 Oct 1;12(10):e0006835. doi: 10.1371/journal.pntd.0006835 (PMC6181440; doi:10.1371/journal.pntd.0006835)
Supplement: S1 Table — (XLSX) [file pntd.0006835.s009.xlsx]

## Sheet: Oligos
Oligo ID	Name	Sequence (5' - 3')		Restriction sites are in red
cz5503	ZC3H30 5'UTR Forward (NotI) for in situ V5	AATGCGGCCGCACGAGAGGAAGCAAGAGGGAAGG
cz5504	ZC3H30 5'UTR Reverse (XbaI) for in situ V5	AATTCTAGAGTTAAAGCGGCACCAATCTG
cz5505	ZC3H30 CDS Forward (XhoI) = F-fl	AATCTCGAGATGCCTCCCGCTGACAGGAAC
cz5506	ZC3H30 CDS Reverse (ApaI) = R-fl	AATGGGCCCCTACGCTTTTTGCCGACG
cz5673	ZC3H30 Forward for tethering	AATGGGCCCATGCCTCCCGCTGACAGGAAC
cz5674	ZC3H30 Reverse for tethering	AATGTTAACCGCTTTTTGCCGACGTTTC
cz5815	ZC3H30 inside CDS (start 1695) Forward - Fcds	aatGGGCCCCCCGCGTCACAGCGTTCG
cz6137	ZC3H30 upstream of 5'UTR - Forward - F1	ATGAACAAGTTCAATGAATGTAA
cz6138	in ZC3H30 CDS Reverse = Rcds	CTGTTGACGGAGCATCGGAAGAA
cz6139	BLA internal Reverse = R2	TGAGGGTGGATTCTTCTTGA
cz6140	PAC internal Reverse = R3	TGGCGAGGCGCACCGTGGGCT
cz6145	BLA internal Forward = F2	GTGAATTGCTGCCCTCTGGT
cz6146	PAC internal Forward =F3	TGCCCGAAGGACCGCGCACCT
cz6147	ZC3H30 outside 3'utr Reverse = R1	ACAAACGTAAAGGCACATAC
cz6098	ZC3H30 KO 5'UTR Forward (XhoI)	AATCTCGAGACACCCCTGAACTACTGTAGACG
cz6099	ZC3H30 KO 5'UTR Reverse (HindIII)	AATAAGCTTGTTAAAGCGGCACCAATCTG
cz6100	ZC3H30 KO 3'UTR Forward (EcoRI)	AATGAATTCGCGGTGGTCCACAGCAATG
cz6101	ZC3H30 KO 3'UTR Forward (BamHI)	AATGGATCCCCCGCATACCATCACTG
cz6179	5'UTR ZC3H30-TAP Forward (SacI-NotI)	AATGAGCTCGCGGCCGCACACCCCTGAACTACTGTAGACG
cz6180	5'UTR ZC3hH30-TAP Reverse (NdeI)	AATCATATGGTTAAAGCGGCACCAATCTG
cz6611	Tb927.8.3820 RNAi BglII-HindIII Forward	AATAGATCTAAGCTTACATCACCTTTCGTGGGAAG
cz6612	Tb927.8.3820 RNAi SalI-EcoRI-Reverse	AATGAATTCGTCGACGACGAGAATGGGATCGTGTT
cz5810	ZC3H30 for tethering (= 5673) Forward	AATGGGCCCATGCCTCCCGCTGACAGGAAC
cz5811	ZC3H30 N-teminal fragment for tethering, ends at 849, Reverse	AATGTTAACATGAATATTTTTGCAATCTTCCA
cz5812	ZC3H30 C-teminal fragment for tethering, starts at 850, Forward	AATGGGCCCATTTGCCGCGAGTATGAC
Northern and Southern blot oligos
Oligo ID	Name	Sequence
cz2827	HSP70 Forward	GGGGATCCATGACATACGAAGGCGCC
cz3257	HSP70 REverse	ACGACTCCGCAACCTCCT
cz2697	CAT Forward	TACACCGTTTTCCATGAGCA
cz2698	CAT Reverse	CCTGCCACTCATCGCAGTA
cz2581	tubulin Forward	CCTTTGGCACAACGTCACCACGG
cz2724	tubulin Reverse	TGACTCGCCGCAACCTCGAT
cz4490	spliced leader oligo (antisense)	CAATATAGTACAGAAACTGTTCTAATAATAGCGTTAGTT
cz6181	ZC3H30 5'end of ORF Forward (HindIII) (from start of ORF)	AATAAGCTTCCATGCCTCCCGCTGACAGG
cz6182	ZC3H300 5'end of ORF Reverse (ApaI) (449-470 of ORF)	AATGGGCCCTGTTGACGGAGCATCGGAAGAA

## Sheet: Plasmids
Name	Purpose	Details	Oligos	Plasmid backbone
pHD2613	In situ tagging with N-terminal V5 peptide, blasticidin resistance	5'-UTR cloned using NotI, XbaI; ORF cloned using XhoI,ApaI, using BLA-V5 plasmid	5503 - 5506	BLA/V5	Shen et al., Mol Biochem Parasitol. 2001;113:171-3.
pHD2667	lambdaN-ZC3H30-myc, tetracycline inducible	Open reading frame cloned into pHD with Apa I and Hpa I	5673 & 5674	pHD2412	Delhi et al., PLoSOne. 2011;6:e25112; Erben et al., PLoS Pathogens. 2014;10:e1004178
pHD2826	Knockout with Blasticidin resistance	5'UTR fragment (XhoI, HindIII) - BLA - 3'UTR fragment (EcoRI, BamHI)	6098 - 6101	pGEM
pHD2827	Knockout with Puromycin resistance	5'UTR fragment (XhoI, HindIII) - PAC -3'UTR fragment (EcoRI, BamHI)	6098 - 6101	pGEM
pHD2842	In situ N-terminal TAP-tagging Puromycin resistance	5'UTR fragment (NotI, NdeI)- PAC - TAP - Start of ORF (HindIII, ApaI)	6179 - 6180, 5503-4	p2676	Kelly et al., Mol biochem parasitol 2007;154:103–9
pHD2950	Tb927.8.3820 RNAi, stem-loop, hygromycin reistance	RNAi fragment sense (HindII,SalI)-Spacer (EcoRI, BglII)- RNAi fragment antisense	6611 & 6612	pHD1146	Estévez et al., EMBO J. 2001;20:3831-9.
SK184	in situ C-terminal YFP tagged hypothetical protein Tb927.8.3820	Gift from Susanne Kramer			Fritz et al.,. Nucleic Acids Res 2015;43:8013-32

## Sheet: Drug selection
Antibiotics	Bloodstream form	Procyclic form	Plasmids	Plasmids
Phleomycin	0.2mg/ml	0.2mg/ml	pHD1313, tet repressor
Blasticidin	5mg/ml	10mg/ml	pHD2826, ZC3H30 KO	pHD2613, V5-ZC3H30
Puromycin	0.2mg/ml	1mg/ml	pHD2827, ZC3H30 KO	pHD2842, TAP-ZC3H30
G418	5mg/ml	15mg/ml	pHD514, T7 polymerase
Hygromycin	15mg/ml	50mg/ml	pHD2950, inducible lamdaN-ZC3H30-myc
