# Supplementary material for: Stress susceptibility in Trypanosoma brucei lacking the RNA-binding protein ZC3H30
Source: PLoS Negl Trop Dis. 2018 Oct 1;12(10):e0006835. doi: 10.1371/journal.pntd.0006835 (PMC6181440; doi:10.1371/journal.pntd.0006835)
Supplement: S2 Table — For a detailed legend see the top sheet of the Table. (XLS) [file pntd.0006835.s010.xls]

## Sheet: Legend
Transcriptomes of procyclic-form DKO and DKO+ cells
1. Correlations
The table shows Pearson correlation coeffecients for Reads Per Million reads (RPM) ofthe unique genes for all datasets
2. DeSeq2 DKO vs DKO+
Results of DeSeq2 analysis comparing the DKO, and DKO+ datasets. In the log2 fold change columns, mRNAs that are significantly increased (>2x up, Padj<0.05) are in red and mRNAs that are significantly decreased (>2xdown, Padj<0.05) are in blue. Significant regulation was only seen after heat shock. Previous heat shock results (columns P-S) are from 10.1371/journal.pntd.0004982 and developmental r…
3. Reads per million reads for the unique gene list.
Colour codes are as indicated by the titles at the tops of the columns.
4. Raw read counts.

## Sheet: 1. Correlations
	DKO+1 RPM	DKO+2 RPM	DKO1 RPM	DKO2 RPM	39° DKO+1 RPM	39° DKO+2 RPM	39° DKO1 RPM	39° DKO2 RPM
DKO+1 RPM	1	0.99	0.99	0.99	0.92	0.93	0.92	0.92	DKO+1 RPM
DKO+2 RPM		1	0.99	0.99	0.9	0.93	0.9	0.91	DKO+2 RPM
DKO1 RPM			1	0.99	0.91	0.93	0.92	0.92	DKO1 RPM
DKO2 RPM				1	0.91	0.92	0.91	0.92	DKO2 RPM
39° DKO+1 RPM					1	0.98	0.99	0.99	39° DKO+1 RPM
39° DKO+2 RPM						1	0.97	0.98	39° DKO+2 RPM
39° DKO1 RPM							1	0.99	39° DKO1 RPM
39° DKO2 RPM								1	39° DKO2 RPM

## Sheet: 2. DEseq2 DKO vs DKO+
GeneID	annotation	class	log2FoldChange DKO/DKO+	padj DKO/DKO+	log2FoldChange 39° DKO/DKO+	padj 39° DKO/DKO+	log2FoldChange DKO+39° /DKO+	padj DKO+39° /DKO+	log2FoldChange DKO39° /DKO	padj DKO39° /DKO	DKO+ 39 > 27	DKO+ 39 < 27	DKO39 > 27	DKO39 < 27	log2 foldChange WT 39/27 (MInia)	WT padj 39/27 (minia)	WT 39 > 27	WT 39 < 27	log2FoldChange BS/PC	padj BS/PC
Tb927.9.3280	acidocalcisomal exopolyphosphatase	Acidocalcisome	-0.0152	1	-0.1164	1	-0.2068	0.189121	-0.3078	0.0354127	0	0	0	0	-0.304	0.319104	0	0	0.0948	0.785611
Tb927.11.7060	acidocalcisomal pyrophosphatase (VSP1)	Acidocalcisome	0.0251	1	-0.0725	1	-0.6477	2.49298e-08	-0.7452	6.05888e-11	0	0	0	0	-0.1617	0.863629	0	0	0.0635	0.799416
Tb927.11.12220	catalytic subunit of the vacuolar transporter chaperone 4, polyphosphate polymerase, Vtc4	Acidocalcisome	-0.1039	1	0.0077	1	-0.0209	0.911922	0.0907	0.580459	0	0	0	0	-0.3237	0.442509	0	0	-0.2537	0.303039
Tb927.10.5780	amino acid tansporter, putative	Amino.acid.transport	0.046	1	-0.0503	1	0.369	0.00813793	0.2727	0.0526468	0	0	0	0	-0.1392	0.897898	0	0	-0.7451	0.00600511
Tb927.11.15840	Amino acid transporter AAT16 Lys, Arg, high affinity Lysine	Amino.acid.transport	-0.0006	1	-0.1638	1	-0.8094	2.01721e-11	-0.9725	2.32887e-16	0	0	0	0	-0.9132	0.000407252	0	0	-0.6288	0.0141237
Tb927.8.4700	amino acid transporter, AAT5	Amino.acid.transport	0.2006	1	-0.2024	1	-0.9916	3.93188e-11	-1.3945	1.41949e-21	0	0	0	1	-0.0189	0.993413	0	0	-0.8997	0.000524866
Tb927.4.3930	amino acid transporter, putative	Amino.acid.transport	0.0743	1	-0.029	1	-0.2446	0.0961199	-0.3478	0.0114899	0	0	0	0	-0.7298	0.0204073	0	0	-0.7353	0.0122216
Tb927.10.9850	amino acid transporter, putative	Amino.acid.transport	-0.0687	1	-0.0796	1	0.0512	0.800258	0.0403	0.837234	0	0	0	0	0.515	0.0928235	0	0	0.9934	0.000398588
Tb927.8.5450	amino acid transporter, putative (AAT6)	Amino.acid.transport	0.0018	1	0.0124	1	-0.6845	9.12022e-07	-0.6738	9.50625e-07	0	0	0	0	-0.2126	0.573123	0	0	-0.3289	0.29918
Tb927.10.6500	amino acid transporter, putative,amino acid permease, putative	Amino.acid.transport	-0.0804	1	-0.2147	1	-0.6447	0.000312104	-0.779	6.96941e-06	0	0	0	0	0.1349	0.806866	0	0	0.9178	0.0054127
Tb927.6.4660	cationic amino acid transporter, putative	Amino.acid.transport	-0.0557	1	-0.1825	1	-0.137	0.395547	-0.2636	0.0697675	0	0	0	0	0.7562	0.0975119	0	0	-1.3077	1.38874e-08
Tb927.9.10340	Polyamine transporter 1 (TbPOT1)	Amino.acid.transport	-0.0487	1	-0.1624	1	-0.0335	0.850225	-0.1471	0.320954	0	0	0	0	-0.226	0.592191	0	0	0.2841	0.315097
Tb927.11.6680	Polyamine transporter 2 (TbPOT2)	Amino.acid.transport	0.1044	1	-0.1321	1	-0.0566	0.751382	-0.2931	0.0413637	0	0	0	0	-0.0189	1	0	0	-0.5841	0.0426513
Tb927.4.360	1,2-Dihydroxy-3-keto-5-methylthiopentene dioxygenase, putative	Amino.acids	0.0922	1	0.0462	1	-0.7312	3.11204e-07	-0.7771	2.71538e-08	0	0	0	0	-1.5995	0.000109102	0	1	0.2653	0.282488
Tb927.11.1560	1,2-Dihydroxy-3-keto-5-methylthiopentene dioxygenase, putative	Amino.acids	-0.0455	1	0.1552	1	-1.2308	9.1899e-19	-1.03	7.94528e-14	0	1	0	1	-1.4383	0.000907821	0	1	-0.7703	0.00171139
Tb927.8.6060	2-amino-3-ketobutyrate coenzyme A ligase, putative	Amino.acids	-0.0254	1	0.0153	1	-1.2472	7.29601e-24	-1.2064	1.43013e-22	0	1	0	1	-0.6016	0.0480287	0	0	-1.804	5.38127e-15
Tb927.11.6630	3-methylcrotonoyl-CoA carboxylase beta subunit, putative	Amino.acids	-0.0304	1	-0.0953	1	0.278	0.0487418	0.2132	0.132389	0	0	0	0	0.4244	0.223584	0	0	0.2598	0.344848
Tb927.8.2020	agmatinase, putative	Amino.acids	-0.0184	1	-0.0803	1	-0.6075	5.46631e-06	-0.6693	2.70928e-07	0	0	0	0	-0.2142	0.384246	0	0	-0.858	0.000828692
Tb927.5.1280	alanine racemase, putative	Amino.acids	-0.0621	1	-0.2647	1	0.0717	0.722833	-0.1308	0.472837	0	0	0	0	-0.0336	0.977408	0	0	-0.7119	0.0096995
Tb927.1.3000	amidohydrolase, putative	Amino.acids	0.1444	1	-0.0907	1	0.4336	0.00418496	0.1985	0.216439	0	0	0	0	0.3068	0.806866	0	0	0.491	0.0655146
Tb927.9.6170	arginine kinase (AK) in cytosol and flagellum	Amino.acids	-0.0916	1	-0.0906	1	-0.0213	0.901264	-0.0202	0.905239	0	0	0	0			0	0	-0.4205	0.0176194
Tb927.7.1110	asparagine synthetase a, putative	Amino.acids	0.0697	1	0.0388	1	-0.8311	5.16374e-11	-0.8619	4.08498e-12	0	0	0	0	-1.0262	0.000272835	0	1	-0.1082	0.627447
Tb927.10.3660	aspartate aminotransferase	Amino.acids	0.046	1	0.1382	1	0.3604	0.00724473	0.4527	0.000438555	0	0	0	0	-0.3147	0.593361	0	0	0.0562	0.852498
Tb927.11.5090	aspartate aminotransferase, mitochondrial	Amino.acids	-0.0764	1	-0.0035	1	0.4084	0.00464955	0.4814	0.000601083	0	0	0	0	0.9351	0.00622899	0	0	-0.8057	0.0235495
Tb927.2.4590	branched-chain amino acid aminotransferase, putative	Amino.acids	0.026	1	-0.0121	1	-0.999	7.11194e-15	-1.0371	2.28081e-16	0	0	0	1	0.0314	0.951607	0	0	0.5201	0.0767143
Tb927.11.2230	carnitine O-acetyltransferase, putative (CAT)	Amino.acids	0.1314	1	-0.0036	1	-0.8822	8.64196e-11	-1.0171	8.37936e-15	0	0	0	1	-0.8314	0.145056	0	0	-0.1173	0.741555
Tb927.10.470	choline dehydrogenase, putative	Amino.acids	0.0751	1	-0.0351	1	0.0501	0.776604	-0.06	0.715731	0	0	0	0	0.0272	0.88616	0	0	-1.9551	4.6616e-16
Tb927.9.12320	cystathione gamma lyase, putative	Amino.acids	0.0766	1	0.012	1	-0.733	8.49014e-08	-0.7975	3.25394e-09	0	0	0	0	-1.2109	6.84248e-06	0	1	-2.0688	4.74513e-34
Tb11.02.5400	cystathionine beta-synthase, putative	Amino.acids	0.1104	1	0.1298	1	-0.3998	0.00724591	-0.3803	0.00924437	0	0	0	0			0	0
Tb927.10.2750	deoxyhypusine synthase	Amino.acids	0.0469	1	0.1042	1	-0.5067	0.000675656	-0.4493	0.0021512	0	0	0	0	-0.4719	0.146671	0	0	-0.3011	0.216965
Tb927.1.870	deoxyhypusine synthase, putative	Amino.acids	-0.0116	1	-0.0588	1	0.2196	0.174023	0.1726	0.284609	0	0	0	0	-0.0145	0.979505	0	0	-0.4316	0.100985
Tb927.7.5560	glucosamine-fructose-6-phosphate aminotransferase, putative	Amino.acids	-0.0237	1	0.0016	1	0.8076	1.63162e-08	0.833	4.58899e-09	0	0	0	0	-0.077	0.973851	0	0	0.3256	0.225186
Tb927.10.11970	glutamine aminotransferase (GlnAT)	Amino.acids	-0.0083	1	0.0666	1	-0.0908	0.618211	-0.0159	0.938142	0	0	0	0	0.4168	0.249041	0	0	-0.6979	0.0424065
Tb927.5.3800	glutamine hydrolysing (not ammonia-dependent) carbomoyl phosphate synthase, putative	Amino.acids	0.1437	1	0.1725	1	-0.6629	0.000281025	-0.634	0.000434122	0	0	0	0	-1.6529	4.76878e-10	0	1	0.947	0.0440788
Tb927.7.4970	glutamine synthetase, putative	Amino.acids	0.1243	1	0.0912	1	-1.8271	7.15788e-45	-1.8602	3.17316e-48	0	1	0	1	-0.949	0.000253718	0	0	-3.6982	4.48237e-51
Tb927.7.6940	glutaminyl cyclase, putative	Amino.acids	0.0559	1	0.1	1	0.332	0.0186128	0.3762	0.00564654	0	0	0	0	0.537	0.0748648	0	0	0.18	0.503832
Tb927.11.9670	glycine synthase, aminomethyltransferase, mitochondrial, putative (GCVT1)	Amino.acids	0.0023	1	-0.0983	1	-0.0591	0.727626	-0.1596	0.275051	0	0	0	0	0.7841	0.244678	0	0	-0.9762	0.00103028
Tb927.1.1270	homocysteine S-methyltransferase, putative	Amino.acids	0.0417	1	0.0567	1	-0.1876	0.225371	-0.1726	0.250252	0	0	0	0	0.8828	0.00246101	0	0	1.2601	5.63893e-06
Tb927.6.4430	homoserine kinase and VSG silencing factor	Amino.acids	-0.0697	1	-0.3037	1	-0.3833	0.0043073	-0.6172	1.28121e-06	0	0	0	0	0.3231	0.841457	0	0	-0.1841	0.609704
Tb927.11.1670	ISCS2, NFS cysteine desulfurase	Amino.acids	-0.1101	1	-0.0358	1	-0.5765	0.00011755	-0.5021	0.000735731	0	0	0	0	0.229	0.465973	0	0	-0.5847	0.0358523
Tb927.11.1540	isovaleryl-coA dehydrogenase, putative	Amino.acids	0.0498	1	-0.0992	1	-0.4886	0.00248952	-0.6375	3.86257e-05	0	0	0	0	-1.1297	0.000178061	0	1	-1.5664	1.04139e-05
Tb927.9.2010	kynureninase, putative	Amino.acids	-0.0237	1	0.148	1	0.1094	0.494118	0.2812	0.0433134	0	0	0	0	-0.5208	0.109712	0	0	0.7224	0.0594138
Tb927.10.4460	leucine carboxyl methyltransferase, putative	Amino.acids	-0.0292	1	-0.0078	1	-0.3195	0.0526457	-0.298	0.0635977	0	0	0	0	0.4038	0.169012	0	0	0.2531	0.542754
Tb927.7.5920	mercaptopyruvate sulfurtransferase, putative (MST)	Amino.acids	-0.0629	1	0.0479	1	-0.5978	0.0001593	-0.487	0.00188391	0	0	0	0	-0.2828	0.609861	0	0	0.1662	0.7229
Tb927.10.4000	methylglutaconyl-CoA hydratase, mitochondrial precursor, putative	Amino.acids	-0.0037	1	-0.1164	1	0.222	0.0963756	0.1094	0.433438	0	0	0	0	0.33	0.659673	0	0	-1.6569	9.10623e-09
Tb927.7.7040	methylthioadenosine phosphorylase, putative (MTAP)	Amino.acids	-0.0848	1	0.0176	1	0.2949	0.0461414	0.3975	0.0047032	0	0	0	0	-0.1943	0.700766	0	0	0.2396	0.371031
Tb927.9.1960	nitrilase, putative	Amino.acids	0.0127	1	-0.2787	1	-0.9074	5.47501e-11	-1.1987	6.94052e-19	0	0	0	1	-0.0014	0.866192	0	0	-1.1106	0.000574624
Tb927.7.1910	pyridoxal phosphate containing glycine decarboxylase, putative	Amino.acids	0.0132	1	-0.1091	1	-0.7965	1.39782e-09	-0.9186	9.34134e-13	0	0	0	0	-0.7539	0.0136152	0	0	-0.3243	0.220166
Tb927.8.3130	S-adenosyl-methyltransferase mraW-like protein, putative	Amino.acids	-0.0818	1	-0.0702	1	0.0599	0.783755	0.0715	0.72661	0	0	0	0	0.1865	0.764851	0	0	-0.0267	0.938709
Tb927.11.9590	S-adenosylhomocysteine hydrolase, putative	Amino.acids	0.1281	1	-0.1058	1	-0.5549	1.3466e-05	-0.7887	1.62255e-10	0	0	0	0	-1.0559	2.69681e-05	0	1	-1.1189	1.2337e-10
Tb927.9.12910	selenocysteine lyase	Amino.acids	0.0612	1	-0.0399	1	0.6165	5.79712e-07	0.5155	3.17771e-05	0	0	0	0			0	0	-0.3221	0.20178
Tb927.7.4390	threonine synthase, putative	Amino.acids	-0.1199	1	0.1685	1	-1.4171	9.28516e-24	-1.1286	1.28588e-15	0	1	0	1	-0.567	0.0416235	0	0	-2.8687	4.38223e-42
Tb927.1.4690	arginine N-methyltransferase (PRMT1)	Arg.methylation	0.0446	1	0.0375	1	-0.4039	0.0050056	-0.4109	0.00347077	0	0	0	0	-0.4189	0.176312	0	0	-0.4554	0.113804
Tb927.10.3560	arginine N-methyltransferase, PRMT1 prozyme	Arg.methylation	0.0768	1	0.1995	1	-0.8058	3.34456e-06	-0.683	6.75637e-05	0	0	0	0	-1.0679	0.000612693	0	1	-0.6282	0.0007941
Tb927.5.3960	arginine N-methyltransferase, type I (PRMT6)	Arg.methylation	0.1063	1	-0.0619	1	0.2456	0.150195	0.0775	0.677505	0	0	0	0	-0.0801	0.765154	0	0	-0.182	0.609062
Tb927.10.640	arginine N-methyltransferase, type II (PRMT5)	Arg.methylation	0.0219	1	0.0672	1	0.7168	5.83355e-09	0.7622	4.25741e-10	0	0	0	0	0.5028	0.0864751	0	0	-0.5504	0.0158275
Tb927.7.5490	arginine N-methyltransferase, type III (PRMT7)	Arg.methylation	-0.0157	1	-0.0494	1	-1.2037	2.34817e-16	-1.2372	7.70205e-18	0	1	0	1	-1.1392	3.11525e-05	0	1	0.0302	0.956724
Tb927.11.11650	Cytoskeleton	BB	-0.0178	1	0.0794	1	0.1437	0.427336	0.2409	0.142488	0	0	0	0	-0.5374	0.34464	0	0	1.534	0.00253422
Tb927.10.370	calcineurin B subunit, putative	Calcium	-0.0505	1	-0.0696	1	-0.0531	0.814904	-0.0722	0.729301	0	0	0	0	0.8512	0.0423753	0	0	-0.5341	0.104378
Tb927.10.2880	calcium channel protein, putative	Calcium	0.0233	1	-0.0187	1	0.1551	0.32974	0.1131	0.474999	0	0	0	0	-0.7588	0.0156438	0	0	1.4798	0.000398407
Tb927.6.2720	calcium-binding protein, putative	Calcium	0.0038	1	-0.0506	1	0.281	0.0674271	0.2267	0.138711	0	0	0	0	0.4803	0.121906	0	0	-0.4037	0.162043
Tb927.11.13020	calmodulin	Calcium	0.019	1	-0.1714	1	-1.105	9.72304e-13	-1.2953	2.04856e-17	0	1	0	1	-1.1552	0.000258696	0	1	-0.3892	0.134665
Tb927.9.11230	calmodulin-like protein, putative,EF hand containing protein	Calcium	-0.0257	1	-0.0783	1	-1.3138	1.05521e-20	-1.3663	5.44043e-23	0	1	0	1	-0.5228	0.0411998	0	0	-0.1879	0.579031
Tb927.6.4710	calmodulin, putative	Calcium	-0.0145	1	-0.096	1	0.5123	0.000360067	0.4309	0.00291098	0	0	0	0	0.3414	0.265437	0	0	0.0734	0.837984
Tb927.9.6130	calmodulin, putative	Calcium	-0.1529	1	-0.0271	1	-0.1335	0.401502	-0.0077	0.968598	0	0	0	0	0.2079	0.523576	0	0	0.862	9.37122e-05
Tb927.11.9790	calmodulin, putative	Calcium	0.0273	1	0.0185	1	-0.0935	0.628063	-0.1022	0.571074	0	0	0	0	0.3045	0.614387	0	0	0.4055	0.103488
Tb927.11.7940	calmodulin, putative	Calcium	0.0575	1	-0.1908	1	-0.0772	0.704806	-0.3253	0.0520417	0	0	0	0	-0.0939	0.701807	0	0	1.6264	0.000182108
Tb927.11.3680	calmodulin, putative	Calcium	0.0014	1	-0.0042	1	-0.0089	0.969887	-0.0144	0.94882	0	0	0	0	0.0398	0.991444	0	0	0.6021	0.0921106
Tb927.4.3330	hypothetical protein, conserved, EF hand	Calcium	-0.2082	1	-0.0709	1	-0.3584	0.0313024	-0.2209	0.195645	0	0	0	0	-0.0589	0.98317	0	0	0.4364	0.156628
Tb927.10.6960	hypothetical protein, conserved, EF hand superfamily (E-4)	Calcium	0.0284	1	-0.2754	1	-0.0654	0.697173	-0.3691	0.0062653	0	0	0	0	-0.0218	0.96848	0	0	-0.6282	0.00786053
Tb927.8.6340	CYC10, CYC2-like cyclin	Cell.cycle	0.0111	1	-0.0915	1	2.2734	2.72039e-82	2.1709	5.09503e-73	1	0	1	0	1.4054	5.18864e-08	1	0	-0.2756	0.401631
Tb927.11.16390	(CKS1 cyclin dependent kinases regulatory subunit, putative	Cell.cycle	-0.0252	1	0.034	1	-0.2486	0.184055	-0.1893	0.306368	0	0	0	0	-0.0801	0.828674	0	0	0.1761	0.713376
Tb927.11.17000	AIR9	Cell.cycle	0.0386	1	-0.0142	1	0.0697	0.696286	0.017	0.930008	0	0	0	0	-0.1584	0.764396	0	0	0.898	0.07424
Tb927.10.15690	anaphase promoting complex, subunit 10-like protein	Cell.cycle	-0.0098	1	0.2108	1	0.4272	0.00513957	0.6479	7.33335e-06	0	0	0	0	0.5529	0.10574	0	0	-0.4448	0.205239
Tb927.11.8220	AUK1 aurora B kinase	Cell.cycle	-0.1113	1	0.0044	1	-0.324	0.0597697	-0.2082	0.234123	0	0	0	0	-0.2584	0.548593	0	0	0.6355	0.00727853
Tb927.7.7360	cdc2-related kinase (CRK2)	Cell.cycle	0.0168	1	-0.175	1	-0.5006	0.00113963	-0.6923	2.53593e-06	0	0	0	0	-0.1877	0.483217	0	0	-0.5818	0.054095
Tb927.7.5580	cell cycle associated protein MOB1-B	Cell.cycle	0.0759	1	0.0346	1	-0.5371	0.000131962	-0.5783	2.26342e-05	0	0	0	0	-0.3456	0.497017	0	0	-0.9294	0.00330439
Tb927.1.1060	Cell cycle checkpoint protein RAD1-like, putative	Cell.cycle	-0.1261	1	-0.0059	1	0.0076	0.97372	0.1278	0.473249	0	0	0	0	0.33	0.433252	0	0	0.2274	0.407992
Tb927.11.2710	cell division cycle 45 (CDC45), putative	Cell.cycle	0.0163	1	0.1119	1	-0.1628	0.322101	-0.0671	0.697338	0	0	0	0	-0.016	0.974174	0	0	0.4799	0.132603
Tb927.11.12430	cell division cycle phosphatase 14, putative	Cell.cycle	-0.0717	1	-0.0444	1	0.169	0.289923	0.1964	0.197064	0	0	0	0	0.2845	0.487685	0	0	0.5205	0.124944
Tb927.6.2150	cell division cycle protein 16, putative	Cell.cycle	0.0733	1	-0.0164	1	0.2632	0.0810951	0.1736	0.255832	0	0	0	0	-0.0395	0.904253	0	0	-0.5289	0.0176402
Tb927.1.3230	cell division cycle protein, putative	Cell.cycle	-0.0074	1	0.0445	1	0.2355	0.149459	0.2875	0.0635482	0	0	0	0	0.8544	0.464481	0	0	-0.1747	0.453974
Tb927.8.6500	cell division cycle protein, putative	Cell.cycle	-0.0512	1	0.0257	1	0.7178	7.51714e-08	0.7948	1.86666e-09	0	0	0	0	-0.2059	0.773301	0	0	1.2444	1.85445e-05
Tb927.4.2260	Centrin1	Cell.cycle	-0.0586	1	-0.0721	1	-0.6508	1.19847e-05	-0.6643	4.7776e-06	0	0	0	0	-0.2951	0.554663	0	0	-0.1683	0.612149
Tb927.8.1080	Centrin2	Cell.cycle	-0.1056	1	-0.185	1	0.2241	0.141683	0.1448	0.351989	0	0	0	0	0.1661	0.702687	0	0	-0.4725	0.093835
Tb927.10.8710	Centrin3	Cell.cycle	-0.0767	1	-0.0812	1	-0.749	3.54724e-06	-0.7534	1.86069e-06	0	0	0	0	-0.2042	0.548556	0	0	-0.2208	0.720783
Tb927.7.3410	Centrin4 - basal bodies and bilobe	Cell.cycle	-0.0615	1	0.1029	1	-0.6349	1.2105e-05	-0.4705	0.00120995	0	0	0	0	-0.771	0.0735117	0	0	0.4967	0.0513064
Tb927.11.13900	Centrin5	Cell.cycle	-0.026	1	0.0157	1	-0.5068	0.0048034	-0.4651	0.00811576	0	0	0	0	-0.013	0.867415	0	0	0.23	0.521833
Tb927.3.1610	CLK kinase	Cell.cycle	0.1087	1	0.028	1	-0.108	0.514879	-0.1886	0.206642	0	0	0	0	0.0072	0.891382	0	0	1.1735	8.20754e-05
Tb927.10.1070	CRK1 cdc2- like protein kinase	Cell.cycle	-0.0315	1	0.0419	1	-0.6176	3.77844e-05	-0.5441	0.000224328	0	0	0	0	-0.5353	0.115272	0	0	-0.4745	0.144613
Tb927.11.12310	CRK12 cdc2- like protein kinase	Cell.cycle	0.0069	1	-0.0532	1	0.6197	3.6858e-06	0.5597	2.9002e-05	0	0	0	0	-0.4247	0.181116	0	0	0.8214	0.0289801
Tb927.10.4990	CRK3 cdc2- like protein kinase	Cell.cycle	0.0475	1	-0.0003	1	-0.6085	1.97233e-05	-0.6562	2.06413e-06	0	0	0	0	-0.2671	0.47949	0	0	-0.2029	0.494582
Tb927.8.5390	CRK4 cdc2- like protein kinase	Cell.cycle	0.0171	1	-0.0674	1	0.1729	0.418549	0.0884	0.688057	0	0	0	0	0.8953	0.0062119	0	0	0.1787	0.602673
Tb927.2.4510	CRK9 cdc2- like protein kinase	Cell.cycle	0.0525	1	0.0945	1	0.1739	0.325196	0.216	0.194928	0	0	0	0	-0.226	0.523313	0	0	0.2521	0.450724
Tb927.3.4170	CRK9AP	Cell.cycle	-0.2865	1	-0.0114	1	0.0734	0.744506	0.3486	0.0600034	0	0	0	0	0.7373	0.0843526	0	0	-0.6823	0.0443014
Tb927.11.12610	CYC1, cyclin 1	Cell.cycle	0.0013	1	0.0134	1	0.4698	0.0010471	0.482	0.000639919	0	0	0	0	0.5898	0.0562228	0	0	-0.8719	0.000524297
Tb927.8.6350	CYC11, CYC2-like cyclin	Cell.cycle	-0.0348	1	0.0424	1	0.5917	4.76291e-06	0.669	1.48292e-07	0	0	0	0	1.5734	1.49854e-09	1	0	-0.0529	0.873774
Tb927.10.9160	CYC12, L-type cyclin	Cell.cycle	-0.0317	1	0.1546	1	0.6788	1.35286e-07	0.8653	6.81197e-12	0	0	0	0	0.4436	0.175732	0	0	-0.0239	0.946752
Tb927.11.14080	CYC2, G1 cyclin	Cell.cycle	0.0095	1	-0.1491	1	-0.6718	3.10713e-06	-0.8303	3.12156e-09	0	0	0	0	-1.462	0.00465752	0	1	1.0197	0.000483219
Tb927.6.1460	CYC3, mitotic cyclin	Cell.cycle	-0.0129	1	-0.0079	1	-0.1262	0.528002	-0.1211	0.527254	0	0	0	0	1.5902	8.50046e-10	1	0	1.0466	NA
Tb927.7.7170	CYC4, CYC2-like cyclin	Cell.cycle	-0.0649	1	0.2158	1	0.6212	0.000157282	0.902	1.26254e-08	0	0	0	0	-0.1504	0.97493	0	0	1.0186	0.000252527
Tb927.10.11440	CYC5, CYC2-like cyclin, putative, G1 cyclin CycE4	Cell.cycle	-0.0117	1	0	1	-0.0073	0.970935	0.0044	0.983033	0	0	0	0	-0.9771	0.00038499	0	0	-0.0564	0.886332
Tb927.11.16720	CYC6,mitotic cyclin	Cell.cycle	-0.0933	1	0.0476	1	-0.2542	0.0994189	-0.1132	0.48264	0	0	0	0	-0.706	0.317545	0	0	1.0812	9.41332e-05
Tb927.6.5020	CYC7, CYC2-like cyclin	Cell.cycle	0.0256	1	-0.1909	1	-0.1792	0.4262	-0.3956	0.0470509	0	0	0	0	2.159	0.00111485	1	0	-0.4335	0.196448
Tb927.11.14030	CYC9	Cell.cycle	0.0574	1	-0.1435	1	0.0007	0.997368	-0.2002	0.251725	0	0	0	0	0.4926	0.206451	0	0	-1.4877	5.57616e-05
Tb927.11.11500	cyclin dependent kinase-binding protein, putative	Cell.cycle	0.073	1	0.0746	1	-0.3645	0.0113667	-0.3628	0.00946987	0	0	0	0	-0.5929	0.0485977	0	0	-0.3871	0.242964
Tb927.11.1000	kinetoplastid kinetochore protein 16	Cell.cycle	-0.1354	1	0.0865	1	0.121	0.540887	0.3429	0.0450189	0	0	0	0	0.6003	0.0535386	0	0	-0.6015	0.163507
Tb927.10.6330	KKT1 kinetochore protein	Cell.cycle	0.1001	1	0.0532	1	-0.2892	0.0378059	-0.336	0.0114899	0	0	0	0	-0.7884	0.00650169	0	0	1.2393	0.00142389
Tb927.7.2110	KKT11 Kinetochore protein	Cell.cycle	0.0439	1	0.065	1	-0.2103	0.199616	-0.1891	0.235991	0	0	0	0	-0.1109	0.996906	0	0	1.1692	0.000105487
Tb927.8.1680	KKT12 Kinetochore protein	Cell.cycle	0.1397	1	0.1475	1	-0.3316	0.032339	-0.3237	0.0289331	0	0	0	0	-0.5043	0.150482	0	0	-0.2245	0.50932
Tb927.7.4860	KKT13 Kinetochore protein	Cell.cycle	-0.0152	1	0.1112	1	-0.3837	0.0333276	-0.2572	0.153126	0	0	0	0	0.0895	0.880745	0	0	-0.2711	0.415538
Tb927.10.7240	KKT14 Kinetochore protein	Cell.cycle	0.0387	1	-0.0155	1	0.3508	0.00986089	0.2965	0.028411	0	0	0	0	0.394	0.273431	0	0	0.2546	0.458247
Tb927.6.3760	KKT15 Kinetochore protein	Cell.cycle	-0.0374	1	0.0738	1	-0.1162	0.528873	-0.0048	0.98334	0	0	0	0	-0.1681	0.76349	0	0	-0.6537	0.0177678
Tb927.11.10000	KKT16 Kinetochore protein	Cell.cycle	0.042	1	-0.0615	1	-0.1628	0.374512	-0.2663	0.109912	0	0	0	0	-0.0029	0.980317	0	0	-0.3243	0.24933
Tb927.3.2330	KKT17 Kinetochore protein	Cell.cycle	-0.0956	1	-0.1145	1	-0.6714	5.58289e-06	-0.6901	1.92386e-06	0	0	0	0	-0.5628	0.092807	0	0	-0.069	0.82483
Tb927.9.3800	KKT18 Kinetochore protein	Cell.cycle	0.0008	1	-0.095	1	0.0638	0.703939	-0.0319	0.851309	0	0	0	0	-0.071	0.937835	0	0	0.0865	0.750332
Tb927.11.10520	KKT2 kinetochore protein, tyrosine kinase, putative	Cell.cycle	0.0611	1	-0.002	1	0.3163	0.0231165	0.2533	0.0683979	0	0	0	0	-0.1203	0.793569	0	0	0.785	0.0343841
Tb927.8.4760	KKT20 Kinetochore protein	Cell.cycle	-0.1602	1	-0.28	1	-0.7689	3.10177e-05	-0.8886	8.54897e-07	0	0	0	0	0.3763	0.724058	0	0	0.6923	0.0378954
Tb927.9.10920	KKT3 kinetochore protein, PK6 protein kinase,	Cell.cycle	-0.0156	1	0.0677	1	0.0127	0.940724	0.0961	0.501449	0	0	0	0	-0.1844	0.77218	0	0	-0.0373	0.906945
Tb927.8.3680	KKT4 kinetochore protein	Cell.cycle	0.0128	1	0.1455	1	0.3539	0.0138672	0.4867	0.000366801	0	0	0	0	0.3057	0.353451	0	0	0.9685	0.00484089
Tb927.7.4850	KKT5 Kinetochore protein	Cell.cycle	-0.1711	1	0.172	1	-0.1512	0.413798	0.192	0.264313	0	0	0	0	0.6164	0.0352501	0	0	0.4863	0.350224
Tb927.6.1210	KKT6 kinetochore protein	Cell.cycle	0.039	1	0.0126	1	0.2209	0.190077	0.1945	0.240061	0	0	0	0	0.6211	0.0391221	0	0	-0.3184	0.29302
Tb927.11.1030	KKT7 Kinetochore protein	Cell.cycle	0.0117	1	0.1804	1	-0.0176	0.922624	0.1512	0.306371	0	0	0	0	-0.3201	0.73212	0	0	1.0431	0.0014897
Tb927.4.5110	KKT8 Kinetochore protein	Cell.cycle	-0.1117	1	0.0669	1	-0.2648	0.13	-0.0861	0.650052	0	0	0	0	-0.3622	0.442053	0	0	-0.6815	0.00066375
Tb927.8.1150	KKT9 Kinetochore protein	Cell.cycle	-0.0147	1	0.119	1	-0.566	9.74967e-05	-0.4322	0.00274485	0	0	0	0	-0.567	0.0906838	0	0	0.0012	0.998643
Tb927.7.1590	mitotic cyclin,cyclin CycB3 (CYC8)	Cell.cycle	-0.0064	1	-0.0767	1	-0.425	0.00670231	-0.4952	0.00102637	0	0	0	0	-0.3997	0.495356	0	0	1.2254	6.33129e-07
Tb927.11.7216	origin recognition complex subunit 1 (ORC1), (CDC6)	Cell.cycle	-0.0003	1	0.0641	1	-0.2177	0.250574	-0.1533	0.416134	0	0	0	0			0	0
Tb927.8.4810	prohibitin 1 (PHB1)	Cell.cycle	0.0655	1	-0.0007	1	-1.115	2.20046e-20	-1.1811	2.86097e-23	0	1	0	1	-0.6439	0.013049	0	0	-1.8063	3.14072e-09
Tb927.10.4310	prohibitin 2 (PHB2)	Cell.cycle	0.1412	1	-0.262	1	-1.0568	1.82614e-16	-1.4599	2.21576e-31	0	1	0	1	-1.255	5.43179e-06	0	1	-2.174	1.90508e-19
Tb927.11.6550	PUF nine target 1 (PNT1)	Cell.cycle	0.0231	1	0.0235	1	0.2239	0.114871	0.2243	0.102887	0	0	0	0	-0.3419	0.384322	0	0	0.9174	0.0276795
Tb927.10.6240	ras-like small GTPase, putative (TbRHP) spindle formation and mitosis	Cell.cycle	0.0018	1	0.0182	1	0.0304	0.860661	0.0468	0.77374	0	0	0	0	0.4688	0.425893	0	0	-0.436	0.0660017
Tb927.7.1210	regulator of chromosome condensation, putative	Cell.cycle	0.145	1	0.0936	1	-0.0251	0.899216	-0.0765	0.659198	0	0	0	0	0.3311	0.373359	0	0	-0.1956	0.5569
Tb927.7.1190	regulator of chromosome condensation, putative	Cell.cycle	0.0354	1	0.0167	1	-0.0669	0.714518	-0.0855	0.612686	0	0	0	0	0.2216	0.477426	0	0	1.1521	3.34736e-06
Tb927.3.1750	rev7, putative,mitotic spindle checkpoint component, Mad2-like HORMA domain	Cell.cycle	-0.0799	1	-0.1283	1	-0.4192	0.0345083	-0.4675	0.0142829	0	0	0	0	0.9701	0.0177754	0	0	0.5502	0.0768355
Tb927.4.3420	WEE1 protein kinase	Cell.cycle	-0.1447	1	-0.0002	1	-0.0268	0.884841	0.1178	0.447461	0	0	0	0	1.0079	0.0882681	0	0	0.4805	0.181924
Tb927.2.5980	ATP-dependent Clp protease subunit, heat shock protein 104 (HSP104)	Chaperone	-0.141	1	-0.1688	1	3.0576	4.44554e-187	3.0298	1.91521e-178	1	0	1	0	2.1368	1.37552e-10	1	0	0.8198	7.42458e-05
Tb927.10.8540	chaperone protein DNAj, putative	Chaperone	-0.0032	1	-0.1067	1	1.1478	1.33182e-25	1.0444	3.78017e-21	1	0	1	0	1.1801	0.0843486	0	0	-0.9769	0.00220939
Tb927.10.16100	FK506-binding protein (FKBP)-type peptidyl-prolyl isomerase	Chaperone	-0.0619	1	-0.0286	1	1.5673	2.69929e-50	1.6006	3.31849e-52	1	0	1	0	1.3277	2.11803e-05	1	0	0.0953	0.752416
Tb927.11.11330	heat shock protein 70, major HSP70	Chaperone	0.0368	1	0.0139	1	1.2328	7.06329e-26	1.2099	4.82743e-25	1	0	1	0	0.7983	0.00246059	0	0	-1.2305	5.16812e-09
Tb927.10.10890	heat shock protein 83, HSP83	Chaperone	0.0047	1	0.0556	1	1.635	3.0378e-30	1.686	2.70741e-32	1	0	1	0	0.4647	0.105647	0	0
Tb927.10.12710	heat shock protein, HSP110	Chaperone	0.0137	1	0.0897	1	1.2658	4.11204e-23	1.3419	6.30154e-26	1	0	1	0	0.2091	0.587257	0	0	1.098	0.01318
Tb927.11.15480	hypothetical, HSP20-like chaperone	Chaperone	-0.0781	1	-0.1037	1	1.5912	2.2224e-27	1.5657	2.71718e-26	1	0	1	0	0.7485	0.00284987	0	0	-0.2612	0.4516
Tb927.9.9780	peptidyl-prolyl cis-trans isomerase (cyclophilin- 40), putative	Chaperone	-0.084	1	-0.0958	1	1.306	2.90263e-26	1.2943	1.25668e-25	1	0	1	0	0.184	0.574054	0	0	0.25	0.294175
Tb927.1.3200	SGT1-like protein, putative	Chaperone	-0.0495	1	0.0766	1	1.4336	5.5796e-29	1.5597	8.33051e-34	1	0	1	0	0.6489	0.02539	0	0	0.6784	0.0595053
Tb927.5.2940	stress-induced protein sti1, putative	Chaperone	-0.0206	1	-0.0779	1	1.3797	3.0868e-34	1.3224	1.567e-31	1	0	1	0	0.1916	0.496482	0	0	0.691	0.0159552
Tb927.2.5160	chaperone protein DNAj, putative	Chaperone	0.0785	1	-0.0314	1	1.0985	6.43145e-21	0.9887	3.8369e-17	1	0	0	0	0.4027	0.171864	0	0	-0.4933	0.0698541
Tb927.11.2650	heat shock protein 84, putative, mit HSp90	Chaperone	0.0915	1	0.0627	1	1.0215	1.56332e-14	0.9927	7.33701e-14	1	0	0	0	0.0496	0.824325	0	0	-0.8969	0.00519783
Tb927.6.3120	chaperone protein DNAj, putative	Chaperone	0.0071	1	0.2028	1	0.86	1.61452e-07	1.0557	6.05888e-11	0	0	1	0	2.7521	1.24287e-24	1	0	1.8394	7.35829e-14
Tb927.7.1320	10 kDa heat shock protein, putative (HSP10)	Chaperone	0.1262	1	-0.0668	1	-0.0066	0.976498	-0.1996	0.232857	0	0	0	0	0.472	0.787357	0	0	-0.8494	0.00853483
Tb927.2.3030	ATP-dependent Clp protease subunit, heat shock protein 78 (HSP78)	Chaperone	0.013	1	-0.0298	1	0.765	3.23859e-09	0.7223	2.18131e-08	0	0	0	0	-0.2159	0.633997	0	0	0.0407	0.927711
Tb927.9.12730	chaperone protein DNAj, endoplasmatic reticulum	Chaperone	0.0189	1	0.1034	1	0.0736	0.664772	0.1582	0.288808	0	0	0	0	-0.417	0.302113	0	0	-0.9526	0.00106013
Tb927.10.2290	chaperone protein DNAj, endoplasmatic reticulum	Chaperone	0.0303	1	-0.0063	1	0.2345	0.209434	0.1979	0.28418	0	0	0	0	-0.2092	0.502665	0	0	-0.4711	0.119945
Tb927.4.3980	chaperone protein DNAj, putative	Chaperone	0.1039	1	-0.2322	1	-0.0938	0.684715	-0.4298	0.0224714	0	0	0	0	1.1382	0.000201055	1	0	2.1553	3.34883e-16
Tb927.6.3850	chaperone protein DNAj, putative	Chaperone	0.0795	1	0.013	1	-0.491	0.00697811	-0.5574	0.00135769	0	0	0	0	1.4452	4.01543e-07	1	0	0.1621	0.717947
Tb927.7.6660	chaperone protein DNAj, putative	Chaperone	0.0377	1	0.2863	1	-0.8105	1.33673e-09	-0.5617	2.26337e-05	0	0	0	0	-0.9187	0.00144605	0	0	-2.0675	8.17411e-14
Tb927.10.13830	chaperone protein DNAj, putative	Chaperone	-0.0386	1	-0.0774	1	-0.256	0.0729338	-0.2947	0.0308309	0	0	0	0	-0.8186	0.0321878	0	0	-1.685	1.36071e-11
Tb927.7.990	chaperone protein DNAj, putative	Chaperone	0.1171	1	0.0657	1	-0.1451	0.354354	-0.1965	0.175188	0	0	0	0	-0.7274	0.0142376	0	0	0.6338	0.0548621
Tb927.10.6610	chaperone protein DNAj, putative	Chaperone	0.0477	1	-0.1188	1	-0.9678	6.70369e-10	-1.1343	8.24276e-14	0	0	0	1	-0.6461	0.0281092	0	0	-0.1404	0.704817
Tb927.7.6200	chaperone protein DNAj, putative	Chaperone	-0.1044	1	0.0576	1	0.0036	0.987345	0.1657	0.322526	0	0	0	0	0.5984	0.0427741	0	0	-1.716	6.46603e-07
Tb927.6.3730	chaperone protein DNAj, putative	Chaperone	0.058	1	-0.1054	1	-0.0732	0.700417	-0.2366	0.139941	0	0	0	0	0.6211	0.0428063	0	0	-1.3317	5.97831e-06
Tb927.4.2970	chaperone protein DNAj, putative	Chaperone	0.0661	1	0.0045	1	0.2511	0.126329	0.1896	0.245918	0	0	0	0	0.9069	0.00219643	0	0	-0.2299	0.48167
Tb927.1.1230	chaperone protein DNAj, putative	Chaperone	-0.0585	1	0.1144	1	0.2038	0.238999	0.3768	0.0164585	0	0	0	0	0.9268	0.0212549	0	0	-0.3584	0.169126
Tb927.2.3960	chaperone protein DNAj, putative	Chaperone	-0.0445	1	-0.0882	1	-0.1688	0.342539	-0.2125	0.205045	0	0	0	0	0.6415	0.0507306	0	0	-0.5904	0.194094
Tb927.9.8410	chaperone protein DNAj, putative	Chaperone	0.0687	1	-0.16	1	-0.2544	0.093434	-0.483	0.000483262	0	0	0	0	-0.5735	0.0586631	0	0	-0.5231	0.143948
Tb927.8.1010	chaperone protein DNAj, putative	Chaperone	0.0288	1	0.1034	1	0.1867	0.271874	0.2614	0.0978013	0	0	0	0	0.5705	0.0744888	0	0	-0.8612	0.000282018
Tb927.3.2290	chaperone protein DNAj, putative	Chaperone	0.0732	1	0.2134	1	-0.5139	0.000201913	-0.3736	0.00652308	0	0	0	0	-0.527	0.074617	0	0	-0.2239	0.471225
Tb927.8.8310	chaperone protein DNAj, putative	Chaperone	0.208	1	0.2578	1	-0.1842	0.638498	-0.1343	0.729553	0	0	0	0	0.472	0.0966121	0	0	-1.0979	5.72776e-06
Tb927.4.650	chaperone protein DNAj, putative	Chaperone	-0.0284	1	0.0635	1	-0.085	0.655173	0.0069	0.974872	0	0	0	0	0.474	0.120243	0	0	-1.0274	0.00853483
Tb927.10.9840	chaperone protein DNAj, putative	Chaperone	-0.0509	1	0.1853	1	-0.7673	1.94243e-06	-0.5311	0.000971904	0	0	0	0	-0.5166	0.13294	0	0	0.1984	0.522035
Tb927.10.14730	chaperone protein DNAj, putative	Chaperone	-0.0972	1	-0.0772	1	0.3875	0.00312108	0.4075	0.00159667	0	0	0	0	0.4308	0.138926	0	0	0.2121	0.477171
Tb927.11.5710	chaperone protein DNAj, putative	Chaperone	-0.1021	1	0.0875	1	0.1597	0.383141	0.3493	0.0314986	0	0	0	0	0.5079	0.166482	0	0	0.7973	0.0142678
Tb927.9.8160	chaperone protein DNAj, putative	Chaperone	0.0054	1	0.0163	1	-0.4887	0.00509862	-0.4777	0.00529859	0	0	0	0	-0.4699	0.201623	0	0	-0.475	0.0785257
Tb927.9.14180	chaperone protein DNAj, putative	Chaperone	-0.0438	1	-0.1517	1	-0.155	0.322602	-0.2629	0.0668041	0	0	0	0	0.5361	0.211622	0	0	-0.3878	0.184995
Tb927.7.4590	chaperone protein DNAj, putative	Chaperone	-0.1045	1	0.1278	1	-0.2013	0.255002	0.031	0.879504	0	0	0	0	-0.456	0.273425	0	0	0.5534	0.102659
Tb927.11.16740	chaperone protein DNAj, putative	Chaperone	0.0753	1	-0.0788	1	0.5132	0.000105639	0.3592	0.00775838	0	0	0	0	0.5588	0.277803	0	0	0.374	0.165614
Tb927.8.4470	chaperone protein DNAj, putative	Chaperone	-0.0937	1	-0.1246	1	-0.3548	0.0368091	-0.3855	0.0186319	0	0	0	0	0.6951	0.298965	0	0	-0.9499	0.000805972
Tb927.3.1760	chaperone protein DNAj, putative	Chaperone	0.0974	1	0.072	1	-0.5048	0.000102053	-0.5301	2.56449e-05	0	0	0	0	0.3994	0.369856	0	0	-1.0206	0.000595002
Tb927.10.12530	chaperone protein DNAj, putative	Chaperone	-0.0475	1	-0.171	1	0.1494	0.527964	0.026	0.923101	0	0	0	0	-0.2916	0.372021	0	0	0.0056	0.989401
Tb927.11.15130	chaperone protein DNAj, putative	Chaperone	-0.0392	1	-0.2293	1	-0.6336	1.04254e-05	-0.8236	3.54209e-09	0	0	0	0	-0.2987	0.44394	0	0	0.2453	0.306056
Tb927.7.540	chaperone protein DNAj, putative	Chaperone	0.0372	1	0.2292	1	0.0127	0.948331	0.2047	0.181118	0	0	0	0	0.2738	0.472577	0	0	-0.3257	0.259023
Tb927.11.1010	chaperone protein DNAj, putative	Chaperone	-0.052	1	0.0395	1	-0.2035	0.171227	-0.1119	0.461694	0	0	0	0	0.2522	0.52991	0	0	-0.7374	0.000989504
Tb927.5.2880	chaperone protein DNAj, putative	Chaperone	-0.0833	1	0.0134	1	-0.1208	0.561557	-0.0241	0.916508	0	0	0	0	0.1852	0.547387	0	0	0.2489	0.528754
Tb927.11.16980	chaperone protein DNAj, putative	Chaperone	-0.1194	1	-0.1186	1	0.5582	0.00022203	0.559	0.000205778	0	0	0	0	0.1776	0.572744	0	0	-0.0775	0.788799
Tb927.10.12380	chaperone protein DNAj, putative	Chaperone	-0.0041	1	-0.1093	1	-0.1294	0.44604	-0.2345	0.124649	0	0	0	0	-0.191	0.572835	0	0	-0.68	0.00336115
Tb927.8.7010	chaperone protein DNAj, putative	Chaperone	0.0154	1	-0.019	1	0.1141	0.486942	0.0798	0.624107	0	0	0	0	0.3437	0.598845	0	0	-1.1342	0.00549692
Tb927.11.5220	chaperone protein DNAj, putative	Chaperone	-0.0826	1	-0.0305	1	-0.3383	0.0133566	-0.286	0.0350409	0	0	0	0	-0.2126	0.619575	0	0	0.2304	0.401631
Tb927.1.1960	chaperone protein DNAj, putative	Chaperone	-0.0219	1	0.2876	1	0.5465	0.000311977	0.8561	3.5867e-09	0	0	0	0	-0.226	0.622212	0	0	-0.2041	0.64447
Tb927.7.740	chaperone protein DNAj, putative	Chaperone	-0.0097	1	0.1647	1	0.0936	0.59378	0.2681	0.0737189	0	0	0	0	0.148	0.674876	0	0	-0.589	0.0174865
Tb927.9.10950	chaperone protein DNAj, putative	Chaperone	0.0174	1	-0.1402	1	0.4194	0.00589623	0.2619	0.0956325	0	0	0	0	-0.2515	0.675599	0	0	0.5738	0.0342587
Tb927.3.1430	chaperone protein DNAj, putative	Chaperone	-0.0146	1	0.1207	1	-0.4337	0.00692293	-0.2984	0.0621038	0	0	0	0	0.1852	0.742607	0	0	0.6177	0.0107129
Tb927.7.680	chaperone protein DNAj, putative	Chaperone	0.022	1	0.0671	1	0.0726	0.651187	0.1177	0.418513	0	0	0	0	-0.0893	0.819965	0	0	-0.5493	0.0614643
Tb927.10.5040	chaperone protein DNAj, putative	Chaperone	-0.2082	1	-0.122	1	-0.4902	0.000700389	-0.4039	0.00527845	0	0	0	0	-0.0801	0.872067	0	0	-0.3776	0.176007
Tb927.1.4300	chaperone protein DNAj, putative	Chaperone	-0.0789	1	-0.066	1	0.5423	6.58697e-05	0.5552	3.87558e-05	0	0	0	0	0.0398	0.912737	0	0	0.67	0.115875
Tb927.10.12640	chaperone protein DNAj, putative	Chaperone	0.0078	1	0	1	0.281	0.0658242	0.2733	0.0668143	0	0	0	0	-0.0831	0.980605	0	0	0.4084	0.184744
Tb927.8.1030	chaperone protein DNAj, putative	Chaperone	-0.0463	1	-0.125	1	-0.2007	0.273717	-0.2793	0.102359	0	0	0	0	0.103	1	0	0	-1.4714	3.18014e-06
Tb927.6.2170	co-chaperone GrpE, putative	Chaperone	0.0478	1	-0.092	1	-1.3241	3.98362e-19	-1.4638	9.43336e-24	0	1	0	1	-1.816	1.40662e-05	0	1	-2.5141	6.87097e-44
Tb927.1.1720	cyclophilin 15, putative	Chaperone	0.0014	1	0.0301	1	0.3083	0.0407811	0.337	0.0204705	0	0	0	0	0.5311	0.0962203	0	0	-0.6542	0.00868304
Tb927.11.880	cyclophilin a,cyclophilin type peptidyl-prolyl cis-trans isomerase (CYPA)	Chaperone	0.1435	1	-0.0672	1	-0.3388	0.0217387	-0.5494	7.36136e-05	0	0	0	0	-0.4131	0.23257	0	0	-0.6602	0.063735
Tb927.2.1560	cyclophilin type peptidyl-prolyl cis-trans isomerase, putative (PPIase)	Chaperone	0.1343	1	0.0596	1	-1.0846	8.62559e-15	-1.1592	3.11274e-17	0	1	0	1	-1.3255	5.97771e-06	0	1	-0.4373	0.030116
Tb927.10.13220	cyclophilin type peptidyl-prolyl cis-trans isomerase, putative (PPIase)	Chaperone	0.1086	1	-0.0674	1	0.0336	0.85074	-0.1422	0.338078	0	0	0	0	-0.6394	0.0481442	0	0	0.0065	0.983415
Tb927.9.11740	cyclophilin type peptidyl-prolyl cis-trans isomerase, putative (PPIase)	Chaperone	0.0705	1	0.1203	1	-0.634	0.000248439	-0.5841	0.000500256	0	0	0	0	-0.1297	0.601325	0	0	-0.4681	0.127093
Tb927.9.14420	cyclophilin type peptidyl-prolyl cis-trans isomerase, putative (PPIase)	Chaperone	0.1077	1	-0.0394	1	-0.5202	0.000235316	-0.6672	8.07284e-07	0	0	0	0	0.099	0.953961	0	0	-1.5543	3.34815e-11
Tb927.9.3440	cyclophilin type peptidyl-prolyl cis-trans isomerase, putative (PPIase)	Chaperone	-0.0562	1	0.0042	1	-0.0844	0.638825	-0.0239	0.901456	0	0	0	0	0.0895	0.953969	0	0	-0.6843	0.0236063
Tb927.7.4770	cyclophilin-type peptidyl-prolyl cis-trans isomerase, putative (PPIase)	Chaperone	0.0121	1	-0.086	1	-0.6715	1.9866e-05	-0.7696	5.62558e-07	0	0	0	0	-0.9743	0.00960153	0	0	0.365	0.251635
Tb927.7.280	cyclophilin-type peptidyl-prolyl cis-trans isomerase, putative (PPIase)	Chaperone	0.0374	1	0.0612	1	-1.2223	1.40091e-18	-1.1984	1.49934e-18	0	1	0	1	-0.692	0.00439702	0	0	-2.4669	2.43379e-11
Tb927.8.6910	cyclophilin-type peptidyl-prolyl cis-trans isomerase, putative (PPIase)	Chaperone	0.0902	1	-0.2948	1	-0.0685	0.743788	-0.4534	0.00634874	0	0	0	0	-0.3827	0.247282	0	0	0.1154	0.813044
Tb927.8.5230	cyclophilin-type peptidyl-prolyl cis-trans isomerase, putative (PPIase)	Chaperone	-0.0277	1	-0.0075	1	0.0752	0.684715	0.0955	0.575451	0	0	0	0	0.8172	0.356724	0	0	-0.1868	0.613816
Tb927.5.1370	cyclophilin-type peptidyl-prolyl cis-trans isomerase, putative (PPIase)	Chaperone	-0.1946	1	0.0544	1	0.2041	0.248548	0.4532	0.00450776	0	0	0	0	0.2437	0.535929	0	0	1.1005	0.000174052
Tb927.8.2000	cyclophilin, putative (NCP1) (in PUF7-TAP)	Chaperone	0.1892	1	0.1868	1	-0.2222	0.552293	-0.2246	0.531569	0	0	0	0	-0.737	0.00620827	0	0	-0.4919	0.0261308
Tb927.5.1020	disulfide isomerase, putative	Chaperone	0.0705	1	-0.0687	1	-0.1478	0.321911	-0.2869	0.0320854	0	0	0	0	-0.4659	0.204767	0	0	0.2251	0.372226
Tb927.10.15600	FKBP-type peptidyl-prolyl cis-trans isomerase, conserved	Chaperone	-0.0313	1	-0.1204	1	0.2636	0.138721	0.1745	0.333268	0	0	0	0	1.5965	7.97568e-09	1	0	0.0966	0.786149
Tb927.10.15590	FKBP-type peptidyl-prolyl cis-trans isomerase, conserved	Chaperone	0.0655	1	0.0087	1	0.0431	0.831438	-0.0137	0.94882	0	0	0	0	-0.097	0.731908	0	0	-0.1862	0.584405
Tb927.9.9860	GRP170, HSP70 and actin-like ATPase domains	Chaperone	-0.0784	1	-0.2274	1	-0.008	0.970063	-0.1569	0.325811	0	0	0	0	-0.6666	0.0272171	0	0	1.6265	5.46608e-17
Tb927.7.710	heat shock 70 kDa protein, putative (HSP70.4)	Chaperone	-0.0341	1	-0.0099	1	-0.5204	0.000915914	-0.4961	0.00138359	0	0	0	0	-0.7131	0.0208807	0	0	0.1587	0.698836
Tb927.7.1030	heat shock 70 kDa protein, putative (HSP70b)	Chaperone	-0.0118	1	0.0863	1	0.1821	0.269127	0.2803	0.0652733	0	0	0	0	0.2166	0.542038	0	0	0.6968	0.027952
Tb927.3.3330	heat shock protein 20, putative	Chaperone	0.0198	1	-0.233	1	0.006	0.976915	-0.2467	0.0998334	0	0	0	0	-0.0425	0.793271	0	0	-1.8134	7.35296e-09
Tb927.7.2070	heat shock protein DNAJ, putative	Chaperone	-0.0181	1	0.0109	1	0.6522	2.29189e-07	0.6813	5.06843e-08	0	0	0	0	0.8999	0.000752826	0	0	0.0951	0.837424
Tb927.5.1520	heat shock protein HslU1, in mitochondrion	Chaperone	0.0603	1	-0.1709	1	-0.2998	0.0335549	-0.5309	4.96115e-05	0	0	0	0	-0.9351	0.00340987	0	0	0.13	0.727218
Tb927.11.12230	heat shock protein HslU2, in mitochondrion	Chaperone	-0.0664	1	-0.0795	1	-0.092	0.578502	-0.1051	0.499238	0	0	0	0	-0.0695	0.956058	0	0	-0.149	0.557748
Tb927.10.5660	heat shock protein, putative	Chaperone	0.0235	1	0.3407	1	-0.5632	0.00027952	-0.2459	0.12726	0	0	0	0	0.3471	0.230703	0	0	-0.67	0.0288542
Tb927.3.5340	Hsc70-interacting protein (Hip), putative	Chaperone	0.1417	1	-0.0326	1	-0.1363	0.356044	-0.3106	0.0175226	0	0	0	0	0.3323	0.667093	0	0	-1.8164	1.31085e-12
Tb927.10.2620	HSP20 cold-shock domain (p23-like)	Chaperone	-0.0079	1	-0.2374	1	0.0068	0.978194	-0.2227	0.229639	0	0	0	0	0.0257	0.956762	0	0	-1.6115	1.05678e-08
Tb927.9.13290	HSP20 domain	Chaperone	0.0292	1	0.0505	1	0.2761	0.149538	0.2975	0.105089	0	0	0	0	0.5763	0.0932996	0	0	-0.5085	0.145993
Tb927.11.16050	HSP20 domain	Chaperone	-0.0169	1	0.0596	1	0.1044	0.588742	0.181	0.298735	0	0	0	0	0.3718	0.337715	0	0	0.6531	0.08201
Tb927.9.10230	HSP20 domain (p23-like)	Chaperone	0.103	1	0.0667	1	0.347	0.00792077	0.3107	0.0162671	0	0	0	0	-0.1456	0.835628	0	0	-1.1712	6.86422e-05
Tb927.10.14380	Hsp70 protein, putative	Chaperone	0.0358	1	0.12	1	0.0586	0.743719	0.1428	0.357171	0	0	0	0	-0.6148	0.0562079	0	0	0.1748	0.650786
Tb927.9.4500	HSP70, endoplasmatic reticulum, HSP70.a	Chaperone	0.0215	1	0.006	1	0.3381	0.0174477	0.3227	0.020828	0	0	0	0	-0.2464	0.576225	0	0	1.8179	2.03896e-06
Tb927.9.1560	hypothetical protein, conserved, DNAj domain	Chaperone	0.0394	1	-0.0985	1	0.0241	0.889833	-0.1137	0.432322	0	0	0	0	-0.4982	0.165811	0	0	-0.2747	0.217343
Tb927.10.14740	hypothetical protein, conserved, DnaJ domain	Chaperone	0.1347	1	-0.0675	1	0.1828	0.175147	-0.0192	0.906024	0	0	0	0	0.2869	0.31636	0	0	-0.2727	0.46301
Tb927.10.9420	mitochondrial chaperone BCS1, putative	Chaperone	0.0807	1	-0.0861	1	0.429	0.00502577	0.2623	0.0963029	0	0	0	0	1.2216	0.00264333	1	0	-0.0634	0.838851
Tb927.8.3580	mitochondrial chaperone BCS1, putative	Chaperone	0.0418	1	-0.0692	1	0.1102	0.504728	-0.0007	0.998277	0	0	0	0	0.4425	0.537003	0	0	-0.702	0.0441676
Tb927.3.3100	peptidyl-prolyl cis-trans isomerase NIMA-interacting 4, putative	Chaperone	0.0125	1	0.0499	1	-0.4387	0.00480717	-0.4013	0.00827872	0	0	0	0	-0.4035	0.130132	0	0	-0.6467	0.0949377
Tb927.7.2480	peptidyl-prolyl cis-trans isomerase, putative (PAR45)	Chaperone	-0.1145	1	-0.0235	1	-0.3094	0.0546011	-0.2184	0.176848	0	0	0	0	0.1003	0.818333	0	0	-0.7815	0.00179644
Tb927.10.4620	peptidyl-prolyl cis-trans isomerase, putative (PPIase)	Chaperone	0.0445	1	-0.1639	1	-1.0811	1.79072e-12	-1.2893	6.31451e-18	0	1	0	1	-0.9051	0.000371371	0	0	-1.8188	1.48593e-08
Tb927.8.690	peptidyl-prolyl cis-trans isomerase/rotamase, putative,PPIase, putative (PIN1)	Chaperone	0.1064	1	-0.0695	1	0.0986	0.602097	-0.0772	0.675937	0	0	0	0	-0.1894	0.530987	0	0	-0.2253	0.47199
Tb927.5.580	prefoldin subunit, putative	Chaperone	-0.0206	1	0.0541	1	-0.9787	2.27653e-13	-0.9039	6.50504e-12	0	0	0	0	-0.7346	0.0982447	0	0	0.6063	0.0142443
Tb927.7.570	prefoldin, putative	Chaperone	0.0892	1	-0.0606	1	-0.4915	0.000325633	-0.6412	1.00422e-06	0	0	0	0	-0.5187	0.0629723	0	0	-0.1068	0.769256
Tb927.7.2590	prefoldin, putative	Chaperone	0.2997	1	0.177	1	-0.3082	0.153671	-0.4308	0.032469	0	0	0	0	-0.488	0.07807	0	0	-0.7552	0.020457
Tb927.7.5790	protein disulfide isomerase, ERp44-like	Chaperone	-0.0426	1	-0.2094	1	0.2862	0.115702	0.1194	0.536197	0	0	0	0	0.1467	0.775749	0	0	1.8333	8.19629e-13
Tb927.10.8230	protein disulfide isomerase,ERp57-like, cofactor wth calnexin, putative	Chaperone	-0.087	1	-0.1338	1	-0.6617	3.20002e-07	-0.7084	2.76327e-08	0	0	0	0	-0.9024	0.00249434	0	0	2.309	1.18619e-27
Tb927.7.1300	protein disulfide isomerase,ERp72-like, cofactor wth calnexin, putative	Chaperone	-0.0518	1	-0.0516	1	-0.0316	0.859958	-0.0313	0.858276	0	0	0	0	-0.1649	0.743506	0	0	1.1456	3.29822e-08
Tb927.10.4450	stress-inducible protein STI1-like, putative	Chaperone	-0.0306	1	-0.1332	1	-0.4906	9.04181e-05	-0.5931	1.05177e-06	0	0	0	0	0.0482	0.985662	0	0	-0.171	0.609062
Tb927.4.880	TPR-repeat-containing chaperone protein DNAJ, putative	Chaperone	-0.016	1	0.024	1	0.0737	0.692	0.1138	0.499176	0	0	0	0	0.4823	0.142516	0	0	0.2621	0.369116
Tb927.7.3630	TPR-repeat-containing chaperone protein DNAJ, putative	Chaperone	-0.0169	1	-0.0977	1	0.4774	0.000477205	0.3966	0.00394157	0	0	0	0	-0.5146	0.4036	0	0	2.0288	5.90706e-08
Tb927.10.5180	TPR-repeat-containing chaperone protein DNAJ, putative	Chaperone	0.0536	1	0.1662	1	-0.0215	0.908472	0.0912	0.568058	0	0	0	0	-0.1746	0.671004	0	0	1.17	0.00265931
Tb927.4.2220	TPR-repeat-containing chaperone protein DNAJ, putative	Chaperone	-0.0968	1	-0.0209	1	0.2445	0.0772801	0.3205	0.0146551	0	0	0	0	-0.1234	0.964149	0	0	0.4979	0.316016
Tb927.10.4900	TPR-repeat-containing chaperone protein DNAJ, putative,TPR repeat protein	Chaperone	-0.1202	1	-0.1511	1	0.242	0.0933911	0.2112	0.139489	0	0	0	0	-0.6529	0.0217793	0	0	0.1841	0.487363
Tb927.11.16760	Tric complex alpha subunit (TCP-1-alpha)	Chaperone	0.1096	1	0.0372	1	0.0905	0.561463	0.0182	0.915828	0	0	0	0	-0.0725	0.829376	0	0	-0.981	0.000873794
Tb927.11.1900	Tric complex beta subunit (TCP-1-beta)	Chaperone	0.0036	1	0.0063	1	-0.6925	8.94933e-06	-0.6897	7.42151e-06	0	0	0	0	-1	0.000235102	0	0	-0.0434	0.847645
Tb927.10.1060	Tric complex delta subunit (TCP-1-delta)	Chaperone	0.0832	1	-0.0491	1	-0.4168	0.0125822	-0.5491	0.000592885	0	0	0	0	-1.1681	3.54054e-05	0	1	-0.4797	0.0646786
Tb927.11.14250	Tric complex epsilon subunit (TCP-1-epsilon)	Chaperone	0.0425	1	0.0644	1	0.2823	0.103354	0.3044	0.0685302	0	0	0	0	-0.0058	0.920456	0	0	-0.2375	0.494101
Tb927.9.11270	Tric complex eta subunit (TCP-1-eta)	Chaperone	0.1379	1	0.1292	1	-0.2307	0.192357	-0.2392	0.162566	0	0	0	0	-0.8339	0.00197253	0	0	-0.2121	0.632785
Tb927.8.3150	Tric complex gamma subunit (TCP-1-gamma)	Chaperone	0.0662	1	0.139	1	-0.2662	0.0848771	-0.1933	0.213576	0	0	0	0	-0.3511	0.390219	0	0	-0.5651	0.0517527
Tb927.10.8190	Tric complex theta subunit (TCP-1-theta)	Chaperone	0.0111	1	-0.002	1	-0.4587	0.000415186	-0.4718	0.000222313	0	0	0	0	-0.749	0.012448	0	0	-1.1861	5.00646e-11
Tb927.11.3240	Tric complex zeta subunit (TCP-1-zeta)	Chaperone	0.1077	1	0.0603	1	-0.8132	3.57333e-10	-0.8605	1.75774e-11	0	0	0	0	-1.074	7.55843e-05	0	1	-0.7361	0.00334483
Tb927.8.5890	Anti-silencing function ASF1B	Chromatin	0.0273	1	-0.1138	1	-0.3867	0.0122761	-0.5277	0.000310545	0	0	0	0	-0.881	0.00221653	0	0	0.2028	0.597141
Tb927.1.630	anti-silencing protein ASF1A	Chromatin	-0.0624	1	0.1838	1	-0.3646	0.0394291	-0.1183	0.532804	0	0	0	0	0.0827	0.956726	0	0	0.4164	0.117241
Tb927.10.7420	bromodomain factor 2 BDF2	Chromatin	-0.094	1	-0.0032	1	-0.6178	6.61651e-05	-0.5269	0.000560949	0	0	0	0	-0.7588	0.0103822	0	0	-0.2567	0.391973
Tb927.10.8150	Bromodomain protein BDF1	Chromatin	-0.0693	1	0.043	1	0.2527	0.129579	0.3651	0.0190213	0	0	0	0	0.1686	0.659673	0	0	0.2692	0.390832
Tb927.11.10070	Bromodomain protein BDF3	Chromatin	-0.0707	1	0.0083	1	0.126	0.483607	0.2051	0.212445	0	0	0	0	-0.191	0.542315	0	0	-0.5153	0.11009
Tb927.7.4380	Bromodomain protein BDF4	Chromatin	-0.0313	1	0.0088	1	0.2871	0.053997	0.3273	0.0222812	0	0	0	0	0.4093	0.233915	0	0	0.1055	0.804064
Tb927.11.13400	Bromodomain protein BDFx	Chromatin	0.0095	1	0.1777	1	0.4552	0.00592384	0.6234	7.99974e-05	0	0	0	0	0.0115	0.947018	0	0	1.313	0.000574794
Tb927.10.7050	chromatin assembly factor 1 subunit B, putative	Chromatin	0.0142	1	0.1731	1	0.216	0.267847	0.375	0.0346202	0	0	0	0	0.1084	0.659673	0	0	-0.4952	0.0693613
Tb927.10.7510	chromatin binding protein, putative	Chromatin	-0.0357	1	-0.1025	1	0.3174	0.0481943	0.2507	0.119671	0	0	0	0	0.1609	0.74802	0	0	0.01	0.974683
Tb927.9.4900	condensin subunit 1, putative	Chromatin	0.0847	1	0.0519	1	-0.2432	0.151531	-0.2758	0.0883531	0	0	0	0	-0.873	0.00313395	0	0	0.8799	0.0128782
Tb927.6.4820	CPC1, chromosomal passenger complex	Chromatin	-0.1323	1	0.1292	1	-0.347	0.0584326	-0.0854	0.677116	0	0	0	0	-0.1172	0.909418	0	0	-0.1081	0.767632
Tb927.11.14840	CPC2, chromosomal passenger complex	Chromatin	0.0614	1	0.1015	1	-0.3742	0.0174866	-0.3341	0.0308532	0	0	0	0	-0.0514	0.987712	0	0	0.9466	0.000939587
Tb927.8.1920	DOT1A	Chromatin	0.0663	1	-0.1043	1	-0.7548	1.40571e-06	-0.9254	1.10486e-09	0	0	0	0	-0.2059	0.490695	0	0	-0.4154	0.120707
Tb927.8.5770	Elongator-like Protein 3a ELP3a	Chromatin	-0.0573	1	0.0185	1	-0.3671	0.0110825	-0.2912	0.04347	0	0	0	0	-0.1001	0.74539	0	0	-0.9956	0.000108826
Tb927.3.3490	high mobility group protein, putative (TDP1)	Chromatin	-0.004	1	0.1523	1	-0.4402	0.00173288	-0.2838	0.0470206	0	0	0	0	-1.0029	0.00021744	0	1	-0.0272	0.918351
Tb927.7.4560	histone acetyltransferase HAT1	Chromatin	-0.1743	1	-0.0065	1	0.1626	0.340057	0.3305	0.0315853	0	0	0	0	-0.0634	0.961809	0	0	-0.0942	0.780002
Tb927.11.11530	histone acetyltransferase HAT2	Chromatin	0.0704	1	-0.0161	1	0.3741	0.00853468	0.2876	0.0440425	0	0	0	0	0.1164	0.912737	0	0	0.138	0.695678
Tb927.10.8310	Histone acetyltransferase HAT3	Chromatin	0.0356	1	0.082	1	-1.7012	9.57125e-27	-1.6547	2.97801e-27	0	1	0	1	-0.5692	0.0782787	0	0	0.7061	0.077582
Tb927.10.1680	histone deacetylase 1 (DAC1 or HDAC1)	Chromatin	0.1892	1	-0.0945	1	0.0356	0.881397	-0.248	0.194909	0	0	0	0	-0.2362	0.483217	0	0	0.2068	0.557365
Tb927.11.15600	histone deacetylase 2 (DAC2 or HDAC2)	Chromatin	-0.0338	1	0.0012	1	0.3667	0.00843585	0.4018	0.00311731	0	0	0	0	0.3334	0.322919	0	0	0.1103	0.650599
Tb927.2.2190	histone deacetylase 3 (DAC3 or HDAC3)	Chromatin	0.1336	1	0.0518	1	0.6837	2.64017e-06	0.602	3.34799e-05	0	0	0	0	-0.3566	0.367446	0	0	0.6092	0.0763257
Tb927.5.2900	histone deacetylase 4 (DAC4 HDAC4)	Chromatin	0.0115	1	-0.1332	1	0.1033	0.564083	-0.0413	0.827297	0	0	0	0	0.1454	0.812254	0	0	0.8639	0.0068714
Tb927.7.2820	histone H2A	Chromatin	0.1691	1	-0.1289	1	-0.0549	0.787247	-0.3528	0.026326	0	0	0	0	0.3584	0.712183	0	0	-2.0003	2.19315e-07
Tb927.7.6360	histone H2A variant Z (h2aZ)	Chromatin	0.0792	1	0.0845	1	-0.6779	6.49202e-06	-0.6726	4.07301e-06	0	0	0	0	-0.4739	0.0807209	0	0	0.3142	0.437462
Tb927.11.7350	histone H2B variant V (H2BVAR)	Chromatin	0.0294	1	0.1147	1	-0.8221	1.71983e-09	-0.7367	3.83641e-08	0	0	0	0	-0.9406	0.00111762	0	0	-0.3298	0.306021
Tb927.1.2430	histone H3	Chromatin	0.0707	1	0.121	1	0.2298	0.0694525	0.2802	0.0203429	0	0	0	0	0.7485	0.45262	0	0	-0.1019	0.812215
Tb927.10.15350	histone H3 variant V (h3vaR)	Chromatin	0.0295	1	-0.1314	1	-0.0052	0.981105	-0.166	0.310117	0	0	0	0	-0.6967	0.0299264	0	0	-0.2647	0.525973
Tb927.5.4170	histone H4	Chromatin	0.1601	1	0.0463	1	-0.2379	0.100238	-0.3517	0.00945561	0	0	0	0	0.2702	0.936852	0	0	-0.8029	0.0976767
Tb927.1.570	Histone-lysine N-methyltransferase, H3 lysine-76 specific (DOT1B)	Chromatin	0.0974	1	-0.1913	1	-0.3724	0.0232876	-0.6611	1.4933e-05	0	0	0	0	-0.255	0.45335	0	0	-1.6509	9.41631e-08
Tb927.11.13640	J-binding protein (JBP1)	Chromatin	0.0725	1	0.0446	1	0.2435	0.142267	0.2157	0.183332	0	0	0	0	0.7924	0.00782009	0	0	2.1825	6.90686e-12
Tb927.9.5730	nucleosome assembly protein-like protein	Chromatin	0.0635	1	0.2637	1	-0.3681	0.0395949	-0.1678	0.373305	0	0	0	0	-0.6804	0.0317201	0	0	-0.802	0.00151763
Tb927.10.15180	nucleosome assembly protein, putative	Chromatin	0.1272	1	0.0489	1	0.0448	0.822386	-0.0333	0.863968	0	0	0	0	-0.699	0.0137502	0	0	-1.1052	4.78236e-06
Tb927.10.1440	Pob3	Chromatin	-0.0901	1	-0.1184	1	-0.2546	0.102124	-0.2827	0.0586804	0	0	0	0	-0.2688	0.47949	0	0	-0.9737	0.00269561
Tb927.9.10100	Possible histone methyltransferase: 7 SET domains.	Chromatin	0.167	1	0.0835	1	-0.372	0.0331359	-0.4553	0.00646112	0	0	0	0	-1.1877	0.00658867	0	1	-0.2564	0.593376
Tb927.11.6780	regulator of chromatin condensation, putative (RCC1)	Chromatin	-0.047	1	0.1175	1	-0.1872	0.209434	-0.0227	0.897417	0	0	0	0	0.0029	0.917625	0	0	-1.029	2.92844e-06
Tb927.11.370	repressor activator protein 1 (RAP1)	Chromatin	-0.0332	1	0.1214	1	0.3273	0.022685	0.4819	0.000377648	0	0	0	0	0.0635	0.775749	0	0	0.1355	0.65082
Tb927.7.1690	silent information regulator 2 (SIR2RP1)	Chromatin	0.0207	1	-0.0181	1	0.4207	0.00968026	0.3819	0.0176445	0	0	0	0	0.3161	0.4036	0	0	0.5387	0.0514626
Tb927.9.11850	structural maintenance of chromosome 1 (SMC1)	Chromatin	-0.0242	1	-0.009	1	0.1209	0.502653	0.1361	0.426783	0	0	0	0	0.0976	0.679889	0	0	0.8617	0.0207545
Tb927.10.10340	structural maintenance of chromosome 2 (SMC2)	Chromatin	0.0191	1	0.0689	1	0.0969	0.612479	0.1467	0.400315	0	0	0	0	-0.125	0.893559	0	0	1.4381	7.42685e-05
Tb927.5.3510	structural maintenance of chromosome 3 (SMC3)	Chromatin	-0.1534	1	-0.0228	1	-0.3727	0.0333814	-0.2421	0.175826	0	0	0	0	-0.3715	0.306164	0	0	1.5163	4.09709e-05
Tb927.10.740	structural maintenance of chromosome 4 (SMC4)	Chromatin	-0.0359	1	-0.0094	1	0.1322	0.422568	0.1587	0.306811	0	0	0	0	0.0922	0.667093	0	0	1.3339	0.000274549
Tb927.2.1810	transcription silencer (ISWI)	Chromatin	0.0481	1	0.0982	1	-0.1581	0.388477	-0.108	0.553637	0	0	0	0	-0.8034	0.00396324	0	0	0.4728	0.258774
Tb927.10.14000	aconitase (ACO)	Citric.acid.cycle	0.0776	1	0.1171	1	1.2262	2.78854e-15	1.2657	2.32887e-16	1	0	1	0	1.2048	3.76206e-06	1	0	-1.0983	0.00100403
Tb927.10.13430	citrate synthase, putative	Citric.acid.cycle	0.0534	1	0.1821	1	0.9598	1.74751e-07	1.0886	1.86666e-09	0	0	1	0	1.5385	2.47656e-07	1	0	0.1829	0.656061
Tb927.3.4500	fumarate hydratase, class I (FHc)	Citric.acid.cycle	-0.1328	1	0.023	1	0.9308	8.3452e-17	1.0867	9.40272e-23	0	0	1	0	1.4568	9.97702e-10	1	0	-2.2077	2.03222e-23
Tb927.11.9980	2-oxoglutarate dehydrogenase E1 component, putative	Citric.acid.cycle	0.0417	1	0.0218	1	-0.3818	0.00694928	-0.4016	0.00361003	0	0	0	0	-0.6552	0.0403202	0	0	-1.6162	0.0153066
Tb927.11.1450	2-oxoglutarate dehydrogenase E1 component, putative	Citric.acid.cycle	0.0221	1	0.0794	1	0.0908	0.579669	0.1482	0.320703	0	0	0	0	-0.1584	0.796032	0	0	-1.2563	0.00169872
Tb927.11.11680	2-oxoglutarate dehydrogenase E2 component, putative	Citric.acid.cycle	0.0954	1	0.2131	1	-0.1901	0.252087	-0.0723	0.683813	0	0	0	0	-0.3273	0.442509	0	0	-2.4322	7.52875e-26
Tb927.11.16730	dihydrolipoyl dehydrogenase (GCVL-2)	Citric.acid.cycle	0.182	1	0.2072	1	-0.257	0.171579	-0.2316	0.209712	0	0	0	0	-0.0058	0.968983	0	0	-2.3169	1.20354e-11
Tb927.11.5050	fumarate hydratase, class I (FHm)	Citric.acid.cycle	-0.0492	1	0.0763	1	0.3785	0.00363409	0.5041	5.55165e-05	0	0	0	0	0.0635	0.781041	0	0	-0.5839	0.243613
Tb927.9.5900	glutamate dehydrogenase (GDH)	Citric.acid.cycle	-0.0192	1	0.1609	1	-0.2938	0.0840488	-0.1136	0.532867	0	0	0	0	-0.6461	0.0472766	0	0	-2.6396	1.56833e-12
Tb927.8.3690	isocitrate dehydrogenase [NADP], mitochondrial precursor, putative (IDH)	Citric.acid.cycle	-0.0275	1	-0.0352	1	-0.2145	0.123133	-0.2222	0.0973022	0	0	0	0	-0.2934	0.545309	0	0	-0.1713	0.56968
Tb927.11.900	isocitrate dehydrogenase, putative (IDH)	Citric.acid.cycle	0.0214	1	0.2364	1	0.7291	1.22292e-05	0.9441	6.02277e-09	0	0	0	0	0.4552	0.097401	0	0	0.9234	8.80461e-05
Tb927.10.2560	mitochondrial malate dehydrogenase (mMDH)	Citric.acid.cycle	0.1696	1	0.0455	1	-1.9363	9.93938e-43	-2.0602	2.59522e-50	0	1	0	1	-0.889	0.00163538	0	0	-3.5209	3.87388e-50
Tb927.10.3650	NADH-dependent fumarate reductase, putative	Citric.acid.cycle	0.0218	1	0.1201	1	0.021	0.908384	0.1194	0.433535	0	0	0	0	0.175	0.618204	0	0	-0.2694	0.501455
Tb927.11.4780	pyruvate dehydrogenase (lipoamide) kinase, putative	Citric.acid.cycle	-0.0236	1	-0.1232	1	-0.1034	0.520819	-0.203	0.159831	0	0	0	0	-0.2226	0.593518	0	0	-0.871	0.000255355
Tb927.10.2350	pyruvate dehydrogenase complex E3 binding protein, putative	Citric.acid.cycle	-0.0208	1	-0.0151	1	-0.4961	0.000182302	-0.4903	0.000164496	0	0	0	0	-1.0923	0.00027503	0	1	-2.2048	6.76263e-35
Tb927.10.12700	pyruvate dehydrogenase E1 alpha subunit, putative	Citric.acid.cycle	-0.0238	1	-0.1142	1	-0.5705	9.83753e-06	-0.6608	1.54591e-07	0	0	0	0	-0.3094	0.369534	0	0	-1.1808	0.0054127
Tb927.3.1790	pyruvate dehydrogenase E1 beta subunit, putative	Citric.acid.cycle	0.055	1	-0.0998	1	-0.9024	6.95221e-11	-1.0571	7.70658e-15	0	0	0	1	-1.2176	1.09336e-05	0	1	-2.2672	9.61003e-25
Tb927.10.7410	succinyl-CoA ligase [GDP-forming] beta-chain, putative	Citric.acid.cycle	0.1347	1	0.1748	1	-0.6588	4.76291e-06	-0.6186	1.43369e-05	0	0	0	0	-0.9799	0.000132915	0	0	-2.1004	1.94013e-19
Tb927.3.2230	succinyl-CoA synthetase alpha subunit, putative	Citric.acid.cycle	0.1514	1	0.1285	1	-0.9527	4.17419e-12	-0.9756	6.764e-13	0	0	0	0	-1.2109	2.7385e-06	0	1	-2.3555	7.82914e-20
Tb927.11.2690	succinyl-coA:3-ketoacid-coenzyme A transferase, mitochondrial precursor, putative	Citric.acid.cycle	-0.0503	1	-0.0427	1	0.6936	5.61158e-09	0.7012	3.06177e-09	0	0	0	0	0.519	0.0619326	0	0	-1.7162	2.48385e-14
Tb927.8.6490	BBP122	Cytoskeleton	0.0437	1	0.1226	1	1.3238	7.36234e-24	1.4027	1.52127e-26	1	0	1	0	1.541	0.000179209	1	0	0.2741	0.384674
Tb927.9.13100	ankyrin repeat protein, putative	Cytoskeleton	-0.1088	1	-0.3293	1	1.0216	1.256e-12	0.8012	5.5121e-08	1	0	0	0	1.0969	0.0117723	1	0	-0.0671	0.862788
Tb927.10.11800	33 kDa inner dynein arm light chain, axonemal, putative,dynein light chain, putative	Cytoskeleton	-0.0461	1	0.0844	1	0.1512	0.3614	0.2818	0.059277	0	0	0	0	0.1865	0.548739	0	0	0.2614	0.389543
Tb927.9.8850	actin A	Cytoskeleton	-0.0546	1	-0.2833	1	-0.4292	0.000809821	-0.6579	8.09645e-08	0	0	0	0	-0.9351	0.047656	0	0	-0.1325	0.647496
Tb927.10.15800	actin related protein 2, putative	Cytoskeleton	-0.0695	1	0.0829	1	0.2294	0.124917	0.3819	0.00561913	0	0	0	0	1.1871	0.0204942	1	0	-0.6559	0.00950919
Tb927.9.5350	actin related protein 3, putative	Cytoskeleton	0.0537	1	0.1187	1	0.0396	0.843486	0.1047	0.543118	0	0	0	0	0.0827	0.758565	0	0	0.4523	0.0837739
Tb927.11.10110	actin-like protein, putative	Cytoskeleton	0.0344	1	0.0823	1	0.0291	0.868271	0.077	0.619994	0	0	0	0	0.6763	0.0621748	0	0	-0.6199	0.0347725
Tb927.3.3020	actin-like protein, putative	Cytoskeleton	0.0081	1	-0.115	1	0.3571	0.0255862	0.2341	0.153425	0	0	0	0	0.6672	0.147856	0	0	-0.2495	0.377593
Tb927.10.2000	actin-like protein, putative	Cytoskeleton	-0.0243	1	-0.1999	1	-0.0274	0.891668	-0.2029	0.206642	0	0	0	0	-0.1649	0.70713	0	0	0.0164	0.965823
Tb927.9.5440	actin, putative	Cytoskeleton	0.0107	1	-0.2017	1	0.2218	0.130469	0.0094	0.961953	0	0	0	0	0.6443	0.0960238	0	0	-0.2145	0.330167
Tb927.4.980	actin, putative	Cytoskeleton	-0.0149	1	-0.1193	1	-0.3038	0.0467447	-0.4082	0.00470075	0	0	0	0	-0.4016	0.201623	0	0	-0.6788	0.00319822
Tb927.11.3880	actin, putative (TRYPARP)	Cytoskeleton	-0.0029	1	-0.0819	1	0.0431	0.815221	-0.0358	0.840328	0	0	0	0	0.6535	0.02539	0	0	0.0989	0.667665
Tb927.1.2340	alpha tubulin	Cytoskeleton	-0.0851	1	-0.0733	1	0.5275	5.79786e-06	0.5394	2.68539e-06	0	0	0	0	0.346	0.678589	0	0	-1.4152	8.21886e-17
Tb927.3.1400	alpha-tubulin N-acetyltransferase, putative	Cytoskeleton	0.0484	1	-0.0448	1	-0.318	0.0390297	-0.4111	0.00474992	0	0	0	0	-0.1345	0.857495	0	0	0.4032	0.136266
Tb927.11.12360	ankyrin repeat protein, putative	Cytoskeleton	-0.1554	1	-0.1159	1	-0.0906	0.649919	-0.051	0.803419	0	0	0	0	0.5211	0.145623	0	0	-0.391	0.25944
Tb927.4.1170	ankyrin, putative	Cytoskeleton	0.1905	1	-0.0345	1	0.4173	0.00427174	0.1924	0.213092	0	0	0	0	0.4457	0.216402	0	0	-0.3122	0.20797
Tb927.10.10600	ARP2/3 complex 16kDa subunit, putative	Cytoskeleton	0.0235	1	0.0929	1	-0.6087	0.00148879	-0.5391	0.00365061	0	0	0	0	-0.5543	0.0636492	0	0	1.2402	0.000841271
Tb927.8.4410	ARP2/3 complex subunit, putative	Cytoskeleton	-0.1116	1	0.0199	1	-0.0889	0.697173	0.0427	0.854214	0	0	0	0	0.541	0.092736	0	0	0.5612	0.0871293
Tb927.10.4540	ARP2/3 complex subunit, putative	Cytoskeleton	-0.0409	1	-0.0555	1	-0.0107	0.970935	-0.0252	0.925377	0	0	0	0	0.2253	0.599186	0	0	-0.6236	0.12061
Tb927.10.13190	ARP2/3 complex subunit, putative	Cytoskeleton	-0.0837	1	-0.0857	1	0.247	0.12817	0.2452	0.121252	0	0	0	0	0.1349	0.675066	0	0	0.0826	0.817401
Tb927.2.2900	ARP2/3 complex subunit, putative	Cytoskeleton	0.0538	1	-0.2748	1	-0.2432	0.20316	-0.5717	0.000838329	0	0	0	0	0.044	0.935638	0	0	0.6367	0.0267874
Tb927.9.10670	Bardet-Biedl syndrome 1 protein homolog (BBS1-like protein 1), putative	Cytoskeleton	-0.0668	1	-0.1199	1	0.1744	0.269716	0.1214	0.445702	0	0	0	0	0.2987	0.344699	0	0	0.4603	0.0708844
Tb927.10.6830	Bardet-Biedl syndrome 4 protein homolog (BBS4-like protein 4), putative	Cytoskeleton	-0.1056	1	-0.0542	1	-0.0715	0.681494	-0.02	0.914191	0	0	0	0	0.5675	0.0493066	0	0	-0.4315	0.136724
Tb927.8.6070	basal body component,ML protein (TBBC)	Cytoskeleton	0.0404	1	0.1097	1	-0.0093	0.964637	0.0601	0.73817	0	0	0	0	-0.0087	0.877285	0	0	1.0588	0.00425042
Tb927.4.3440	BB50	Cytoskeleton	0.0782	1	-0.0778	1	0.4968	0.000882049	0.3409	0.0252973	0	0	0	0	0.7119	0.130169	0	0	-0.2292	0.490937
Tb927.1.1100	BBP109	Cytoskeleton	-0.0502	1	-0.0661	1	-0.2117	0.184055	-0.2275	0.137951	0	0	0	0	-0.1376	0.862627	0	0	0.4047	0.15769
Tb927.10.12950	BBP110	Cytoskeleton	-0.0319	1	0.0258	1	0.1356	0.440236	0.1934	0.234651	0	0	0	0	0.3448	0.333203	0	0	0.877	0.00652901
Tb927.11.15070	BBP119	Cytoskeleton	-0.0655	1	0.0044	1	-0.2606	0.0629036	-0.1906	0.173884	0	0	0	0	-0.0116	0.915776	0	0	0.5979	0.0450816
Tb927.10.12870	BBP120	Cytoskeleton	-0.0033	1	0.0494	1	0.242	0.11398	0.2948	0.042736	0	0	0	0	0.044	0.927428	0	0	0.8941	0.0166712
Tb927.5.3280	BBP135	Cytoskeleton	-0.015	1	0.0418	1	0.2874	0.082431	0.3443	0.0294003	0	0	0	0	-0.0218	1	0	0	0.6633	0.038149
Tb927.3.5160	BBP136	Cytoskeleton	-0.0249	1	0.0915	1	-0.3051	0.0527429	-0.1886	0.238163	0	0	0	0	-0.1187	0.8667	0	0	1.1905	0.0001214
Tb927.10.4210	BBP38	Cytoskeleton	0.0673	1	0.094	1	-0.136	0.458607	-0.1093	0.536298	0	0	0	0	0.0496	0.874745	0	0	0.2223	0.457444
Tb927.3.4400	BBP41	Cytoskeleton	0.0148	1	-0.1066	1	0.3855	0.058419	0.2641	0.203366	0	0	0	0	-0.9546	0.00506368	0	0	0.1652	0.583034
Tb927.8.4210	BBP46	Cytoskeleton	0.0462	1	0.1374	1	-0.1102	0.504473	-0.019	0.918351	0	0	0	0	-0.48	0.176848	0	0	0.728	0.0483944
Tb927.10.14520	BBP52	Cytoskeleton	-0.0027	1	0.012	1	-0.0457	0.790042	-0.031	0.85248	0	0	0	0	-0.1584	0.601418	0	0	-0.8106	0.000767871
Tb927.8.4580	BBP58	Cytoskeleton	-0.0416	1	0.0052	1	-0.3526	0.00876549	-0.3057	0.0213931	0	0	0	0	-0.1297	0.837061	0	0	0.2567	0.53474
Tb927.10.350	BBP59	Cytoskeleton	-0.083	1	-0.0879	1	-0.2265	0.1426	-0.2313	0.120389	0	0	0	0	-0.6758	0.113263	0	0	0.5219	0.111484
Tb927.8.2590	BBP60	Cytoskeleton	-0.0056	1	0.1465	1	-0.1381	0.451757	0.0141	0.948199	0	0	0	0	-0.1504	0.830093	0	0	-0.1061	0.696759
Tb927.5.4340	BBP65	Cytoskeleton	0.0593	1	0.0726	1	-0.0672	0.717966	-0.0538	0.765531	0	0	0	0	0.7303	0.00796496	0	0	0.0069	0.985454
Tb927.10.3140	BBP68	Cytoskeleton	-0.1076	1	0.0765	1	-0.147	0.317229	0.0372	0.820465	0	0	0	0	-0.2793	0.490375	0	0	-0.3096	0.212093
Tb927.11.2700	BBP69	Cytoskeleton	-0.0452	1	-0.099	1	-0.4536	0.003566	-0.5073	0.000772446	0	0	0	0	-0.9799	0.00243752	0	0	0.6371	0.178407
Tb927.10.15190	BBP72	Cytoskeleton	-0.0673	1	-0.0251	1	-0.3127	0.041952	-0.2703	0.0735888	0	0	0	0	0.4457	0.166482	0	0	0.453	0.196987
Tb927.10.5910	BBP86	Cytoskeleton	-0.0412	1	0.088	1	-0.1195	0.484518	0.0098	0.962215	0	0	0	0	-0.1376	0.889125	0	0	-0.1631	0.586502
Tb927.7.3880	BBP87	Cytoskeleton	-0.1256	1	-0.0593	1	-0.0454	0.805591	0.021	0.910115	0	0	0	0	-0.6529	0.0483432	0	0	0.9697	0.000303511
Tb927.3.5450	BBP96	Cytoskeleton	-0.0163	1	0.0678	1	0.8689	2.27959e-09	0.953	4.04673e-11	0	0	0	0	-0.0877	0.928887	0	0	0.8322	0.0108204
Tb927.1.2330	beta tubulin	Cytoskeleton	-0.1031	1	-0.061	1	0.3037	0.0186118	0.3459	0.00566814	0	0	0	0	-0.2396	0.352942	0	0	-1.5454	4.03213e-21
Tb927.11.13700	BLD10	Cytoskeleton	-0.0445	1	-0.043	1	-0.4188	0.0127529	-0.4172	0.0109917	0	0	0	0	-0.2934	0.466499	0	0	0.8246	0.000489138
Tb927.10.14890	C-terminal motor kinesin KIFC1	Cytoskeleton	-0.0549	1	0.0051	1	0.0951	0.586791	0.1552	0.327902	0	0	0	0	0.2191	0.470823	0	0	3.6093	5.81477e-46
Tb927.11.9110	C-terminal motor kinesin, Kinesin-14B	Cytoskeleton	-0.0073	1	0.0111	1	0.1628	0.311793	0.1812	0.238545	0	0	0	0	-0.1697	0.77614	0	0	0.3534	0.219331
Tb927.10.4170	CAP292 Clathrin-associated protein, resembles yeast myosins, homologue of centrosome-associated protein CEP250	Cytoskeleton	0.0551	1	-0.0932	1	0.119	0.509303	-0.0292	0.882338	0	0	0	0	-0.2311	0.689703	0	0	1.3739	0.000169274
Tb927.4.2080	CC2D is a FAZ-ER protein, also present on the basal bodies. CC2D is required for FAZ filament assembly.	Cytoskeleton	-0.075	1	-0.0223	1	-0.1203	0.489481	-0.0674	0.704953	0	0	0	0	-0.3219	0.457658	0	0	0.858	0.000286253
Tb927.7.6840	Centrosomal spindle body, CEP44	Cytoskeleton	0.1327	1	-0.1795	1	-0.1805	0.393848	-0.4927	0.00728417	0	0	0	0	0.1814	0.928887	0	0	-0.397	0.316445
Tb927.7.6250	CEP120A	Cytoskeleton	-0.0154	1	-0.0182	1	-0.3444	0.0476354	-0.3472	0.0381962	0	0	0	0	0.3573	0.672683	0	0	-0.3007	0.283365
Tb927.11.8920	CEP120B	Cytoskeleton	-0.0777	1	0.1703	1	-0.2117	0.207809	0.0363	0.849444	0	0	0	0	0.0868	0.731908	0	0	0.0913	0.805622
Tb927.5.2440	CEP164	Cytoskeleton	-0.0191	1	-0.0024	1	0.3426	0.0262512	0.3593	0.0166732	0	0	0	0	0.1493	0.587908	0	0	1.6157	4.81945e-10
Tb927.1.3560	CEP164	Cytoskeleton	-0.1369	1	0.0599	1	-0.1558	0.399219	0.0411	0.839481	0	0	0	0	-0.0291	0.975031	0	0	1.671	2.34931e-07
Tb927.10.10690	CEP19	Cytoskeleton	-0.0055	1	0.0338	1	0.251	0.133051	0.2903	0.0683979	0	0	0	0	-0.0072	0.990348	0	0	0.5529	0.0441093
Tb927.10.5990	CEP57	Cytoskeleton	-0.1246	1	-0.0496	1	0.2316	0.150145	0.3067	0.0442993	0	0	0	0	-0.0058	0.982684	0	0	0.4513	0.210085
Tb927.11.8860	CEP76	Cytoskeleton	0.002	1	-0.0858	1	-0.1036	0.536578	-0.1913	0.205045	0	0	0	0	-0.2688	0.590241	0	0	0.0687	0.813044
Tb927.11.15800	CIF1	Cytoskeleton	0.0181	1	0.1588	1	0.0391	0.857626	0.1798	0.321754	0	0	0	0	-0.1976	0.950855	0	0	1.9685	1.6798e-06
Tb927.9.14290	CIF2	Cytoskeleton	0.1606	1	0.0759	1	-0.1686	0.298137	-0.2532	0.0882184	0	0	0	0	0.3863	0.641081	0	0	-0.4744	0.211826
Tb927.10.16110	CMF1, possible component of motile flagella	Cytoskeleton	0.0306	1	0.0452	1	0.1799	0.240071	0.1945	0.185019	0	0	0	0	0.3741	0.303637	0	0	-1.1411	1.06261e-08
Tb927.7.2790	CMF10, possible component of motile flagella	Cytoskeleton	-0.0756	1	0.0038	1	-0.0615	0.722426	0.0179	0.922408	0	0	0	0	0.0101	1	0	0	-0.1907	0.520572
Tb927.10.9870	CMF12, possible component of motile flagella	Cytoskeleton	0.0177	1	-0.0207	1	-0.3028	0.0382493	-0.3411	0.0150019	0	0	0	0	0.5251	0.083824	0	0	-0.9105	0.00152982
Tb927.10.10090	CMF14, possible component of motile flagella, TbTBC-L	Cytoskeleton	0.0468	1	-0.0634	1	0.2475	0.105899	0.1372	0.38404	0	0	0	0	-0.2379	0.555235	0	0	0.4558	0.163652
Tb927.11.7560	CMF15, T. brucei components of motile flagella (TbCMF15)	Cytoskeleton	-0.0418	1	0.005	1	-0.1796	0.180306	-0.1328	0.321562	0	0	0	0	-0.2584	0.470486	0	0	-0.022	0.954137
Tb927.11.1430	CMF2, T. brucei components of motile flagella (TbCMF2)	Cytoskeleton	-0.0502	1	0.0181	1	0.2529	0.0629618	0.3213	0.0129994	0	0	0	0	-0.2916	0.54361	0	0	0.9573	0.00498405
Tb927.5.2950	CMF3, T. brucei components of motile flagella (TbCMF3)	Cytoskeleton	0.0105	1	0.0329	1	-0.2062	0.141683	-0.1837	0.179568	0	0	0	0	-0.0755	0.916614	0	0	0.9703	0.00200209
Tb927.3.4230	CMF33 subtilisin-like serine peptidase	Cytoskeleton	0.0657	1	0.0304	1	0.0381	0.838227	0.0029	0.989392	0	0	0	0	0.1164	0.73049	0	0	2.4612	1.89715e-16
Tb927.10.7690	CMF4, T. brucei components of motile flagella (TbCMF4)	Cytoskeleton	-0.0524	1	0.0997	1	0.3453	0.0119716	0.4975	0.000140286	0	0	0	0	-0.0203	0.959052	0	0	0.8027	0.010996
Tb927.2.4810	CMF5, T. brucei components of motile flagella (TbCMF5)	Cytoskeleton	0.0842	1	0.1034	1	0.0723	0.689236	0.0916	0.581856	0	0	0	0	0.0454	0.867415	0	0	1.576	7.01226e-08
Tb927.10.3310	CMF76b, possible component of motile flagella	Cytoskeleton	-0.1077	1	0.0722	1	-0.0622	0.718794	0.1178	0.443996	0	0	0	0	-0.1828	0.724058	0	0	0.9176	0.0131225
Tb927.11.10900	CMF9, MENG,flagellar component	Cytoskeleton	-0.0916	1	0.0438	1	0.3626	0.0126277	0.498	0.000340924	0	0	0	0	0.0043	0.888788	0	0	0.4689	0.0871293
Tb927.3.5180	cofilin/actin depolymerizing factor, putative	Cytoskeleton	-0.0261	1	0.0097	1	-0.6011	1.38673e-06	-0.5651	4.44812e-06	0	0	0	0	-1.0058	0.00360386	0	1	0.6467	0.0532606
Tb927.8.3100	coronin (CRN12)	Cytoskeleton	-0.0043	1	0.0277	1	0.0154	0.929073	0.0474	0.766976	0	0	0	0	-0.2243	0.683969	0	0	0.6613	0.0380923
Tb927.4.560	Cytoplasmic dynein 2 heavy chain (DYNC2H1), putative	Cytoskeleton	0.081	1	0.0131	1	0.5535	0.000646526	0.4857	0.0027311	0	0	0	0	0.157	0.523576	0	0	2.7638	1.25008e-12
Tb927.11.10930	delta tubulin,tubulin delta chain (TUBD1)	Cytoskeleton	-0.0291	1	-0.0684	1	0.0319	0.853426	-0.0074	0.968598	0	0	0	0	0.8319	0.15992	0	0	-0.433	0.181351
Tb927.8.4870	DIGIT, flagellar component	Cytoskeleton	-0.0333	1	0.0316	1	0.232	0.094325	0.2969	0.0237976	0	0	0	0	-0.1943	0.676262	0	0	0.8741	0.0250198
Tb927.10.14110	DIP13	Cytoskeleton	0.0339	1	-0.0867	1	0.2379	0.190322	0.1173	0.535295	0	0	0	0	0.5221	0.358238	0	0	-0.2825	0.499471
Tb927.10.1130	dynein arm light chain, axonemal, putative	Cytoskeleton	-0.0281	1	-0.0224	1	-0.0145	0.942417	-0.0087	0.967698	0	0	0	0	0.2473	0.710295	0	0	-1.613	2.43644e-08
Tb927.7.820	dynein arm light chain, axonemal, putative	Cytoskeleton	-0.0633	1	-0.1046	1	0.4157	0.0119969	0.3745	0.0234258	0	0	0	0	-0.1172	0.883042	0	0	1.5246	0.00489477
Tb927.11.8160	dynein heavy chain	Cytoskeleton	0.0252	1	-0.0162	1	0.0236	0.905122	-0.0177	0.928668	0	0	0	0	-0.706	0.0921685	0	0	2.8004	3.61615e-13
Tb927.11.11220	dynein heavy chain	Cytoskeleton	0.1045	1	-0.0613	1	0.3496	0.0326758	0.1839	0.282018	0	0	0	0	-0.4035	0.284105	0	0	2.6956	5.20683e-11
Tb927.11.3250	dynein heavy chain	Cytoskeleton	0.1327	1	0.0103	1	0.2684	0.177705	0.1461	0.476554	0	0	0	0	-0.3147	0.626483	0	0	2.9147	1.59493e-10
Tb927.11.2430	dynein heavy chain DHC1b or DYNC2H2, cytoplasmic type	Cytoskeleton	0.0748	1	0.0143	1	0.6983	2.86328e-05	0.638	0.000121458	0	0	0	0	0.1852	0.50972	0	0	2.7417	1.25311e-09
Tb927.4.870	dynein heavy chain DNAH10 IAD-1alpha inner arm dynein heavy chain	Cytoskeleton	0.0834	1	0.002	1	0.1667	0.352968	0.0854	0.645533	0	0	0	0	-0.6439	0.0969408	0	0	2.3131	1.69709e-06
Tb927.8.7840	dynein heavy chain, putative, not a DHC in Wickstead analysis	Cytoskeleton	0.2401	1	0.212	1	0.0821	0.848035	0.054	0.899215	0	0	0	0	1.2904	5.11709e-06	1	0	0.8766	0.000614591
Tb927.2.4060	dynein intermediate chain IC 138	Cytoskeleton	-0.0209	1	0.0136	1	0.7111	8.904e-08	0.7458	1.58202e-08	0	0	0	0	0.2461	0.372104	0	0	0.4826	0.128576
Tb927.11.2270	dynein intermediate chain IC140 (IDA7)	Cytoskeleton	-0.0317	1	0.0932	1	0.0781	0.623164	0.203	0.13832	0	0	0	0	-0.3603	0.467936	0	0	0.7504	0.0229832
Tb927.11.14300	dynein intermediate chain IC70, putative	Cytoskeleton	-0.0823	1	-0.0464	1	-0.1057	0.507423	-0.0698	0.662738	0	0	0	0	-0.2059	0.635832	0	0	0.7168	0.0886694
Tb927.11.5000	dynein intermediate chain IC78, putative	Cytoskeleton	-0.0418	1	-0.0424	1	-0.0831	0.62135	-0.0836	0.600175	0	0	0	0	-0.4383	0.236959	0	0	0.3319	0.304019
Tb927.11.5510	dynein light chain p28, axonemal, putative	Cytoskeleton	-0.0299	1	-0.0294	1	0.0741	0.663765	0.0747	0.644916	0	0	0	0	0.144	0.632559	0	0	0.7801	0.00549692
Tb927.10.6670	dynein light chain, putative	Cytoskeleton	0.2322	1	-0.1631	1	-0.9478	1.20283e-09	-1.3431	3.61243e-19	0	0	0	1	-1.2934	2.53178e-05	0	1	-1.0306	0.000504393
Tb927.11.5680	dynein light chain, putative	Cytoskeleton	-0.0308	1	0.074	1	0.0327	0.849456	0.1375	0.335938	0	0	0	0	0.4988	0.0744888	0	0	-0.0176	0.961757
Tb927.10.4690	dynein light chain, putative	Cytoskeleton	-0.1027	1	-0.3049	1	-0.3062	0.106489	-0.5083	0.0040451	0	0	0	0	-0.3846	0.279418	0	0	0.1466	0.650341
Tb927.10.15580	dynein light chain, putative	Cytoskeleton	0.0237	1	0.0787	1	-0.0184	0.942182	0.0367	0.878761	0	0	0	0	-0.1047	0.888983	0	0	0.5276	0.105713
Tb927.5.4440	dynein light chain, putative	Cytoskeleton	-0.2216	1	-0.1482	1	-0.8069	9.89891e-07	-0.7334	7.43536e-06	0	0	0	0	0.0813	1	0	0	0.9714	0.000412956
Tb927.10.13110	dynein light chain, putative,dynein light chain 2B, redicted dynein modulator,roadblock/LC7 family member	Cytoskeleton	0.0391	1	-0.0977	1	-0.3307	0.0636489	-0.4674	0.00528053	0	0	0	0	0.3033	0.671634	0	0	-0.2747	0.441346
Tb927.10.10320	dynein light chain, putative,dynein Tctex1 family, putative	Cytoskeleton	0.1005	1	-0.0623	1	-0.3339	0.0665983	-0.4967	0.00330432	0	0	0	0	-0.0218	0.815137	0	0	0.2588	0.490616
Tb927.11.3660	dynein light chain, putative,dynein Tctex1 family, putative	Cytoskeleton	-0.1348	1	-0.0024	1	-0.3689	0.0120771	-0.2364	0.113598	0	0	0	0	0.0621	0.953372	0	0	0.8727	0.00109321
Tb927.10.13370	dynein light chain, putative,dynein Tctex1 family, putative	Cytoskeleton	0.0173	1	-0.1025	1	-0.6344	2.45697e-05	-0.754	2.0246e-07	0	0	0	0	0.1003	0.972648	0	0	-1.3784	0.000110369
Tb927.9.12820	dynein light chain, putative,dynein Tctex2 family, putative	Cytoskeleton	0.0114	1	-0.0765	1	-0.263	0.132224	-0.3508	0.0319902	0	0	0	0	0.7899	0.134718	0	0	-0.3158	0.386762
Tb927.11.7740	dynein light chain, putative,dynein Tctex2 family, putative	Cytoskeleton	-0.0639	1	0.0022	1	-0.233	0.127237	-0.1668	0.274103	0	0	0	0	-0.3884	0.22505	0	0	-0.0872	0.837424
Tb927.11.16810	dynein light intermediate chain D1bLIC, putative	Cytoskeleton	-0.1211	1	0.0669	1	-0.1371	0.406709	0.051	0.771226	0	0	0	0	-0.4982	0.115532	0	0	0.7661	0.0114118
Tb927.11.7240	dynein regulatory complex subunit CMF70	Cytoskeleton	-0.1536	1	0.0601	1	-0.1225	0.492153	0.0913	0.603866	0	0	0	0	-0.415	0.294528	0	0	0.9723	0.0259425
Tb927.9.14480	dynein-associated protein, putative	Cytoskeleton	-0.0807	1	-0.0802	1	-0.9438	9.06654e-11	-0.9432	4.61619e-11	0	0	0	0	-0.2447	0.520095	0	0	0.3563	0.405128
Tb927.10.5960	engulfment and cell motility domain 2, putative	Cytoskeleton	-0.0908	1	0.0787	1	0.2648	0.0998245	0.4345	0.00365105	0	0	0	0	0.2975	0.357018	0	0	1.3524	2.83318e-07
Tb927.10.1140	epsilon tubulin (TUBE1)	Cytoskeleton	-0.057	1	-0.012	1	0.1405	0.405648	0.1856	0.240061	0	0	0	0	0.512	0.0986655	0	0	-0.0406	0.919811
Tb927.11.670	epsinR	Cytoskeleton	-0.1184	1	0.0087	1	0.2032	0.174836	0.3303	0.0172482	0	0	0	0	0.2497	0.390219	0	0	1.1013	0.0107103
Tb927.3.5540	FAP133, Component of the IFT dynein motor	Cytoskeleton	-0.0739	1	0.0807	1	0.2943	0.0549545	0.449	0.00181538	0	0	0	0	-0.0029	0.966106	0	0	1.3905	1.60357e-08
Tb927.8.7070	FAZ15 flagellar attachment zone protein	Cytoskeleton	-0.0556	1	-0.0035	1	-0.3192	0.163583	-0.267	0.236341	0	0	0	0	-0.6506	0.116802	0	0	1.4822	0.00122119
Tb927.10.12920	FAZ18 flagellar attachment zone protein	Cytoskeleton	0.1002	1	-0.0329	1	0.077	0.627183	-0.056	0.719463	0	0	0	0	-0.3401	0.371059	0	0	0.5509	0.0938255
Tb927.3.3300	FAZ19 flagellar attachment zone protein	Cytoskeleton	-0.0414	1	0.0389	1	-0.1944	0.187802	-0.114	0.449012	0	0	0	0	-0.3902	0.270871	0	0	0.9415	0.060656
Tb927.1.4310	FAZ2 flagellar attachment zone protein	Cytoskeleton	0.014	1	0.0348	1	0.5239	0.000264283	0.5447	0.000115778	0	0	0	0	-0.1993	0.683433	0	0	2.3902	1.85165e-07
Tb927.11.9290	FAZ20 protein tyrosine kinase, putative	Cytoskeleton	-0.1134	1	-0.0643	1	0.1921	0.222708	0.2412	0.107598	0	0	0	0	-0.1649	0.803228	0	0	1.2065	0.000386274
Tb927.11.12530	FAZ3 flagellar attachment zone protein	Cytoskeleton	-0.0534	1	0.0637	1	0.2432	0.0828165	0.3603	0.00613085	0	0	0	0	0.0115	0.949701	0	0	1.2318	0.000187228
Tb927.9.10530	FAZ4 flagellar attachment zone protein	Cytoskeleton	-0.0469	1	0.0097	1	0.3183	0.0301185	0.375	0.00799539	0	0	0	0	0.1177	0.649082	0	0	1.3114	0.00308093
Tb927.10.840	FAZ6 flagellar attachment zone protein	Cytoskeleton	0.0586	1	0.1202	1	0.3661	0.0327092	0.4277	0.00947923	0	0	0	0	-0.3292	0.838109	0	0
Tb927.10.14320	FAZ9 flagellar attachment zone protein	Cytoskeleton	0.054	1	0.0863	1	-0.0211	0.90783	0.0112	0.953078	0	0	0	0	-0.3492	0.42557	0	0	0.293	0.465575
Tb927.11.16110	FG-GAP repeat protein, putative,intergrin alpha chain protein, putative	Cytoskeleton	-0.0456	1	-0.0395	1	-0.4281	0.000510187	-0.4218	0.000489578	0	0	0	0	-0.662	0.035661	0	0	0.0919	0.683337
Tb927.7.6460	FG-GAP repeat protein, putative,intergrin alpha chain protein, putative	Cytoskeleton	-0.029	1	0.0645	1	0.4044	0.00235766	0.4979	0.000110202	0	0	0	0	-0.5249	0.148173	0	0	0.925	0.00299064
Tb927.11.11720	FG-GAP repeat protein, putative,intergrin alpha chain protein, putative	Cytoskeleton	-0.0072	1	-0.0225	1	-0.3357	0.0117442	-0.351	0.00679035	0	0	0	0	-0.3865	0.236556	0	0	-0.1277	0.613606
Tb927.1.1340	FG-GAP repeat protein, putative,intergrin alpha chain protein, putative	Cytoskeleton	-0.0538	1	-0.0367	1	0.0574	0.753203	0.0746	0.660508	0	0	0	0	0.5211	0.436221	0	0	0.3053	0.366811
Tb927.6.2020	FG-GAP repeat protein, putative,intergrin alpha chain protein, putative	Cytoskeleton	0.0123	1	-0.0023	1	0.1586	0.303076	0.1441	0.334763	0	0	0	0	0.0201	0.936228	0	0	-0.0697	0.797382
Tb927.3.3640	FG-GAP repeat protein, putative,intergrin alpha chain protein, putative	Cytoskeleton	-0.0575	1	0.1229	1	0.0258	0.901386	0.2062	0.214886	0	0	0	0	0.0552	0.990796	0	0	0.9136	0.00620751
Tb927.11.2400	Flabarin-like	Cytoskeleton	0.0737	1	0.0305	1	-0.1035	0.684927	-0.1466	0.52708	0	0	0	0	0.8172	0.0641095	0	0	4.4846	5.49789e-54
Tb927.11.2410	Flabarin, flagellar membrane protein in Leishmania & tryps	Cytoskeleton	0.0136	1	0.029	1	0.1222	0.329401	0.1377	0.25041	0	0	0	0	-0.2076	0.815196	0	0
Tb927.10.5430	Flagellar C1a complex subunit C1a-32, putative	Cytoskeleton	0.0292	1	-0.0086	1	0.1245	0.495698	0.0868	0.632293	0	0	0	0	0.4093	0.289753	0	0	0.6737	0.0370202
Tb927.3.2310	flagellar component,PACRGA	Cytoskeleton	-0.0827	1	-0.0794	1	-0.3329	0.0138672	-0.3296	0.0127733	0	0	0	0	-0.9187	0.0636568	0	0	0.454	0.232912
Tb927.10.7290	Flagellar Member 2 (FLAM2)	Cytoskeleton	-0.0248	1	0.1107	1	0.1142	0.485529	0.2497	0.0853476	0	0	0	0	0.1003	0.82979	0	0	-0.6795	0.0430401
Tb927.8.7950	Flagellar Member 4 (FLAM4)	Cytoskeleton	0.2631	1	0.2422	1	0.0505	0.905765	0.0297	0.946703	0	0	0	0	-0.6897	0.0746032	0	0	0.9223	0.0148795
Tb927.9.13440	Flagellar Member 5 (FLAM5)	Cytoskeleton	0.0131	1	-0.0037	1	0.0883	0.612479	0.0716	0.674694	0	0	0	0	-0.456	0.517463	0	0	1.6477	3.68533e-06
Tb927.3.5020	Flagellar Member 6 (FLAM6)	Cytoskeleton	-0.0239	1	-0.0917	1	0.1004	0.531054	0.0327	0.849083	0	0	0	0	-0.4679	0.130585	0	0	0.691	0.0835979
Tb927.8.4050	flagellar membrane protein that interacts with FLA1, similar to FLA3	Cytoskeleton	0.0002	1	0.0079	1	0.2236	0.159689	0.2314	0.13274	0	0	0	0	-0.3733	0.353451	0	0	-0.761	0.0684234
Tb927.11.5640	Flagellar pocket collar protein	Cytoskeleton	-0.0654	1	0.2147	1	-0.116	0.584684	0.1641	0.396322	0	0	0	0	0.5685	0.139831	0	0	1.8251	3.50487e-05
Tb927.11.12150	flagellar protein essential for flagellar pocket biogenesis (BILBO1)	Cytoskeleton	-0.0165	1	-0.0514	1	-0.1102	0.480737	-0.145	0.31902	0	0	0	0	0.1296	0.712183	0	0	-0.2911	0.372712
Tb927.1.2670	flagellar protein PF16	Cytoskeleton	-0.0233	1	-0.1495	1	-0.0458	0.803957	-0.1719	0.258338	0	0	0	0	-0.2413	0.680447	0	0	-0.1185	0.656282
Tb927.10.13960	flagellar protein PF20	Cytoskeleton	-0.0655	1	-0.1345	1	-0.2183	0.154772	-0.2873	0.0470312	0	0	0	0	0.051	0.874186	0	0	-0.2296	0.373118
Tb927.8.4640	flagellar protofilament ribbon protein, putative	Cytoskeleton	-0.0746	1	0.0357	1	-0.0896	0.594242	0.0208	0.910115	0	0	0	0	-0.5395	0.15432	0	0	-0.6377	0.00964646
Tb927.3.3690	flagellar radial spoke protein-like, putative	Cytoskeleton	-0.1625	1	-0.0344	1	0.1967	0.156087	0.3249	0.0113782	0	0	0	0	-0.1894	0.589258	0	0	0.1459	0.653511
Tb927.3.1110	flagellar transport protein, putative (PIFTA1)	Cytoskeleton	-0.0757	1	-0.2088	1	-0.0411	0.801275	-0.1742	0.191691	0	0	0	0	-0.0831	0.933348	0	0	-0.0752	0.768307
Tb927.3.5490	flagellar transport protein, putative (PIFTB2)	Cytoskeleton	-0.0868	1	0.1082	1	0.3175	0.0408426	0.5126	0.000417928	0	0	0	0	-0.0908	0.912705	0	0	1.2862	2.0677e-08
Tb927.3.3000	flagellar transport protein, putative (PIFTC3)	Cytoskeleton	-0.01	1	-0.0411	1	-0.2628	0.0660456	-0.2939	0.0319106	0	0	0	0	-0.5585	0.100928	0	0	0.8891	2.70982e-05
Tb927.11.6050	Flagellar-associated PapD-like, putative	Cytoskeleton	0.0313	1	-0.056	1	0.5838	4.63518e-05	0.4966	0.000536318	0	0	0	0	0.0086	0.980874	0	0	2.1433	9.27537e-09
Tb927.10.8940	Flagellum tageting protein KHARON1	Cytoskeleton	-0.058	1	0.2283	1	0.3656	0.0174125	0.6519	5.61316e-06	0	0	0	0	0.1454	0.619575	0	0	0.2957	0.52612
Tb927.11.3090	FOR20	Cytoskeleton	-0.1486	1	0.1099	1	0.3102	0.0782323	0.5687	0.000469156	0	0	0	0	1.2774	0.0558473	0	0	-0.6814	0.129969
Tb927.10.9250	G-actin binding protein, putative, CAP/Srv2p, putative	Cytoskeleton	0.1146	1	-0.0245	1	-0.0095	0.95846	-0.1485	0.296045	0	0	0	0	0.6201	0.0566013	0	0	0.3092	0.262509
Tb927.4.2350	G-actin binding protein, putative, twinfilin, putative	Cytoskeleton	0.0298	1	-0.3275	1	-0.1431	0.450751	-0.5003	0.00200221	0	0	0	0	-0.1392	0.789138	0	0	0.1678	0.584951
Tb927.6.2400	Gamma tubulin complex subunit GCP4	Cytoskeleton	-0.0034	1	0.0013	1	0.1842	0.220501	0.1889	0.194028	0	0	0	0	0.4957	0.12522	0	0	-0.5214	0.0300964
Tb927.3.910	gamma-tubulin	Cytoskeleton	-0.0299	1	0.0565	1	-0.1966	0.209099	-0.1101	0.48897	0	0	0	0	-0.0985	0.819595	0	0	0.3718	0.194876
Tb927.10.9770	gamma-tubulin complex subunit GCP2	Cytoskeleton	0.0516	1	0.0229	1	0.1253	0.388477	0.0967	0.498614	0	0	0	0	-0.4208	0.199391	0	0	-0.4484	0.0318527
Tb927.11.11340	gamma-tubulin complex subunit GCP3	Cytoskeleton	-0.0504	1	-0.1986	1	0.1727	0.252087	0.0246	0.889347	0	0	0	0	-0.3846	0.320757	0	0	-0.1375	0.551325
Tb927.7.7000	hook complex protein, conserved	Cytoskeleton	0.0681	1	0.0422	1	0.5459	0.000233672	0.5202	0.000397332	0	0	0	0	0.4895	0.0857149	0	0	2.3198	8.33309e-13
Tb927.4.3120	hook complex protein, conserved	Cytoskeleton	0.0247	1	0.0321	1	0.2932	0.0687452	0.3006	0.0539711	0	0	0	0	0.6126	0.19772	0	0	1.264	0.00151921
Tb927.10.8820	hook complex protein, conserved	Cytoskeleton	-0.0674	1	0.0506	1	0.3242	0.0228676	0.4423	0.00111599	0	0	0	0	0.3595	0.227012	0	0	0.3657	0.330806
Tb927.8.3010	hook complex protein, conserved	Cytoskeleton	-0.1536	1	-0.0992	1	0.1205	0.464733	0.1749	0.252538	0	0	0	0	0.0786	0.782545	0	0	0.9237	0.00158125
Tb927.10.3010	hook complex protein, conserved	Cytoskeleton	0.0698	1	0.1213	1	0.5008	0.000108781	0.5524	1.3139e-05	0	0	0	0	-0.035	0.956752	0	0	1.1187	0.000861524
Tb927.10.850	hook complex protein, conserved	Cytoskeleton	0.0456	1	0.0638	1	0.4236	0.0101042	0.4419	0.00604408	0	0	0	0	-0.0484	1	0	0
Tb927.6.3150	Hydin,flagellar component	Cytoskeleton	0.0019	1	0.0474	1	0.4378	0.00823499	0.4834	0.00276364	0	0	0	0	0.1789	0.570402	0	0	2.3639	5.75148e-08
Tb927.5.1070	hypothetical protein, conserved	Cytoskeleton	-0.0441	1	0.0075	1	0.3973	0.0056043	0.449	0.00132478	0	0	0	0	0.4813	0.114223	0	0
Tb927.4.2400	hypothetical protein, conserved	Cytoskeleton	-0.009	1	-0.0417	1	-0.3955	0.0136718	-0.4281	0.00590337	0	0	0	0	-0.2793	0.457362	0	0	1.3845	2.09353e-05
Tb927.11.5750	hypothetical protein, conserved	Cytoskeleton	0.0486	1	0.1185	1	0.3062	0.0856324	0.3761	0.026326	0	0	0	0	0.099	0.713825	0	0	1.0738	7.36844e-05
Tb927.10.15760	hypothetical protein, conserved, in flagellar proteomes, low homology to d tRNA methyltransferase of s: cerevisiae	Cytoskeleton	0.0658	1	0.1169	1	-0.4406	0.000108133	-0.3895	0.000569	0	0	0	0	-0.394	0.287967	0	0	-1.0645	0.000221356
Tb927.7.3740	hypothetical protein, conserved, in flagellum	Cytoskeleton	-0.0081	1	0.0579	1	-0.1119	0.446739	-0.0458	0.76749	0	0	0	0	-0.4305	0.206443	0	0	0.4535	0.202353
Tb927.10.450	hypothetical protein, conserved, microtubule binding domains. very K/E rich	Cytoskeleton	0.0676	1	0.0369	1	0.5329	0.000604424	0.5023	0.00110228	0	0	0	0	-0.3346	0.71095	0	0	0.6896	0.00718775
Tb927.6.3220	hypothetical protein, conserved, no domains, no yeast or human match	Cytoskeleton	-0.1045	1	0.0741	1	0.012	0.948656	0.1907	0.195286	0	0	0	0	0.622	0.0325012	0	0	-0.1243	0.714447
Tb927.11.2610	hypothetical protein, conserved, no domains, no yeast or human match	Cytoskeleton	-0.0031	1	0.1293	1	0.4373	0.00111417	0.5696	1.08487e-05	0	0	0	0	-0.0679	0.994891	0	0	-0.2632	0.466517
Tb927.6.1730	hypothetical protein, conserved, resembles various yeast myosins	Cytoskeleton	-0.1169	1	0.1311	1	0.0009	0.996544	0.2489	0.0899925	0	0	0	0	0.2714	0.390219	0	0	1.1993	0.00239976
Tb927.10.6790	hypothetical protein, conserved, spindle pole body domain	Cytoskeleton	0.0627	1	-0.0497	1	0.2879	0.0402288	0.1756	0.224244	0	0	0	0	0	0.998529	0	0	1.2168	0.000310309
Tb927.3.1420	hypothetical protein, conserved, trypanosome-specific, C-terminal Kelch motif	Cytoskeleton	0.0379	1	-0.0516	1	0.1689	0.325565	0.0795	0.658397	0	0	0	0	-0.486	0.188223	0	0	1.8128	3.12417e-07
Tb927.10.12990	hypothetical protein, conserved,predicted ankyrin repeat family protein	Cytoskeleton	-0.0186	1	-0.0755	1	0.019	0.922332	-0.0379	0.838095	0	0	0	0	-0.55	0.0445259	0	0	-0.2379	0.454658
Tb927.1.3250	hypothetical protein, myosin heavy-chain like	Cytoskeleton	0.0216	1	0.0167	1	0.2147	0.170458	0.2098	0.168523	0	0	0	0	0.0342	0.810277	0	0	1.5435	2.05218e-05
Tb927.10.15290	hypothetical protein, tubulin-binding CAP cofactor domain (cytoskeletal)	Cytoskeleton	0.0156	1	-0.0397	1	-0.0411	0.821058	-0.0963	0.538268	0	0	0	0	-0.6758	0.0242676	0	0	0.684	0.0992654
Tb927.8.3250	IAD-1beta inner arm dynein heavy chain	Cytoskeleton	0.0617	1	-0.0292	1	0.2268	0.169302	0.136	0.420823	0	0	0	0	-0.5187	0.26766	0	0	2.8711	1.3753e-11
Tb927.2.5270	IAD-3 inner arm dynein heavy chain	Cytoskeleton	0.0888	1	-0.0297	1	0.2975	0.0554186	0.179	0.261205	0	0	0	0	-0.7394	0.0805387	0	0	2.5073	2.29549e-09
Tb927.10.5350	IAD-4 inner arm dynein heavy chain	Cytoskeleton	-0.01	1	0.0563	1	0.209	0.203774	0.2754	0.0765425	0	0	0	0	-0.3456	0.357366	0	0	2.1339	4.14321e-08
Tb927.7.920	IAD-5 inner arm dynein heavy chain, clathrin-associated	Cytoskeleton	0.0672	1	0.035	1	0.0861	0.645522	0.054	0.77374	0	0	0	0	-1.0499	0.000304554	0	1	1.8544	1.38088e-05
Tb927.11.16830	IFT22 (was RABL5) (in UPF1-TAP)	Cytoskeleton	-0.0654	1	-0.0436	1	-0.5037	0.000268326	-0.4818	0.000389098	0	0	0	0	0.1309	0.908153	0	0	0.2065	0.495633
Tb927.10.5380	intraflagellar transport protein IFT122	Cytoskeleton	0.002	1	0.0167	1	-0.019	0.923579	-0.0043	0.984616	0	0	0	0	-0.3529	0.314558	0	0	0.6174	0.0784176
Tb927.5.3030	intraflagellar transport protein IFT122B	Cytoskeleton	0.0157	1	-0.0145	1	0.041	0.835738	0.0109	0.960041	0	0	0	0	-0.2688	0.521309	0	0	2.1231	4.82962e-10
Tb927.10.14470	intraflagellar transport protein IFT140	Cytoskeleton	0.0541	1	-0.0591	1	0.1524	0.374512	0.0393	0.836861	0	0	0	0	-0.331	0.463157	0	0	1.3726	9.35346e-05
Tb927.10.1170	intraflagellar transport protein IFT172	Cytoskeleton	0.0176	1	-0.0376	1	0.2297	0.125297	0.1746	0.243558	0	0	0	0	-0.4189	0.262018	0	0	2.0214	2.13661e-08
Tb927.6.3290	intraflagellar transport protein IFT20	Cytoskeleton	0.0145	1	-0.0306	1	0.2348	0.183519	0.1898	0.279438	0	0	0	0	0.8608	0.00714924	0	0	0.6157	0.0381047
Tb927.2.4530	intraflagellar transport protein IFT43	Cytoskeleton	0.0718	1	-0.0661	1	0.0477	0.82355	-0.0901	0.634482	0	0	0	0	0.745	0.0131814	0	0	-1.0015	0.00456669
Tb927.6.3100	intraflagellar transport protein IFT46	Cytoskeleton	-0.1661	1	0.1681	1	0.1654	0.392634	0.4997	0.00281771	0	0	0	0	0.2216	0.686546	0	0	1.1156	0.00249869
Tb927.10.14980	intraflagellar transport protein IFT52	Cytoskeleton	-0.1055	1	0.0141	1	-0.1991	0.185354	-0.0794	0.617422	0	0	0	0	-0.3921	0.361004	0	0	0.7635	0.0405935
Tb927.10.11310	intraflagellar transport protein IFT55/IFT57	Cytoskeleton	-0.0288	1	-0.0134	1	0.1683	0.289096	0.1838	0.228232	0	0	0	0	-0.6304	0.0420504	0	0	0.7968	3.38653e-05
Tb927.7.3370	intraflagellar transport protein IFT74	Cytoskeleton	-0.0536	1	0.0012	1	-0.3273	0.0243037	-0.2724	0.0584501	0	0	0	0	-0.5585	0.105005	0	0	0.6859	0.0131119
Tb927.10.14990	intraflagellar transport protein IFT80/CHE2	Cytoskeleton	-0.0652	1	-0.0203	1	0.0455	0.801813	0.0905	0.567573	0	0	0	0	-0.3076	0.502665	0	0	0.5451	0.0141961
Tb927.10.2640	intraflagellar transport protein IFT81	Cytoskeleton	-0.1305	1	-0.0541	1	0.3425	0.0642681	0.419	0.0181449	0	0	0	0	-0.0664	1	0	0	1.2217	0.000901448
Tb927.11.1740	intraflagellar transport protein IFT88	Cytoskeleton	-0.0066	1	-0.0127	1	-0.0816	0.592313	-0.0875	0.542603	0	0	0	0	-0.0619	0.894611	0	0	0.6563	0.0210106
Tb927.11.2880	KIN-A, kinesin, mitotic spindle	Cytoskeleton	0.0863	1	-0.0458	1	-0.1551	0.353911	-0.2871	0.0568752	0	0	0	0	-0.1361	0.765154	0	0	0.2016	0.563272
Tb927.7.5040	KIN-B, kinesin, mitotic spindle mid-zone	Cytoskeleton	0.1031	1	0.1294	1	0.3091	0.0370721	0.3354	0.0185469	0	0	0	0	0.1283	0.702042	0	0	0.2617	0.334752
Tb927.11.10760	KIN-D kinesin, associated with sub-pellicular microtubules, essential	Cytoskeleton	-0.0854	1	0.1561	1	0.3222	0.0492906	0.5637	0.000209622	0	0	0	0	-0.1282	0.887809	0	0	0.3766	0.378305
Tb927.6.1770	kinesin	Cytoskeleton	0.0083	1	-0.0507	1	-0.0402	0.827579	-0.0991	0.532867	0	0	0	0	-0.7346	0.022464	0	0	0.3182	0.279176
Tb927.7.7120	kinesin	Cytoskeleton	-0.0273	1	0.0704	1	0.2294	0.144986	0.3272	0.025996	0	0	0	0	0.4201	0.164377	0	0
Tb927.6.4390	kinesin	Cytoskeleton	0.0251	1	-0.1163	1	0.3291	0.0129926	0.1877	0.173264	0	0	0	0	0.1375	0.6246	0	0	1.5784	5.78511e-09
Tb927.5.2410	kinesin	Cytoskeleton	-0.0854	1	-0.0749	1	0.2638	0.0674732	0.2744	0.0502414	0	0	0	0	-0.2619	0.725213	0	0	2.2444	2.07593e-12
Tb927.3.2020	kinesin	Cytoskeleton	0.0432	1	0.1129	1	-0.0742	0.659942	-0.0044	0.982742	0	0	0	0	0.0895	0.735633	0	0	0.0167	0.951965
Tb927.11.6400	kinesin	Cytoskeleton	-0.0284	1	0.0855	1	0.0746	0.688694	0.1886	0.24153	0	0	0	0	-0.1665	0.796074	0	0	0.4428	0.237298
Tb927.1.1350	kinesin heavy chain, Kinesin-1	Cytoskeleton	0.0211	1	0.188	1	0.0419	0.830624	0.2089	0.183217	0	0	0	0	-0.1746	0.838109	0	0	0.5872	0.0648412
Tb927.9.3650	kinesin KIF13-1, depolymerising, spindle regulation	Cytoskeleton	-0.0068	1	0.0754	1	0.1872	0.230029	0.2696	0.0636591	0	0	0	0	-0.0649	0.929362	0	0	0.3437	0.3816
Tb927.8.2630	Kinesin KIN-C. Trypanosome-specific kinesin family 2	Cytoskeleton	-0.0057	1	0.1972	1	0.4917	0.00156093	0.6947	3.10139e-06	0	0	0	0	0.2546	0.472158	0	0	0.3496	0.438602
Tb927.7.4830	Kinesin-12	Cytoskeleton	-0.0273	1	0.0382	1	0.2193	0.171081	0.285	0.0595716	0	0	0	0	0.9884	0.0590074	0	0	0.1958	0.53699
Tb927.11.2490	Kinesin-3	Cytoskeleton	0.0124	1	0.0654	1	0.3547	0.0221262	0.4077	0.00644932	0	0	0	0	-0.0218	0.909117	0	0	1.8203	1.62254e-07
Tb927.7.5650	Kinesin-4/10	Cytoskeleton	-0.0409	1	-0.0631	1	-0.1477	0.387439	-0.1699	0.295207	0	0	0	0	0.2253	0.496699	0	0	0.0621	0.845547
Tb927.11.13920	kinesin-II 85 Kd subunit, family 2	Cytoskeleton	0.0369	1	0.0256	1	0.4223	0.00765808	0.4111	0.00832378	0	0	0	0	0.08	0.812924	0	0	1.9534	4.91837e-08
Tb927.7.4110	Kinesin-like but poor match	Cytoskeleton	0.0316	1	0.0576	1	0.2488	0.143733	0.2748	0.0916499	0	0	0	0	1.1375	0.000117765	1	0	0.8125	0.00349739
Tb927.8.6830	Kinesin-like but poor match	Cytoskeleton	0.0447	1	0.0804	1	0.2105	0.174149	0.2463	0.0956347	0	0	0	0	-0.6126	0.0484752	0	0	0.9866	0.000938174
Tb927.6.2880	Kinesin-like but poor match	Cytoskeleton	-0.0493	1	0.0723	1	0.5771	2.41496e-05	0.6987	1.65783e-07	0	0	0	0	0.0963	0.680934	0	0	0.5639	0.0350285
Tb927.11.12180	kinesin, 4/10 family.	Cytoskeleton	-0.1202	1	-0.0183	1	-0.079	0.62857	0.0231	0.894701	0	0	0	0	-0.0544	0.950244	0	0	-0.3036	0.256938
Tb927.10.15390	kinesin, clathrin-associated, Trypanosome-specific kinesin family 2	Cytoskeleton	0.1211	1	0.1007	1	0.5628	0.000161174	0.5425	0.000231351	0	0	0	0	-0.1047	0.994081	0	0	0.8377	0.00732176
Tb927.11.5300	kinesin, Kif13-3, predicted centromere-associated	Cytoskeleton	0.0311	1	0.0754	1	-0.0843	0.608059	-0.0399	0.814218	0	0	0	0	-0.243	0.573069	0	0	-0.057	0.803113
Tb927.4.2730	Kinesin, kinesin-12	Cytoskeleton	0.0044	1	0.1511	1	0.4857	0.00134137	0.6325	1.43413e-05	0	0	0	0	1.0058	0.000389097	1	0	1.6747	1.59337e-07
Tb927.3.2040	kinesin, Kinesin-16	Cytoskeleton	0.0068	1	0.1084	1	-0.0028	0.989185	0.0988	0.543375	0	0	0	0	-0.1779	0.824198	0	0	0.6347	0.0683575
Tb927.11.4660	kinesin, MCAK-like KIF13-2, tip of flagellum	Cytoskeleton	0.0583	1	0.0889	1	0.1616	0.35651	0.1923	0.244403	0	0	0	0	0.0621	0.780477	0	0	1.3708	0.000521494
Tb927.11.3280	kinesin, MCAK-like KIF13-5	Cytoskeleton	-0.0431	1	0.0837	1	0.4072	0.00140091	0.5342	1.39157e-05	0	0	0	0	-0.1877	0.851285	0	0	0.6283	0.0196934
Tb927.10.12440	kinesin, putative	Cytoskeleton	0.0854	1	0.0548	1	-0.6387	0.000226501	-0.6692	5.2955e-05	0	0	0	0	-0.7037	0.0421411	0	0	0.9286	0.00726261
Tb927.5.2090	kinesin, putative	Cytoskeleton	0.0092	1	0.0096	1	0.679	2.02814e-07	0.6795	1.63838e-07	0	0	0	0	0.0144	0.828641	0	0	1.9736	3.69776e-09
Tb927.10.12490	kinesin, putative	Cytoskeleton	0.0178	1	0.0476	1	0.2242	0.154709	0.254	0.0912662	0	0	0	0	-0.1234	0.839328	0	0	0.8002	0.0255163
Tb927.7.6290	kinesin, putative (TbKIF9A)	Cytoskeleton	0.0904	1	-0.0155	1	0.2559	0.071226	0.15	0.302867	0	0	0	0	-0.16	0.825495	0	0	0.306	0.282125
Tb927.7.7260	kinesin, putative (TbKIF9B)	Cytoskeleton	0.0499	1	0.1741	1	0.4537	0.00259449	0.578	6.72165e-05	0	0	0	0	0.0356	0.944322	0	0	0.9736	0.00209239
Tb927.4.2140	MBO2,flagellar component	Cytoskeleton	0.0298	1	0.0058	1	0.19	0.203761	0.1661	0.257727	0	0	0	0	-0.4364	0.40013	0	0	1.4686	9.28456e-06
Tb927.9.9870	MCAK-like kinesin, putative	Cytoskeleton	-0.125	1	0.0065	1	-0.2701	0.0607872	-0.1384	0.353673	0	0	0	0	-0.0514	1	0	0	0.5508	0.0133808
Tb927.9.7720	Member of IFT complex A, tetratricopeptide repeat protein	Cytoskeleton	0.0206	1	0.0102	1	0.2087	0.160041	0.1984	0.171129	0	0	0	0	-0.016	0.956752	0	0	1.5375	9.52928e-05
Tb927.11.16200	microtubule-associated protein,corset-associated protein 17 (CAP17)	Cytoskeleton	-0.1386	1	-0.1034	1	-0.4169	0.019595	-0.3816	0.0303767	0	0	0	0	0.0841	0.770933	0	0	-3.7797	2.20576e-34
Tb927.8.3430	MKS1	Cytoskeleton	0.0341	1	-0.08	1	0.2938	0.0467467	0.1797	0.237378	0	0	0	0	0.7004	0.0185155	0	0	-0.5662	0.0443014
Tb927.9.4640	MKS6	Cytoskeleton	0.0153	1	0.0115	1	0.1057	0.527118	0.102	0.525819	0	0	0	0	-0.8783	0.00592738	0	0	0.7801	0.0211363
Tb927.1.1910	MORN repeat-containing protein	Cytoskeleton	0.0582	1	-0.0146	1	0.4674	0.000528518	0.3947	0.00346909	0	0	0	0	0.0841	0.82075	0	0	0.7401	0.00106438
Tb927.6.4670	MORN repeat-containing protein,flagellar component (TbMORN1)	Cytoskeleton	-0.0241	1	0.0062	1	-0.3425	0.0139607	-0.3121	0.0221946	0	0	0	0	-0.221	0.445438	0	0	0.1502	0.696588
Tb927.11.16310	myosin heavy chain, putative, in MCM-BP-TAP	Cytoskeleton	0.0192	1	0.094	1	0.0391	0.831618	0.1139	0.463889	0	0	0	0	1.2339	9.05724e-06	1	0	0.5546	0.051178
Tb927.10.870	myosin-like	Cytoskeleton	0.01	1	0.2655	1	0.2894	0.0996064	0.5451	0.000672663	0	0	0	0	0.4297	0.12545	0	0	1.9484	3.26689e-08
Tb927.6.870	myotubularin, putative	Cytoskeleton	-0.0131	1	0.0883	1	0.3211	0.0388856	0.4226	0.0043075	0	0	0	0	0.0963	0.751986	0	0	0.2474	0.528493
Tb927.1.3300	myotubularin, putative,zinc-binding phosphatase, putative	Cytoskeleton	-0.054	1	0.0165	1	0.4185	0.00125205	0.4891	0.000108802	0	0	0	0	0.4158	0.147536	0	0	0.5417	0.00649865
Tb927.7.4290	Nuclear migration protein NudC (animals), 46% identity	Cytoskeleton	0.0216	1	-0.0858	1	0.6633	1.72695e-07	0.556	1.28987e-05	0	0	0	0	0.2904	0.352922	0	0	-0.7676	0.00729654
Tb927.3.930	OADalpha outer arm dynein heavy chain	Cytoskeleton	0.073	1	0.0325	1	0.3377	0.0731899	0.2973	0.109598	0	0	0	0	-0.567	0.396464	0	0	2.6368	3.70278e-09
Tb927.11.16090	outer dynein arm docking complex, DC2	Cytoskeleton	-0.0345	1	0.0286	1	0.1321	0.403883	0.1953	0.181259	0	0	0	0	-0.3292	0.618326	0	0	0.5238	0.0861167
Tb927.11.3290	p166, conserved	Cytoskeleton	-0.0273	1	0.0269	1	-0.036	0.848035	0.0182	0.923388	0	0	0	0	0.6906	0.0141297	0	0	1.2983	0.000289616
Tb927.9.9940	PACRGB,flagellar component	Cytoskeleton	-0.0093	1	0.0085	1	-0.1949	0.225042	-0.177	0.258338	0	0	0	0	0.175	0.6616	0	0	-0.3867	0.218936
Tb927.3.4290	paraflagellar rod component PFR1	Cytoskeleton	-0.0813	1	-0.2591	1	-0.9196	9.97574e-11	-1.0973	4.32078e-15	0	0	0	1	-1.0439	0.000183514	0	1	-0.7299	0.000739409
Tb927.11.13500	paraflagellar rod protein par1	Cytoskeleton	0.0559	1	0.0385	1	-0.5723	8.77081e-07	-0.5897	2.64644e-07	0	0	0	0	-0.6126	0.0629723	0	0	-0.5004	0.0562404
Tb927.5.4480	paraflagellar rod protein par4, putative	Cytoskeleton	-0.1564	1	-0.1003	1	0.4875	0.00196384	0.5437	0.000416111	0	0	0	0	-0.2793	0.493873	0	0	0.9275	0.00112667
Tb927.8.6660	paraflagellar rod protein PFC1	Cytoskeleton	0.0157	1	-0.0085	1	-0.3663	0.00844607	-0.3905	0.00385542	0	0	0	0	-0.5799	0.184626	0	0	0.995	0.0167311
Tb927.2.3660	paraflagellar rod protein PFC10	Cytoskeleton	-0.0426	1	0.0371	1	0.6424	2.25563e-06	0.7221	6.60594e-08	0	0	0	0	0.069	0.725357	0	0	2.0509	3.95283e-08
Tb927.2.2160	paraflagellar rod protein PFC11	Cytoskeleton	-0.1847	1	-0.0634	1	-0.0468	0.776212	0.0746	0.615897	0	0	0	0	-0.4901	0.186651	0	0	0.0373	0.914525
Tb927.11.4740	paraflagellar rod protein PFC12	Cytoskeleton	-0.0496	1	0.0292	1	0.3133	0.0370111	0.3921	0.00635506	0	0	0	0	-0.2126	0.573857	0	0	0.1169	0.748615
Tb927.2.950	paraflagellar rod protein PFC13	Cytoskeleton	-0.0108	1	-0.1812	1	-0.6064	1.61173e-05	-0.7767	1.38843e-08	0	0	0	0	-0.2987	0.663556	0	0	1.3323	1.12563e-06
Tb927.10.9570	paraflagellar rod protein PFC14	Cytoskeleton	-0.0315	1	0.0139	1	-0.5465	0.000384376	-0.501	0.00104199	0	0	0	0	-0.8135	0.00470047	0	0	0.777	0.00613777
Tb927.10.15250	paraflagellar rod protein PFC15	Cytoskeleton	-0.155	1	0.069	1	0.2582	0.0640422	0.4823	0.000176866	0	0	0	0	0.0144	0.882757	0	0	0.5219	0.0389805
Tb927.10.11300	paraflagellar rod protein PFC16	Cytoskeleton	0.01	1	-0.1728	1	-1.1793	5.73882e-14	-1.362	1.23662e-18	0	1	0	1	-1.3292	3.70964e-08	0	1	0.2501	0.56522
Tb927.11.11210	paraflagellar rod protein PFC17	Cytoskeleton	-0.0729	1	-0.2158	1	-0.095	0.562419	-0.2379	0.097312	0	0	0	0	-0.3292	0.463157	0	0	-0.0847	0.753424
Tb927.10.8930	paraflagellar rod protein PFC18	Cytoskeleton	0.0538	1	0.0053	1	0.393	0.00458539	0.3446	0.0124143	0	0	0	0	-0.2362	0.607793	0	0	0.7593	0.0174033
Tb927.10.10140	paraflagellar rod protein PFC19	Cytoskeleton	-0.0316	1	-0.1795	1	-0.7198	1.83238e-07	-0.8675	1.3376e-10	0	0	0	0	-1.1424	6.80221e-05	0	1	0.1202	0.633827
Tb927.8.3790	paraflagellar rod protein PFC2	Cytoskeleton	-0.0971	1	-0.0727	1	-0.7206	3.92709e-06	-0.6961	5.39245e-06	0	0	0	0	-0.3846	0.181031	0	0	0.2825	0.223053
Tb927.10.13330	paraflagellar rod protein PFC20	Cytoskeleton	-0.0337	1	0.0307	1	0.0451	0.814904	0.1095	0.508039	0	0	0	0	0.1243	0.634279	0	0	1.5603	9.35389e-05
Tb927.8.1550	paraflagellar rod protein PFC3	Cytoskeleton	-0.0529	1	0.0908	1	-0.1399	0.303076	0.0038	0.983033	0	0	0	0	-0.5332	0.129248	0	0	0.3331	0.388045
Tb927.6.4140	paraflagellar rod protein PFC4	Cytoskeleton	0.0179	1	0.0417	1	-0.4466	0.00102258	-0.4228	0.00167661	0	0	0	0	-0.2934	0.37221	0	0	-0.8649	0.00628404
Tb927.7.1920	paraflagellar rod protein PFC5	Cytoskeleton	-0.0175	1	0.064	1	0.1418	0.32405	0.2234	0.0919075	0	0	0	0	-0.1219	0.909507	0	0	-0.3263	0.212002
Tb927.3.3770	paraflagellar rod protein PFC6	Cytoskeleton	-0.0039	1	-0.1577	1	-0.2166	0.0962468	-0.3704	0.00211301	0	0	0	0	0.1545	0.915693	0	0	-1.6408	1.74164e-09
Tb927.3.3750	paraflagellar rod protein PFC7	Cytoskeleton	-0.0525	1	-0.1801	1	0.3296	0.0518679	0.202	0.246022	0	0	0	0	0.3471	0.183837	0	0	-0.958	2.62745e-05
Tb927.6.3670	paraflagellar rod protein PFC8	Cytoskeleton	0.042	1	-0.0794	1	0.3571	0.0169211	0.2358	0.122125	0	0	0	0	-0.8916	0.0023069	0	0	1.12	0.00509331
Tb927.11.14880	paraflagellar rod protein PFC9	Cytoskeleton	-0.1528	1	-0.0907	1	-0.1782	0.216099	-0.1161	0.42719	0	0	0	0	-0.5713	0.0868636	0	0	0.2652	0.377352
Tb927.8.4970	paraflagellar rod protein PFR2	Cytoskeleton	-0.0356	1	-0.1135	1	-0.504	2.37389e-05	-0.5818	6.0297e-07	0	0	0	0	-0.3865	0.270346	0	0	-0.6203	0.000788005
Tb927.2.4330	paraflagellar rod protein PFR5	Cytoskeleton	-0.0369	1	0.043	1	0.0315	0.874592	0.1115	0.517087	0	0	0	0	-0.0336	0.956752	0	0	0.7375	0.00279508
Tb927.7.6970	paraflagellar rod protein, putative	Cytoskeleton	0.0031	1	0.1071	1	0.3806	0.00669554	0.4847	0.000321232	0	0	0	0	-0.6735	0.187183	0	0	0.7884	0.0374708
Tb927.10.11080	paraflagellar rod protein,I17 antigen	Cytoskeleton	0.2047	1	-0.1639	1	0.9447	1.05908e-08	0.5762	0.000674457	0	0	0	0	-0.771	0.464885	0	0	1.8402	NA
Tb927.3.5310	paraflagellar rod protein,I2 antigen	Cytoskeleton	0.0268	1	0.0072	1	0.2596	0.0679327	0.2401	0.0859542	0	0	0	0	0.2606	0.613682	0	0	1.3476	0.0463381
Tb927.11.260	PIFTF6 ,predicted WD40 repeat	Cytoskeleton	-0.1295	1	0.0888	1	0.1372	0.413989	0.3556	0.0152386	0	0	0	0	-0.1504	0.707433	0	0	1.1632	0.00142696
Tb927.10.2860	POC1	Cytoskeleton	0.0444	1	-0.0372	1	0.2086	0.132467	0.1272	0.367223	0	0	0	0	0.0538	0.920819	0	0	-0.4305	0.0403507
Tb927.11.6560	POC11	Cytoskeleton	-0.1152	1	0.142	1	0.0209	0.923579	0.2783	0.10486	0	0	0	0	0.6987	0.0150087	0	0	-0.0569	0.84525
Tb927.10.7600	POC5	Cytoskeleton	-0.0961	1	-0.1002	1	0.41	0.00834421	0.4059	0.00827872	0	0	0	0	0.8789	0.147743	0	0	-0.8493	0.000824973
Tb927.11.320	Potential LC8 homologue (dynein light chain associated to multiple functions in other species such as flagellum beating and formation)	Cytoskeleton	-0.0151	1	0.2143	1	-0.3013	0.169975	-0.0718	0.767674	0	0	0	0	0.5636	0.230703	0	0	0.4621	0.293304
Tb927.11.13780	profilin	Cytoskeleton	0.0418	1	-0.071	1	-0.6329	1.03771e-05	-0.7456	9.59328e-08	0	0	0	0	0.0854	0.939983	0	0	0.4711	0.234277
Tb927.3.2890	radial spoke protein RSP10, putative	Cytoskeleton	0.0281	1	-0.1118	1	0.0416	0.831618	-0.0982	0.562614	0	0	0	0	0.1557	0.787357	0	0	0.4723	0.256134
Tb927.5.2850	radial spoke protein RSP2, putative	Cytoskeleton	-0.0596	1	-0.078	1	-0.0312	0.860049	-0.0495	0.767367	0	0	0	0	-0.486	0.152767	0	0	-0.0986	0.696588
Tb927.11.1150	radial spoke protein RSP3, putative	Cytoskeleton	-0.0045	1	-0.0829	1	0.0215	0.905289	-0.0568	0.727221	0	0	0	0	-0.3165	0.465662	0	0	-0.4561	0.0816364
Tb927.11.4480	radial spoke protein RSP4/6, putative	Cytoskeleton	-0.1035	1	-0.028	1	0.0189	0.924596	0.0945	0.589452	0	0	0	0	-0.4461	0.196754	0	0	0.6206	0.0690573
Tb927.8.810	radial spoke protein RSP9, putative	Cytoskeleton	0.0212	1	-0.0299	1	-0.0838	0.628063	-0.1349	0.387658	0	0	0	0	0.3196	0.520306	0	0	-0.1559	0.55562
Tb927.10.14010	RP2 basal body protein, required for axoneme formation	Cytoskeleton	-0.1182	1	0.0102	1	-0.1277	0.432588	0.0008	0.998277	0	0	0	0	-0.6689	0.034649	0	0	0.3228	0.234257
Tb927.11.3300	SAS4	Cytoskeleton	-0.0491	1	0.0665	1	-0.0211	0.906448	0.0947	0.532138	0	0	0	0	-0.816	0.0230016	0	0	0.7594	0.06525
Tb927.9.10550	SAS6 centriole cartwheel protein	Cytoskeleton	-0.083	1	-0.0503	1	-0.1342	0.390366	-0.1015	0.511056	0	0	0	0	-0.1094	0.853789	0	0	0.3753	0.0909111
Tb927.4.3130	Spef1, flagellar component	Cytoskeleton	-0.0008	1	0.2368	1	0.0856	0.623351	0.3232	0.024099	0	0	0	0	0.4103	0.18289	0	0	-0.4999	0.0476602
Tb927.11.3360	T. brucei components of motile flagella (TbCMF22) OADbeta outer arm dynein heavy chain, not a DHC in Wickstead analysis	Cytoskeleton	-0.0608	1	-0.0411	1	0.3054	0.0239181	0.3252	0.0135679	0	0	0	0	-0.0291	1	0	0	0.7044	0.0372663
Tb927.9.10370	TAX-1, flagellar protein	Cytoskeleton	-0.0237	1	-0.0741	1	-0.0627	0.711908	-0.1131	0.456905	0	0	0	0	-0.0908	0.872244	0	0	0.0312	0.915942
Tb927.10.650	TAX-2, flagellar protein	Cytoskeleton	-0.1278	1	0.1833	1	-0.1	0.605123	0.2111	0.214886	0	0	0	0	0.3606	0.251827	0	0	-0.0098	0.978115
Tb927.11.15100	Tb5.20 cytoskeletal protein	Cytoskeleton	-0.1282	1	-0.1109	1	-0.187	0.270568	-0.1696	0.307498	0	0	0	0	-0.4699	0.202916	0	0	1.1415	0.0015047
Tb927.11.2440	TBCCD1, bilobe, centrioles, cell body anterior	Cytoskeleton	0.0368	1	0.1362	1	0.1652	0.327794	0.2647	0.0869143	0	0	0	0	0.5548	0.0526413	0	0	-0.2732	0.282488
Tb927.8.6240	TbSAXO microtubule stabilizing	Cytoskeleton	-0.1896	1	0.0695	1	0.232	0.0691663	0.4913	2.49858e-05	0	0	0	0	0.2041	0.463157	0	0	0.1672	0.57166
Tb927.11.13230	TbVAP, flagellar attachment zone	Cytoskeleton	-0.0932	1	0.2146	1	0.1933	0.200514	0.5012	0.000177527	0	0	0	0	-0.2951	0.485724	0	0	0.5369	0.0988712
Tb927.10.6350	trypanin	Cytoskeleton	-0.0217	1	-0.0787	1	-0.0729	0.659587	-0.1299	0.381402	0	0	0	0	-0.2845	0.549841	0	0	-0.4314	0.101918
Tb927.9.15050	trypanin-related protein, putative	Cytoskeleton	-0.0361	1	-0.0423	1	0.3066	0.0272168	0.3005	0.0272963	0	0	0	0	0.0412	0.843423	0	0	-0.059	0.817265
Tb927.8.4840	Trypanosome-specific kinesin family 1	Cytoskeleton	-0.0193	1	-0.0115	1	0.0459	0.834274	0.0537	0.79504	0	0	0	0	1.3225	2.38329e-05	1	0	2.2758	2.07004e-14
Tb927.9.15470	Trypanosome-specific kinesin family 1	Cytoskeleton	-0.0063	1	0.0489	1	0.0579	0.723047	0.1132	0.437024	0	0	0	0	-0.4679	0.186815	0	0	0.9395	9.9046e-06
Tb927.10.1110	Trypanosome-specific kinesin family 2	Cytoskeleton	0.0956	1	0.086	1	0.1559	0.323444	0.1464	0.335871	0	0	0	0	1.3196	0.00470047	1	0	0.9474	0.0189061
Tb927.7.3000	Trypanosome-specific kinesin family 2	Cytoskeleton	0.0816	1	0.1497	1	-0.0285	0.898958	0.0397	0.849444	0	0	0	0	-0.4961	0.19772	0	0	1.4966	0.00035004
Tb927.10.15400	Trypanosome-specific kinesin family 2	Cytoskeleton	0.0038	1	0.0501	1	0.0598	0.763617	0.1061	0.549594	0	0	0	0	0.2351	0.39155	0	0	1.1619	0.00151708
Tb927.3.4960	Trypanosome-specific kinesin family 2	Cytoskeleton	0.0363	1	0.0407	1	-0.1395	0.415302	-0.1349	0.413016	0	0	0	0	-0.2567	0.651809	0	0	0.6371	0.0907596
Tb927.11.16150	tubulin binding cofactor A, putative	Cytoskeleton	0.0247	1	0.0277	1	-1.3454	4.28637e-24	-1.3423	3.46706e-25	0	1	0	1	-1.3183	2.91114e-07	0	1	0.0815	0.812111
Tb927.8.6200	tubulin folding cofactor D, putative	Cytoskeleton	-0.1278	1	-0.0049	1	-0.1276	0.401595	-0.0046	0.981403	0	0	0	0	-0.4442	0.19682	0	0	0.418	0.264305
Tb927.10.13870	tubulin tyrosine ligase protein, putative	Cytoskeleton	-0.0223	1	0.0401	1	-0.1484	0.325196	-0.0859	0.572294	0	0	0	0	-0.1795	0.591721	0	0	-0.8486	0.00116613
Tb927.9.9580	tubulin tyrosine ligase protein, putative	Cytoskeleton	0.1056	1	-0.0229	1	0.4009	0.00723779	0.2725	0.0726647	0	0	0	0	0.0854	0.881439	0	0	1.4455	2.93859e-07
Tb927.5.3860	tubulin tyrosine ligase, putative	Cytoskeleton	-0.1589	1	-0.0297	1	0.2401	0.0844625	0.3693	0.00475797	0	0	0	0	0.0215	0.886393	0	0	0.6163	0.0144806
Tb927.10.13950	tubulin-specific chaperone, putative	Cytoskeleton	-0.029	1	0.054	1	-0.6304	7.61108e-06	-0.5474	7.63212e-05	0	0	0	0	-0.0559	0.80181	0	0	-0.5029	0.100276
Tb927.6.3570	tubulin-tyrosine ligase-like protein, conserved	Cytoskeleton	-0.0132	1	0.0992	1	-0.0938	0.608301	0.0187	0.925377	0	0	0	0	0.1506	0.60899	0	0	-0.9728	2.74501e-06
Tb927.2.5250	tubulin-tyrosine ligase, putative	Cytoskeleton	-0.0614	1	-0.0485	1	0.2179	0.111752	0.2309	0.0816102	0	0	0	0	0.5079	0.103524	0	0	-0.732	0.00132022
Tb927.1.1550	tubulin-tyrosine ligase, putative	Cytoskeleton	-0.0749	1	-0.0305	1	0.4352	0.00178294	0.4797	0.000452915	0	0	0	0	0.4147	0.225763	0	0	0.3585	0.209586
Tb927.11.6810	tubulin-tyrsoine ligase-like protein, putative (TTL)	Cytoskeleton	-0.0172	1	0.1437	1	-0.0263	0.898736	0.1347	0.430295	0	0	0	0	-0.0514	0.974642	0	0	1.1156	0.00223037
Tb927.1.1540	Tubulin/FtsZ family, putative	Cytoskeleton	-0.0276	1	0.2968	1	0.0424	0.864157	0.3668	0.0613759	0	0	0	0	-0.0619	0.887429	0	0	-0.1716	0.481313
Tb927.4.3390	tuzin, putative	Cytoskeleton	-0.0049	1	-0.0412	1	0.2405	0.115498	0.2043	0.176076	0	0	0	0	1.2023	8.55545e-06	1	0	-0.0566	0.858495
Tb927.2.4580	UNC119 (unc119)	Cytoskeleton	-0.0866	1	0.0653	1	-0.9277	1.15849e-12	-0.7757	2.46013e-09	0	0	0	0	-0.8237	0.0244038	0	0	0.9048	0.00273048
Tb927.6.3090	XMAP215, matches microtubule-associated proteins	Cytoskeleton	-0.0017	1	0.099	1	0.8193	1.62216e-08	0.92	1.31266e-10	0	0	0	0	0.3951	0.139501	0	0	0.7822	0.0468515
Tb927.1.1150	zeta tubulin	Cytoskeleton	-0.0484	1	-0.0944	1	-0.0428	0.830493	-0.0887	0.61371	0	0	0	0	0.4478	0.103838	0	0	-0.5851	0.0277406
Tb927.4.2480	8-oxoguanine DNA glycosylase, putative	DNA	-0.0746	1	0.018	1	0.0307	0.878746	0.1234	0.468979	0	0	0	0	0.433	0.181586	0	0	-0.1342	0.61742
Tb927.11.11440	A/G-specific adenine glycosylase, putative	DNA	-0.082	1	-0.1127	1	0.2586	0.0975615	0.228	0.140898	0	0	0	0	0.606	0.322306	0	0	0.6396	0.0760316
Tb927.4.460	Alkylated DNA repair protein (alkB homolog), putative	DNA	0.0306	1	0.076	1	0.5286	0.000123322	0.5741	2.12306e-05	0	0	0	0	0.6079	0.0483432	0	0	-0.4289	0.1916
Tb927.8.5510	apurinic/apyrimidinic endonuclease, putative	DNA	-0.0967	1	-0.0346	1	0.6129	2.64698e-06	0.6751	1.7631e-07	0	0	0	0	0.3092	0.342722	0	0	-0.1015	0.718966
Tb927.7.2970	ATP-dependent DEAD/H RNA helicase, putative Mph1, DNA repair?	DNA	-0.0032	1	-0.0957	1	-0.2849	0.0719076	-0.3773	0.0113237	0	0	0	0	-0.2092	0.942455	0	0	1.6417	3.78268e-08
Tb927.11.12600	ATP-dependent DNA helicase, putative Srs2 homologue, DNA repair	DNA	0.0265	1	0.0875	1	0.3955	0.00286086	0.4566	0.000391076	0	0	0	0	0.2228	0.423171	0	0	0.5893	0.00683159
Tb927.3.1360	cytosine-specific DNA methylase, putative	DNA	-0.0343	1	-0.1734	1	-0.0581	0.749503	-0.1971	0.200096	0	0	0	0	0.3494	0.316474	0	0	-0.0995	0.729278
Tb927.10.11100	deoxyribodipyrimidine photolyase, putative,DNA repair enzyme, putative	DNA	0.0158	1	0.06	1	0.4567	0.00262401	0.501	0.000719421	0	0	0	0	-0.7909	0.0115825	0	0	0.5414	0.0590426
Tb927.10.4480	DNA damage repair protein, putative	DNA	0.0467	1	0.0642	1	0.1609	0.308372	0.1786	0.235839	0	0	0	0	0.3674	0.21089	0	0	0.1986	0.454779
Tb927.7.4080	DNA excision repair protein CSB	DNA	-0.0262	1	0.0414	1	0.3754	0.00739647	0.4431	0.00109571	0	0	0	0	-0.1472	0.777506	0	0	0.5698	0.0412856
Tb927.6.4780	DNA ligase I, putative	DNA	-0.0415	1	-0.1319	1	-0.1583	0.245396	-0.2486	0.0485708	0	0	0	0	-0.0145	0.957927	0	0	-0.4257	0.115811
Tb927.11.6750	DNA ligase, putative	DNA	0.1605	1	0.1557	1	0.3063	0.0546011	0.3015	0.0506364	0	0	0	0	0.4584	0.600296	0	0	-0.5695	0.0371603
Tb927.7.600	DNA ligase, putative,mitochondrial DNA ligase homolog, putative	DNA	-0.1731	1	-0.0628	1	0.119	0.487435	0.2293	0.139389	0	0	0	0	0.2881	0.432007	0	0	0.2975	0.352111
Tb927.7.610	DNA ligase, putative,mitochondrial DNA ligase homolog, putative	DNA	0.0481	1	0.1057	1	0.4618	0.000817136	0.5195	0.000113766	0	0	0	0	-0.1456	0.891673	0	0	0.8888	1.86229e-05
Tb927.10.11020	DNA mismatch repair protein, putative,MSH2 (MSH2)	DNA	0.0505	1	-0.0271	1	-0.7213	7.69757e-08	-0.7988	1.10527e-09	0	0	0	0	-0.3474	0.302501	0	0	-0.0777	0.804403
Tb927.11.12350	DNA photolyase, putative	DNA	0.0211	1	0.0103	1	-0.109	0.539468	-0.1197	0.474457	0	0	0	0	0.4563	0.460187	0	0	-0.0219	0.9586
Tb927.8.4880	DNA polymerase alpha catalytic subunit,DNA polymerase I	DNA	-0.1167	1	-0.1099	1	0.0173	0.923579	0.0241	0.891973	0	0	0	0	-0.3846	0.35621	0	0	0.618	0.0409897
Tb927.2.1800	DNA polymerase delta catalytic subunit, putative (27H14.40)	DNA	0.0328	1	0.0363	1	0.0061	0.976298	0.0096	0.962175	0	0	0	0	-0.3492	0.347723	0	0	0.7746	0.0233834
Tb927.3.1130	DNA polymerase delta subunit 2, putative	DNA	0.0855	1	0.0423	1	0.3785	0.0164648	0.3354	0.0314168	0	0	0	0	0.4255	0.185093	0	0	-0.4776	0.137409
Tb927.9.10440	DNA polymerase epsilon catalytic subunit, putative	DNA	0.052	1	-0.0307	1	-0.0293	0.871255	-0.112	0.469962	0	0	0	0	-0.46	0.18492	0	0	0.873	0.00900012
Tb927.9.15030	DNA polymerase epsilon subunit b, putative	DNA	-0.0568	1	-0.0232	1	-0.0817	0.665581	-0.0481	0.801586	0	0	0	0	0.4699	0.397859	0	0	0.7164	0.417002
Tb927.10.1710	DNA polymerase eta, putative	DNA	-0.0788	1	-0.025	1	0.2333	0.12817	0.2872	0.0489316	0	0	0	0	-0.7108	0.0406965	0	0	0.3132	0.125151
Tb927.8.3350	DNA polymerase theta (helicase domain only), putative	DNA	-0.0395	1	-0.0612	1	0.6823	5.51152e-08	0.6607	1.36136e-07	0	0	0	0	0.2327	0.367446	0	0	0.1305	0.649426
Tb927.11.5550	DNA polymerase theta, putative	DNA	-0.0675	1	0.0386	1	0.2856	0.0429637	0.3919	0.00346661	0	0	0	0	0.1686	0.50972	0	0	0.4848	0.0504498
Tb927.8.3290	DNA polymerase zeta catalytic subunit, putative	DNA	0.0004	1	0.0863	1	0.2742	0.0549458	0.3602	0.00785914	0	0	0	0	-0.0664	0.915693	0	0	1.5686	5.50871e-10
Tb927.10.3110	DNA primase large subunit, putative	DNA	-0.0468	1	-0.1794	1	-0.2866	0.0839893	-0.4191	0.00709727	0	0	0	0	0.0566	0.943932	0	0	0.3932	0.153768
Tb927.7.2310	DNA primase small subunit, putative	DNA	-0.0996	1	0.0022	1	-0.1508	0.345381	-0.0489	0.777054	0	0	0	0	0.3346	0.34554	0	0	-0.2819	0.267632
Tb927.11.5430	DNA repair and recombination protein RAD54, putative	DNA	-0.0281	1	0.0206	1	0.2192	0.212277	0.268	0.108688	0	0	0	0	-0.0395	0.961497	0	0	0.8495	0.00807206
Tb927.10.3550	DNA repair helicase, putative	DNA	0.0107	1	-0.0841	1	0.2783	0.071216	0.1836	0.242153	0	0	0	0	-0.3677	0.326846	0	0	0.769	0.0518799
Tb927.7.2060	DNA repair protein ERCC1, putative	DNA	0.1067	1	-0.071	1	0.5979	0.000207756	0.4202	0.0105084	0	0	0	0	-0.1031	0.776475	0	0	0.03	0.936598
Tb927.5.3670	DNA repair protein XPF, putative	DNA	0.0265	1	-0.1072	1	0.121	0.376869	-0.0126	0.938793	0	0	0	0	-0.0291	0.947018	0	0	0.9886	0.00100645
Tb927.9.11760	DNA repair protein XPG, RAD2, putative	DNA	0.1211	1	-0.0655	1	0.0981	0.59881	-0.0884	0.620251	0	0	0	0	0.5821	0.0670852	0	0	-0.6097	0.0188233
Tb927.8.6740	DNA repair protein, putative	DNA	-0.0195	1	0.1663	1	0.5609	1.63404e-05	0.7467	3.49609e-09	0	0	0	0	0.7553	0.00689238	0	0	0.4844	0.0420803
Tb927.11.8010	DNA repair protein, putative	DNA	0.085	1	0.0476	1	-0.1523	0.385646	-0.1896	0.248393	0	0	0	0	-0.3364	0.667837	0	0	-0.0231	0.951185
Tb927.3.5230	DNA repair protein, putative	DNA	0.0079	1	-0.1213	1	0.1292	0.456139	0.0001	1	0	0	0	0	0.069	0.93973	0	0	0.251	0.414478
Tb927.11.750	DNA repair protein, putative	DNA	-0.0057	1	0.0305	1	0.2277	0.105211	0.264	0.049286	0	0	0	0	-0.0058	0.991842	0	0	0.1176	0.763716
Tb927.3.4810	DNA replication complex GINS protein SLD5, putative	DNA	-0.0208	1	0.0634	1	-0.0206	0.923579	0.0636	0.746191	0	0	0	0	0.8246	0.236959	0	0	-0.3301	0.23231
Tb927.11.7860	DNA replication licensing factor MCM2	DNA	-0.0693	1	0.0972	1	-0.1554	0.318819	0.0111	0.954156	0	0	0	0	-0.1795	0.685536	0	0	0.3065	0.314154
Tb927.2.3930	DNA replication licensing factor MCM3	DNA	0.0727	1	0.1811	1	0.06	0.724463	0.1685	0.244976	0	0	0	0	0.1583	0.758456	0	0	0.307	0.40138
Tb927.11.12250	DNA replication licensing factor MCM4	DNA	-0.0242	1	-0.1103	1	-0.0061	0.975119	-0.0921	0.552202	0	0	0	0	0.4255	0.263197	0	0	-0.1497	0.641772
Tb927.11.5570	DNA replication licensing factor MCM5	DNA	0.0505	1	-0.0447	1	0.1671	0.325196	0.072	0.687393	0	0	0	0	0.3437	0.245735	0	0	0.225	0.4201
Tb927.11.11640	DNA replication licensing factor MCM6	DNA	-0.1101	1	-0.0638	1	0.1761	0.308655	0.2224	0.174458	0	0	0	0	-0.0589	0.96865	0	0	0.5404	0.13156
Tb927.11.16140	DNA replication licensing factor MCM7	DNA	-0.0945	1	0.0138	1	0.3035	0.0492538	0.4119	0.00502531	0	0	0	0	0.2079	0.468311	0	0	0.9595	0.00328162
Tb927.10.10410	DNA replication licensing factor MCM8	DNA	0.0198	1	-0.054	1	-0.1475	0.376476	-0.2212	0.149624	0	0	0	0	0.1635	0.947137	0	0	-0.4906	0.0723723
Tb927.9.9600	DNA replication licensing factor MCM9	DNA	0.0478	1	-0.0287	1	0.1385	0.365295	0.0621	0.697904	0	0	0	0	-0.2758	0.436698	0	0	-0.0682	0.880785
Tb927.4.1330	DNA topoisomerase IB, large subunit	DNA	-0.0441	1	0.1641	1	0.5274	0.000235424	0.7357	1.0528e-07	0	0	0	0	-0.6758	0.0294758	0	0	0.7474	0.0557252
Tb927.11.11540	DNA topoisomerase II, putative (TOP2)	DNA	-0.032	1	0.0677	1	0.6163	4.8426e-05	0.7161	1.38256e-06	0	0	0	0			0	0	1.4852	8.27249e-06
Tb927.11.9170	DNA topoisomerase III, putative	DNA	0.0989	1	-0.0047	1	0.0963	0.511255	-0.0072	0.967698	0	0	0	0	-0.2481	0.455803	0	0	-0.0297	0.91839
Tb927.11.9520	DNA topoisomerase III, TOPO3alpha	DNA	0.0188	1	0.034	1	0.1628	0.262121	0.1782	0.200111	0	0	0	0	-0.0306	0.956726	0	0	-0.1845	0.523084
Tb927.9.6940	DNA topoisomerase type IB small subunit	DNA	-0.0398	1	0.0099	1	0.3537	0.0121574	0.4034	0.00329141	0	0	0	0	-0.1861	0.622303	0	0	-0.0158	0.961413
Tb927.11.10640	DNA-(apurinic or apyrimidinic site) lyase, putative	DNA	0.0563	1	0.0216	1	0.0654	0.71785	0.0307	0.867879	0	0	0	0	1.1506	5.00488e-05	1	0	0.9147	5.02202e-05
Tb927.9.4390	DNA-damage inducible protein DDI1-like protein (1L12.395)	DNA	-0.0448	1	0.1196	1	-0.075	0.665565	0.0895	0.574911	0	0	0	0	0.0922	0.923226	0	0	-0.1144	0.739255
Tb927.9.11930	DNA-repair protein XPC	DNA	-0.0624	1	0.019	1	-0.2944	0.0521304	-0.2129	0.160205	0	0	0	0	0.175	0.567419	0	0	0.347	0.369353
Tb927.11.16270	DNAexcision repair helicase XPBR	DNA	-0.0379	1	0.0792	1	0.4931	0.000343534	0.6103	5.12689e-06	0	0	0	0	0.537	0.048451	0	0	0.0873	0.764487
Tb927.2.4390	endo/exonuclease Mre11 (MRE11)	DNA	-0.0283	1	-0.0944	1	-0.2597	0.0783977	-0.3258	0.0198226	0	0	0	0	-0.0514	0.870687	0	0	-0.0821	0.764207
Tb927.11.12090	endonuclease III, putative	DNA	-0.1207	1	-0.19	1	0.2471	0.238999	0.1778	0.400454	0	0	0	0	0.9449	0.0285652	0	0	-0.1492	0.74945
Tb927.10.6860	endonuclease V, putative	DNA	-0.0818	1	0.0045	1	0.2234	0.16037	0.3098	0.0385368	0	0	0	0	0.7398	0.164863	0	0	-0.3481	0.147894
Tb927.10.5510	endonuclease/exonuclease/phosphatase, putative	DNA	-0.0476	1	0.0494	1	-0.2352	0.179312	-0.1381	0.437282	0	0	0	0	0.8237	0.0132628	0	0	1.3727	3.72482e-11
Tb927.11.7820	endonuclease/exonuclease/phosphatase, putative	DNA	0.0153	1	0.0507	1	0.1214	0.442599	0.1569	0.287014	0	0	0	0	-0.0634	0.945078	0	0	0.6851	0.0657109
Tb927.3.830	flap endonuclease-1 (FEN-1), putative	DNA	0.1307	1	0.0355	1	-0.2789	0.0476354	-0.3741	0.00476695	0	0	0	0	-0.4208	0.180747	0	0	-0.6772	0.0171735
Tb927.4.4680	GINS complex subunit PSF3, replication initiation	DNA	-0.1298	1	0.0569	1	-0.2544	0.168369	-0.0676	0.741118	0	0	0	0	0.6069	0.567805	0	0	-0.7384	0.0496337
Tb927.11.9330	helicase-like protein	DNA	0.0364	1	0.1323	1	0.2859	0.0811555	0.3818	0.0134623	0	0	0	0	0.2534	0.425215	0	0	1.5165	3.42264e-07
Tb927.10.12310	helicase-like protein	DNA	-0.0114	1	0.0957	1	-0.2216	0.159378	-0.1145	0.476741	0	0	0	0	-0.2515	0.474157	0	0	0.818	0.0321263
Tb927.9.13610	helicase, putative	DNA	-0.0378	1	0.0652	1	-0.1113	0.469573	-0.0082	0.965604	0	0	0	0	-0.4521	0.229784	0	0	1.492	6.97816e-05
Tb927.5.3940	helicase, putative	DNA	0.03	1	0.1649	1	-0.0216	0.915394	0.1133	0.514152	0	0	0	0	-0.2328	0.563488	0	0	-0.5382	0.0453328
Tb927.3.3090	helicase, putative	DNA	0.004	1	0.0093	1	0.03	0.860919	0.0355	0.831394	0	0	0	0	-0.1329	0.713986	0	0	0.3927	0.0869838
Tb927.6.920	helicase, putative	DNA	-0.0396	1	0.1305	1	0.1666	0.334044	0.3368	0.0294156	0	0	0	0	-0.0725	0.980313	0	0
Tb927.10.6900	HmdUGT, glucosyltransferase that converts HOMedU to base J	DNA	0.0618	1	0.0444	1	0.0703	0.720656	0.0529	0.783034	0	0	0	0	1.3173	2.8063e-06	1	0
Tb927.10.5490	HOP1 homologue, HORMA domain, involved in meiosis?	DNA	-0.0653	1	-0.1062	1	-0.2399	0.150195	-0.2807	0.0772133	0	0	0	0	0.3277	0.31253	0	0	1.2882	0.000800409
Tb927.2.5190	HOP2 putative homologue, involved in meiosis?	DNA	0.1791	1	0.0324	1	-0.1992	0.205887	-0.3459	0.0155537	0	0	0	0	0.3482	0.338168	0	0	-0.8199	0.00318896
Tb927.11.8700	hypothetical protein, conserved, DNA PolY-like superfamily domain: trans-lesion DNA synthesis.	DNA	0.0601	1	-0.1206	1	0.1719	0.288913	-0.0087	0.966637	0	0	0	0	0.4244	0.164911	0	0	-0.7524	0.000999146
Tb927.9.11070	hypothetical protein, conserved,predicted zinc finger protein, MIZ	DNA	-0.0344	1	0.0035	1	0.0889	0.612388	0.1269	0.430798	0	0	0	0	-0.2026	0.724525	0	0	1.2302	0.0204931
Tb927.5.1700	Kinesin-2, also "replication Factor A 28 kDa subunit, or RPA1-2	DNA	-0.0468	1	0.0351	1	-0.0157	0.931327	0.0663	0.685009	0	0	0	0	0.1903	0.587234	0	0	-0.1426	0.660192
Tb927.3.5030	KU70 protein (KU70)	DNA	-0.0193	1	-0.1983	1	0.0791	0.673133	-0.0999	0.56663	0	0	0	0	0.3918	0.345484	0	0	0.2206	0.476124
Tb927.6.1760	KU80 protein (KU80)	DNA	-0.0118	1	-0.1166	1	0.2051	0.140701	0.1004	0.488401	0	0	0	0	0.1725	0.508771	0	0	-0.897	0.000257285
Tb927.8.6840	mismatch repair protein MLH1	DNA	-0.0411	1	0.0117	1	0.0008	0.996674	0.0537	0.755162	0	0	0	0	0.6581	0.0365322	0	0	0.4364	0.130185
Tb927.9.5240	mismatch repair protein MSH3	DNA	-0.1072	1	0.0084	1	0.0084	0.967102	0.1241	0.434924	0	0	0	0	0.4792	0.156344	0	0	0.7755	0.0140575
Tb927.10.1270	mismatch repair protein MSH4	DNA	-0.0138	1	0.0204	1	-0.1237	0.445127	-0.0894	0.573459	0	0	0	0	0.1699	0.755933	0	0	-0.0447	0.906568
Tb927.3.4280	mismatch repair protein MSH5	DNA	-0.1327	1	0.005	1	-0.2021	0.216688	-0.0644	0.718448	0	0	0	0	1.1454	3.63429e-05	1	0	1.079	5.28887e-05
Tb927.10.6410	mismatch repair protein MSH8	DNA	0.0625	1	-0.0072	1	0.415	0.00283955	0.3453	0.0129428	0	0	0	0	0.1003	0.888518	0	0	1.2857	8.51094e-05
Tb927.9.14330	mismatch repair protein PMS1	DNA	-0.0248	1	-0.0094	1	0.0276	0.874679	0.0431	0.794412	0	0	0	0	-0.0574	0.868974	0	0	0.6361	0.0101833
Tb927.11.5670	MND1 homologue, putative involvement in meiosis	DNA	-0.0188	1	-0.0805	1	0.6864	4.98552e-07	0.6248	5.10081e-06	0	0	0	0	1.3317	5.88378e-05	1	0	-0.4408	0.161057
Tb927.11.9510	nucleic acid binding protein, putative	DNA	-0.0405	1	-0.0525	1	0.1847	0.227034	0.1728	0.248133	0	0	0	0	0.3863	0.21336	0	0	-0.4803	0.0501836
Tb927.9.12810	poly(ADP-ribose) glycohydrolase, putative	DNA	-0.063	1	-0.0275	1	0.0281	0.896506	0.0636	0.744347	0	0	0	0	0.24	0.474773	0	0	0.1823	0.53474
Tb927.5.4070	PPL1 priming DNA polymerase	DNA	0.0865	1	-0.0194	1	0.3711	0.00609025	0.2653	0.0525508	0	0	0	0	0.1661	0.809988	0	0	-0.3225	0.279026
Tb927.10.2520	PPL2 DNA primase polymerase	DNA	-0.0015	1	0.0457	1	0.0255	0.908472	0.0727	0.717547	0	0	0	0	-0.4131	0.280533	0	0	1.1098	0.0025378
Tb927.9.5190	proliferative cell nuclear antigen (PCNA), putative (28G16.165)	DNA	-0.0279	1	-0.043	1	-0.6898	9.42932e-07	-0.7048	3.71891e-07	0	0	0	0	-0.7612	0.0154036	0	0	-0.6033	0.0183132
Tb927.11.8210	RAD50 DNA repair-like protein	DNA	-0.0379	1	0.041	1	0.0946	0.591639	0.1736	0.273057	0	0	0	0	-0.0291	0.909117	0	0	1.458	0.000131016
Tb927.11.8190	RAD51 protein (RAD51)	DNA	-0.1477	1	0.0356	1	0.0944	0.546765	0.2778	0.0398358	0	0	0	0	0.2845	0.405032	0	0	-0.141	0.586109
Tb927.9.9620	RAD51/DMC1 protein, putative	DNA	-0.0778	1	0.0515	1	-0.5508	2.8824e-05	-0.4215	0.00135404	0	0	0	0	-0.0454	0.936228	0	0	-1.5396	1.27904e-07
Tb927.7.6900	REC8, a rad 21 homologue, double-strand-break repair protein, putative	DNA	-0.0615	1	-0.0689	1	0.5617	3.10395e-06	0.5543	3.58733e-06	0	0	0	0	0.5578	0.0815573	0	0	-0.2274	0.425886
Tb927.11.2550	recombinase rad51, putative	DNA	-0.0103	1	0.0269	1	0.269	0.108247	0.3063	0.0560504	0	0	0	0	0.4936	0.134854	0	0	-0.0299	0.919036
Tb927.8.5710	recombination initiation protein NBS1, putative	DNA	-0.0187	1	0.1395	1	0.0745	0.681648	0.2327	0.128636	0	0	0	0	-0.0649	0.964149	0	0	1.0434	0.000399534
Tb927.6.3580	RECQ1 ATP-dependent DEAD/H DNA helicase	DNA	-0.1392	1	-0.0898	1	-0.0709	0.704301	-0.0214	0.914061	0	0	0	0	0.1124	0.679889	0	0	-0.795	0.0132508
Tb927.8.6690	RECQ2 ATP-dependent DEAD/H DNA helicase	DNA	0.013	1	-0.0776	1	0.1869	0.191845	0.0965	0.516482	0	0	0	0	-0.2311	0.56472	0	0	1.3662	0.00010963
Tb927.11.9130	replication factor A, 51kDa subunit, putative	DNA	0.0865	1	-0.0907	1	-0.0979	0.546571	-0.2751	0.0492955	0	0	0	0	-0.331	0.326243	0	0	0.0019	0.995727
Tb927.11.5650	replication factor C large subunit, putative	DNA	-0.0449	1	0.0807	1	0.7061	2.57935e-08	0.8318	2.90932e-11	0	0	0	0	0.4657	0.134854	0	0	0.1677	0.408771
Tb927.1.1890	Replication Factor C Subunit 1-related protein	DNA	0.0638	1	0.1716	1	0.3857	0.0133397	0.4935	0.000925854	0	0	0	0	-0.0233	0.944322	0	0	1.1845	0.00286808
Tb927.6.3890	replication factor C, subunit 2, putative	DNA	0.0207	1	-0.0924	1	0.1344	0.387202	0.0214	0.904788	0	0	0	0	-0.3364	0.40013	0	0	-0.6569	0.00242733
Tb927.9.12300	replication factor C, subunit 3, putative	DNA	-0.086	1	-0.001	1	0.1881	0.215229	0.2731	0.0543129	0	0	0	0	0.2726	0.424875	0	0	0.1404	0.596098
Tb927.11.9550	replication factor C, subunit 4, putative	DNA	0.0579	1	-0.0317	1	-0.2588	0.0868716	-0.3482	0.0142121	0	0	0	0	-0.2294	0.462105	0	0	-0.2954	0.357498
Tb927.10.7990	replication factor C, subunit 5, putative,ATPase, putative	DNA	-0.2116	1	-0.0457	1	-0.4861	0.00029111	-0.3201	0.0189997	0	0	0	0	-0.5249	0.142573	0	0	-0.3784	0.226078
Tb927.10.5070	ribonuclease H, putative	DNA	-0.0815	1	-0.0495	1	-0.421	0.00621904	-0.389	0.00999805	0	0	0	0	-0.5291	0.114574	0	0	-0.1954	0.560607
Tb927.7.4930	ribonuclease H1	DNA	-0.0492	1	-0.1905	1	0.1054	0.577865	-0.0358	0.859275	0	0	0	0	0.0827	0.944925	0	0	-0.0072	0.987416
Tb927.10.4730	ribonuclease HII, putative	DNA	-0.0477	1	0.0051	1	-0.5068	0.000565912	-0.4539	0.00171877	0	0	0	0	0.606	0.0602157	0	0	-0.0906	0.788799
Tb927.4.1270	ruvB-like DNA helicase, putative	DNA	-0.0263	1	-0.0311	1	-0.1066	0.505533	-0.1113	0.465519	0	0	0	0	-0.0277	1	0	0	-0.6489	0.000750504
Tb927.4.2000	ruvB-like DNA helicase, putative,ATP-dependent DNA helicase, putative	DNA	-0.073	1	-0.0473	1	-0.2503	0.0749817	-0.2246	0.104062	0	0	0	0	-0.2277	0.451089	0	0	-0.6161	0.0108572
Tb927.1.3120	separase, putative,cysteine peptidase, Clan CD, family C50, putative	DNA	-0.0259	1	-0.0482	1	0.4333	0.00220548	0.4111	0.00345109	0	0	0	0	0.8343	0.239543	0	0	0.9189	0.00845908
Tb927.6.2890	single strand-specific nuclease, putative	DNA	0.1067	1	0.094	1	-0.7133	4.94839e-06	-0.726	1.92386e-06	0	0	0	0	-0.3827	0.50255	0	0	-1.2778	2.82929e-05
Tb927.10.3860	SNF-7-like protein, putative	DNA	-0.1585	1	-0.1479	1	-0.6084	6.73384e-05	-0.5978	7.07383e-05	0	0	0	0	-0.2193	0.794004	0	0	-0.5481	0.0924333
Tb927.7.4650	SNF2 DNA repair protein, putative	DNA	0.0207	1	0.0203	1	-0.0246	0.908472	-0.025	0.906024	0	0	0	0	0.992	0.00470047	0	0	3.0861	9.06333e-15
Tb927.3.5440	SNF2 DNA repair protein, putative	DNA	-0.0047	1	0.0346	1	0.125	0.466158	0.1644	0.304703	0	0	0	0	-0.458	0.229942	0	0	0.1817	0.562526
Tb927.11.7211	SNF2 DNA repair protein, putative	DNA	0.0665	1	-0.0624	1	0.1444	0.33499	0.0156	0.930274	0	0	0	0			0	0
Tb927.11.10730	SNF2 DNA repair protein, putative,ATP-dependent helicase, putative,SNF2 family helicase, putative	DNA	0.0728	1	0.1384	1	0.642	1.82629e-06	0.7077	8.75629e-08	0	0	0	0	0.0286	0.964149	0	0	0.8963	0.00134442
Tb927.11.5260	SNF2 DNA repair protein, putative,SNF2 family protein	DNA	-0.092	1	0.0124	1	0.5506	0.000162647	0.6551	4.54562e-06	0	0	0	0	0.7799	0.0188166	0	0	1.5859	1.66187e-05
Tb927.11.5690	SNF2 DNA repair protein, putative,SNF2 family protein	DNA	0.006	1	0.2222	1	0.1927	0.240975	0.409	0.00556543	0	0	0	0	-0.016	0.957215	0	0	0.449	0.0624812
Tb927.5.3760	SPO11 meiotic recombination protein	DNA	-0.0127	1	0.1007	1	0.4752	0.00312497	0.5888	0.000152048	0	0	0	0	1.5494	3.63499e-08	1	0	0.1922	0.581471
Tb927.11.6090	tatD related deoxyribonuclease, putative	DNA	-0.0004	1	0.3743	1	-0.6629	3.63181e-05	-0.2881	0.0848633	0	0	0	0	0.2497	0.535549	0	0	0.5458	0.0706045
Tb927.11.1600	tatD related deoxyribonuclease, putative	DNA	0.0198	1	-0.2323	1	0.3067	0.0345596	0.0547	0.748775	0	0	0	0	0.0229	0.943932	0	0	0.2163	0.564018
Tb927.3.1830	TbRMI1, DNA recombination and antigenic switching	DNA	0.0328	1	-0.1082	1	-0.2597	0.136897	-0.4007	0.0128379	0	0	0	0	1.3763	0.0423673	1	0	0.622	0.0297408
Tb927.11.10190	telomerase reverse transcriptase, putative	DNA	0.053	1	0.0768	1	-0.0048	0.980098	0.0191	0.913669	0	0	0	0	-0.0189	0.949992	0	0	0.0153	0.965646
Tb927.7.830	telomerase-associated protein, putative	DNA	0.005	1	0.0037	1	0.3839	0.00677607	0.3827	0.00599654	0	0	0	0	-0.5543	0.111336	0	0	1.7478	3.51178e-07
Tb927.10.12850	ttaggg binding factor, telomer maintenance	DNA	-0.1106	1	-0.023	1	-0.2331	0.0684386	-0.1454	0.265938	0	0	0	0	-0.482	0.147536	0	0	-0.5466	0.0144806
Tb927.2.5750	tyrosyl-DNA Phosphodiesterase (Tdp1), putative	DNA	-0.0343	1	-0.1992	1	-0.3724	0.0186151	-0.5372	0.000339412	0	0	0	0	-0.2515	0.50255	0	0	0.1353	0.669495
Tb927.10.13970	uracil-DNA glycosylase, putative	DNA	-0.0965	1	-0.2661	1	-1.0174	1.256e-12	-1.1869	3.11274e-17	0	1	0	1	-0.3147	0.337071	0	0	-0.3715	0.223905
Tb927.6.4650	UV excision repair RAD23 protein, putative	DNA	0.0597	1	0.0977	1	0.1308	0.412928	0.1689	0.255832	0	0	0	0	0.1852	0.815639	0	0	-1.2782	2.4952e-12
Tb927.9.11870	zinc finger protein, putative,predicted zinc finger protein, MIZ	DNA	-0.0809	1	-0.0063	1	-0.0134	0.944166	0.0614	0.718284	0	0	0	0	0.2425	0.523576	0	0	0.4306	0.156651
Tb927.9.10580	3-demethylubiquinone-9 3-methyltransferase, putative	Enzyme	0.0205	1	0.0421	1	-0.098	0.576795	-0.0763	0.656383	0	0	0	0	0.0412	0.833573	0	0	-0.8078	0.00493264
Tb927.11.13360	AAA ATPase, putative	Enzyme	0.0423	1	0.1631	1	0.1262	0.465653	0.2471	0.109052	0	0	0	0	-0.816	0.00936356	0	0	0.658	0.0718631
Tb927.11.6350	AAA ATPase, putative	Enzyme	0.016	1	0.0653	1	0.2255	0.120251	0.2748	0.0461406	0	0	0	0	-0.3865	0.133812	0	0	0.3954	0.184592
Tb927.11.4940	AAA ATPase, putative	Enzyme	-0.0742	1	0.0263	1	0.0473	0.793564	0.148	0.32777	0	0	0	0	0.0731	0.885203	0	0	-0.2471	0.343619
Tb927.3.1440	AAA ATPase, putative,Spastin, putative	Enzyme	-0.0042	1	0.0958	1	0.3766	0.0140894	0.4767	0.00121116	0	0	0	0	-0.2723	0.470596	0	0	0.6784	0.179238
Tb927.6.3050	aldehyde dehydrogenase family, putative	Enzyme	-0.1065	1	0.0126	1	0.0378	0.843486	0.1571	0.325224	0	0	0	0	0.103	0.825203	0	0	-0.288	0.437462
Tb927.6.4210	aldehyde dehydrogenase, putative (ALDH)	Enzyme	0.0127	1	-0.072	1	-0.2912	0.0267873	-0.3758	0.0027311	0	0	0	0	-0.2142	0.514774	0	0	-0.881	0.00845598
Tb927.2.5180	aldo-keto reductase, putative	Enzyme	-0.0338	1	-0.0493	1	-0.1689	0.262121	-0.1842	0.200722	0	0	0	0	-0.3346	0.359533	0	0	-0.1817	0.500524
Tb927.11.5360	aldo/keto reductase, putative	Enzyme	-0.0729	1	-0.0192	1	-0.1279	0.476315	-0.0741	0.683915	0	0	0	0	-0.0306	0.961497	0	0	0.153	0.67273
Tb927.9.3970	alpha/beta-hydrolase-like protein	Enzyme	-0.1072	1	-0.0711	1	-0.0781	0.667431	-0.042	0.821203	0	0	0	0	-0.3677	0.154769	0	0	-0.7088	0.00199647
Tb927.11.8460	amastin-like protein	Enzyme	0.0905	1	0.0596	1	0.0558	0.767522	0.025	0.895835	0	0	0	0	0.115	0.738437	0	0	0.8048	0.000355817
Tb927.7.5080	ATP-NAD kinase-like protein	Enzyme	0.0358	1	-0.1664	1	-0.1007	0.539857	-0.3028	0.0315698	0	0	0	0	-0.2987	0.356161	0	0	-0.3052	0.365199
Tb927.11.9160	ATPase-like protein, putative	Enzyme	0.0039	1	-0.1564	1	-0.446	0.0169873	-0.6062	0.000612305	0	0	0	0	1.1043	0.00115928	1	0	0.8095	0.047521
Tb927.10.8070	ATPase, putative	Enzyme	-0.001	1	-0.0063	1	-0.2613	0.0727148	-0.2666	0.0575807	0	0	0	0	0.5743	0.0890375	0	0	-0.3323	0.18056
Tb927.11.960	ATPase, putative,cell division control protein 48 homolog, putative	Enzyme	-0.0123	1	-0.0238	1	0.028	0.893613	0.0166	0.938017	0	0	0	0	0.9605	0.470823	0	0	-0.1959	0.454779
Tb927.11.8730	ATPase, putative,S. cerevisiae cell division control protein 48 homolog, putative	Enzyme	0.0948	1	0.0737	1	0.1736	0.274943	0.1526	0.325548	0	0	0	0	0.9351	0.220062	0	0	-0.9978	0.0001214
Tb927.8.6420	beta-ketoacyl-ACP reductase 2	Enzyme	-0.1137	1	-0.0345	1	-0.1258	0.403791	-0.0465	0.771818	0	0	0	0	0.4916	0.0949821	0	0	-0.3759	0.147896
Tb927.11.10060	Biotin--acetyl-CoA-carboxylase ligase, putative,biotin--protein ligase, putative	Enzyme	0.0797	1	-0.0589	1	-2.1843	6.12741e-64	-2.3228	4.88844e-75	0	1	0	1	-1.3585	2.74556e-08	0	1	-2.9828	1.2257e-25
Tb927.11.8260	carbonic anhydrase-like protein	Enzyme	-0.0212	1	-0.1404	1	-0.1989	0.196165	-0.318	0.025361	0	0	0	0	-0.0469	0.830323	0	0	0.5221	0.0354551
Tb927.8.3860	CIA1 Cytosolic iron-sulphur cluster biogenesis	Enzyme	-0.0379	1	-0.0911	1	-0.1114	0.483214	-0.1645	0.259744	0	0	0	0	0.5361	0.399778	0	0	-1.1996	2.83707e-07
Tb927.6.2200	Class 1 glutamine amido-transferase domain, or protease	Enzyme	0.0173	1	-0.1851	1	-0.5173	0.000246232	-0.7196	1.15796e-07	0	0	0	0	-0.6326	0.0127751	0	0	-2.7275	1.1949e-21
Tb927.6.3280	cyclosome subunit 1, putative	Enzyme	-0.0206	1	0.0744	1	0.3091	0.0526832	0.4042	0.00764771	0	0	0	0	0.111	0.675066	0	0	0.5352	0.134665
Tb927.7.5680	deoxyribose-phosphate aldolase, putative	Enzyme	0.0167	1	0.0119	1	0.3783	0.00876549	0.3736	0.00840693	0	0	0	0	0.3068	0.343011	0	0	-1.5714	2.09667e-10
Tb927.6.710	dephospho-CoA kinase, putative	Enzyme	-0.1653	1	-0.0112	1	0.1335	0.484518	0.2877	0.0916499	0	0	0	0	0.5281	0.115532	0	0	-0.893	0.000370812
Tb927.8.7380	dihydrolipoamide dehydrogenase, point mutation,acetoin dehydrogenase e3 component, putative	Enzyme	0.0675	1	0.1294	1	0.0794	0.622152	0.1414	0.325491	0	0	0	0	0.2987	0.34464	0	0	-0.0128	0.967978
Tb927.4.5040	dihydrolipoamide dehydrogenase, putative	Enzyme	-0.0379	1	-0.0654	1	0.1546	0.299868	0.1272	0.386389	0	0	0	0	0.1738	0.515522	0	0	-0.7095	0.000903403
Tb927.3.4390	dihydrolipoamide dehydrogenase, putative (GCVL-1)	Enzyme	0.0081	1	-0.1411	1	-0.1459	0.397716	-0.2951	0.0555702	0	0	0	0	-0.2969	0.426519	0	0	-0.108	0.683967
Tb927.8.5630	dihydroorotase, putative	Enzyme	0.082	1	0.0033	1	-0.1777	0.31282	-0.2563	0.114638	0	0	0	0	0.1648	0.705311	0	0	-0.541	0.0293889
Tb927.5.3830	dihydroorotate dehydrogenase (fumarate), putative	Enzyme	0.3024	1	0.1155	1	-1.2541	1.25681e-14	-1.4409	1.26375e-19	0	1	0	1	-0.9799	0.000529261	0	0	-0.2291	0.436142
Tb927.3.4340	diphthamide synthesis protein, putative	Enzyme	-0.0839	1	-0.0349	1	-0.4421	0.00262789	-0.3929	0.00679425	0	0	0	0	-0.4325	0.277836	0	0	0.1146	0.777419
Tb927.4.4650	diphthine synthase, putative	Enzyme	0.0367	1	-0.0441	1	-0.684	1.37014e-06	-0.7647	2.87313e-08	0	0	0	0	-0.852	0.00127661	0	0	-0.943	7.12237e-05
Tb927.6.2540	DREV methyltransferase, putative, Zinc finger domains	Enzyme	0.0069	1	-0.2996	1	-0.2353	0.169061	-0.5417	0.000431263	0	0	0	0	0.8544	0.0017506	0	0	-0.5496	0.0970436
Tb927.2.4930	esterase, putative	Enzyme	-0.0302	1	0.0364	1	-0.7812	1.11801e-06	-0.7146	5.35332e-06	0	0	0	0	-0.394	0.266507	0	0	-0.1327	0.67273
Tb927.6.3320	ferric reductase transmembrane protein, putative	Enzyme	0.0507	1	0.1414	1	-0.0487	0.838851	0.042	0.854132	0	0	0	0	1.2203	0.00247001	1	0	0.0427	0.906186
Tb927.11.4430	ferric reductase, putative,ferric reductase transmembrane component, putative	Enzyme	0.0179	1	-0.115	1	-0.6698	2.27548e-06	-0.8026	5.55444e-09	0	0	0	0	-0.3183	0.344765	0	0	0.5733	0.0266963
Tb927.2.5060	GTP binding protein, putative	Enzyme	0.1117	1	0.1243	1	-0.7857	1.99217e-11	-0.7729	2.50346e-11	0	0	0	0	-0.5973	0.0285354	0	0	-0.5672	0.031924
Tb927.7.7450	GTP-binding protein, putative	Enzyme	-0.0283	1	0.1014	1	-0.3689	0.0104653	-0.239	0.101851	0	0	0	0	-0.7274	0.0174675	0	0	0.6732	0.0105788
Tb927.5.4310	GTP-binding protein, putative	Enzyme	0.0692	1	0.3023	1	0.2728	0.388288	0.506	0.0772133	0	0	0	0	-0.2328	0.612693	0	0	-0.3663	0.281967
Tb927.4.2190	GTP-binding protein, putative	Enzyme	0.0716	1	-0.0692	1	-0.0222	0.913719	-0.1629	0.334763	0	0	0	0	-0.1282	0.661268	0	0	-0.2348	0.371307
Tb927.10.7430	GTP-binding protein, putative	Enzyme	0.0108	1	0.0379	1	-0.0148	0.937596	0.0123	0.949985	0	0	0	0	-0.1047	0.793002	0	0	0.1532	0.572338
Tb927.7.580	GTP-binding protein, putative	Enzyme	0.0229	1	0.2477	1	0.3715	0.0708438	0.5964	0.00181079	0	0	0	0	-0.1047	0.956762	0	0	0.7338	0.0460205
Tb927.11.7370	haloacid dehalogenase hydrolase, putative	Enzyme	0.1582	1	-0.1111	1	-0.6899	8.56046e-06	-0.959	8.42272e-11	0	0	0	0	-0.3346	0.461413	0	0	0.3738	0.102376
Tb927.11.8440	haloacid dehalogenase-like hydrolase, putative	Enzyme	-0.0221	1	0.0794	1	-0.3218	0.0713856	-0.2202	0.216385	0	0	0	0	1.0752	0.00119655	1	0	2.8518	1.02911e-28
Tb927.5.2380	hydrolase, alpha/beta fold family, putative	Enzyme	0.1969	1	-0.0276	1	-0.5118	0.00069523	-0.7362	3.27512e-07	0	0	0	0	-0.2898	0.294453	0	0	0.1079	0.728483
Tb927.5.2370	hydrolase, alpha/beta fold family, putative	Enzyme	-0.0041	1	0.0012	1	0.1307	0.411089	0.1361	0.36941	0	0	0	0	-0.1329	0.845869	0	0	0.8798	0.00142256
Tb927.10.7230	hypothetical protein, conserved, 7 nucleoside diphostate kinase domains	Enzyme	0.0531	1	-0.0579	1	0.4768	0.000886029	0.3659	0.0114451	0	0	0	0	-0.3237	0.335267	0	0	1.6495	0.000129591
Tb927.3.4420	hypothetical protein, conserved, alpha/beta hydrolase domain	Enzyme	-0.0003	1	-0.0318	1	0.0468	0.810915	0.0154	0.93971	0	0	0	0	-0.3111	0.433796	0	0	0.5264	0.0582229
Tb927.4.2240	hypothetical protein, conserved, D-aminoacid aminotransferase domain, used for synthesis of D-glutamic acid and D-alanine	Enzyme	-0.1011	1	-0.0046	1	-0.1359	0.35819	-0.0393	0.809588	0	0	0	0	-0.7959	0.0119974	0	0	-1.0838	3.34905e-06
Tb927.11.7390	hypothetical protein, conserved, extremely weak but blast-back positive match to yeast PDH1 which may participate in conversion of 2-methylcitrate to 2-methylisocitrate	Enzyme	-0.0874	1	0.0782	1	-0.0381	0.847641	0.1276	0.446618	0	0	0	0	0.4415	0.137539	0	0	-0.7795	0.00905233
Tb927.7.5210	hypothetical protein, conserved, phosphatase domain and DUF	Enzyme	0.058	1	-0.0616	1	-0.4941	0.00011597	-0.6137	7.0424e-07	0	0	0	0	-1.7809	1.21172e-06	0	1	0.2199	0.54229
Tb927.7.5550	hypothetical protein, conserved, TLD domain	Enzyme	-0.0711	1	-0.088	1	0.6355	4.35337e-07	0.6186	8.00001e-07	0	0	0	0	0.6295	0.0408267	0	0	-1.4556	8.65361e-08
Tb927.5.1030	Iron-sulfur assembly protein 2 (Isa2)	Enzyme	-0.0311	1	-0.1765	1	0.067	0.751004	-0.0783	0.695299	0	0	0	0	-0.0306	0.88882	0	0	-0.016	0.970749
Tb927.4.2460	kinatase, putative	Enzyme	-0.0252	1	0.1381	1	0.013	0.945815	0.1764	0.245497	0	0	0	0	0.5936	0.0527954	0	0	1.4036	7.73853e-06
Tb927.5.2650	L-galactonolactone oxidase (GAL/ALO)	Enzyme	-0.0153	1	-0.0443	1	-1.2016	5.76858e-16	-1.2305	2.41473e-17	0	1	0	1	-1	0.00389798	0	0	0.395	0.140172
Tb927.10.6310	major vault protein, putative (MVP)	Enzyme	-0.0763	1	-0.0004	1	0.1364	0.359271	0.2124	0.121252	0	0	0	0	-0.7155	0.0184475	0	0	0.2369	0.376788
Tb927.5.4460	major vault protein, putative (MVP)	Enzyme	-0.0394	1	-0.0935	1	0.5977	5.62604e-06	0.5437	3.56482e-05	0	0	0	0	-0.3273	0.440541	0	0	1.2056	0.000274549
Tb927.10.1990	major vault protein, putative (MVP)	Enzyme	0.0166	1	-0.169	1	0.2115	0.117735	0.0261	0.872018	0	0	0	0	-0.1649	0.558854	0	0	-0.1578	0.633827
Tb927.8.1440	maoC-like dehydratase, putative	Enzyme	0.0254	1	-0.0992	1	-0.057	0.766804	-0.1815	0.26267	0	0	0	0	-0.035	0.836833	0	0	-0.9014	0.000992487
Tb927.10.6680	member of the NOL1/NOP2/sun family (S-adenosyl methionine methyltransferases)	Enzyme	-0.0539	1	0.3962	1	-0.1477	0.490727	0.3024	0.112634	0	0	0	0	-0.749	0.00956157	0	0	0.2443	0.543003
Tb927.1.1050	Metallo-dependent phosphatase-like domain-containing protein	Enzyme	-0.0568	1	-0.1149	1	-0.0935	0.554917	-0.1514	0.29607	0	0	0	0	-0.3346	0.360279	0	0	0.7493	0.0202852
Tb927.11.10990	Methylthioribosephosphate isomerase (was annotated as EIF2B subunit)	Enzyme	0.0518	1	-0.1607	1	-0.3467	0.0129169	-0.5591	1.95596e-05	0	0	0	0	-0.4901	0.0659793	0	0	-0.7098	0.00897692
Tb927.5.490	methyltransferase, putative	Enzyme	-0.0115	1	0.0314	1	0.0586	0.755001	0.1016	0.545773	0	0	0	0	-0.4266	0.183763	0	0	0.9553	0.00304169
Tb927.5.1460	Mo/Co carrier or lysine decarboxylase	Enzyme	-0.0273	1	-0.1335	1	0.2766	0.0462367	0.1705	0.233379	0	0	0	0	0.2726	0.382024	0	0	0.9889	3.52662e-08
Tb927.11.11920	molybdenum cofactor biosynthesis protein, putative	Enzyme	0.1091	1	0.0739	1	0.0274	0.887276	-0.0078	0.969131	0	0	0	0	-0.0908	0.840548	0	0	0.4661	0.205796
Tb927.11.2330	molybdopterin synthase sulphurylase protein, putative	Enzyme	-0.0077	1	-0.1313	1	0.1863	0.221125	0.0628	0.705387	0	0	0	0	-0.4679	0.119643	0	0	-0.0022	0.996255
Tb927.9.1400	Monooxygenase, putative	Enzyme	0.0103	1	-0.2362	1	-0.3243	0.0298941	-0.5707	3.96235e-05	0	0	0	0	0.4016	0.272722	0	0	-0.8614	0.00453813
Tb927.3.610	N-acetyltransferase complex ARD1 subunit, putative	Enzyme	0.1086	1	0.0992	1	0.2395	0.159847	0.2302	0.162077	0	0	0	0	0.6415	0.305471	0	0
Tb927.11.4530	N-acetyltransferase subunit ARD1 (ARD1)	Enzyme	0.078	1	0.2978	1	-0.8172	4.41222e-09	-0.5973	1.46015e-05	0	0	0	0	-0.6193	0.0328522	0	0	-0.8835	0.00161592
Tb927.10.5670	N-acetyltransferase subunit Nat1, putative (NAT1)	Enzyme	0.1681	1	0.038	1	-0.2723	0.191845	-0.4023	0.0382798	0	0	0	0	-1.3219	2.58532e-06	0	1	-0.4341	0.216238
Tb927.7.2530	N-acetyltransferase, putative	Enzyme	0.0013	1	0.0506	1	0.5592	0.000853282	0.6086	0.000219028	0	0	0	0	1.0279	0.0512732	0	0	-0.471	0.176208
Tb927.7.2360	N-acetyltransferase, putative	Enzyme	-0.0228	1	-0.033	1	-0.4454	0.000830033	-0.4555	0.000475803	0	0	0	0	-0.5649	0.0562228	0	0	-0.9299	0.000763481
Tb927.9.3360	N-acetyltransferase, putative	Enzyme	0.0386	1	-0.1516	1	-0.2668	0.0944129	-0.4569	0.00189654	0	0	0	0	-0.2828	0.42557	0	0	-0.1582	0.605942
Tb927.10.3150	N-acetyltransferase, putative	Enzyme	0.0219	1	-0.2482	1	-0.5726	0.000439847	-0.8426	6.36571e-08	0	0	0	0	-0.1313	0.746044	0	0	-0.6876	0.0113606
Tb927.11.11100	N-acetyltransferase, putative	Enzyme	0.1916	1	0.0112	1	-0.294	0.102516	-0.4743	0.00405675	0	0	0	0	0.3561	0.818162	0	0	-0.7356	0.0427769
Tb927.11.14870	NAD synthase, putative	Enzyme	0.002	1	0.0295	1	0.0848	0.628387	0.1123	0.485478	0	0	0	0	0.301	0.34464	0	0	-0.5704	0.0444403
Tb927.9.13250	NADPH--cytochrome p450 reductase, putative (CPR)	Enzyme	0.0322	1	-0.1052	1	0.1398	0.37818	0.0025	0.990864	0	0	0	0	0.52	0.123926	0	0	-0.5251	0.0222088
Tb927.4.1950	NADPH--cytochrome p450 reductase, putative (CPR)	Enzyme	-0.0719	1	0.0412	1	0.4755	0.000189338	0.5886	2.06646e-06	0	0	0	0	0.1686	0.652624	0	0	0.6457	0.0303685
Tb927.10.10650	NAR1 Cytosolic iron-sulphur cluster biogenesis, hydrogenase large subunit	Enzyme	0.0961	1	0.065	1	0.1728	0.296492	0.1418	0.381009	0	0	0	0	0.2066	0.633635	0	0	0.1758	0.597758
Tb927.10.11590	nicotinate phosphoribosyltransferase, putative	Enzyme	0.0225	1	-0.0116	1	-0.6531	3.10713e-06	-0.6871	4.67606e-07	0	0	0	0	-0.2362	0.632559	0	0	1.2466	6.5206e-08
Tb927.6.2040	nitrate reductase, putative	Enzyme	0.0209	1	0.026	1	0.0281	0.899192	0.0334	0.87512	0	0	0	0	0.8797	0.00342059	0	0	-0.4807	0.0497204
Tb927.7.7230	nitroreductase (NTR)	Enzyme	-0.1731	1	0.0445	1	-0.2471	0.149538	-0.0293	0.884544	0	0	0	0	0.1916	0.740787	0	0	0.0286	0.934949
Tb927.7.1930	nucleoside diphosphatase, putative,ectonucleoside triphosphate diphosphohydrolase 5, putative	Enzyme	0.0124	1	-0.0331	1	0.9748	9.58072e-10	0.9294	8.30263e-09	0	0	0	0	0.751	0.0272867	0	0	0.6536	0.089058
Tb927.10.1690	nucleotide binding protein, putative (NBP 1)	Enzyme	0.16	1	-0.2424	1	-0.0877	0.684715	-0.4899	0.00459335	0	0	0	0	-0.3022	0.263536	0	0	-1.1293	1.29983e-05
Tb927.8.1520	NUDIX hydrolase	Enzyme	-0.0113	1	0.0097	1	0.3082	0.026163	0.3292	0.0144403	0	0	0	0	0.987	0.406398	0	0	-0.977	0.000149326
Tb927.6.2670	NUDIX hydrolase, conserved, has mRNA decapping activity in vitro	Enzyme	-0.0459	1	0.1567	1	-0.351	0.0400524	-0.1483	0.405996	0	0	0	0	0.3595	0.26855	0	0	-0.798	0.00428693
Tb927.10.4680	NUDIX hydrolase, conserved,predicted MutT/NUDIX family protein	Enzyme	-0.2053	1	0.0238	1	0.0438	0.827923	0.2729	0.0853525	0	0	0	0	0.7849	0.47949	0	0	-0.7079	0.026314
Tb927.11.9810	NUDIX hydrolase, homologue of YSA1	Enzyme	-0.0399	1	0.0076	1	-0.196	0.270285	-0.1485	0.398614	0	0	0	0	0.2041	0.660538	0	0	-0.2727	0.386242
Tb927.5.4350	NUDIX hydrolase, putative	Enzyme	-0.1392	1	-0.1028	1	-0.2233	0.172318	-0.1869	0.248395	0	0	0	0	-0.16	0.668894	0	0	0.43	0.175849
Tb927.11.7770	oxidoreductase-like protein	Enzyme	0.0359	1	0.0894	1	-0.014	0.948067	0.0396	0.843872	0	0	0	0	-0.5208	0.134605	0	0	-0.0204	0.939448
Tb927.10.16040	oxidoreductase-protein, putative	Enzyme	0.115	1	-0.1203	1	0.1878	0.214362	-0.0474	0.779019	0	0	0	0	-0.1488	0.765612	0	0	-0.0836	0.763345
Tb927.10.9560	oxidoreductase, putative	Enzyme	0.1352	1	-0.448	1	-0.0748	0.753839	-0.658	0.00036256	0	0	0	0	-1.0559	0.000175866	0	1	-0.5449	0.124944
Tb927.11.9560	oxidoreductase, putative	Enzyme	-0.1074	1	-0.0748	1	0.1198	0.495862	0.1525	0.355961	0	0	0	0	0.6772	0.164377	0	0	-0.6854	0.00442321
Tb927.8.3970	oxidoreductase, putative	Enzyme	0.0985	1	-0.0788	1	0.5548	0.000130716	0.3776	0.010827	0	0	0	0	-0.1219	0.670697	0	0	0.0016	0.997144
Tb927.3.4990	oxidoreductase, putative	Enzyme	0.0478	1	-0.1555	1	-0.5436	9.96343e-05	-0.7468	2.56198e-08	0	0	0	0	0.3863	0.758456	0	0	-2.1157	3.08367e-27
Tb927.10.8000	P-loop nucleoside triphosphate hydrolase, EF hand domains	Enzyme	-0.0362	1	-0.0146	1	0.4003	0.00357388	0.422	0.00175272	0	0	0	0	-0.1234	0.903428	0	0	0.9922	0.00463506
Tb927.8.7510	p-nitrophenylphosphatase, putative	Enzyme	0.0811	1	0.0059	1	0.3749	0.0122761	0.2997	0.0453109	0	0	0	0	-0.152	0.567054	0	0	-0.6278	0.01318
Tb927.11.7290	pantothenate kinase subunit, putative	Enzyme	0.081	1	0.1558	1	0.0893	0.582759	0.1642	0.259079	0	0	0	0	-0.6193	0.0904525	0	0	0.7116	0.0934945
Tb927.11.7420	phosphoadenosine phosphosulfate reductase-like protein	Enzyme	0.032	1	0.1708	1	-0.481	0.00210583	-0.3421	0.028011	0	0	0	0	0.257	0.590743	0	0	-1.0916	0.000324145
Tb927.9.13380	phosphoinositide-binding protein, putative	Enzyme	0.031	1	-0.0058	1	0.2471	0.0828708	0.2103	0.135602	0	0	0	0	-0.6371	0.211822	0	0	1.7154	3.22017e-11
Tb927.6.2940	phosphopantothenoylcysteine decarboxylase, putative (PPCDC)	Enzyme	0.0351	1	0.0327	1	-0.169	0.281932	-0.1714	0.254283	0	0	0	0	0.1635	0.550744	0	0	-0.6292	0.0292025
Tb927.5.3050	poly(ADP-ribose) polymerase, putative	Enzyme	0.2124	1	0.0558	1	-0.3485	0.0640089	-0.505	0.00399041	0	0	0	0	-0.4286	0.266831	0	0	0.527	0.0975063
Tb927.6.1580	polynucleotide kinase 3'-phosphatase, putative	Enzyme	-0.0537	1	-0.029	1	0.2596	0.101798	0.2844	0.0631092	0	0	0	0	0.0201	0.915483	0	0	-0.3014	0.32657
Tb927.11.14520	polypeptide deformylase, putative	Enzyme	-0.058	1	-0.0429	1	-0.1611	0.303076	-0.1458	0.336654	0	0	0	0	0.2881	0.366565	0	0	-0.8661	0.015317
Tb927.9.2320	POMP1 (possible S-Adenosyl methionine methyl transferase (yeast Cgt1 is involved in lipid homeostasis)	Enzyme	0.2056	1	-0.047	1	-0.6537	2.56557e-05	-0.9062	1.16662e-09	0	0	0	0	-0.5458	0.113691	0	0	-2.2635	2.32871e-19
Tb927.8.2960	Probable methyltransferase BTM2 homolog	Enzyme	0.0623	1	-0.0955	1	0.0434	0.82001	-0.1143	0.478535	0	0	0	0	0.6563	0.170078	0	0	-0.1342	0.696588
Tb927.10.7850	protein-L-isoaspartate, putative	Enzyme	-0.0281	1	-0.0039	1	-0.1247	0.525763	-0.1004	0.600169	0	0	0	0	1.5504	0.0397696	1	0	-0.0793	0.832231
Tb927.10.5750	protocatechuate 4,5-dioxygenase-like protein	Enzyme	0.1106	1	-0.1775	1	-0.3493	0.0311258	-0.6374	1.96504e-05	0	0	0	0	1.0854	0.000283869	1	0	-0.5953	0.0414733
Tb927.8.3740	pterin 4 alpha carbinolamine dehydratase, putative	Enzyme	-0.0649	1	-0.2477	1	-0.6402	4.64955e-05	-0.823	6.58578e-08	0	0	0	0	0.8197	0.0117384	0	0	0.8843	0.0067746
Tb927.6.2740	pyridoxal kinase (pdxK)	Enzyme	0.1305	1	-0.0169	1	-0.0502	0.787247	-0.1975	0.196037	0	0	0	0	0.1674	0.698407	0	0	-1.8145	4.1483e-09
Tb927.6.1850	quiescin sulfhydryl oxidase (QSOX)	Enzyme	-0.0605	1	-0.0183	1	-0.0937	0.55573	-0.0514	0.751487	0	0	0	0	-0.3492	0.326014	0	0	-0.5502	0.0344713
Tb927.9.12410	riboflavin kinase, putative	Enzyme	-0.0766	1	-0.1837	1	0.0661	0.70987	-0.0409	0.819575	0	0	0	0			0	0	-0.631	0.037007
Tb927.7.6890	S-adenosyl-methionine-dependent methyl transferase, putative	Enzyme	0.1139	1	-0.0246	1	0.1196	0.488037	-0.0188	0.923128	0	0	0	0	-0.0939	0.759292	0	0	-0.1313	0.643292
Tb927.6.4840	S-adenosylmethionine synthetase, putative (METK1)	Enzyme	-0.0429	1	0.0098	1	-0.9615	5.03134e-18	-0.9087	2.36955e-16	0	0	0	0	0.0272	0.982684	0	0	-1.5116	2.12425e-08
Tb927.10.9410	selenophosphate synthetase, putative	Enzyme	0.0293	1	0.1662	1	0.7033	1.89604e-06	0.8403	6.33434e-09	0	0	0	0	0.7916	0.00768906	0	0	0.4387	0.115875
Tb927.11.10020	short-chain dehydrogenase, putative	Enzyme	0.0556	1	0.017	1	-0.1412	0.359372	-0.1797	0.212001	0	0	0	0	0.4563	0.240397	0	0	-0.4223	0.119914
Tb927.10.6870	short-chain dehydrogenase, putative	Enzyme	-0.018	1	-0.1504	1	0.0788	0.692252	-0.0536	0.78697	0	0	0	0	-0.3978	0.31253	0	0	-0.0069	0.982992
Tb927.5.1210	short-chain dehydrogenase, putative	Enzyme	0.0247	1	-0.022	1	-0.0871	0.566073	-0.1338	0.334654	0	0	0	0	-0.2619	0.550498	0	0	1.2094	0.000177142
Tb927.9.14040	short-chain dehydrogenase, putative	Enzyme	0.0007	1	-0.0898	1	0.1313	0.457862	0.0408	0.831405	0	0	0	0	-0.1408	0.738437	0	0	0.1312	0.698044
Tb927.10.12240	short-chain dehydrogenase, putative	Enzyme	0.0097	1	-0.0737	1	-0.2458	0.0810951	-0.3292	0.0133346	0	0	0	0	-0.0469	0.769564	0	0	-2.145	2.07599e-16
Tb927.9.14070	short-chain dehydrogenase, putative	Enzyme	0.0787	1	-0.0728	1	0.1215	0.466948	-0.0298	0.870968	0	0	0	0	0.1454	0.818425	0	0	-0.7376	0.00198195
Tb927.7.310	Thioredoxin domain, also matches human prostaglandin E synthetase	Enzyme	0.0855	1	-0.1535	1	-0.4714	0.0127176	-0.7103	6.54486e-05	0	0	0	0	-0.5522	0.0865451	0	0	-1.1806	0.000160214
Tb927.4.3290	ESAG2-like	ESAG	0.0434	1	0.3615	1	1.2671	6.57709e-05	1.5852	2.81445e-07	1	0	1	0	4.4839	0.0354153	1	0
Tb927.2.2020	ESAG3, putative	ESAG	0.0899	1	0.0509	1	1.3582	1.58778e-10	1.3192	5.88935e-10	1	0	1	0	2.3513	1.80785e-05	1	0	2.8054	5.21316e-18
Tb927.10.9500	ESAG3, putative	ESAG	-0.002	1	0.1637	1	1.5597	1.3847e-07	1.7253	4.97461e-09	1	0	1	0	0.6239	0.602412	0	0	6.0525	6.60139e-42
Tb927.9.15660	ACP6	ESAG	0.019	1	-0.0641	1	0.1531	0.38798	0.07	0.70581	0	0	0	0	0.9523	0.00187616	0	0	1.338	8.51716e-08
Tb927.11.14620	ESAG2, putative	ESAG	0.1162	1	-0.0191	1	0.7606	0.016736	0.6252	0.0489082	0	0	0	0			0	0
Tb927.4.3280	ESAG2, putative	ESAG	0.1077	1	0.0272	1	0.7212	0.0314724	0.6406	0.0531429	0	0	0	0			0	0
Tb927.10.4370	ESAG3, putative	ESAG	0.1011	1	-0.0249	1	0.0301	0.90744	-0.0958	0.675171	0	0	0	0	-0.1795	0.634538	0	0	0.6189	0.104544
Tb927.5.340	ESAG5-related protein, putative	ESAG	0.1265	1	0.1268	1	-0.8477	2.31353e-06	-0.8473	1.47399e-06	0	0	0	0	-1.7809	1.13531e-07	0	1	-0.1272	0.590799
Tb927.2.1920	ESAG5, putative	ESAG	-0.0151	1	-0.2411	1	0.2371	0.169772	0.0113	0.961295	0	0	0	0	-0.9132	0.073756	0	0	2.3889	3.91297e-28
Tb927.4.810	ESAG5, putative	ESAG	0.0049	1	-0.0116	1	-0.2441	0.161918	-0.2605	0.117532	0	0	0	0	0.5695	0.101707	0	0	2.3319	1.72596e-18
Tb927.9.15890	ESAG5, putative	ESAG	-0.1202	1	-0.0831	1	-0.3906	0.0105121	-0.3533	0.0187815	0	0	0	0	-0.3346	0.380905	0	0	2.4717	1.14043e-27
Tb927.6.2850	ESAG8-associated protein, putative (PIE8)	ESAG	0.0148	1	0.1001	1	0.191	0.211797	0.2764	0.0525623	0	0	0	0	-0.16	0.927635	0	0	0.0741	0.816463
Tb927.1.3670	ESAG8, putative	ESAG	0.138	1	-0.0783	1	0.1703	0.361485	-0.046	0.822897	0	0	0	0	-1.2863	0.000146086	0	1	1.2638	1.7444e-06
Tb927.9.7370	ESAG9, putative	ESAG	0.1208	1	-0.1484	1	0.6462	0.0191102	0.3772	0.189109	0	0	0	0	3.3717	1.90646e-12	1	0
Tb927.5.120	ESAG9, putative	ESAG	-0.118	1	0	1	-0.1548	0.330153	-0.0571	0.72857	0	0	0	0	1.9679	0.274452	0	0
Tb927.5.4620	ESAG9, putative	ESAG	0.1906	1	0.3239	1	0.4023	0.19468	0.5356	0.0631092	0	0	0	0	0.8351	0.286248	0	0	-0.2765	0.752687
Tb927.1.5080	ESAG9, putative	ESAG	0.2015	1	0.154	1	0.4301	0.126595	0.3827	0.160823	0	0	0	0	0.5898	0.543265	0	0	1.4551	0.00792945
Tb927.7.170	ESAG9, putative	ESAG	-0.1424	1	-0.249	1	0.2973	0.387691	0.1907	0.580452	0	0	0	0	0.2786	0.946594	0	0
Tb927.9.7340	ESAG9, putative	ESAG	-0.0372	1	0.1115	1	-0.0994	0.758481	0.0493	0.881353	0	0	0	0			0	0
Tb927.8.3620	FT1 folate transporter	Folate	0.1555	1	0.3006	1	0.9975	0.000891727	1.1426	9.65258e-05	0	0	1	0	0.3863	0.144786	0	0	0.1526	0.4586
Tb927.8.2610	5-methyltetrahydropteroyltriglutamate-homocysteine S-methyltransferase, putative	Folate	0.0383	1	-0.1905	1	-0.0284	0.898425	-0.2571	0.139686	0	0	0	0	0.5675	0.141822	0	0	1.8246	4.2221e-10
Tb927.7.1600	DHCH bifunctional tetrahydrofolate dehydrogenase/cyclohydrolase	Folate	0.0749	1	-0.1377	1	-0.1245	0.482157	-0.3371	0.0275411	0	0	0	0	0.051	0.949133	0	0	-0.6884	0.00487194
Tb927.7.5480	dihydrofolate reductase-thymidylate synthase (DHFR-TS)	Folate	0.032	1	0.0402	1	-0.8318	8.42238e-10	-0.8234	4.8161e-10	0	0	0	0	-0.2042	0.653413	0	0	-0.2533	0.321245
Tb927.10.7520	folylpolyglutamate synthase, putative (FPGS)	Folate	-0.002	1	-0.125	1	0.2812	0.0619467	0.1583	0.310917	0	0	0	0	0.8007	0.0210184	0	0	-0.454	0.0523699
Tb927.8.2210	pteridine reductase (PTR1)	Folate	0.0273	1	-0.1767	1	-0.8159	5.51677e-10	-1.0198	1.53032e-15	0	0	0	1	-1.2934	1.71726e-05	0	1	-0.661	0.0109641
Tb927.11.7040	pterin-4-alpha-carbinolamine dehydratase, putative	Folate	0.1367	1	0	1	-0.5918	0.000313739	-0.7284	2.86906e-06	0	0	0	0	-0.2863	0.330627	0	0	-0.0453	0.903398
Tb927.10.7090	alternative oxidase (AOX or TAO complex)	Glucose.glycerol	0.0234	1	0.1308	1	2.0552	5.01692e-56	2.1627	1.05427e-60	1	0	1	0	1.1243	0.000130208	1	0	3.2162	9.76553e-31
Tb927.10.7930	2,3-bisphosphoglycerate-independent phosphoglycerate mutase (PGAM)	Glucose.glycerol	0.0139	1	0.0223	1	-0.1784	0.286971	-0.1699	0.29607	0	0	0	0	-1.0529	0.000186661	0	1	0.5526	0.138172
Tb927.11.11490	2,3-bisphosphoglycerate-independent phosphoglycerate mutase-like protein, putative	Glucose.glycerol	0.0169	1	-0.0533	1	-0.0078	0.968923	-0.0778	0.625322	0	0	0	0	0.5008	0.466591	0	0	-0.3564	0.155848
Tb927.8.1020	6-phosphofructo-2-kinase/fructose-2,6-biphosphatase, putative	Glucose.glycerol	-0.0537	1	0.0686	1	0.1537	0.404588	0.2761	0.097312	0	0	0	0	0.0086	0.861959	0	0	0.9411	0.000536401
Tb927.7.1610	6-phosphofructo-2-kinase/fructose-2,6-biphosphatase, putative	Glucose.glycerol	-0.0181	1	0.0709	1	0.2749	0.103316	0.364	0.0220073	0	0	0	0	0.0454	0.876381	0	0	0.0854	0.799648
Tb927.3.2710	6-phosphofructo-2-kinase/fructose-2,6-bisphosphatase	Glucose.glycerol	0.1461	1	0.0508	1	0.3846	0.00676836	0.2893	0.0423699	0	0	0	0	0.1776	0.613479	0	0	0.8734	0.0258818
Tb927.11.6330	6-phosphoglucolactonase	Glucose.glycerol	0.1482	1	-0.093	1	-0.2506	0.19257	-0.4918	0.00463723	0	0	0	0	0.0314	0.890781	0	0	-0.6706	0.0711438
Tb927.8.2520	Acetyl-CoA synthetase	Glucose.glycerol	0.0946	1	0.0553	1	-0.2709	0.0645973	-0.3101	0.026326	0	0	0	0	-0.662	0.0141112	0	0	0.1394	0.705165
Tb927.4.1360	Aldose-1-epimerase, putative	Glucose.glycerol	0.111	1	-0.0043	1	-1.3839	1.30611e-28	-1.4991	4.23285e-35	0	1	0	1	-1.1976	4.63151e-06	0	1	-2.4704	4.60006e-20
Tb927.10.9760	alternative oxidase	Glucose.glycerol	-0.0267	1	0.394	1	0.2086	0.250457	0.6294	5.69087e-05	0	0	0	0	0.2216	0.584804	0	0	-0.3623	0.338368
Tb927.3.3270	ATP-dependent phosphofructokinase (TbPFK)	Glucose.glycerol	0.1754	1	0.2439	1	-0.758	3.98894e-05	-0.6895	0.000156973	0	0	0	0	-1.3255	6.91823e-07	0	1	1.8383	2.03228e-05
Tb927.11.11250	cytosolic malate dehydrogenase (cMDH)	Glucose.glycerol	0.0006	1	-0.1486	1	-0.4117	0.00676836	-0.5609	0.000112084	0	0	0	0	-0.243	0.322567	0	0	-0.6519	0.0189625
Tb927.10.2890	enolase	Glucose.glycerol	0.0518	1	0.0098	1	0.021	0.896477	-0.0209	0.893894	0	0	0	0	-0.3865	0.186118	0	0	-0.5771	0.0130694
Tb927.11.16410	enolase, putative	Glucose.glycerol	-0.0501	1	0.0812	1	0.5165	5.20675e-05	0.6479	1.93248e-07	0	0	0	0	0.6599	0.0303184	0	0	-0.3682	0.0967973
Tb927.10.4520	fructose- 2,6- bisphosphatase-like protein	Glucose.glycerol	-0.0273	1	-0.0659	1	0.0755	0.675667	0.037	0.84142	0	0	0	0	0.1003	0.904253	0	0	0.2758	0.481141
Tb927.9.8720	fructose-1,6-bisphosphatase (FBPase)	Glucose.glycerol	0.1929	1	0.0621	1	-0.5774	0.000124971	-0.7081	8.01437e-07	0	0	0	0	0.1635	0.683969	0	0	0.6655	0.00191004
Tb927.10.5620	fructose-bisphosphate aldolase, glycosomal (ALD)	Glucose.glycerol	-0.0041	1	0.1925	1	0.4315	0.00562083	0.6282	2.35429e-05	0	0	0	0	-0.4679	0.0976547	0	0	2.037	1.65742e-11
Tb927.11.16770	glucosamine-6-phosphate isomerase, putative	Glucose.glycerol	0.0015	1	-0.1272	1	0.2913	0.0535612	0.1626	0.299505	0	0	0	0	0.2066	0.444428	0	0	0.2778	0.39631
Tb927.4.2290	glucose transporter, putative	Glucose.glycerol	-0.0525	1	-0.0607	1	-0.4373	0.0020391	-0.4454	0.00130313	0	0	0	0	0.5724	0.0642446	0	0	0.4926	0.0388505
Tb927.10.2490	glucose-6-phosphate 1-dehydrogenase (G6PD)	Glucose.glycerol	-0.0502	1	0.1543	1	-0.5818	4.78553e-05	-0.3772	0.008693	0	0	0	0	-0.8084	0.00650169	0	0	0.9063	0.0153574
Tb927.1.3830	glucose-6-phosphate isomerase, glycosomal (PGI)	Glucose.glycerol	-0.0046	1	-0.0752	1	0.4693	0.00139795	0.3988	0.00665615	0	0	0	0	-0.1633	0.648073	0	0	1.9316	7.16065e-16
Tb927.10.6880	glyceraldehyde 3-phosphate dehydrogenase, cytosolic (GAP)	Glucose.glycerol	0.0065	1	-0.1289	1	-0.2982	0.0300336	-0.4335	0.000829234	0	0	0	0	-0.5332	0.0974505	0	0	0.1745	0.550672
Tb927.6.4280	glyceraldehyde 3-phosphate dehydrogenase, glycosomal (GAPDH)	Glucose.glycerol	-0.1406	1	0.057	1	0.0603	0.672557	0.258	0.0276521	0	0	0	0	-0.3129	0.264224	0	0	-0.6477	0.00276668
Tb927.9.9820	glyceraldehyde-3-phosphate dehydrogenase, putative	Glucose.glycerol	-0.0054	1	-0.2498	1	-0.4929	0.00184846	-0.7372	1.04116e-06	0	0	0	0	-0.1361	0.633997	0	0	-0.7474	0.0022593
Tb927.9.12550	glycerol kinase, glycosomal (glk1)	Glucose.glycerol	-0.0546	1	0.0218	1	0.314	0.033073	0.3905	0.00571515	0	0	0	0	-0.2619	0.442985	0	0	-0.5781	0.00218204
Tb927.10.15910	glycerol uptake protein, putative	Glucose.glycerol	0.0756	1	0.0164	1	-0.1882	0.277462	-0.2473	0.124765	0	0	0	0	0.4823	0.153349	0	0	2.1462	2.38547e-19
Tb927.1.1130	glycerol-3-phosphate dehydrogenase (FAD-dependent), in TAO complex	Glucose.glycerol	0.1266	1	-0.1538	1	-0.0213	0.909858	-0.3016	0.0377082	0	0	0	0	0.3138	0.655308	0	0	-0.621	0.0532977
Tb927.11.7380	glycerol-3-phosphate dehydrogenase (FAD-dependent), mitochondrial, TAO complex	Glucose.glycerol	0.1862	1	0.1973	1	0.5041	0.000362514	0.5153	0.00020162	0	0	0	0	0.3885	0.207827	0	0	1.4152	6.64421e-07
Tb927.8.3530	glycerol-3-phosphate dehydrogenase [NAD ], glycosomal	Glucose.glycerol	-0.2101	1	0.0464	1	-0.0269	0.851414	0.2297	0.0407785	0	0	0	0	-0.1795	0.47949	0	0	-0.7708	8.06189e-06
Tb927.11.2920	glycerolphosphate mutase, putative	Glucose.glycerol	-0.2011	1	-0.1337	1	-0.0883	0.647323	-0.0208	0.921079	0	0	0	0	-0.1894	0.591955	0	0	-0.8727	0.00261411
Tb927.10.15410	glycosomal malate dehydrogenase (gMDH)	Glucose.glycerol	-0.1528	1	0.0602	1	0.2539	0.0626744	0.467	0.000207302	0	0	0	0	-0.1926	0.609888	0	0	-4.772	2.53328e-64
Tb927.2.4210	glycosomal phosphoenolpyruvate carboxykinase (PEPCK)	Glucose.glycerol	-0.031	1	0.0579	1	-0.261	0.174836	-0.172	0.377199	0	0	0	0	-0.9105	0.00111762	0	0	-2.0291	1.62546e-11
Tb927.10.2020	hexokinase (HK2)	Glucose.glycerol	-0.0224	1	-0.0216	1	-1.1816	6.86758e-19	-1.1807	3.58308e-19	0	1	0	1	-0.2009	0.680036	0	0	-0.5594	0.0475697
Tb927.11.5350	myo-inositol/proton symporter (MIT)	Glucose.glycerol	-0.0068	1	-0.0153	1	0.5011	0.000132096	0.4926	0.000147646	0	0	0	0	0.4865	0.111336	0	0	0.0963	0.716793
Tb927.8.980	Phosphoacetylglucosamine mutase PAGM, acts as phosphoglucomutase	Glucose.glycerol	-0.017	1	-0.0244	1	-0.7645	2.37661e-09	-0.7718	1.00744e-09	0	0	0	0	-0.662	0.0441804	0	0	0.9129	0.00224265
Tb927.1.710	phosphoglycerate kinase (PGKB)	Glucose.glycerol	-0.0208	1	-0.127	1	-0.4187	0.00456546	-0.5248	0.000229607	0	0	0	0	-0.5973	0.0480493	0	0	-1.364	1.13363e-07
Tb927.11.2380	phosphoglycerate kinase, putative	Glucose.glycerol	0.0149	1	-0.0433	1	0.1936	0.195807	0.1355	0.367783	0	0	0	0	-0.3346	0.375552	0	0	0.7137	0.00615696
Tb927.5.3580	phosphoglycerate mutase protein, putative	Glucose.glycerol	0.1563	1	-0.0549	1	0.1116	0.591639	-0.0995	0.617182	0	0	0	0	-0.3004	0.362805	0	0	-0.3099	0.250526
Tb927.11.2910	phosphoglycerate mutase, putative (iPGAM)	Glucose.glycerol	-0.1245	1	0.1117	1	-0.2181	0.176468	0.0182	0.925805	0	0	0	0	-0.1779	0.777059	0	0	0.065	0.827982
Tb927.10.6440	Phosphomannomutase PMM, acts as phosphoglucomutase	Glucose.glycerol	0.0326	1	-0.1995	1	-0.4597	0.00276914	-0.6918	2.18187e-06	0	0	0	0	-0.7155	0.00785973	0	0	-0.4678	0.134221
Tb927.11.14780	phosphomannose isomerase, putative	Glucose.glycerol	-0.0415	1	0.1478	1	-0.9538	2.37508e-15	-0.7643	1.94391e-10	0	0	0	0	-0.5146	0.118291	0	0	-1.2335	3.84309e-12
Tb927.11.9350	phosphonopyruvate decarboxylase-like protein, putative	Glucose.glycerol	0.0553	1	-0.0387	1	0.2699	0.107944	0.176	0.301651	0	0	0	0	0.1661	0.819414	0	0	-0.7938	0.00276415
Tb927.10.14140	pyruvate kinase 1 (PYK1)	Glucose.glycerol	0.0269	1	0.0305	1	0.3189	0.00869155	0.3226	0.00674191	0	0	0	0	1.005	0.000102368	1	0	3.3713	5.93226e-18
Tb927.11.6280	pyruvate phosphate dikinase (PPDK)	Glucose.glycerol	0.0353	1	0.1327	1	-0.1659	0.350781	-0.0685	0.716148	0	0	0	0	-0.48	0.12522	0	0	-3.5591	1.23211e-20
Tb927.2.5800	sedoheptulose-1,7-bisphosphatase (SBPase)	Glucose.glycerol	-0.1069	1	-0.0891	1	-0.1196	0.458216	-0.1017	0.516789	0	0	0	0	-0.0277	0.969066	0	0	-0.0693	0.847645
Tb927.8.5600	transaldolase, putative	Glucose.glycerol	-0.0115	1	0.0145	1	-0.9542	4.07153e-15	-0.9281	9.5376e-15	0	0	0	0	-0.4266	0.211297	0	0	-0.2687	0.223716
Tb927.11.5520	triosephosphate isomerase (TIM)	Glucose.glycerol	0.0076	1	-0.0259	1	-0.653	3.6561e-07	-0.6864	6.17938e-08	0	0	0	0	-0.8009	0.0138982	0	0	-1.5215	9.32219e-09
Tb927.3.3580	lipophosphoglycan biosynthetic protein, putative (LPG3)=GRP94 ER chaperone	Glycans	0.0019	1	-0.0159	1	1.2931	1.63252e-28	1.2754	1.06272e-27	1	0	1	0	-0.1234	0.842184	0	0	0.6449	0.0585419
Tb927.9.9200	alpha-1,2-mannosyltransferase, putative	Glycans	0.0844	1	-0.1174	1	0.5429	5.59916e-05	0.3411	0.0138835	0	0	0	0	-0.0529	0.980383	0	0	0.2328	0.371031
Tb927.11.16560	CMP-sialic acid transporter, putative	Glycans	-0.0042	1	0.1177	1	-0.0967	0.601322	0.0253	0.898582	0	0	0	0	0.1454	0.792654	0	0	1.0515	4.6967e-06
Tb927.9.12790	dolichol kinase, putative	Glycans	0.0325	1	0.0823	1	0.0343	0.860233	0.0841	0.628272	0	0	0	0	-0.8237	0.0761929	0	0	0.4903	0.0757642
Tb927.10.4610	dolicholphosphate-mannose synthase, putative	Glycans	-0.0206	1	-0.2312	1	-0.2505	0.158943	-0.4611	0.00465036	0	0	0	0	0.3288	0.408789	0	0	-0.2225	0.478842
Tb927.10.4700	dolicholphosphate-mannose synthase, putative	Glycans	0.016	1	0.06	1	-0.2863	0.0897823	-0.2423	0.141758	0	0	0	0	0.3663	0.601418	0	0	-1.1503	0.000462951
Tb927.4.2230	dolichyl-P-Man:GDP-Man1GlcNAc2-PP-dolichyl alpha-1,3-mannosyltransferase, putative	Glycans	-0.1153	1	0.0475	1	0.1968	0.183227	0.3597	0.00796651	0	0	0	0	-0.1681	0.758456	0	0	0.5327	0.0156002
Tb927.6.1140	dolichyl-P-Man:GDP-Man5GlcNAc2-PP-dolichyl alpha-1,2-mannosyltransferase, putative	Glycans	-0.0977	1	-0.0394	1	0.1157	0.437449	0.1741	0.205045	0	0	0	0	-0.1203	0.754873	0	0	-0.2081	0.355183
Tb927.10.6530	dolichyl-P-Man:GDP-Man5GlcNAc2-PP-dolichyl alpha-1,3-mannosyltransferase, putative	Glycans	0.0031	1	-0.2559	1	-0.4845	0.0030543	-0.7434	1.75354e-06	0	0	0	0	-0.0559	0.812254	0	0	-0.8489	0.00799571
Tb927.2.4720	dolichyl-P-Man:GDP-Man7GlcNAc2-PP-dolichyl alpha-1,6-mannosyltransferase, putative	Glycans	0.1278	1	0.0138	1	-0.2356	0.129191	-0.3496	0.0145	0	0	0	0	-0.2934	0.404718	0	0	0.156	0.59918
Tb927.10.13210	dolichyl-P-Man:GDP-ManGlcNAc2-PP-dolichyl beta-1,4-mannosyltransferase, putative	Glycans	0.0373	1	-0.0868	1	-0.1711	0.264557	-0.2951	0.0344299	0	0	0	0	-0.6666	0.0457432	0	0	0.3249	0.206966
Tb927.9.3400	endo-beta-N-acetylglucosaminidase, putative	Glycans	-0.0088	1	-0.1097	1	-0.0299	0.859958	-0.1308	0.359738	0	0	0	0	-0.7884	0.0104216	0	0	1.6893	4.38295e-06
Tb927.10.13630	ER glucosidase II	Glycans	0.0796	1	0.0104	1	0.1657	0.275719	0.0966	0.532867	0	0	0	0	-0.5166	0.14051	0	0	1.3907	1.42015e-07
Tb927.11.13990	GDP-L-fucose synthetase, putative	Glycans	-0.1454	1	-0.0991	1	-0.4669	0.00169548	-0.4205	0.0043296	0	0	0	0	-0.1552	0.78195	0	0	-0.5508	0.029527
Tb927.8.2050	GDP-Man pyrophosphorylase	Glycans	0.1574	1	-0.0704	1	0.0752	0.666969	-0.1526	0.321754	0	0	0	0	-0.2059	0.491803	0	0	0.035	0.905263
Tb927.10.15490	GDP-mannose 4,6 dehydratase, putative	Glycans	0.1169	1	-0.0124	1	-0.2968	0.086987	-0.426	0.00840872	0	0	0	0	-1.0499	0.000543554	0	1	0.2645	0.501099
Tb927.11.10370	glycosyl hydrolase-like protein	Glycans	0.118	1	0.084	1	0.0754	0.664772	0.0416	0.814018	0	0	0	0	-0.5778	0.202706	0	0	-0.1095	0.789666
Tb927.11.10670	glycosyl hydrolase, putative	Glycans	0.0062	1	0.0083	1	0.4495	0.00052185	0.4517	0.000407409	0	0	0	0	0.0731	0.74911	0	0	0.4768	0.21481
Tb927.11.9990	glycosyl transferase-like protein	Glycans	-0.0669	1	-0.2461	1	0.0086	0.967585	-0.1705	0.291533	0	0	0	0	0.3138	0.401145	0	0	-1.0487	0.000883692
Tb927.5.2350	glycosyltransferase (GlcNAc), putative	Glycans	0.0747	1	0.0706	1	-0.4468	0.0122761	-0.4508	0.00882682	0	0	0	0	1.8339	4.68572e-09	1	0	1.2055	6.01342e-06
Tb927.2.2400	glycosyltransferase (GlcNAc), putative	Glycans	0.0874	1	0.0155	1	0.2741	0.117164	0.2022	0.24643	0	0	0	0	0.8472	0.0216261	0	0	1.8004	3.80253e-10
Tb927.2.2380	glycosyltransferase (GlcNAc), putative	Glycans	-0.009	1	0.0827	1	-0.3744	0.012895	-0.2827	0.0589916	0	0	0	0	-0.1568	0.728006	0	0	0.6346	0.0274543
Tb927.6.1960	glycosyltransferase family 28 protein, putative	Glycans	-0.0143	1	-0.1747	1	0.2607	0.083082	0.1004	0.535535	0	0	0	0	0.1991	0.70713	0	0	-0.5531	0.0110549
Tb927.11.3900	glycosyltransferase family-like protein, putative	Glycans	-0.0212	1	-0.0203	1	-0.517	0.00027606	-0.5161	0.000204948	0	0	0	0	-0.2793	0.50972	0	0	-1.1317	1.44888e-05
Tb927.3.5660	GnT11 UDP-GlcNAc:α3-D-mannoside β1–2-N-acetylglucosaminyltransferase I	Glycans	0.061	1	-0.1214	1	-0.2486	0.178099	-0.4309	0.0107302	0	0	0	0	0.123	0.872963	0	0	2.072	6.37326e-07
Tb927.7.2420	GSK3-long glycogen synthase kinase-3 alpha	Glycans	-0.1589	1	-0.0088	1	0.2202	0.120781	0.3704	0.004866	0	0	0	0	-0.3566	0.614551	0	0	-0.1624	0.761917
Tb927.10.13780	GSK3-short glycogen synthase kinase 3	Glycans	0.0125	1	0.0027	1	-0.3977	0.00480754	-0.4074	0.00311192	0	0	0	0	-1.3183	7.23022e-06	0	1	0.6763	0.0570269
Tb927.10.2570	lysosomal alpha-mannosidase precursor, putative	Glycans	-0.0606	1	-0.0966	1	0.1007	0.612236	0.0648	0.745691	0	0	0	0	-0.1697	0.806866	0	0	1.0955	7.25823e-07
Tb927.7.300	N-acetylglucosaminyltransferase II GT15	Glycans	-0.044	1	-0.4274	1	-0.5699	0.00301469	-0.9532	1.93248e-07	0	0	0	0	-0.1456	0.867182	0	0	3.0395	3.17341e-46
Tb927.6.1820	Phosphatidic acid phosphatase	Glycans	-0.011	1	0.0048	1	-0.268	0.143169	-0.2522	0.155899	0	0	0	0	0.2821	0.644671	0	0	-0.0755	0.806664
Tb927.11.11670	RFT1 Converts Man5GlcNAc2- PP-dolichol to mature Man9GlcNAc2-PP-dolichol	Glycans	-0.11	1	-0.1457	1	-0.0264	0.883259	-0.0621	0.70241	0	0	0	0	0.0663	0.984475	0	0	0.2287	0.484462
Tb927.2.3370	UDP-Gal glycosyltransferase GT3	Glycans	-0.124	1	-0.1645	1	0.0371	0.843218	-0.0034	0.987375	0	0	0	0	-0.0189	0.983007	0	0	-0.5981	0.0199803
Tb927.10.12290	UDP-Gal or UDP-GlcNAc-dependent glycosyltransferase, putative	Glycans	0.0705	1	0.1444	1	-0.1717	0.357834	-0.0977	0.602014	0	0	0	0	-0.7809	0.00405034	0	0	0.2533	0.464016
Tb927.5.2760	UDP-Gal or UDP-GlcNAc-dependent glycosyltransferase, putative	Glycans	0.0871	1	0.0986	1	-0.097	0.635859	-0.0854	0.662058	0	0	0	0	-0.2059	0.777059	0	0	2.7331	1.59542e-29
Tb927.9.800	UDP-Gal or UDP-GlcNAc-dependent glycosyltransferase, putative	Glycans	0.1039	1	-0.0874	1	0.0943	0.646797	-0.097	0.616214	0	0	0	0			0	0
Tb927.9.16190	UDP-Gal or UDP-GlcNAc-dependent glycosyltransferase, putative	Glycans	0.1254	1	0.0213	1	0.1065	0.544636	0.0023	0.992353	0	0	0	0			0	0
Tb927.4.5790	UDP-Gal or UDP-GlcNAc-dependent glycosyltransferase, putative	Glycans	-0.0941	1	0.0262	1	-0.0743	0.617306	0.046	0.749922	0	0	0	0			0	0
Tb927.11.2730	UDP-galactose 4-epimerase (galE)	Glycans	-0.0215	1	-0.0061	1	0.086	0.645131	0.1015	0.559265	0	0	0	0	-0.0247	1	0	0	0.2635	0.413963
Tb927.10.13900	UDP-galactose transporter	Glycans	0.0269	1	-0.0192	1	-0.2211	0.160324	-0.2671	0.0722729	0	0	0	0	0.0621	0.879124	0	0	0.6371	0.01516
Tb927.4.1640	UDP-galactose transporter, putative	Glycans	0.1432	1	-0.3107	1	-0.8845	7.74231e-10	-1.3383	5.2143e-22	0	0	0	1	0.7765	0.0274948	0	0	0.7526	0.0079495
Tb927.2.1780	UDP-GlcNAc:PI a1-6 GlcNAc-transferase	Glycans	-0.1052	1	-0.2796	1	-0.0282	0.886036	-0.2025	0.20248	0	0	0	0	-0.016	0.956901	0	0	0.4051	0.158581
Tb927.3.4570	UDP-GlcNAc:PI a1-6 GlcNAc-transferase, putative	Glycans	-0.0318	1	0.0578	1	0.0616	0.717857	0.1513	0.306735	0	0	0	0	0.0356	0.982684	0	0	-0.0824	0.750643
Tb927.3.4630	UDP-glucose:glycoprotein glucosyltransferase, ER quality control	Glycans	-0.0034	1	0.1137	1	0.274	0.0828165	0.3912	0.00841642	0	0	0	0	-0.4055	0.308025	0	0	2.2701	4.37324e-15
Tb927.11.2520	UDP-N-acetylglucosamine pyrophosphorylase, putative	Glycans	-0.0006	1	0.1021	1	0.0432	0.805034	0.1459	0.314129	0	0	0	0	-0.3004	0.487781	0	0	0.2577	0.351891
Tb927.11.10450	UDP-N-acetylglucosamine-dolichyl-phosphate N-acetylglucosaminephosphotransferase, putative	Glycans	0.0473	1	-0.0964	1	0.1669	0.332042	0.0233	0.907386	0	0	0	0	-0.3219	0.404402	0	0	0.8197	0.00311338
Tb927.10.13130	UTP-glucose-1-phosphate uridylyltransferase 2, putative	Glycans	-0.0153	1	-0.0094	1	-0.2504	0.0855775	-0.2445	0.0844981	0	0	0	0	-0.458	0.283204	0	0	-0.3997	0.292917
Tb927.4.4050	glycosomal transporter (GAT1)	Glycosome	0.0128	1	-0.0989	1	0.2176	0.11904	0.1061	0.466092	0	0	0	0	-0.2793	0.426519	0	0	-0.3513	0.238725
Tb927.11.3130	glycosomal transporter (GAT2)	Glycosome	-0.0411	1	0.0373	1	-0.5003	0.000535551	-0.4219	0.00324515	0	0	0	0	-0.5023	0.138926	0	0	-0.1167	0.762429
Tb927.11.1070	glycosomal transporter (GAT3)	Glycosome	0.0312	1	-0.0063	1	0.1049	0.473835	0.0675	0.646643	0	0	0	0	0.0895	0.722791	0	0	0.4046	0.0231884
Tb927.4.1250	PEX1 peroxisome biogenesis factor 1	Glycosome	0.0461	1	0.0234	1	0.3859	0.00440358	0.3633	0.00661267	0	0	0	0	0.0772	0.805762	0	0	-0.3177	0.250568
Tb927.3.2410	PEX10 peroxisome assembly protein	Glycosome	-0.0103	1	-0.0717	1	0.126	0.463346	0.0646	0.714342	0	0	0	0	0.6915	0.160205	0	0	-0.2533	0.305998
Tb927.11.11520	PEX11 glycosomal membrane protein	Glycosome	-0.0057	1	-0.0822	1	-1.0768	3.94576e-18	-1.1531	4.74e-21	0	1	0	1	-1.5064	1.96726e-09	0	1	-1.2772	4.53867e-09
Tb927.10.15850	PEX12 peroxisome assembly protein	Glycosome	-0.0848	1	0.1861	1	0.2733	0.0967508	0.5443	0.000277729	0	0	0	0	0.0841	0.888466	0	0	0.1117	0.788799
Tb927.10.14720	PEX13 peroxin 13	Glycosome	0.059	1	0.0007	1	-0.1662	0.279774	-0.2244	0.116519	0	0	0	0	0.6942	0.340537	0	0	-0.3433	0.110934
Tb927.10.240	PEX14 peroxin 14	Glycosome	-0.0488	1	-0.0455	1	-0.3199	0.0233914	-0.3165	0.0212351	0	0	0	0	-0.144	0.80925	0	0	-0.2295	0.450121
Tb927.9.6450	PEX16, putative	Glycosome	-0.0717	1	-0.03	1	-0.4812	0.00118042	-0.4394	0.00274785	0	0	0	0	0.115	0.712997	0	0	-0.0553	0.847645
Tb927.9.12290	PEX19 Peroxin 19	Glycosome	-0.0494	1	-0.0766	1	0.233	0.0818907	0.2058	0.119454	0	0	0	0	0.0524	0.789969	0	0	-0.8589	0.00118938
Tb927.3.2340	PEX2 peroxin-2,glycosome import protein (gim1)	Glycosome	0.1581	1	0.0288	1	-0.0046	0.983517	-0.1339	0.433578	0	0	0	0	-0.5995	0.0857443	0	0	0.4546	0.114557
Tb927.5.1100	PEX5 peroxisome targeting signal 1 receptor	Glycosome	0.0294	1	0.1048	1	0.0492	0.788096	0.1246	0.425874	0	0	0	0	-0.6416	0.0537011	0	0	0.5702	0.094497
Tb927.5.3920	PEX6 peroxisome assembly protein, AAA ATPase	Glycosome	0.0644	1	0.0367	1	0.0844	0.587936	0.0568	0.713937	0	0	0	0	0.1596	0.643624	0	0	0.2447	0.416996
Tb927.3.3610	PEX7 peroxisomal targeting signal type 2 receptor	Glycosome	-0.053	1	-0.0712	1	-0.4662	0.000816461	-0.4843	0.000370317	0	0	0	0	-0.4266	0.198421	0	0	-0.6716	0.00125125
Tb927.9.1720	PMP4 peroxisomal membrane protein 4, putative	Glycosome	0.1136	1	-0.0683	1	-0.0396	0.835738	-0.2214	0.147758	0	0	0	0	0.051	0.980317	0	0	0.1983	0.527969
Tb927.10.13290	ethanolamine phosphotransferase (EPT)	GPI.anchors	-0.0544	1	0.1128	1	-0.2897	0.0782879	-0.1224	0.477297	0	0	0	0	-0.5023	0.215528	0	0	0.6689	0.0593086
Tb927.11.5070	ethanolamine phosphotransferase (EPT) (TbGPI13)	GPI.anchors	-0.0836	1	-0.0323	1	-0.2583	0.0725141	-0.2069	0.146708	0	0	0	0	-0.3902	0.269118	0	0	1.2073	8.53653e-08
Tb927.11.14140	ethanolamine-phosphate cytidylyltransferase (TbECT)	GPI.anchors	-0.0254	1	-0.1179	1	-0.554	1.11662e-05	-0.6464	1.39544e-07	0	0	0	0	-0.5929	0.0657192	0	0	-0.1393	0.643137
Tb927.6.3300	GPI alpha-mannosyltransferase I (MT-I)	GPI.anchors	0.0478	1	-0.1773	1	-0.14	0.410434	-0.3651	0.0137823	0	0	0	0	0.4552	0.119421	0	0	-0.9744	0.00206634
Tb927.10.5560	GPI alpha-mannosyltransferase III (MT-III)	GPI.anchors	-0.0049	1	-0.1505	1	-0.0634	0.707226	-0.2089	0.142029	0	0	0	0	0.4657	0.0910158	0	0	0.0044	0.990747
Tb927.3.2610	GPI inositol deacylase 2 (GPIdeAc2)	GPI.anchors	-0.0568	1	-0.1966	1	-0.1211	0.535253	-0.2609	0.134176	0	0	0	0	1.2277	0.000528729	1	0	2.7651	1.03822e-25
Tb927.10.4780	GPI inositol deacylase precursor (GPIdeAc)	GPI.anchors	-0.2739	1	-0.1989	1	-0.4618	0.0111795	-0.3867	0.0340797	0	0	0	0	0.5588	0.162701	0	0	1.8502	5.50637e-17
Tb927.2.6000	GPI phospholipase C	GPI.anchors	-0.0569	1	-0.2386	1	-0.2071	0.248254	-0.3887	0.0174077	0	0	0	0	1.2702	1.3801e-05	1	0	2.9051	1.74718e-30
Tb927.10.210	GPI transamidase component GAA1	GPI.anchors	-0.0559	1	-0.1243	1	-0.2207	0.151588	-0.2891	0.0464661	0	0	0	0	0.0936	0.754536	0	0	0.4691	0.0372402
Tb927.11.15760	GPI transamidase subunit Tta1 (TTA1)	GPI.anchors	-0.0108	1	-0.1934	1	-0.0554	0.779852	-0.2379	0.142017	0	0	0	0	0.3829	0.416716	0	0	0.1437	0.672384
Tb927.10.5080	GPI transamidase subunit Tta2	GPI.anchors	-0.0809	1	-0.009	1	0.081	0.626916	0.153	0.304991	0	0	0	0	-0.0514	0.894224	0	0	0.2193	0.423284
Tb927.4.1920	GPI transamidase, putative (TbGPI16)	GPI.anchors	0.0418	1	-0.0659	1	0.6334	7.17374e-07	0.5257	4.29462e-05	0	0	0	0	0.1177	0.717935	0	0	0.7403	0.00617836
Tb927.10.13860	GPI-anchor transamidase subunit 8 (GPI8)	GPI.anchors	-0.1749	1	0.1145	1	-0.4412	0.00284692	-0.1517	0.340438	0	0	0	0	-0.7834	0.0245595	0	0	0.8963	6.80528e-05
Tb927.10.6140	GPI-GlcNAc transferase	GPI.anchors	-0.057	1	-0.1687	1	-0.406	0.0334088	-0.5176	0.00449166	0	0	0	0	-0.0247	0.934797	0	0	0.7959	0.0102744
Tb927.10.13160	mannosyltransferase-II (MT-II)	GPI.anchors	-0.0122	1	-0.1215	1	-0.0852	0.629521	-0.1944	0.210035	0	0	0	0	-0.2723	0.500339	0	0	-0.1543	0.664239
Tb927.11.12080	N-acetyl-D-glucosaminylphosphatidylinositol de-N-acetylase (GPI12)	GPI.anchors	0.0727	1	-0.15	1	-0.2612	0.167961	-0.4838	0.00502601	0	0	0	0	0.6388	0.0850367	0	0	-0.1388	0.722514
Tb927.10.14240	N-myristoyltransferase (NMT)	GPI.anchors	0.004	1	0.0579	1	-0.2318	0.113146	-0.1778	0.219834	0	0	0	0	-0.3827	0.289558	0	0	0.1073	0.773521
Tb927.10.13040	ACP4, GRESAG 4-like	GRESAG	0.0924	1	0.0703	1	0.0027	0.988938	-0.0193	0.910707	0	0	0	0	-0.0306	1	0	0	0.5996	0.183908
Tb927.11.13740	ACP5, GRESAG 4-like	GRESAG	0.1903	1	-0.0596	1	0.39	0.00799941	0.1402	0.379306	0	0	0	0	-0.7637	0.0375738	0	0	-0.3159	0.450168
Tb927.10.2430	GRESAG 4, putative receptor-type adenylate cyclase	GRESAG	0.0429	1	-0.0293	1	-0.2908	0.113318	-0.3629	0.0352046	0	0	0	0	1.0129	0.000377871	1	0	1.1293	0.00059276
Tb927.11.1480	GRESAG 4, putative receptor-type adenylate cyclase	GRESAG	0.0321	1	0.1099	1	0.4309	0.00120898	0.5089	8.21123e-05	0	0	0	0	1.5033	3.78579e-08	1	0	1.3786	7.16187e-06
Tb927.8.8360	GRESAG 4, putative receptor-type adenylate cyclase	GRESAG	0.4904	1	0.0892	1	0.3289	0.171405	-0.0723	0.78647	0	0	0	0	1.7286	1.96413e-05	1	0
Tb927.5.4540	GRESAG 4, putative receptor-type adenylate cyclase	GRESAG	0.0515	1	-0.1263	1	-0.304	0.01603	-0.4817	4.904e-05	0	0	0	0	0.6313	0.0183444	0	0	0.0393	0.864167
Tb927.5.1450	GRESAG 4, putative receptor-type adenylate cyclase	GRESAG	-0.0501	1	-0.1943	1	-0.5398	0.000104612	-0.6839	3.84152e-07	0	0	0	0	-0.6529	0.112245	0	0	2.0435	2.76411e-14
Tb927.11.5940	GRESAG 4, putative receptor-type adenylate cyclase	GRESAG	0.1566	1	-0.0946	1	0.4969	0.000555022	0.2458	0.104428	0	0	0	0	-0.3076	0.317545	0	0	0.0229	0.955421
Tb927.5.650	GRESAG 4, putative receptor-type adenylate cyclase	GRESAG	0.2506	1	0.0302	1	0.1242	0.497415	-0.0961	0.588508	0	0	0	0	0.3852	0.4036	0	0	1.9227	1.02521e-07
Tb927.6.1520	Aquaglyceroporin 1	Ions	0.0007	1	0.011	1	0.1843	0.194244	0.1946	0.156761	0	0	0	0	-0.1031	0.912172	0	0	-2.9155	1.37884e-23
Tb927.9.15460	calcium motive p-type ATPase, putative	Ions	-0.0215	1	0.0169	1	-0.3781	0.0024474	-0.3396	0.00596972	0	0	0	0	-1.1266	5.2408e-05	0	1	-0.2315	0.535789
Tb927.5.3400	calcium-translocating P-type ATPase, calcium pump	Ions	0.0503	1	0.0581	1	0.0325	0.871862	0.0403	0.836309	0	0	0	0	-0.5713	0.0879385	0	0	1.2189	0.0042548
Tb927.10.11620	calcium-transporting ATPase, putative	Ions	0.0246	1	-0.0161	1	-0.0037	0.986362	-0.0443	0.806956	0	0	0	0	0.696	0.0204073	0	0	0.202	0.430564
Tb927.9.4820	calcium/potassium channel (CAKC), putative	Ions	0.0437	1	-0.0214	1	-0.118	0.46069	-0.183	0.209769	0	0	0	0	-0.606	0.0764837	0	0	0.5996	0.107835
Tb927.11.1910	cation transporter protein, putative	Ions	-0.0185	1	-0.1964	1	-0.3083	0.0834315	-0.486	0.00347077	0	0	0	0	-0.5692	0.0966121	0	0	0.5989	0.0614935
Tb927.11.8990	cation transporter, putative	Ions	0.178	1	0.0361	1	-0.8624	2.27095e-10	-1.0042	3.44116e-14	0	0	0	1	-1.0589	0.000115015	0	1	-3.2343	8.85236e-47
Tb927.10.15940	cation transporter, putative	Ions	0.0446	1	-0.0972	1	0.3347	0.0469079	0.193	0.267629	0	0	0	0	0.3595	0.210966	0	0	-0.4522	0.08359
Tb927.9.5490	cation transporter, putative	Ions	-0.1337	1	-0.0022	1	0.0452	0.812931	0.1767	0.258547	0	0	0	0	-0.125	0.837724	0	0	0.1862	0.597643
Tb927.8.650	cation-transporting ATPase, putative	Ions	0.0078	1	-0.019	1	0.0709	0.711269	0.0442	0.818618	0	0	0	0	-0.0831	0.900338	0	0	1.5178	0.000152346
Tb927.11.16690	chloride channel protein, putative	Ions	-0.059	1	-0.0538	1	0.1038	0.540103	0.1091	0.499699	0	0	0	0	0.5743	0.0855448	0	0	1.4995	5.93057e-06
Tb927.9.8540	chloride channel protein, putative	Ions	0.0353	1	0.0401	1	-0.5047	0.000165468	-0.4999	0.00013043	0	0	0	0	-0.3111	0.456393	0	0	-0.3122	0.239431
Tb927.10.11680	chloride channel protein, putative	Ions	-0.0427	1	-0.0325	1	-0.2446	0.108411	-0.2343	0.112794	0	0	0	0	0.0144	0.999654	0	0	0.5072	0.0288608
Tb927.11.1260	copper-transporting ATPase-like protein, putative	Ions	0.0626	1	0.0841	1	0.1431	0.359372	0.1647	0.265543	0	0	0	0	-0.5479	0.32632	0	0	0.5099	0.128151
Tb927.2.2510	Mitochondrial outer membrane protein porin 1	Ions	-0.0663	1	-0.0053	1	-1.2677	9.60435e-28	-1.2066	1.91422e-25	0	1	0	1	-1.0954	1.77214e-05	0	1	-1.8751	1.38703e-13
Tb927.1.580	phosphate-repressible phosphate permease, putative	Ions	-0.1296	1	-0.2232	1	-0.0951	0.554314	-0.1886	0.191897	0	0	0	0	0.1043	0.658374	0	0	-1.4958	4.24496e-15
Tb927.10.16170	potassium voltage-gated channel, putative	Ions	-0.0375	1	0.1643	1	0.2304	0.198609	0.4322	0.00790708	0	0	0	0	-0.3076	0.325009	0	0	-0.0649	0.834898
Tb927.10.4300	Trk system potassium uptake protein (HKT1)	Ions	0.0259	1	0.0259	1	-0.3031	0.0451817	-0.303	0.0380312	0	0	0	0	0.4895	0.289558	0	0	0.1772	0.467559
Tb927.4.1610	VDAC-like	Ions	0.1889	1	-0.0498	1	0.0592	0.743467	-0.1794	0.241704	0	0	0	0	-0.2533	0.352566	0	0	-0.222	0.325423
Tb927.10.3980	Voltage-gated potassium channel domain. 3 TM domains	Ions	0.0982	1	-0.2165	1	0.0777	0.698401	-0.237	0.165004	0	0	0	0	-0.776	0.00706235	0	0	0.7074	0.082001
Tb927.1.4830	Phospholipase A1	Lipids	0.0682	1	-0.2499	1	1.6547	3.0378e-30	1.3366	6.62361e-20	1	0	1	0	1.8647	1.19601e-13	1	0	1.3246	0.000104944
Tb927.8.480	phosphatidic acid phosphatase protein, putative	Lipids	0.2985	1	0.191	1	1.004	0.00156463	0.8966	0.00457524	1	0	0	0	0.6808	0.262233	0	0	2.0912	0.00614273
Tb927.11.15150	1-acyl-sn-glycerol-3-phosphate acyltransferase, putative	Lipids	-0.042	1	-0.0183	1	-0.66	1.25031e-06	-0.6362	1.98722e-06	0	0	0	0	-0.6897	0.0245595	0	0	-0.234	0.359194
Tb927.6.1500	1-Alkyl-dihydroxyacetonephosphate synthase	Lipids	0.1328	1	0.2491	1	-0.2668	0.102742	-0.1505	0.367689	0	0	0	0	-0.4055	0.230805	0	0	-1.1831	2.14144e-05
Tb927.10.660	2-oxoisovalerate dehydrogenase alpha subunit, putative	Lipids	-0.0474	1	0.0053	1	-0.9103	8.32229e-12	-0.8575	6.67258e-11	0	0	0	0	-0.3566	0.358227	0	0	-1.5902	1.17293e-09
Tb927.10.4330	2-oxoisovalerate dehydrogenase beta subunit, mitochondrial precursor, putative	Lipids	0.1548	1	-0.2748	1	-0.5568	0.000654189	-0.9862	1.68944e-10	0	0	0	0	-1.1297	3.63429e-05	0	1	-2.3519	1.80732e-22
Tb927.7.5540	2,4-dienoyl-coa reductase-like protein	Lipids	-0.0883	1	-0.0333	1	0.19	0.203345	0.2451	0.0840139	0	0	0	0	0.6079	0.0489132	0	0	-0.2112	0.432704
Tb927.8.2540	3-ketoacyl-CoA thiolase, putative	Lipids	0.0363	1	0.101	1	-0.8249	2.55019e-12	-0.7601	8.05597e-11	0	0	0	0	-0.6237	0.0294113	0	0	-1.2623	0.00019451
Tb927.10.4040	3-Ketosphinganine reductase	Lipids	-0.1572	1	-0.2623	1	-0.3494	0.0370884	-0.4544	0.00456306	0	0	0	0	0.1322	0.902526	0	0	-0.9576	0.00344368
Tb927.2.5210	3-oxoacyl-ACP reductase, putative	Lipids	-0.0369	1	-0.0519	1	0.0677	0.718674	0.0528	0.773776	0	0	0	0	0.2522	0.848151	0	0	-0.5343	0.11297
Tb927.3.5630	3,2-trans-enoyl-CoA isomerase, mitochondrial precursor, putative	Lipids	-0.0575	1	-0.2112	1	-0.2968	0.143281	-0.4503	0.0169509	0	0	0	0	0.2546	0.472137	0	0	-0.2839	0.471949
Tb927.3.3340	3', 5'-cyclic nucleotide phosphodiesterase, putative (PDED)	Lipids	0.0019	1	0.0017	1	-0.4394	0.00336606	-0.4395	0.00257242	0	0	0	0	0.2351	0.453039	0	0	0.688	0.0588458
Tb927.8.7100	acetyl-CoA carboxylase, putative	Lipids	0.0545	1	0.0898	1	-0.1643	0.331923	-0.1289	0.441079	0	0	0	0	-1.2758	7.88752e-07	0	1	1.0331	0.0151309
Tb927.1.4490	acetyltransferase, putative	Lipids	-0.0403	1	-0.0725	1	-0.2116	0.304996	-0.2437	0.214149	0	0	0	0	1.3334	0.00330576	1	0	1.927	2.35595e-12
Tb927.10.12830	acetyltransferase, putative	Lipids	-0.0142	1	-0.0019	1	-0.498	0.00391983	-0.4855	0.00396818	0	0	0	0	0.2277	0.620404	0	0	-0.7559	0.00947959
Tb927.5.2280	acetyltransferase, putative	Lipids	0.0431	1	-0.0707	1	-0.1833	0.273045	-0.2971	0.0523979	0	0	0	0	-0.0847	0.874745	0	0	-0.1944	0.576082
Tb927.3.860	Acyl carrier protein, mitochondrial	Lipids	0.0638	1	-0.041	1	-1.6589	1.86347e-31	-1.7636	2.426e-36	0	1	0	1	-1.5692	4.10301e-10	0	1	-0.9744	0.0012485
Tb927.9.11900	acyl transferase-like protein	Lipids	-0.0628	1	-0.0623	1	0.0453	0.805591	0.0458	0.792101	0	0	0	0	-0.2126	0.686546	0	0	-0.65	0.0114031
Tb927.4.2010	Acyl-CoA binding protein	Lipids	-0.1073	1	-0.0282	1	-0.4616	0.0148867	-0.3825	0.0415904	0	0	0	0	-0.3622	0.200198	0	0	-0.6783	0.0764543
Tb927.11.12830	acyl-CoA binding protein, putative	Lipids	-0.0284	1	-0.0969	1	-0.0375	0.829214	-0.106	0.47206	0	0	0	0	-0.2723	0.49163	0	0	-0.5158	0.030849
Tb927.8.1420	acyl-CoA dehydrogenase, mitochondrial. ACAD	Lipids	0.1024	1	-0.0065	1	-0.6156	4.15631e-05	-0.7244	6.56988e-07	0	0	0	0	-0.1031	0.701807	0	0	-0.8027	0.00230981
Tb927.11.11780	acyl-CoA dehydrogenase, putative	Lipids	0.0235	1	0.1429	1	0.0018	0.992161	0.1213	0.429272	0	0	0	0	0.1532	0.594952	0	0	-0.5586	0.102115
Tb927.2.5020	acyl-CoA oxidase, putative	Lipids	-0.0251	1	0.0874	1	0.2274	0.14497	0.34	0.0189334	0	0	0	0	-0.3076	0.629013	0	0	0.8812	0.0168052
Tb927.3.2030	acylphosphatase, putative	Lipids	-0.1005	1	-0.1443	1	-0.0735	0.773318	-0.1171	0.613711	0	0	0	0	0.3918	0.695638	0	0	-1.0164	0.0006783
Tb927.3.3360	acyltransferase, putative	Lipids	-0.0471	1	-0.1403	1	0.3741	0.0311553	0.281	0.108688	0	0	0	0	-0.3328	0.384523	0	0	-0.1247	0.659644
Tb927.3.4820	acyltransferase, putative	Lipids	0.0997	1	0.1773	1	0.0406	0.846449	0.1183	0.507564	0	0	0	0	-0.1536	0.777059	0	0	0.0178	0.95396
Tb927.2.3910	beta-ketoacyl synthase family protein, putative	Lipids	0.0197	1	-0.0449	1	0.3962	0.00480717	0.3317	0.0181815	0	0	0	0	-0.0116	0.969458	0	0	-0.2344	0.378305
Tb927.4.2560	Cardolipin synthase	Lipids	0.0614	1	0.0646	1	-0.1545	0.338478	-0.1512	0.326667	0	0	0	0	0.1903	0.650907	0	0	-0.0569	0.888418
Tb927.7.2250	carnitine O-palmitoyltransferase II, putative	Lipids	-0.0241	1	-0.0557	1	0.1784	0.27381	0.1468	0.360651	0	0	0	0	-0.0847	0.907332	0	0	0.6254	0.0304736
Tb927.3.3900	carnitine O-palmitoyltransferase II, putative (CPT II)	Lipids	-0.0637	1	-0.0628	1	-0.0595	0.71785	-0.0586	0.710498	0	0	0	0	-0.2092	0.635832	0	0	-1.4239	4.56113e-06
Tb927.8.590	carnitine O-palmitoyltransferase, putative	Lipids	-0.0948	1	-0.0685	1	0.1678	0.299011	0.1943	0.208699	0	0	0	0	-0.1714	0.644671	0	0	1.1144	0.00708651
Tb927.7.220	CDP-diacylglycerol synthetase, putative	Lipids	-0.0204	1	-0.0887	1	-0.6898	1.67633e-08	-0.758	2.61202e-10	0	0	0	0	-0.1361	0.797779	0	0	-0.0646	0.833769
Tb927.9.1610	CDP-diacylglycerol--inositol 3-phosphatidyltransferase, putative	Lipids	0.1144	1	-0.155	1	-0.5583	0.000462719	-0.8277	5.20548e-08	0	0	0	0	-0.0174	0.944399	0	0	-0.4935	0.194933
Tb927.11.2090	choline kinase (EK1)	Lipids	0.1147	1	0.0016	1	-0.4176	0.00375199	-0.5307	0.000105463	0	0	0	0	-0.4286	0.19889	0	0	-0.2724	0.434474
Tb927.10.8900	choline/ethanolamine phosphotransferase (CEPT)	Lipids	-0.0767	1	0.1126	1	-0.6561	5.33565e-07	-0.4668	0.000379112	0	0	0	0	-0.5929	0.177675	0	0	1.4586	2.27509e-08
Tb927.10.12810	cholinephosphate cytidylyltransferase A, putative	Lipids	-0.0069	1	-0.1614	1	-0.5098	0.00016766	-0.6642	3.89187e-07	0	0	0	0	-0.2775	0.472288	0	0	0.2193	0.395437
Tb927.3.1700	DAG acyltransferase	Lipids	0.0829	1	-0.0252	1	-0.6432	5.70744e-06	-0.7512	3.96353e-08	0	0	0	0	0.5089	0.0927872	0	0	1.2096	2.87128e-05
Tb927.8.5140	DAG kinase	Lipids	-0.0276	1	-0.0493	1	-0.4472	0.00513243	-0.4688	0.00246918	0	0	0	0	0.6853	0.0281092	0	0	2.2788	4.29309e-26
Tb927.10.7100	delta-4 fatty acid desaturase	Lipids	0.0987	1	0.0309	1	0.3271	0.0171038	0.2594	0.0589039	0	0	0	0	1.111	2.13311e-05	1	0	-1.3708	1.19912e-07
Tb927.11.2210	diacylglycerol acyltransferase, putative	Lipids	0.042	1	0.0187	1	-0.2011	0.160872	-0.2243	0.101187	0	0	0	0	0.1635	0.671634	0	0	1.931	2.32778e-12
Tb927.4.3160	Dihydroxyacetonephosphate acyltransferase	Lipids	0.0627	1	0.0448	1	0.2472	0.100048	0.2294	0.117962	0	0	0	0	0.0356	0.954223	0	0	0.6447	0.0612216
Tb927.7.4160	Elongase 1	Lipids	-0.0896	1	-0.0396	1	-0.5016	0.000470813	-0.4515	0.00150118	0	0	0	0	-1.0499	0.00144491	0	1	1.079	1.05277e-06
Tb927.7.4170	Elongase 2	Lipids	0.0593	1	0.0524	1	-1.0273	3.65869e-16	-1.0341	8.77429e-17	0	1	0	1	-0.4461	0.159913	0	0	-0.1479	0.661635
Tb927.7.4180	Elongase 3	Lipids	0.029	1	-0.0964	1	-0.4965	5.91223e-05	-0.6218	2.22553e-07	0	0	0	0	-1.1617	5.25329e-05	0	1	-0.8958	0.000219673
Tb927.5.4530	Elongase 4	Lipids	-0.0205	1	-0.0544	1	-1.3204	7.40183e-24	-1.3543	1.08822e-25	0	1	0	1	-0.0439	0.788183	0	0	0.0417	0.913066
Tb927.8.3310	Elongator-like Protein 3b	Lipids	-0.0068	1	0.0033	1	0.1621	0.367132	0.1723	0.316714	0	0	0	0	-0.9379	0.00398395	0	0	-0.0445	0.905797
Tb927.3.4850	enoyl-CoA hydratase, mitochondrial precursor, putative	Lipids	0.1184	1	-0.1322	1	-0.6359	9.75279e-06	-0.8863	1.32876e-10	0	0	0	0	-0.6666	0.0151371	0	0	-0.5389	0.123445
Tb927.2.4130	enoyl-CoA hydratase/Enoyl-CoA isomerase/3-hydroxyacyl-CoA dehydrogenase, putative	Lipids	0.0054	1	0.1277	1	0.6847	6.03006e-09	0.8071	3.26946e-12	0	0	0	0	0.3242	0.289448	0	0	0.0998	0.714278
Tb927.11.16480	enoyl-CoA hydratase/isomerase family protein, putative	Lipids	0.0478	1	-0.2493	1	-1.0872	5.48394e-19	-1.3842	6.8515e-31	0	1	0	1	-0.5564	0.0627285	0	0	-2.6747	2.38763e-28
Tb927.4.4740	ER to golgi transport of GPI proteins OR Dihydroceramide synthase)	Lipids	0.0264	1	0.1032	1	-0.186	0.235956	-0.1092	0.491121	0	0	0	0	-0.4699	0.188427	0	0	0.3471	0.136879
Tb927.5.1140	Ethanolamine kinase 1	Lipids	0.0808	1	-0.09	1	0.4417	0.0038766	0.271	0.0857782	0	0	0	0	0.0356	0.964149	0	0	1.1375	0.00869966
Tb927.8.6000	fatty acid desaturase, putative	Lipids	0.0253	1	-0.0122	1	-0.3835	0.00313748	-0.4209	0.000842633	0	0	0	0	-0.5228	0.0781394	0	0	0.1069	0.67273
Tb927.2.3080	fatty acid desaturase, putative,oleate desaturase, putative	Lipids	-0.0492	1	-0.1771	1	-0.4746	0.00139795	-0.6025	2.65006e-05	0	0	0	0	-0.6082	0.0657124	0	0	0.2014	0.49268
Tb927.6.3000	fatty acid desaturase, putative,sphingolipid delta 4 desaturase, putative	Lipids	0.1931	1	0.1941	1	-0.0617	0.761337	-0.0606	0.751804	0	0	0	0	-0.0233	0.990348	0	0	0.8256	0.000409889
Tb927.9.4190	fatty acyl CoA syntetase 1 (ACS1)	Lipids	-0.0003	1	0.0853	1	-0.3254	0.0166838	-0.2397	0.079217	0	0	0	0	-0.4055	0.305326	0	0	0.3299	0.192955
Tb927.8.5080	fatty-acid amide hydrolase 2, putative, amidase, putative	Lipids	-0.0205	1	0.193	1	-0.4017	0.0436429	-0.1881	0.360747	0	0	0	0	0.6897	0.0535386	0	0	1.3545	2.66375e-05
Tb927.10.3100	Glycerol-3-phosphate acyltransferase	Lipids	0.1318	1	-0.098	1	0.2462	0.108247	0.0164	0.931843	0	0	0	0	-0.4461	0.243238	0	0	0.7827	0.00275397
Tb927.11.20730	Glycerophosphodiester diesterase, putative	Lipids	-0.0432	1	-0.1346	1	-0.6426	3.38669e-05	-0.7339	1.00664e-06	0	0	0	0			0	0
Tb927.3.3030	hypothetical protein, conserved, START (lipid-binding) domain, homologue of human NP_006636.2, probable role in phosphlipid transfer across membranes	Lipids	0.073	1	0.1445	1	-0.2742	0.131464	-0.2027	0.261495	0	0	0	0	-0.725	0.0284893	0	0	-0.2163	0.544789
Tb927.11.6390	hypothetical protein, conserved, START domain, possible phoshatidylcholine transfer protein	Lipids	0.0824	1	0.0015	1	-0.4369	0.00420795	-0.5177	0.000369206	0	0	0	0	-0.488	0.144158	0	0	1.0218	1.38088e-05
Tb927.3.3870	lipase domain protein, putative	Lipids	0.178	1	0.059	1	0.2951	0.0645973	0.1763	0.28017	0	0	0	0	0.9635	0.000877674	0	0
Tb927.10.13680	lipase domain protein, putative,hypothetical protein	Lipids	0.0399	1	-0.0582	1	-0.1956	0.208597	-0.2936	0.041506	0	0	0	0	0.2351	0.638907	0	0	-0.1067	0.773277
Tb927.1.2740	lipase-like protein, putative	Lipids	-0.0298	1	0.0117	1	0.3457	0.0108357	0.3872	0.00338426	0	0	0	0	0.8695	0.00269995	0	0	-0.1973	0.560607
Tb927.8.7440	lipase, putative	Lipids	-0.0223	1	0.0585	1	0.2018	0.20794	0.2826	0.0595309	0	0	0	0	0.8303	0.0038424	0	0	1.3109	0.00253169
Tb927.3.3860	lipase, putative,triacylglycerol lipase, putative	Lipids	0.0074	1	0.0793	1	0.064	0.716756	0.136	0.379473	0	0	0	0	0.0594	0.886146	0	0
Tb927.9.7740	lipid-like atypical dual specificity phosphatase, putative	Lipids	0.0047	1	0.0594	1	0.0414	0.840647	0.0961	0.59173	0	0	0	0	0.5743	0.0911121	0	0	0.3262	0.219691
Tb927.11.580	lipid-like atypical dual specificity phosphatase, putative	Lipids	-0.0789	1	0.1954	1	0.2274	0.166746	0.5018	0.000661674	0	0	0	0	0.1738	0.673537	0	0	-0.3697	0.288616
Tb927.7.5450	lipin, phosphatidic acid phosphatase	Lipids	-0.0357	1	0.1324	1	0.2928	0.0559079	0.461	0.00126867	0	0	0	0	0.4276	0.218215	0	0	0.7217	0.0209435
Tb927.10.15010	lipoic acid synthetase, mitochondrial precursor, putative	Lipids	-0.0239	1	0.0708	1	-0.1987	0.204592	-0.1039	0.517899	0	0	0	0	0.6452	0.124845	0	0	-1.4096	2.53751e-10
Tb927.10.3260	Long-chain-fatty-acid--CoA ligase 5, Acyl-CoA synthetase 5 (LACS 5)	Lipids	0.0069	1	-0.0125	1	-0.1138	0.447092	-0.1331	0.343242	0	0	0	0	-0.9241	0.0690039	0	0	0.3423	0.311681
Tb927.11.7530	long-chain-fatty-acid-CoA ligase, putative	Lipids	-0.0893	1	0.0937	1	0.2271	0.133309	0.4102	0.00311568	0	0	0	0	0.547	0.0480493	0	0	0.2282	0.48429
Tb927.11.4490	long-chain-fatty-acid-CoA ligase, putative,acyl-CoA synthetase, putative,fatty acid thiokinase (long chain), putative	Lipids	0.0526	1	0.0155	1	-0.0883	0.574145	-0.1254	0.383592	0	0	0	0	0.0272	0.983314	0	0	0.0791	0.864167
Tb927.8.6390	lysophospholipase, putative,alpha/beta hydrolase, putative (TbLysoPLA)	Lipids	0.0241	1	-0.0091	1	-0.7176	2.35365e-07	-0.7509	3.78961e-08	0	0	0	0	-1.8468	1.55541e-11	0	1	0.833	0.00599597
Tb927.4.4360	monoglyceride lipase, putative	Lipids	-0.1138	1	0.0177	1	0.1566	0.415302	0.2882	0.0973022	0	0	0	0	0.6681	0.165811	0	0	1.1533	0.000577173
Tb927.8.8020	monoglyceride lipase, putative	Lipids	0.2256	1	0.0967	1	-0.4463	0.18984	-0.5751	0.0741906	0	0	0	0	-0.1536	0.675108	0	0	-0.2265	0.458634
Tb927.11.3350	MT1 phospholipid-transporting ATPase 1-like protein	Lipids	0.0738	1	-0.0879	1	0.0298	0.86271	-0.1319	0.364276	0	0	0	0	-0.8943	0.00658934	0	0	2.2403	5.45596e-13
Tb927.5.3710	Neutral sphingomyelinase	Lipids	-0.0393	1	-0.1258	1	-0.6795	9.319e-07	-0.7659	1.68173e-08	0	0	0	0	-0.6304	0.0663855	0	0	0.4069	0.0507241
Tb927.8.1820	nonspecific lipid-transfer protein, putative,sterol carrier protein, putative	Lipids	0.1094	1	-0.0919	1	0.051	0.782088	-0.1502	0.332282	0	0	0	0	0.4772	0.186078	0	0	-0.502	0.0720477
Tb927.9.7700	palmitoyl acyltransferase 1, putative	Lipids	-0.0191	1	-0.1536	1	-0.0024	0.989611	-0.1369	0.338521	0	0	0	0	0.0496	0.883875	0	0	0.1755	0.521697
Tb927.3.2400	palmitoyl acyltransferase 10, putative	Lipids	-0.0967	1	-0.1671	1	-0.3	0.0853757	-0.3704	0.0259062	0	0	0	0	0.4049	0.433252	0	0	0.0868	0.81036
Tb927.7.3350	palmitoyl acyltransferase 11, putative	Lipids	0.0549	1	-0.0799	1	-0.1917	0.245858	-0.3265	0.0303599	0	0	0	0	-0.2934	0.474919	0	0	0.7858	0.00185108
Tb927.8.3400	palmitoyl acyltransferase 12, putative	Lipids	-0.0213	1	0.0624	1	0.1476	0.394072	0.2314	0.144348	0	0	0	0	0.726	0.0654084	0	0	-0.9643	0.00171742
Tb927.10.10800	palmitoyl acyltransferase 2, TbPAT2	Lipids	0.0549	1	-0.1542	1	0.0857	0.665581	-0.1233	0.496591	0	0	0	0	0.24	0.94046	0	0	-0.4902	0.0942445
Tb927.10.690	palmitoyl acyltransferase 3, putative	Lipids	0.1381	1	-0.0754	1	-0.1694	0.325196	-0.3828	0.0119221	0	0	0	0	1.0208	0.020279	1	0	0.299	0.353696
Tb927.11.9070	palmitoyl acyltransferase 4, putative	Lipids	-0.0157	1	-0.0676	1	0.0228	0.908725	-0.0291	0.88096	0	0	0	0	0.1903	0.661512	0	0	-0.3737	0.161737
Tb927.11.12650	palmitoyl acyltransferase 5, putative	Lipids	0.0672	1	0.1321	1	-0.0104	0.962602	0.0546	0.774434	0	0	0	0	0.0922	0.788287	0	0	1.1403	0.00126957
Tb927.11.4220	palmitoyl acyltransferase 6, putative	Lipids	-0.0023	1	0.0399	1	0.0765	0.677985	0.1188	0.4755	0	0	0	0	0.3196	0.288037	0	0	-0.9943	0.000272505
Tb927.11.6220	palmitoyl acyltransferase 7, putative	Lipids	-0.1128	1	0.1634	1	0.0853	0.637709	0.3615	0.0149278	0	0	0	0	0.1519	0.633509	0	0	0.2913	0.210729
Tb927.11.7230	palmitoyl acyltransferase 8, putative	Lipids	0.1026	1	-0.273	1	-0.0521	0.813955	-0.4277	0.011271	0	0	0	0	0.9767	0.0233496	0	0	0.1114	0.79525
Tb927.11.7360	palmitoyl acyltransferase 9, putative	Lipids	-0.1495	1	0.0524	1	-0.059	0.778725	0.1431	0.430304	0	0	0	0	0.7004	0.480347	0	0	-1.066	0.000237211
Tb927.10.13930	phosphatidic acid phosphatase, putative	Lipids	-0.0212	1	-0.0332	1	-0.6386	0.00022994	-0.6505	0.000123662	0	0	0	0	0.4594	0.225252	0	0	0.521	0.13771
Tb927.10.13400	Phosphatidic acid phostphatase, putative	Lipids	-0.0666	1	-0.081	1	-0.7508	1.78694e-06	-0.7651	6.45796e-07	0	0	0	0	0.4319	0.193061	0	0
Tb927.8.1720	phosphatidylglycerolphosphate synthase, mitochondrial	Lipids	0.0546	1	0.0314	1	-0.2089	0.146692	-0.232	0.0903824	0	0	0	0	-0.5416	0.105005	0	0	-0.638	0.0245793
Tb927.9.10080	phosphatidylserine decarboxylase, putative	Lipids	0.0565	1	-0.2025	1	0.2212	0.192431	-0.0376	0.848652	0	0	0	0	0.726	0.313677	0	0	-1.0259	0.000128609
Tb927.7.3760	phosphatidylserine synthase, putative	Lipids	0.0256	1	0.0142	1	-0.5136	0.000201352	-0.525	9.44114e-05	0	0	0	0	-0.1795	0.596471	0	0	0.8131	0.000486271
Tb927.9.12700	phospholipase A1, putative	Lipids	0.0281	1	0.0393	1	0.3678	0.00342573	0.3791	0.0021081	0	0	0	0	0.2179	0.388114	0	0	0.2777	0.380526
Tb927.4.1510	phospholipid-translocating ATPase, putative	Lipids	0.0748	1	0.0355	1	0.7222	9.57735e-08	0.6829	3.95775e-07	0	0	0	0	0.2857	0.42651	0	0	1.0429	0.00088651
Tb927.6.3550	phospholipid-translocating P-type ATPase (flippase), putative	Lipids	0.0688	1	-0.0943	1	0.0087	0.963388	-0.1543	0.293098	0	0	0	0	0.0936	0.677899	0	0	0.5426	0.00528061
Tb927.11.13000	phospholipid-transporting ATPase, putative	Lipids	0.0705	1	0.1014	1	0.1782	0.223625	0.2091	0.132734	0	0	0	0	-0.0262	0.983007	0	0	0.5697	NA
Tb927.11.13220	phospholipid:diacylglycerol acyltransferase-like protein	Lipids	0.0772	1	0.1154	1	0.2155	0.153671	0.2537	0.0767548	0	0	0	0	0.1776	0.781982	0	0	-0.2828	0.198535
Tb927.11.4700	prostaglandin f synthase	Lipids	0.0904	1	-0.0581	1	-0.8645	7.13237e-11	-1.0129	8.34582e-15	0	0	0	1	-2.2584	1.62666e-15	0	1	-2.6191	1.35088e-31
Tb927.4.1020	Serine palmitoyltransferase	Lipids	0.0328	1	-0.11	1	0.398	0.00145031	0.2552	0.0467647	0	0	0	0	0.1124	0.909507	0	0	0.0066	0.983078
Tb927.10.4050	serine palmitoyltransferase, putative	Lipids	-0.0384	1	0.0389	1	-0.092	0.633663	-0.0146	0.946996	0	0	0	0	-0.6349	0.0686801	0	0	0.5323	0.181351
Tb927.10.15970	sphingomyelin/ceramide phosphorylethanolamine synthase, bifunctional	Lipids	0.1435	1	0.2117	1	0.88	2.10621e-10	0.9483	3.77111e-12	0	0	0	0	0.2388	0.524853	0	0	0.9682	0.00625008
Tb927.7.1240	Sphingosine kinase	Lipids	-0.014	1	0.0417	1	0.551	0.000166273	0.6067	2.38199e-05	0	0	0	0	0.2928	0.355758	0	0	1.2535	0.000819931
Tb927.8.7730	Sphingosine N-acyltransferase, putative	Lipids	0.1531	1	-0.2877	1	-1.7157	1.24982e-33	-2.1564	4.02586e-54	0	1	0	1	-1.1329	0.00011409	0	1	-1.1635	2.31139e-05
Tb927.6.3630	Sphingosine-1-phosphate lyase	Lipids	-0.0099	1	-0.0332	1	-0.435	0.00142578	-0.4582	0.000561165	0	0	0	0	-0.1125	0.840044	0	0	-0.7109	0.005289
Tb927.11.4120	leucine-rich repeat protein (LRRP)	LRRP	0.041	1	-0.0843	1	1.5669	2.06857e-15	1.4416	7.49693e-13	1	0	1	0	2.7196	1.07489e-11	1	0
Tb927.11.4060	leucine-rich repeat protein (LRRP)	LRRP	0.035	1	0.0361	1	1.0644	0.000393384	1.0655	0.000357058	1	0	1	0	4.2776	8.18981e-11	1	0
Tb927.11.8950	leucine rich repeat (TbLRRP1), in bilobe	LRRP	-0.1079	1	0.077	1	-0.0626	0.738243	0.1224	0.460685	0	0	0	0	-0.1993	0.73876	0	0	0.9293	0.186939
Tb927.3.580	leucine-rich repeat protein (LRRP)	LRRP	0.0887	1	0.1111	1	0.3742	0.169529	0.3966	0.129586	0	0	0	0	3.0498	0.00216709	1	0	5.2009	8.98392e-46
Tb927.9.4850	leucine-rich repeat protein (LRRP)	LRRP	0.2106	1	-0.2812	1	-0.3574	0.0723147	-0.8492	2.12629e-06	0	0	0	0	-2.1266	1.07489e-11	0	1	-0.0916	0.77807
Tb927.4.1220	leucine-rich repeat protein (LRRP)	LRRP	0.154	1	-0.1217	1	0.2029	0.282652	-0.0727	0.720061	0	0	0	0	-0.7909	0.00695084	0	0	1.5158	5.64939e-09
Tb927.3.4730	leucine-rich repeat protein (LRRP)	LRRP	-0.138	1	0.0328	1	0.494	0.00102852	0.6648	5.04329e-06	0	0	0	0	0.9899	0.0177894	0	0	0.1351	0.706292
Tb927.3.1490	leucine-rich repeat protein (LRRP)	LRRP	0.3771	1	0.306	1	0.8717	0.00665926	0.8007	0.0108769	0	0	0	0	5.236	0.0627285	0	0
Tb927.6.1490	leucine-rich repeat protein (LRRP)	LRRP	-0.0918	1	-0.1196	1	0.2923	0.0777221	0.2646	0.106104	0	0	0	0	0.8327	0.0804733	0	0	-0.9367	0.000605017
Tb927.10.9010	leucine-rich repeat protein (LRRP)	LRRP	-0.0201	1	-0.0784	1	0.438	0.00393791	0.3798	0.0124243	0	0	0	0	0.8568	0.125456	0	0	-0.703	0.0398647
Tb927.11.16880	leucine-rich repeat protein (LRRP)	LRRP	-0.0216	1	0.1233	1	-0.044	0.822773	0.1009	0.549989	0	0	0	0	0.5069	0.210217	0	0	0.5794	0.120487
Tb927.10.14610	leucine-rich repeat protein (LRRP)	LRRP	0.0994	1	-0.0286	1	0.1381	0.358906	0.0101	0.956978	0	0	0	0	-0.3419	0.335858	0	0	0.8241	0.011562
Tb927.11.5190	leucine-rich repeat protein (LRRP)	LRRP	-0.0089	1	0.1355	1	-0.03	0.873145	0.1144	0.476554	0	0	0	0	-0.3752	0.348656	0	0	1.2406	0.000285622
Tb927.7.7110	leucine-rich repeat protein (LRRP)	LRRP	-0.1082	1	-0.052	1	-0.3087	0.0121102	-0.2524	0.0398263	0	0	0	0	-0.3401	0.363334	0	0	-0.3712	0.0396262
Tb927.7.1430	leucine-rich repeat protein (LRRP)	LRRP	-0.0211	1	-0.1192	1	-0.0742	0.692604	-0.1722	0.29544	0	0	0	0	-0.5778	0.370228	0	0	-0.2974	0.360655
Tb927.10.15260	leucine-rich repeat protein (LRRP)	LRRP	0.0378	1	-0.0825	1	0.1923	0.30199	0.072	0.718435	0	0	0	0	-0.4093	0.454734	0	0	1.0158	0.00819645
Tb927.3.1770	leucine-rich repeat protein (LRRP)	LRRP	-0.0933	1	-0.0261	1	0.2445	0.116756	0.3118	0.0352312	0	0	0	0	0.3103	0.460031	0	0	0.763	0.01749
Tb927.9.12170	leucine-rich repeat protein (LRRP)	LRRP	-0.0258	1	0.0903	1	-0.3497	0.0102846	-0.2336	0.0911212	0	0	0	0	-0.4461	0.465662	0	0	-0.1922	0.555473
Tb927.11.1960	leucine-rich repeat protein (LRRP)	LRRP	-0.0921	1	-0.1454	1	0.2864	0.0643104	0.2333	0.132032	0	0	0	0	0.2104	0.47692	0	0	0.1197	0.694172
Tb927.10.14460	leucine-rich repeat protein (LRRP)	LRRP	-0.0942	1	0.1524	1	0.1874	0.187942	0.4341	0.000649784	0	0	0	0	0.2473	0.47949	0	0	0.5205	0.0445859
Tb927.1.4180	leucine-rich repeat protein (LRRP)	LRRP	-0.0092	1	0.0395	1	0.5413	5.57706e-05	0.5901	7.85506e-06	0	0	0	0	0.2091	0.578568	0	0	0.7148	0.0370631
Tb927.10.5980	leucine-rich repeat protein (LRRP)	LRRP	0.0532	1	0.0824	1	-0.2644	0.0708005	-0.2352	0.0993999	0	0	0	0	-0.2481	0.587531	0	0	0.6886	0.0210893
Tb927.11.6370	leucine-rich repeat protein (LRRP)	LRRP	-0.0061	1	-0.0257	1	-0.1	0.499781	-0.1195	0.390648	0	0	0	0	-0.274	0.602911	0	0	0.0772	0.793737
Tb927.1.1030	leucine-rich repeat protein (LRRP)	LRRP	-0.1057	1	0.0582	1	0.0005	0.9974	0.1646	0.230082	0	0	0	0	-0.2193	0.652568	0	0	-0.2607	0.348563
Tb927.11.11860	leucine-rich repeat protein (LRRP)	LRRP	-0.0506	1	0.049	1	0.6398	1.3847e-07	0.7395	7.06035e-10	0	0	0	0	0.1414	0.661268	0	0	-0.0187	0.952505
Tb927.7.290	leucine-rich repeat protein (LRRP)	LRRP	0.0845	1	-0.1721	1	0.1611	0.358906	-0.0954	0.591973	0	0	0	0	0.1243	0.667093	0	0	-0.6297	0.024258
Tb927.7.7240	leucine-rich repeat protein (LRRP)	LRRP	-0.0448	1	0.0813	1	0.0934	0.59148	0.2196	0.148541	0	0	0	0	-0.1568	0.674876	0	0	0.2633	0.416698
Tb927.6.1160	leucine-rich repeat protein (LRRP)	LRRP	-0.0484	1	0.1298	1	0.4769	0.00162433	0.6552	6.58618e-06	0	0	0	0	-0.2311	0.680447	0	0	-0.0805	0.834005
Tb927.10.14410	leucine-rich repeat protein (LRRP)	LRRP	-0.0133	1	-0.0903	1	-0.0675	0.711581	-0.1444	0.367843	0	0	0	0	-0.2076	0.689038	0	0	1.1621	5.08714e-05
Tb927.11.3420	leucine-rich repeat protein (LRRP)	LRRP	0.0374	1	-0.0403	1	0.2358	0.139644	0.1582	0.325224	0	0	0	0	0.1401	0.697185	0	0	0.649	0.0241911
Tb927.2.1380	leucine-rich repeat protein (LRRP)	LRRP	-0.0461	1	-0.6797	1	-0.9694	0.000363578	-1.6028	1.64224e-09	0	0	0	1	0.3929	0.69832	0	0	1.5636	0.073839
Tb927.11.6760	leucine-rich repeat protein (LRRP)	LRRP	-0.0094	1	0.1703	1	0.2352	0.141683	0.415	0.00454491	0	0	0	0	-0.2076	0.707635	0	0	-0.2431	0.474515
Tb927.3.2790	leucine-rich repeat protein (LRRP)	LRRP	0.0669	1	-0.0259	1	-0.1409	0.376773	-0.2336	0.106106	0	0	0	0	-0.1345	0.74047	0	0	0.5101	0.137191
Tb927.1.3320	leucine-rich repeat protein (LRRP)	LRRP	0.0408	1	-0.1912	1	-0.1236	0.602097	-0.3555	0.0803117	0	0	0	0	-0.1504	0.782694	0	0	1.1167	0.000984505
Tb927.7.5600	leucine-rich repeat protein (LRRP)	LRRP	-0.0997	1	-0.0018	1	0.5846	1.80308e-05	0.6826	3.34642e-07	0	0	0	0	0.0072	0.855615	0	0	0.4097	0.169785
Tb927.6.1940	leucine-rich repeat protein (LRRP)	LRRP	-0.0148	1	0.0683	1	0.0407	0.831038	0.1239	0.440349	0	0	0	0	-0.0218	0.906707	0	0	-0.3553	0.237684
Tb927.11.5040	leucine-rich repeat protein (LRRP)	LRRP	-0.0702	1	-0.0454	1	0.1611	0.347152	0.186	0.254283	0	0	0	0	0.0398	0.919909	0	0	1.1351	5.72131e-07
Tb927.7.2730	leucine-rich repeat protein (LRRP)	LRRP	-0.2192	1	-0.0385	1	0.0827	0.675883	0.2635	0.117532	0	0	0	0	0.0257	0.921181	0	0	0.1364	0.672788
Tb927.1.5030	leucine-rich repeat protein (LRRP)	LRRP	0.1178	1	-0.0552	1	0.1299	0.447654	-0.043	0.815874	0	0	0	0	0.0129	0.938954	0	0	0.1784	0.494829
Tb927.6.5030	leucine-rich repeat protein (LRRP)	LRRP	-0.1177	1	-0.1162	1	0.0017	0.99261	0.0033	0.987111	0	0	0	0	-0.0801	0.965917	0	0	-0.302	0.288075
Tb927.9.14400	leucine-rich repeat protein (LRRP)	LRRP	-0.0054	1	0.0321	1	-0.1783	0.291636	-0.1407	0.395098	0	0	0	0	0.0621	0.986463	0	0	0.1297	0.707788
Tb927.11.860	leucine-rich repeat protein (LRRP)	LRRP	-0.0083	1	-0.0277	1	0.1673	0.293697	0.148	0.340224	0	0	0	0	-0.0923	0.994891	0	0	0.6404	0.127502
Tb927.10.1950	leucine-rich repeat protein (LRRP)	LRRP	0.0853	1	-0.0328	1	0.1624	0.332352	0.0445	0.810458	0	0	0	0	0.0314	1	0	0	0.2978	0.372717
Tb927.9.14550	leucine-rich repeat protein (LRRP)	LRRP	0.1535	1	-0.1203	1	-0.1946	0.311671	-0.4683	0.00584373	0	0	0	0			0	0	1.1087	0.218061
Tb927.11.12540	leucine-rich repeat protein (LRRP), putative	LRRP	0.0936	1	-0.0249	1	0.5815	7.40832e-05	0.4631	0.00173161	0	0	0	0	0.1388	0.630181	0	0	-0.3956	0.317284
Tb927.1.1020	leucine-rich repeat-containing protein	LRRP	-0.0903	1	0.0186	1	-0.0177	0.930502	0.0912	0.60668	0	0	0	0	0.4276	0.203076	0	0	0.1871	0.627574
Tb927.1.780	leucine-rich repeat-containing protein	LRRP	-0.0011	1	-0.0411	1	-0.2037	0.241355	-0.2436	0.139389	0	0	0	0	0.0566	0.769564	0	0	0.0191	0.954656
Tb927.6.1550	POMP30 leucine-rich repeat protein (LRRP)	LRRP	0.0288	1	0.0673	1	0.6113	0.000575593	0.6498	0.000194967	0	0	0	0	-0.3364	0.550012	0	0	-1.016	2.06714e-05
Tb927.3.2950	ribonuclease inhibitor- like protein LRRP-like	LRRP	-0.0409	1	-0.0448	1	0.0974	0.535151	0.0936	0.535535	0	0	0	0	-0.0695	0.915693	0	0	0.3042	0.212349
Tb927.11.7220	C-terminal BEACH domains, role in protein sorting, similar to yeast Bph1 but not top hit.	Lysosome	-0.0023	1	-0.054	1	0.0436	0.814691	-0.008	0.967942	0	0	0	0			0	0
Tb927.8.2310	(H )-ATPase G subunit, putative	Lysosome	-0.0854	1	-0.0261	1	-0.8706	2.41493e-10	-0.8111	2.26637e-09	0	0	0	0	-0.7661	0.0177894	0	0	-0.1514	0.62826
Tb927.7.3320	ATG12/APG12, putative (ATG12)	Lysosome	-0.1472	1	0.0026	1	-0.2457	0.228036	-0.0958	0.65928	0	0	0	0	0.4447	0.374785	0	0	0.484	0.124137
Tb927.11.6960	ATG16/SAP18/CVT11/APG16, putative (ATG16)	Lysosome	-0.0474	1	-0.1795	1	0.2261	0.148552	0.0941	0.571074	0	0	0	0	0.0854	0.76349	0	0	0.3369	0.118036
Tb927.11.16290	AUT2/APG4/ATG4 cysteine peptidase, putative (ATG4.1)	Lysosome	-0.1286	1	-0.0832	1	0.2193	0.149248	0.2647	0.0690559	0	0	0	0	0.6544	0.0303184	0	0	0.0706	0.80535
Tb927.6.1690	AUT2/APG4/ATG4 cysteine peptidase, putative, (ATG4.2)	Lysosome	-0.0139	1	-0.0321	1	-0.293	0.103985	-0.3112	0.0714703	0	0	0	0	0.33	0.265911	0	0	-0.9377	0.000666285
Tb927.10.12620	Golvesin-2 vacuolar protein	Lysosome	-0.0844	1	0.0236	1	0.0818	0.640795	0.1899	0.216385	0	0	0	0	-0.4639	0.183385	0	0	1.0126	0.0021308
Tb927.6.2430	hypothetical protein, conserved (ATG5)	Lysosome	-0.0682	1	-0.1073	1	0.0308	0.881397	-0.0083	0.969737	0	0	0	0	-0.1779	0.710187	0	0	0.2133	0.490739
Tb927.5.1830	lysosomal/endosomal membrane protein p67 (p67)	Lysosome	0.0087	1	0.0055	1	0.2204	0.15774	0.2173	0.152529	0	0	0	0	-0.7179	0.0207407	0	0	2.7587	1.17786e-17
Tb927.10.12980	methyltransferase, NOL1/NOP2/sun family	Lysosome	0.0796	1	0.033	1	-0.1354	0.468343	-0.1819	0.294262	0	0	0	0	-0.7934	0.00746396	0	0	-0.1961	0.520076
Tb927.10.6150	neurobeachin/beige protein, putative	Lysosome	-0.0164	1	-0.0974	1	0.0531	0.747906	-0.0278	0.868249	0	0	0	0	-0.5479	0.0960947	0	0	1.8028	8.66352e-09
Tb927.11.11160	Phosphate transporter (TbPho91	Lysosome	-0.0162	1	-0.033	1	0.2995	0.0372392	0.2828	0.04545	0	0	0	0	-0.1536	0.685776	0	0	0.7274	0.0140887
Tb927.10.12450	SNARE 2.1 of T cruzi	Lysosome	-0.0522	1	0.2607	1	-0.3875	0.0603921	-0.0745	0.749354	0	0	0	0	0.7338	0.459118	0	0	0.1217	0.751584
Tb927.4.1080	V-type ATPase, A subunit, putative	Lysosome	-0.0034	1	0.0536	1	-0.2117	0.158844	-0.1546	0.302995	0	0	0	0	-0.4779	0.107354	0	0	0.3822	0.197584
Tb927.6.5050	V-type ATPase, C subunit, putative	Lysosome	0.0558	1	-0.2574	1	-0.1046	0.57786	-0.4176	0.00760042	0	0	0	0	0.2546	0.841309	0	0	-0.2387	0.464856
Tb927.5.550	V-type proton ATPase subunit D, putative	Lysosome	0.0489	1	0.0199	1	-0.082	0.651854	-0.111	0.504922	0	0	0	0	-0.3022	0.369856	0	0	1.5372	9.70303e-11
Tb927.6.2770	vacuolar assembly protein vps41, putative	Lysosome	-0.0274	1	-0.0705	1	0.407	0.00362228	0.364	0.00897733	0	0	0	0	0.3311	0.270109	0	0	0.2528	0.301324
Tb927.8.2100	vacuolar ATP synthase 16 kDa proteolipid subunit, putative	Lysosome	0.1068	1	-0.1477	1	-0.4266	0.00314195	-0.681	5.71659e-07	0	0	0	0	-0.1016	0.658374	0	0	0.1563	0.63399
Tb927.10.14040	vacuolar ATP synthase subunit c, putative	Lysosome	-0.0376	1	-0.1752	1	-0.539	2.25969e-05	-0.6765	4.23324e-08	0	0	0	0	-0.8573	0.0204738	0	0	0.394	0.185204
Tb927.10.3760	vacuolar ATP synthase subunit d, putative	Lysosome	-0.0275	1	-0.0329	1	-0.1476	0.351119	-0.1529	0.314099	0	0	0	0	0.2786	0.417719	0	0	-0.1007	0.753585
Tb927.10.200	vacuolar ATP synthase, putative	Lysosome	0.0127	1	-0.1623	1	-0.6062	8.2874e-06	-0.7811	3.40901e-09	0	0	0	0	-0.0604	0.73749	0	0	-0.2413	0.453144
Tb927.10.13020	vacuolar protein sorting complex subunit, putative,Vps16, putative	Lysosome	-0.0026	1	0.1024	1	-0.091	0.603535	0.014	0.944831	0	0	0	0	-0.3328	0.347723	0	0	0.4488	0.0390652
Tb927.10.2270	vacuolar protein sorting-associated protein 35, putative	Lysosome	0.0252	1	0.1087	1	0.6966	3.99123e-07	0.7801	8.52337e-09	0	0	0	0	-0.0831	0.949927	0	0	1.4417	0.000160912
Tb927.3.3280	vacuolar protein sorting-associated protein 4, putative (VPS4)	Lysosome	0.0121	1	-0.0706	1	0.1674	0.257573	0.0848	0.57727	0	0	0	0	-0.415	0.305326	0	0	0.5989	0.0166219
Tb927.10.6780	vacuolar protein sorting-associated protein 45, putative (VPS45)	Lysosome	-0.1355	1	0.0126	1	-0.1455	0.316997	0.0026	0.989392	0	0	0	0	-0.3437	0.313396	0	0	-0.1697	0.5189
Tb927.11.11690	Vacuolar proton pump subunit B, putative	Lysosome	-0.0569	1	-0.0198	1	0.0832	0.582759	0.1203	0.387178	0	0	0	0	-0.2498	0.4801	0	0	0.2921	0.437462
Tb927.5.1300	vacuolar proton translocating ATPase subunit A, putative	Lysosome	-0.0369	1	-0.1193	1	0.3904	0.0052765	0.308	0.0288201	0	0	0	0	0.2558	0.415976	0	0	1.8117	3.319e-15
Tb927.3.2280	vacuolar sorting protein 33 , putative	Lysosome	0.0591	1	-0.0711	1	-0.3636	0.017671	-0.4937	0.000649801	0	0	0	0	-0.4305	0.233458	0	0	0.7722	0.00310927
Tb927.11.14290	vacuolar sorting protein, putative	Lysosome	0.0486	1	-0.2659	1	0.0413	0.841627	-0.2731	0.0962884	0	0	0	0	0.4071	0.234861	0	0	0.1543	0.642762
Tb927.11.10740	vacuolar sorting-associated protein-like, putative	Lysosome	-0.0054	1	0.2631	1	-0.0097	0.96344	0.2589	0.0949656	0	0	0	0	0.0854	0.81306	0	0	0.6414	0.0957581
Tb927.11.10010	vacuolar sorting-associated protein-like, putative	Lysosome	0.0285	1	-0.0147	1	-0.1068	0.531054	-0.15	0.33787	0	0	0	0	0.0186	0.999943	0	0	0.3828	0.22757
Tb927.4.1400	vacuolar transport protein 4A, putative	Lysosome	0.0322	1	-0.0093	1	0.0395	0.853325	-0.0019	0.994713	0	0	0	0	1.5286	1.35263e-06	1	0	-0.2998	0.525061
Tb927.7.3900	vacuolar transporter chaperone, putative, ER by IFA	Lysosome	-0.0402	1	-0.2298	1	-0.3256	0.0419704	-0.5151	0.00059241	0	0	0	0	0.2216	0.894099	0	0	-0.0662	0.825998
Tb927.11.7480	vacuolar type h ATPase subunit, putative	Lysosome	0.032	1	-0.2501	1	-0.357	0.0191784	-0.6391	6.86102e-06	0	0	0	0	0.123	0.965386	0	0	0.1752	0.688557
Tb927.4.4380	vacuolar-type proton translocating pyrophosphatase 1, putative (PPase1)	Lysosome	0.2333	1	0.1094	1	-0.238	0.248097	-0.3618	0.0586107	0	0	0	0	-0.7809	0.00506371	0	0	-1.1628	0.00166159
Tb927.11.1470	65 kDa invariant surface glycoprotein (ISG65)	Membrane.protein	-0.0606	1	0.161	1	0.0583	0.788497	0.2801	0.106129	0	0	0	0	2.6149	4.39253e-16	1	0	2.0801	5.45933e-18
Tb927.9.15510	BARP protein	Membrane.protein	0.0555	1	-0.131	1	-0.7062	6.34936e-05	-0.8925	1.91494e-07	0	0	0	0			0	0
Tb927.10.10250	EP2 procyclin	Membrane.protein	0.0343	1	0.3487	1	-0.1847	0.329252	0.1298	0.493566	0	0	0	0	0.5821	0.541763	0	0	-5.1958	4.42143e-34
Tb927.3.2580	Fam5 cell surface protein	Membrane.protein	0.1953	1	0.0153	1	0.7758	0.00823499	0.5958	0.0434532	0	0	0	0	0.9553	0.779311	0	0
Tb927.6.510	GPEET2 procyclin	Membrane.protein	0.15	1	0.3041	1	-0.1564	0.336457	-0.0023	0.992353	0	0	0	0	0.3796	0.780477	0	0	-7.7533	3.74389e-89
Tb927.8.930	hypothetical protein, conserved, predicted GPI anchor	Membrane.protein	0.0632	1	-0.0054	1	0.0463	0.798587	-0.0222	0.902969	0	0	0	0	0.7119	0.0229729	0	0	0.4697	0.0642243
Tb927.9.13310	hypothetical protein, conserved, predicted GPI anchor	Membrane.protein	0.0236	1	-0.0739	1	0.5125	0.00938946	0.4151	0.0366001	0	0	0	0	0.4657	0.241673	0	0	-0.2457	0.550672
Tb927.9.7950	hypothetical protein, conserved, predicted GPI anchor	Membrane.protein	-0.1653	1	0.0474	1	-0.3899	0.193782	-0.177	0.571346	0	0	0	0	1.4394	0.260281	0	0
Tb927.4.1110	hypothetical protein, conserved, predicted GPI anchor	Membrane.protein	0.0474	1	-0.0927	1	0.323	0.0313373	0.1829	0.240061	0	0	0	0	0.3033	0.339326	0	0	0.796	0.000398588
Tb927.8.1250	hypothetical protein, conserved, predicted GPI anchor	Membrane.protein	0.153	1	0.0557	1	0.1422	0.410434	0.0449	0.809588	0	0	0	0	0.2104	0.594139	0	0	1.1967	4.05513e-05
Tb927.9.11640	hypothetical protein, conserved, predicted GPI anchor	Membrane.protein	-0.0273	1	0.0107	1	-0.3792	0.0271987	-0.3411	0.0429142	0	0	0	0	0.1375	0.742607	0	0	1.1951	0.000421621
Tb927.10.990	hypothetical protein, conserved, predicted GPI anchor	Membrane.protein	-0.0232	1	0.325	1	0.2415	0.211456	0.5897	0.0005134	0	0	0	0	0.0384	0.824325	0	0	1.5338	4.032e-06
Tb927.9.7900	hypothetical protein, conserved, predicted GPI anchor	Membrane.protein	-0.1609	1	0.3348	1	-0.8554	0.0108327	-0.3596	0.315944	0	0	0	0			0	0
Tb927.9.7850	hypothetical protein, conserved, predicted GPI anchor	Membrane.protein	-0.1682	1	0.3768	1	-0.8798	0.00902544	-0.3347	0.356449	0	0	0	0			0	0
Tb927.9.7870	hypothetical protein, conserved, predicted GPI anchor	Membrane.protein	-0.1558	1	0.4094	1	-0.8618	0.0104079	-0.2965	0.418438	0	0	0	0			0	0
Tb927.11.12270	hypothetical protein, conserved,drug resistence protein, putative	Membrane.protein	0.1239	1	0.0512	1	-0.2788	0.102516	-0.3513	0.0276467	0	0	0	0	-0.0816	0.711112	0	0	0.1072	0.832367
Tb927.11.8720	major surface protease gp63, putative,surface protease homologue	Membrane.protein	0.0425	1	0.3066	1	0.0033	0.988514	0.2675	0.0852661	0	0	0	0	0.4782	0.139065	0	0	1.2711	1.85165e-07
Tb927.11.7410	MSP-A, putative	Membrane.protein	-0.061	1	0.0882	1	0.252	0.102536	0.4013	0.00510001	0	0	0	0	0.6098	0.0501737	0	0	1.879	1.01205e-13
Tb927.8.1620	MSP-B, putative	Membrane.protein	0.0177	1	0.062	1	-0.4901	1.96207e-05	-0.4457	9.21951e-05	0	0	0	0	-0.1861	0.676262	0	0	-1.7581	1.11722e-10
Tb927.10.2410	MSP-C, putative	Membrane.protein	-0.2092	1	-0.2231	1	-0.1519	0.533712	-0.1657	0.478733	0	0	0	0	-0.5585	0.265011	0	0	2.4409	1.94298e-18
Tb927.11.5970	phosphoinositide-specific phospholipase C, calcium-regulated	Membrane.protein	-0.0969	1	-0.1016	1	-0.2855	0.0419982	-0.2901	0.0335825	0	0	0	0	-0.8237	0.00672663	0	0	-0.793	0.000806156
Tb927.10.11220	procyclic form surface glycoprotein (PSSA-2)	Membrane.protein	-0.03	1	0.0862	1	-0.307	0.0243251	-0.1908	0.170615	0	0	0	0	-0.8417	0.00373605	0	0	-2.1364	1.4414e-15
Tb927.11.15490	Tb-291 membrane associated protein, putative	Membrane.protein	0.1276	1	-0.0365	1	0.6783	0.0283937	0.5142	0.0984166	0	0	0	0	-0.2009	0.941715	0	0	2.4992	5.36647e-08
Tb927.3.5530	Tb-292 membrane associated protein	Membrane.protein	-0.0137	1	0.055	1	0.5917	0.0396478	0.6605	0.0174014	0	0	0	0	-0.5023	0.17625	0	0	1.9822	1.53584e-07
Tb927.5.440	trans sialidase, putative	Membrane.protein	-0.027	1	0.2449	1	-1.5194	1.45398e-28	-1.2474	3.81566e-20	0	1	0	1	-1.041	0.000372518	0	1	-2.3818	2.35595e-12
Tb927.7.6850	trans-sialidase (TbTS)	Membrane.protein	0.1321	1	-0.0986	1	-0.0278	0.863985	-0.2585	0.0433048	0	0	0	0	-0.4305	0.195906	0	0	-1.3312	4.36209e-06
Tb927.11.11410	trans-sialidase, putative	Membrane.protein	0.2172	1	0.1847	1	-0.0159	0.973634	-0.0484	0.910289	0	0	0	0	-1.5105	0.0203183	0	1	1.9382	1.12563e-06
Tb927.2.5280	trans-sialidase, putative (30J2.90)	Membrane.protein	-0.0365	1	-0.02	1	-0.6083	3.24708e-06	-0.5916	4.07301e-06	0	0	0	0	-0.3603	0.315088	0	0	-0.0767	0.84525
Tb927.8.7340	trans-sialidase, putative,neuraminidase, putative	Membrane.protein	0.2036	1	0.1533	1	-0.154	0.664903	-0.2042	0.533408	0	0	0	0	-0.8186	0.015719	0	0	-1.6675	5.8179e-08
Tb927.10.11030	ATOM11 - POMP21	Mito.biogenesis	-0.0243	1	0.1851	1	-0.7718	3.20002e-07	-0.5624	0.000173652	0	0	0	0	-0.4247	0.108234	0	0	-1.919	1.39428e-09
Tb927.8.4380	ATOM12 - POMP40	Mito.biogenesis	0.2303	1	0.2161	1	-1.2436	2.111e-24	-1.2577	1.35139e-26	0	1	0	1	-0.749	0.0053087	0	0	-1.4529	4.05186e-06
Tb927.11.5600	ATOM14 - POMP14	Mito.biogenesis	0.1139	1	0.1093	1	-0.224	0.21073	-0.2284	0.185686	0	0	0	0	-1.2142	0.000618536	0	1	-1.2711	0.000201747
Tb927.10.510	ATOM19 (=LOK1=POMP19)	Mito.biogenesis	-0.0034	1	-0.0591	1	-0.0907	0.582892	-0.1463	0.327649	0	0	0	0	-0.3865	0.348656	0	0	-0.6911	0.00547969
Tb927.7.5700	ATOM36	Mito.biogenesis	-0.0362	1	0.0114	1	0.5148	0.000143627	0.5625	2.38763e-05	0	0	0	0	0.3539	0.251776	0	0	-0.5647	0.0445859
Tb927.9.9660	ATOM40	Mito.biogenesis	0.0588	1	0.0143	1	-0.8674	4.23099e-12	-0.9119	9.86373e-14	0	0	0	0	-0.949	0.000925639	0	0	-0.5995	0.0924333
Tb927.11.7780	ATOM46	Mito.biogenesis	0.0251	1	0.039	1	-1.1946	2.01622e-21	-1.1805	1.97888e-21	0	1	0	1	-1	0.000309138	0	0	-1.6598	2.6714e-17
Tb927.11.11460	ATOM69 - POMP9	Mito.biogenesis	0.0764	1	0.1291	1	-0.4502	0.00257907	-0.3975	0.00715279	0	0	0	0	-0.692	0.0174349	0	0	-0.6177	0.102718
Tb927.10.6510	chaperonin HSP60, mitochondrial precursor	Mito.biogenesis	0.0927	1	-0.0487	1	0.9027	6.49214e-11	0.7614	4.03255e-08	0	0	0	0	-0.7884	0.00768906	0	0	-0.7425	0.130814
Tb927.11.15040	chaperonin HSP60, mitochondrial precursor	Mito.biogenesis	-0.0428	1	0.0043	1	-0.7182	2.4868e-08	-0.6709	1.33238e-07	0	0	0	0	-0.3997	0.315342	0	0	-1.1001	1.82911e-08
Tb927.6.4090	chaperonin HSP60, mitochondrial precursor	Mito.biogenesis	0.112	1	-0.0092	1	-0.0233	0.902912	-0.1444	0.353945	0	0	0	0	0.1097	0.794062	0	0	-1.274	1.18042e-07
Tb927.9.6060	Erv homologue, FAD-linked sulfhydryl oxidase, POMP4	Mito.Biogenesis	-0.0548	1	0.0688	1	-0.3408	0.0191979	-0.217	0.141486	0	0	0	0	-0.2671	0.488321	0	0	-1.6599	5.31405e-10
Tb927.6.3740	heat shock 70 kDa protein, mitochondrial precursor, putative	Mito.biogenesis	0.1624	1	-0.0406	1	-0.1858	0.191361	-0.3887	0.00257264	0	0	0	0	-0.1649	0.944516	0	0	-2.4212	1.81322e-45
Tb927.10.4590	mitochondrial inner membrane signal peptidase, putative	Mito.biogenesis	0.1936	1	-0.1064	1	-0.2812	0.0912294	-0.5811	0.000103037	0	0	0	0	0.2054	0.816106	0	0	-0.608	0.107697
Tb927.2.4110	mitochondrial processing peptidase alpha subunit MPP alpha	Mito.biogenesis	0.0628	1	-0.1432	1	-0.6678	7.57571e-06	-0.8737	1.54663e-09	0	0	0	0	0.3138	0.375183	0	0	-0.4191	0.07556
Tb927.9.4520	mitochondrial processing peptidase, beta subunit, MMPbeta	Mito.biogenesis	0.0105	1	0.0768	1	-0.202	0.21866	-0.1356	0.412484	0	0	0	0	0.2327	0.374463	0	0	-0.5767	0.0119819
Tb927.6.1680	Mitochondrial tRNA import	Mito.biogenesis	-0.0233	1	0.1408	1	0.717	1.06187e-08	0.8812	8.21124e-13	0	0	0	0	0.6452	0.0210082	0	0	-1.4333	2.78983e-07
Tb927.11.600	Mitochondrial tRNA import	Mito.biogenesis	0.0271	1	-0.0466	1	-0.6875	3.43623e-05	-0.761	2.6554e-06	0	0	0	0	-0.1329	0.647197	0	0	-2.0446	3.01049e-09
Tb927.9.7830	mitochondrial tRNA import complex, putative	Mito.biogenesis	-0.0944	1	0.022	1	-0.9046	2.43652e-10	-0.7881	3.29517e-08	0	0	0	0	-0.1078	0.727618	0	0	-2.1435	9.02229e-13
Tb927.5.960	MSP1, Mitochondrial protein involved in sorting of proteins in the mitochondria, putative	Mito.biogenesis	-0.0224	1	-0.0544	1	-0.2456	0.14142	-0.2774	0.0816102	0	0	0	0	-0.0203	0.935168	0	0	1.0573	1.18896e-06
Tb927.3.1600	Tim10/DDP family zinc finger	Mito.biogenesis	0.0478	1	-0.2495	1	-0.8024	2.56646e-06	-1.0996	2.54032e-11	0	0	0	1	-0.46	0.12624	0	0	-0.2199	0.653511
Tb927.5.3340	Tim11	Mito.biogenesis	0.1359	1	0.1139	1	-0.5849	0.000359402	-0.6069	0.000108406	0	0	0	0	-0.3419	0.353451	0	0	-0.1472	0.701583
Tb927.11.13290	TIM17	Mito.biogenesis	-0.1498	1	-0.1337	1	-0.6367	2.10478e-05	-0.6206	2.52341e-05	0	0	0	0	-0.5778	0.0447622	0	0	-0.1784	0.443072
Tb927.9.11220	TIM42	Mito.biogenesis	0.0086	1	-0.0063	1	-0.8829	6.28812e-13	-0.8976	8.95428e-14	0	0	0	0	-0.9159	0.000938571	0	0	-1.2615	2.59994e-10
Tb927.8.1740	TIM62	Mito.biogenesis	0.1385	1	0.0331	1	-0.2062	0.157893	-0.3115	0.0207323	0	0	0	0	-0.274	0.323773	0	0	-1.7754	1.78201e-13
Tb927.11.5390	Tim8-13	Mito.biogenesis	0.0332	1	0.2178	1	-0.3213	0.0747041	-0.1367	0.463744	0	0	0	0	0.1635	0.88411	0	0	-0.2875	0.372329
Tb927.7.2200	Tim9	Mito.biogenesis	0.0311	1	-0.1379	1	-0.4602	0.0158347	-0.6292	0.000503606	0	0	0	0	-0.9714	0.0867267	0	0	0.5764	0.210085
Tb927.9.8260	TimRhom1, rhomboid-like protein	Mito.biogenesis	0.1762	1	-0.0752	1	-0.3717	0.015168	-0.6231	1.31588e-05	0	0	0	0	0.1414	0.918989	0	0	-0.4288	0.109658
Tb927.8.4150	TimRhomII	Mito.biogenesis	0.0331	1	-0.2199	1	-0.0192	0.911894	-0.2721	0.0438261	0	0	0	0	-0.0877	0.765174	0	0	-0.8956	0.000282163
Tb927.3.4380	Tob55, SAM50	Mito.biogenesis	-0.0581	1	-0.1013	1	-0.2448	0.121393	-0.288	0.0555328	0	0	0	0	0.2473	0.550912	0	0	0.338	0.252975
Tb927.11.6890	DNA repair and recombination helicase protein PIF1	Mito.DNA	-0.1496	1	-0.0608	1	0.1194	0.430008	0.2083	0.129592	0	0	0	0	-0.4055	0.273431	0	0	-0.04	0.92685
Tb927.11.6900	DNA repair and recombination helicase protein PIF2	Mito.DNA	-0.065	1	0.0936	1	-0.2276	0.138438	-0.0689	0.681629	0	0	0	0	-0.3997	0.285045	0	0	1.0811	0.00288078
Tb927.11.11800	DNA repair and recombination helicase protein PIF3	Mito.DNA	-0.021	1	-0.041	1	0.0815	0.628063	0.0617	0.709373	0	0	0	0	1.119	9.48188e-05	1	0	1.0821	0.000151263
Tb927.11.14790	DNA repair and recombination helicase protein PIF4	Mito.DNA	-0.0125	1	-0.0783	1	-0.3447	0.0350887	-0.4104	0.00857384	0	0	0	0	0.0172	0.948515	0	0	0.7434	0.00268471
Tb927.8.3560	DNA repair and recombination helicase protein PIF5	Mito.DNA	-0.0282	1	-0.0267	1	-0.7114	3.94054e-08	-0.7098	2.44932e-08	0	0	0	0	0.1164	0.829376	0	0	0.0822	0.836059
Tb927.10.910	DNA repair and recombination helicase protein PIF6	Mito.DNA	0.1221	1	0.1681	1	0.1392	0.423298	0.1852	0.247234	0	0	0	0	-0.0087	0.98797	0	0	0.7297	0.024821
Tb927.8.700	DNA repair and recombination helicase protein PIF7	Mito.DNA	-0.1373	1	0.0112	1	0.4151	0.00241313	0.5638	1.9488e-05	0	0	0	0	0.33	0.342477	0	0	0.6496	0.0248376
Tb927.7.1000	DNA repair and recombination helicase protein PIF8	Mito.DNA	0.0285	1	0.0936	1	0.0154	0.930909	0.0806	0.602541	0	0	0	0	-0.173	0.761359	0	0	0.0713	0.812729
Tb927.10.1900	DNA topoisomerase IA, putative	Mito.DNA	-0.0778	1	-0.008	1	-0.4751	0.00353769	-0.4053	0.0117754	0	0	0	0	0.0895	0.729969	0	0	0.4726	0.0987053
Tb927.9.5590	DNA topoisomerase ii (TOP2)	Mito.DNA	-0.0784	1	0.052	1	-0.395	0.00731263	-0.2645	0.0767572	0	0	0	0	-0.606	0.232738	0	0	1.0861	0.00840333
Tb927.10.8950	kinetoplast DNA-associated protein, putative	Mito.DNA	0.0755	1	0.1848	1	-0.3528	0.0269301	-0.2435	0.127254	0	0	0	0	0.7416	0.016914	0	0	-0.3052	0.394067
Tb927.10.8890	kinetoplast DNA-associated protein, putative	Mito.DNA	0.0604	1	-0.0774	1	-0.1975	0.262121	-0.3351	0.0366001	0	0	0	0	-0.2636	0.599786	0	0	0.9051	0.0368575
Tb927.11.16400	kinetoplast DNA-associated protein, putative	Mito.DNA	0.0749	1	0.2658	1	-0.0219	0.908725	0.1691	0.274775	0	0	0	0	-0.0589	0.887221	0	0	-0.2836	0.415172
Tb927.8.7260	kinetoplast-associated protein, putative	Mito.DNA	0.0039	1	-0.1465	1	0.0189	0.940156	-0.1314	0.538285	0	0	0	0	0.119	0.659673	0	0
Tb927.5.2780	mitochondrial DNA polymerase beta	Mito.DNA	-0.0683	1	0.0849	1	-0.9894	1.256e-12	-0.8361	1.00744e-09	0	0	0	0	-0.5649	0.0657192	0	0	0.898	0.00293923
Tb927.5.2790	mitochondrial DNA polymerase beta-PAK (Pol beta-PAK)	Mito.DNA	-0.0285	1	0.0031	1	-0.4314	0.00273991	-0.3996	0.00483062	0	0	0	0	-0.5458	0.129457	0	0
Tb927.4.2950	mitochondrial DNA polymerase I protein A, putative	Mito.DNA	-0.0377	1	0.019	1	0.35	0.0169211	0.4068	0.00414989	0	0	0	0	0.1375	0.668894	0	0	-0.2743	0.311681
Tb927.11.4690	mitochondrial DNA polymerase I protein B (POLIB)	Mito.DNA	-0.0392	1	-0.0364	1	-0.3455	0.00817362	-0.3426	0.0072752	0	0	0	0	-0.1219	0.784453	0	0	0.5649	0.0713011
Tb927.7.3990	mitochondrial DNA polymerase I protein C (TbPOL1C)	Mito.DNA	-0.0117	1	-0.1106	1	-0.2449	0.131272	-0.3436	0.0233692	0	0	0	0	-0.3585	0.492633	0	0	1.2542	6.30091e-05
Tb927.11.3260	mitochondrial DNA polymerase I protein D, putative (POLID)	Mito.DNA	-0.0749	1	-0.0722	1	0.0246	0.893985	0.0273	0.877434	0	0	0	0	0.4688	0.107455	0	0	1.2359	0.00039834
Tb927.8.2550	mitochondrial DNA primase (PRI1)	Mito.DNA	0.0257	1	0.2791	1	-0.1733	0.282688	0.0802	0.630034	0	0	0	0	0.4615	0.103524	0	0	0.3201	0.523077
Tb927.10.340	mitochondrial structure specific endonuclease I (SSE-1), putative	Mito.DNA	-0.0421	1	-0.1555	1	-0.5614	0.00121167	-0.6747	5.48858e-05	0	0	0	0	-0.0589	0.866192	0	0	-0.11	0.737576
Tb927.1.4010	TbPRI2, primase 2, kDNA replication	Mito.DNA	0.031	1	-0.0353	1	0.3568	0.00348697	0.2905	0.0174014	0	0	0	0	0.0115	0.956752	0	0	0.5937	0.0186642
Tb927.10.180	ATP synthase F1 subunit gamma protein, putative (ATPF1G)	Mito.e.transport	0.0476	1	-0.1038	1	-1.0517	4.40373e-18	-1.203	7.96373e-24	0	1	0	1	-0.9078	0.000272835	0	0	-2.0702	7.51616e-17
Tb927.7.7420	ATP synthase F1, alpha subunit (ATPF1A)	Mito.e.transport	-0.0237	1	-0.0309	1	-0.591	6.99664e-08	-0.5981	3.47144e-08	0	0	0	0	-0.1763	0.651809	0	0	-2.1703	1.09999e-16
Tb927.3.1380	ATP synthase subunit beta, mitochondrial (ATPB)	Mito.e.transport	0.103	1	-0.008	1	-1.1951	2.45664e-24	-1.3061	1.94549e-29	0	1	0	1	-0.7834	0.0039839	0	0	-2.2071	4.93925e-15
Tb927.1.3820	ATP synthase subunit, putative	Mito.e.transport	-0.0888	1	0.0929	1	-0.3131	0.0384488	-0.1313	0.411748	0	0	0	0	-0.0649	0.788287	0	0	0.2799	0.500457
Tb927.6.4990	ATP synthase, epsilon chain, putative	Mito.e.transport	-0.121	1	0.1667	1	-1.3627	2.00173e-28	-1.075	1.07936e-18	0	1	0	1	-1.152	4.86808e-05	0	1	-2.0794	4.3951e-11
Tb927.11.9420	ATP synthase, putative	Mito.e.transport	-0.0899	1	-0.1775	1	-0.0929	0.614604	-0.1804	0.274657	0	0	0	0	-0.1187	0.717935	0	0	1.0805	5.34109e-09
Tb927.10.730	ATP synthase, putative	Mito.e.transport	-0.1446	1	-0.1598	1	-0.1935	0.23408	-0.2086	0.184144	0	0	0	0	-0.0277	0.985052	0	0	0.483	0.0797352
Tb927.5.1060	Complex III beta-MMP subunit of cytochrom b/c1 complex	Mito.e.transport	-0.0885	1	-0.1026	1	-0.3692	0.00106248	-0.3832	0.000533811	0	0	0	0	-0.462	0.356692	0	0	-2.0092	4.86795e-09
Tb927.11.16220	Complex III cytochrome b/c complex	Mito.e.transport	0.0413	1	0.2072	1	-1.0909	4.9013e-15	-0.925	9.07486e-12	0	1	0	0	-0.0291	0.825713	0	0	-2.2472	5.13698e-18
Tb927.10.4280	Complex III cytochrome b/c complex, Cytochrome bd ubiquinol oxidase, 14kDa subunit	Mito.e.transport	0.001	1	-0.212	1	-1.6432	1.48555e-39	-1.8561	3.03182e-51	0	1	0	1	-1.3959	1.41155e-08	0	1	-4.4644	1.978e-22
Tb927.8.1890	Complex III cytochrome c1, cytochrome b/c complex	Mito.e.transport	-0.0305	1	-0.0568	1	-0.8581	4.09182e-11	-0.8843	4.62174e-12	0	0	0	0	-1.3255	1.13531e-07	0	1	-2.9581	3.3809e-54
Tb927.11.3980	Complex III subunit of cytochrom b/c1 complex alpha-MMP	Mito.e.transport	-0.0833	1	-0.0003	1	-0.2921	0.0278876	-0.209	0.11834	0	0	0	0	-0.7612	0.165443	0	0	-0.314	0.482038
Tb927.11.12040	component of cytochrome c oxidase complex	Mito.e.transport	-0.0948	1	0.0013	1	-0.8166	1.72695e-07	-0.7205	3.50415e-06	0	0	0	0	0.2786	0.902466	0	0	-2.2753	8.41466e-08
Tb927.11.16510	cytochrome b/c1 complex component, putative	Mito.e.transport	-0.1688	1	-0.1454	1	-0.4148	0.00192829	-0.3913	0.00315362	0	0	0	0	-0.221	0.41991	0	0	-0.2274	0.617545
Tb927.11.13650	cytochrome b5, putative (CYB5)	Mito.e.transport	0.0089	1	-0.0046	1	-1.1624	1.47515e-13	-1.1758	9.91128e-15	0	1	0	1	-0.8573	0.00232432	0	0	-1.3804	1.56138e-08
Tb927.3.3470	cytochrome b5, putative (CYB5)	Mito.e.transport	0.0542	1	-0.0707	1	0.4829	0.0201471	0.358	0.08878	0	0	0	0	0.8335	0.232591	0	0	0.8404	0.0185443
Tb927.11.6640	cytochrome b5, putative (CYB5)	Mito.e.transport	0.0385	1	-0.1168	1	-0.195	0.28952	-0.3502	0.0360908	0	0	0	0	1.0936	0.272882	0	0	-0.2386	0.594486
Tb927.8.5120	cytochrome c	Mito.e.transport	0.1648	1	0.0382	1	0.1542	0.355309	0.0276	0.883887	0	0	0	0	0.6572	0.384525	0	0	-1.0776	0.000562387
Tb927.9.8680	cytochrome c oxidase assembly factor, putative	Mito.e.transport	0.0016	1	-0.1564	1	-0.5564	0.000201269	-0.7143	7.52138e-07	0	0	0	0	-0.2845	0.434759	0	0	-0.7739	0.00563847
Tb927.1.1580	cytochrome c oxidase assembly factor, SCO1/2, putative	Mito.e.transport	0.0331	1	-0.1422	1	-0.0935	0.586791	-0.2687	0.068169	0	0	0	0	0.0949	0.894541	0	0	-1.4114	0.000132857
Tb927.10.3120	cytochrome c oxidase assembly protein, putative	Mito.e.transport	-0.0955	1	-0.1792	1	-1.9544	2.78763e-33	-2.038	5.6857e-38	0	1	0	1	-1.4739	8.18101e-07	0	1	-1.2299	0.000160455
Tb927.7.6990	cytochrome c oxidase complex	Mito.e.transport	-0.0131	1	-0.0475	1	0.256	0.0810738	0.2216	0.126574	0	0	0	0	0.2642	0.425069	0	0	-2.6848	1.28986e-22
Tb927.5.3040	Cytochrome c Oxidase complex, MIX protein	Mito.e.transport	-0.0196	1	-0.0951	1	-0.897	1.35461e-08	-0.9725	2.66259e-10	0	0	0	0	-0.2277	0.509344	0	0	-1.2601	2.09814e-05
Tb927.3.2650	cytochrome c oxidase copper chaperone, putative	Mito.e.transport	0.2244	1	-0.0458	1	-0.5015	0.00100829	-0.7716	6.97048e-08	0	0	0	0	-0.0725	0.728177	0	0	-1.4153	9.76542e-05
Tb927.11.11950	cytochrome oxidase assembly protein, putative	Mito.e.transport	0.1547	1	-0.0709	1	-0.427	0.00227905	-0.6525	7.71992e-07	0	0	0	0	0.5666	0.714998	0	0	-1.9222	1.34409e-09
Tb927.1.4100	cytochrome oxidase subunit IV (COXIV)	Mito.e.transport	-0.0875	1	-0.0287	1	-0.6056	3.10927e-07	-0.5467	3.35418e-06	0	0	0	0	-0.5907	0.0937628	0	0	-2.487	2.84146e-13
Tb927.10.8320	cytochrome oxidase subunit IX (COXIX)	Mito.e.transport	-0.0338	1	-0.1023	1	-1.0209	8.3109e-10	-1.0893	3.23552e-11	0	1	0	1	-0.4383	0.147993	0	0	-1.7784	1.68508e-13
Tb927.9.3170	cytochrome oxidase subunit V (COXV)	Mito.e.transport	-0.0329	1	-0.203	1	-0.925	8.7619e-08	-1.095	1.08588e-10	0	0	0	1	-0.4901	0.109712	0	0	-2.4454	2.1564e-21
Tb927.10.280	cytochrome oxidase subunit VI (COXVI)	Mito.e.transport	-0.0581	1	-0.1206	1	-0.5688	0.000181915	-0.6312	2.17083e-05	0	0	0	0	0.2141	0.871157	0	0	-2.3033	9.10903e-15
Tb927.3.1410	cytochrome oxidase subunit VII (COXVII)	Mito.e.transport	-0.0995	1	-0.1825	1	-0.6531	1.37803e-05	-0.736	5.70712e-07	0	0	0	0	-0.4035	0.134417	0	0	-2.5873	1.83741e-12
Tb927.4.4620	cytochrome oxidase subunit VIII (COXVIII)	Mito.e.transport	-0.0159	1	-0.1991	1	-1.5587	6.78775e-28	-1.7418	4.04079e-35	0	1	0	1	-1.2619	3.49748e-07	0	1	-3.6707	2.13602e-36
Tb927.3.680	cytochrome P450, putative	Mito.e.transport	-0.0318	1	-0.0444	1	-0.3787	0.0116304	-0.3911	0.00743997	0	0	0	0	-0.5249	0.181586	0	0	-0.3884	0.0548093
Tb927.8.1240	electron transfer flavoprotein-ubiquinone oxidoreductase, putative	Mito.e.transport	0.0156	1	0.017	1	-0.1508	0.425903	-0.1493	0.409057	0	0	0	0	0.1454	0.567107	0	0	-0.2209	0.412492
Tb927.11.180	electron transfer flavoprotein, putative	Mito.e.transport	0.0343	1	-0.1959	1	-0.3743	0.0116519	-0.6044	1.45666e-05	0	0	0	0	0.3785	0.311116	0	0	-1.438	5.09698e-08
Tb927.10.12540	electron transfer protein, putative,ferredoxin, putative	Mito.e.transport	0.0408	1	-0.0557	1	0.1801	0.314247	0.0837	0.654666	0	0	0	0	-0.2447	0.47949	0	0	-0.9504	0.000724464
Tb927.9.2450	electron transport protein SCO1/SCO2, putative	Mito.e.transport	-0.0626	1	0.1311	1	-0.0355	0.851478	0.1583	0.315238	0	0	0	0	0.3807	0.187273	0	0	-1.2172	9.28456e-06
Tb927.11.7540	electron-transfer-flavoprotein, alpha polypeptide, putative	Mito.e.transport	-0.0811	1	-0.0334	1	-0.657	7.54961e-06	-0.6092	2.50234e-05	0	0	0	0	-0.2481	0.526413	0	0	-1.3081	1.0814e-06
Tb927.10.5500	hypothetical protein, conserved,, in NADH dehydrogenase complex	Mito.e.transport	-0.0445	1	-0.0877	1	0.4145	0.00259297	0.3713	0.00688981	0	0	0	0	0.3288	0.243238	0	0	-0.1412	0.613277
Tb927.3.1940	hypothetical protein, possible component of cytochorome oxidase complex	Mito.e.transport	-0.0516	1	-0.0738	1	-0.0926	0.544161	-0.1147	0.424017	0	0	0	0	-0.5479	0.120243	0	0	-0.6387	0.0079495
Tb927.5.2580	hypothetical protein, possible component of cytochorome oxidase complex	Mito.e.transport	-0.0399	1	0.1605	1	0.1996	0.200528	0.4	0.0045529	0	0	0	0	0.4552	0.141043	0	0	-0.4097	0.272924
Tb927.10.4880	hypothetical protein, possible component of cytochorome oxidase complex	Mito.e.transport	-0.1627	1	0.0665	1	-0.7693	2.18305e-07	-0.5401	0.000328213	0	0	0	0	-0.331	0.261536	0	0	-3.6363	6.32408e-31
Tb927.9.14200	hypothetical protein, possible component of cytochorome oxidase complex	Mito.e.transport	-0.0517	1	0.0809	1	-0.5548	4.16894e-05	-0.4221	0.00175244	0	0	0	0	0.3573	0.357018	0	0	-1.7731	2.09481e-07
Tb927.11.2010	hypothetical protein, possible component of cytochorome oxidase complex	Mito.e.transport	0.1006	1	-0.0718	1	-0.044	0.808094	-0.2164	0.133613	0	0	0	0	-0.3058	0.385358	0	0	-0.5983	0.0260498
Tb927.11.10140	hypothetical protein, possible component of cytochorome oxidase complex	Mito.e.transport	-0.0664	1	-0.0369	1	-0.1753	0.337898	-0.1457	0.418238	0	0	0	0	0.6107	0.388997	0	0	-2.4483	3.94081e-12
Tb927.9.10520	hypothetical protein, possible component of cytochorome oxidase complex	Mito.e.transport	-0.0458	1	-0.0038	1	-0.809	1.74843e-10	-0.767	7.25239e-10	0	0	0	0	-0.1424	0.715329	0	0	-0.321	0.33348
Tb927.10.5220	hypothetical protein, possible component of cytochorome oxidase complex	Mito.e.transport	-0.0744	1	-0.0702	1	-0.0027	0.989201	0.0017	0.994654	0	0	0	0	-0.1714	0.862244	0	0	-2.4011	5.09191e-21
Tb927.10.13600	hypothetical protein, possible component of cytochorome oxidase complex	Mito.e.transport	-0.058	1	-0.143	1	-0.7371	5.30163e-07	-0.8221	1.01249e-08	0	0	0	0	0.0566	0.945202	0	0	-2.1235	3.98645e-12
Tb927.10.2550	malate dehydrogenase-related	Mito.e.transport	-0.0234	1	-0.1233	1	-0.4012	0.0393825	-0.5011	0.0068204	0	0	0	0	0.0412	0.965514	0	0	-1.112	0.000261204
Tb927.10.9440	NADH dehydrogenase (54 NDH2) in TAO/G3PDH complex	Mito.e.transport	0.0775	1	0.1482	1	0.7559	1.27804e-08	0.8267	2.92152e-10	0	0	0	0	0.0772	0.776299	0	0	-0.5605	0.0818908
Tb927.11.8910	NADH dehydrogenase subunit NB6M, putative	Mito.e.transport	0.0238	1	-0.2057	1	-0.5631	0.00015391	-0.7925	2.84789e-08	0	0	0	0	-1.074	9.7712e-05	0	1	-1.0327	0.000248873
Tb927.11.15810	NADH dehydrogenase subunit NI2M, putative	Mito.e.transport	-0.0528	1	-0.1541	1	0.3679	0.00509021	0.2667	0.0460183	0	0	0	0	0.2845	0.362215	0	0	-1.429	1.49112e-07
Tb927.11.16870	NADH dehydrogenase subunit NI8M, putative	Mito.e.transport	-0.0522	1	-0.0702	1	-0.5847	2.13463e-05	-0.6026	7.0564e-06	0	0	0	0	-0.3865	0.155549	0	0	0.0021	0.995306
Tb927.11.6970	NADH-cytochrome b5 reductase-like protein	Mito.e.transport	-0.1338	1	0.0608	1	-0.0336	0.861235	0.161	0.31942	0	0	0	0	0.4351	0.230045	0	0	0.0747	0.799648
Tb927.7.2710	NADH-cytochrome b5 reductase, putative	Mito.e.transport	-0.03	1	-0.1246	1	-0.5253	4.2837e-05	-0.6198	6.59986e-07	0	0	0	0	0.0895	1	0	0	-0.4331	0.12061
Tb927.7.2700	NADH-cytochrome b5 reductase, putative (B5R)	Mito.e.transport	0.0296	1	-0.0393	1	-1.4226	1.02356e-33	-1.4915	9.21943e-38	0	1	0	1	-1.1203	0.0162328	0	1	-2.1351	6.00555e-13
Tb927.5.1470	NADH-cytochrome b5 reductase, putative (B5R)	Mito.e.transport	-0.071	1	0.0394	1	-0.6058	1.97154e-05	-0.4954	0.000426271	0	0	0	0	-1.0589	0.0051155	0	1	0.4171	0.0620273
Tb927.11.3750	NADH-cytochrome b5 reductase, putative (B5R)	Mito.e.transport	-0.128	1	-0.0573	1	-0.5867	3.27258e-05	-0.5159	0.000219887	0	0	0	0	-0.7155	0.0225494	0	0	-1.2297	1.66646e-06
Tb927.11.1310	NADH-cytochrome b5 reductase, putative (B5R)	Mito.e.transport	-0.0646	1	0.226	1	-0.5147	0.00061816	-0.2241	0.155899	0	0	0	0	-0.2092	0.661311	0	0	0.5283	0.13298
Tb927.11.15550	NADH-cytochrome b5 reductase, putative (B5R)	Mito.e.transport	0.0237	1	0.0322	1	-0.4427	0.000885562	-0.4342	0.000855327	0	0	0	0	-0.0725	1	0	0	-1.4583	1.32531e-09
Tb927.11.1320	NADH-ubiquinone oxidoreductase 20 kDa subunit, NDUFS7 (NDHK)	Mito.e.transport	-0.1252	1	0.06	1	-0.1845	0.179187	0.0008	0.997566	0	0	0	0	0.2497	0.562143	0	0	-0.6034	0.096499
Tb927.10.9620	NADH-ubiquinone oxidoreductase c	Mito.e.transport	-0.027	1	-0.0163	1	-0.3319	0.116756	-0.3212	0.114839	0	0	0	0	-0.6394	0.0859148	0	0	-1.3735	0.0111454
Tb927.10.13620	NADH-ubiquinone oxidoreductase complex I subunit, NDUFA9 subunit, putative	Mito.e.transport	0.0023	1	-0.1052	1	-0.0715	0.679145	-0.1789	0.23383	0	0	0	0	-0.0574	0.917719	0	0	-0.8968	0.00135083
Tb927.9.15010	NADH-ubiquinone oxidoreductase complex I subunit, putative	Mito.e.transport	0.1525	1	-0.0152	1	-1.1197	4.84458e-15	-1.2873	1.3119e-20	0	1	0	1	-1.0262	0.000232552	0	1	-0.9443	0.000194728
Tb927.11.9930	NADH-ubiquinone oxidoreductase complex I subunit, putative	Mito.e.transport	-0.0754	1	-0.1951	1	-0.177	0.282546	-0.2966	0.0497553	0	0	0	0	-0.5416	0.0949669	0	0	-1.5061	2.62946e-07
Tb927.11.15440	NADH-ubiquinone oxidoreductase complex I subunit, putative	Mito.e.transport	0.1058	1	0.0127	1	0.5089	0.000434799	0.4159	0.00412081	0	0	0	0	1.1137	0.29669	0	0	-0.8828	0.0114535
Tb927.7.3910	NADH-ubiquinone oxidoreductase complex I subunit, putative	Mito.e.transport	-0.0282	1	-0.0511	1	-0.3422	0.0175557	-0.3651	0.00888715	0	0	0	0	-0.1094	0.900338	0	0	-0.0027	0.994047
Tb927.4.4300	NADH-ubiquinone oxidoreductase complex I subunit, putative	Mito.e.transport	-0.0156	1	-0.0619	1	0.376	0.0133723	0.3297	0.0294003	0	0	0	0	0.0538	0.926356	0	0	-0.5965	0.0236016
Tb927.11.7212	NADH-ubiquinone oxidoreductase complex I subunit, putative	Mito.e.transport	0.0101	1	0.0347	1	0.2911	0.0754913	0.3158	0.0455936	0	0	0	0			0	0
Tb927.10.4130	NADH-ubiquinone oxidoreductase complex I subunit, putative,NDUFA5/B13 subunit	Mito.e.transport	0.0248	1	-0.0429	1	-0.1813	0.291069	-0.249	0.118305	0	0	0	0	-0.7202	0.0232352	0	0	-0.9814	0.000856561
Tb927.9.15380	NADH-ubiquinone oxidoreductase complex I subunit, putative,NDUFA9 subunit, putative	Mito.e.transport	0.0093	1	-0.0507	1	-0.0819	0.629363	-0.1419	0.352418	0	0	0	0	-0.4921	0.137007	0	0	-1.2251	3.34052e-08
Tb927.5.450	NADH-ubiquinone oxidoreductase, mitochondrial, putative	Mito.e.transport	-0.134	1	0.0383	1	-0.2424	0.107267	-0.07	0.673037	0	0	0	0	-0.4739	0.0950785	0	0	-0.0595	0.840207
Tb927.7.6350	NADH-ubiquinone oxidoreductase, mitochondrial, putative	Mito.e.transport	-0.1235	1	-0.0056	1	-0.497	0.00192666	-0.379	0.0179622	0	0	0	0	0.0043	0.867415	0	0	-1.7754	2.51222e-14
Tb927.4.1670	POMP29, cytochrome b5-like haem-binding domain	Mito.e.transport	-0.0608	1	0.132	1	-0.0272	0.898335	0.1657	0.333892	0	0	0	0	-0.0262	0.87786	0	0	-0.9854	0.00470384
Tb927.8.1490	SDH succinate dehydrogenase (complex II) subunit, putative	Mito.e.transport	-0.1142	1	0.0066	1	-1.5828	1.36032e-24	-1.4618	2.34142e-22	0	1	0	1	-1.0649	0.000794777	0	1	-1.2029	2.84697e-06
Tb927.7.3590	SDH succinate dehydrogenase (complex II) subunit, putative	Mito.e.transport	-0.1085	1	-0.0281	1	-0.1937	0.207825	-0.1133	0.47051	0	0	0	0	-0.4639	0.230703	0	0	-0.6559	0.0162514
Tb927.8.6580	SDH1 succinate dehydrogenase (complex II) subunit, flavoprotein	Mito.e.transport	-0.0454	1	-0.0167	1	0.1809	0.187942	0.2097	0.110119	0	0	0	0	-0.1714	0.673609	0	0	-1.315	0.00190091
Tb927.5.510	SDH10 succinate dehydrogenase (complex II) subunit	Mito.e.transport	-0.149	1	0.0556	1	-0.9131	6.25562e-11	-0.7085	3.61771e-07	0	0	0	0	-0.2515	0.438223	0	0	-0.0967	0.793094
Tb927.9.5960	SDH2C succinate dehydrogenase (complex II) subunit	Mito.e.transport	-0.2044	1	-0.006	1	-0.3201	0.0360073	-0.1217	0.457919	0	0	0	0	-0.2464	0.680036	0	0	-1.1171	5.51723e-05
Tb927.8.3380	SDH2N succinate dehydrogenase (complex II) subunit, electron transfer protein	Mito.e.transport	-0.1942	1	0.1206	1	0.397	0.00403401	0.7118	4.70509e-08	0	0	0	0	-0.2243	0.781611	0	0	-0.4051	0.199171
Tb927.6.4130	SDH3 succinate dehydrogenase (complex II) subunit, cytochrome B subunit	Mito.e.transport	-0.1111	1	0.1064	1	-0.3809	0.00553078	-0.1633	0.262576	0	0	0	0	0.1322	0.847825	0	0	-1.1719	0.000156674
Tb927.3.3460	SDH5 succinate dehydrogenase (complex II) subunit	Mito.e.transport	-0.1196	1	-0.0801	1	-0.7294	4.364e-09	-0.6898	2.14235e-08	0	0	0	0	-0.7909	0.111052	0	0	-1.6318	8.59141e-13
Tb927.8.5640	SDH6 succinate dehydrogenase (complex II) subunit	Mito.e.transport	-0.1283	1	0.0561	1	-0.4949	0.000341704	-0.3104	0.0275555	0	0	0	0	-1.1297	0.0117001	0	1	-0.8958	0.00275381
Tb927.6.2490	SDH7 succinate dehydrogenase (complex II) subunit	Mito.e.transport	-0.0254	1	-0.114	1	-0.7673	7.4582e-08	-0.8558	9.73594e-10	0	0	0	0	-0.9518	0.00101198	0	0	-1.5633	1.14028e-10
Tb927.2.4700	SDH8 succinate dehydrogenase (complex II) subunit	Mito.e.transport	-0.1296	1	0.0924	1	-0.4703	0.000715297	-0.2482	0.0851	0	0	0	0	-1.1329	0.000397364	0	1	-0.85	0.0458947
Tb927.10.3040	SDH9 succinate dehydrogenase (complex II) subunit	Mito.e.transport	0.0086	1	0.1006	1	-0.5848	3.47011e-05	-0.4927	0.000416111	0	0	0	0	-0.4461	0.123888	0	0	-1.0783	0.000644627
Tb927.4.4990	ubiquinol-cytochrome c reductase, putative	Mito.e.transport	-0.0401	1	0.0361	1	-0.9601	2.29192e-14	-0.8838	1.11579e-12	0	0	0	0	-0.5249	0.0358971	0	0	-2.492	5.07851e-09
Tb927.9.3780	MPC1 mitochondrial pyruvate carrier	Mito.membrane	-0.0689	1	0.0165	1	-1.0899	5.4e-12	-1.0045	9.50382e-11	0	1	0	1	-0.9296	0.00116597	0	0	-2.145	3.26177e-10
Tb927.7.3520	MPC2 mitochondrial pyruvate carrier	Mito.membrane	-0.0191	1	0.0215	1	-1.4379	6.78775e-28	-1.3973	3.77892e-27	0	1	0	1	-1.0923	1.68961e-05	0	1	-2.016	2.93859e-07
Tb927.11.13180	POMP10	Mito.membrane	0.0653	1	0.0007	1	-0.3355	0.0206573	-0.4	0.00398709	0	0	0	0	-0.0847	0.874186	0	0	-0.8689	0.00594034
Tb927.11.2580	POMP11	Mito.membrane	-0.0875	1	-0.0468	1	-0.287	0.0471786	-0.2462	0.0849507	0	0	0	0	0.1309	0.750536	0	0	-2.1254	1.05888e-25
Tb927.11.3100	POMP13, Trypanosome-specific, putative TM domain at Cterminus	Mito.membrane	0.0912	1	-0.0654	1	-0.1961	0.229055	-0.3527	0.0172455	0	0	0	0	0.1583	0.884498	0	0	-0.7094	0.0146104
Tb11.02.5105	POMP15	Mito.membrane	-0.1043	1	-0.0488	1	-0.3428	0.0529214	-0.2872	0.0999549	0	0	0	0			0	0
Tb927.1.3800	POMP18	Mito.membrane	0.2233	1	-0.3209	1	-0.3839	0.058984	-0.9281	4.15518e-07	0	0	0	0	-1.7131	2.45576e-09	0	1	-1.0641	0.000204254
Tb927.9.2650	POMP2	Mito.membrane	-0.0605	1	0.2254	1	-0.0414	0.838227	0.2446	0.127902	0	0	0	0	-0.0559	0.914454	0	0	0.3693	0.399765
Tb927.10.9140	POMP20	Mito.membrane	0.0655	1	-0.0185	1	0.1615	0.3095	0.0776	0.638024	0	0	0	0	0.1057	0.720165	0	0	-0.2248	0.439653
Tb927.2.5530	POMP22	Mito.membrane	-0.0477	1	-0.0611	1	0.658	7.82202e-06	0.6446	1.00229e-05	0	0	0	0	0.3494	0.21882	0	0	1.1639	0.000382807
Tb927.3.1080	POMP23	Mito.membrane	0.1659	1	-0.106	1	-1.0989	3.06905e-13	-1.3706	1.0359e-20	0	1	0	1	-0.7442	0.0037405	0	0	-0.5261	0.0988223
Tb927.3.3130	POMP24	Mito.membrane	0.116	1	0.0224	1	0.2663	0.0744082	0.1728	0.254682	0	0	0	0	-0.1408	0.758456	0	0	0.2315	0.619964
Tb927.3.3520	POMP25	Mito.membrane	0.1813	1	-0.0963	1	-0.023	0.918458	-0.3006	0.0830477	0	0	0	0	0.2388	0.792955	0	0	-0.0912	0.827678
Tb927.3.4640	POMP26	Mito.membrane	0.0362	1	0.0758	1	-0.8875	5.11589e-09	-0.8478	1.08043e-08	0	0	0	0	-0.0619	0.945613	0	0	-0.3699	0.192241
Tb927.4.1540	POMP27, NAD-dependent epimerase, aldehyde reductase, one putative TM domain	Mito.membrane	-0.1163	1	0.2287	1	0.2988	0.045491	0.6439	2.38113e-06	0	0	0	0	-0.5929	0.30251	0	0	0.5694	0.0898735
Tb927.9.2670	POMP3	Mito.membrane	-0.0712	1	-0.1158	1	0.1614	0.317661	0.1168	0.469359	0	0	0	0	0.4125	0.291808	0	0	-0.2198	0.457444
Tb927.6.3680	POMP31	Mito.membrane	-0.0478	1	-0.1317	1	-0.2727	0.0839046	-0.3565	0.0169777	0	0	0	0	-0.0058	0.990796	0	0	-1.7592	3.87868e-09
Tb927.6.4180	POMP32	Mito.membrane	-0.0542	1	-0.1251	1	-0.6047	4.09815e-05	-0.6756	2.56114e-06	0	0	0	0	-0.0954	0.815639	0	0	-0.1149	0.753585
Tb927.7.2960	POMP33	Mito.membrane	0.0426	1	-0.1167	1	-0.0724	0.716566	-0.2316	0.168696	0	0	0	0	-0.2396	0.56058	0	0	-0.1339	0.790951
Tb927.7.4890	POMP34	Mito.membrane	0.0657	1	-0.0844	1	0.3397	0.00709859	0.1897	0.148121	0	0	0	0	-0.3789	0.241303	0	0	0.5619	0.0209237
Tb927.7.5470	POMP36	Mito.membrane	0.0403	1	0.0334	1	0.356	0.00866073	0.3492	0.00867222	0	0	0	0	-0.0058	0.929362	0	0	0.3609	0.228345
Tb927.7.7210	POMP37	Mito.membrane	-0.0722	1	0.0211	1	0.1997	0.150195	0.293	0.0235573	0	0	0	0	-0.4679	0.164377	0	0	-0.6115	0.0637859
Tb927.8.1470	POMP38	Mito.membrane	-0.0713	1	-0.0174	1	0.2628	0.115702	0.3168	0.0468815	0	0	0	0	0.739	0.585874	0	0	0.3498	0.13851
Tb927.8.5130	POMP41	Mito.membrane	-0.0041	1	0.0038	1	0.0861	0.614604	0.094	0.558247	0	0	0	0	0.3629	0.734618	0	0	-0.1536	0.600164
Tb927.9.9080	POMP5	Mito.membrane	0.0169	1	0.0036	1	-0.6616	2.52114e-06	-0.6748	7.99041e-07	0	0	0	0	0.037	0.965514	0	0	-0.237	0.508082
Tb927.9.10560	POMP6/TbLOK1	Mito.membrane	-0.0112	1	0.1757	1	-0.8865	2.58607e-13	-0.6996	6.3379e-09	0	0	0	0	-0.2584	0.461954	0	0	-0.9932	0.00823248
Tb927.9.12500	POMP7	Mito.membrane	-0.0987	1	0.026	1	-0.0195	0.920535	0.1052	0.528752	0	0	0	0	0.0186	0.953372	0	0	-0.9222	0.000220714
Tb927.9.13120	POMP8	Mito.membrane	0.1473	1	-0.1397	1	0.424	0.00994737	0.1371	0.447957	0	0	0	0	1.1137	0.0589532	0	0	-1.2289	0.000546143
Tb927.8.6600	SAM35, putative	Mito.membrane	-0.0679	1	0.0352	1	0.4409	0.00269302	0.5441	0.000136148	0	0	0	0	0.0538	0.800124	0	0	-0.1601	0.603373
Tb927.1.1730	conserved protein, unknown function	Mito.pathway	0.0519	1	0.1441	1	0.9263	2.10621e-10	1.0186	1.6308e-12	0	0	1	0	0.6736	0.0171471	0	0	0.033	0.930308
Tb927.9.6710	flavoprotein monooxygenase, putative	Mito.pathway	0.0965	1	0.1834	1	0.9589	5.29771e-12	1.0459	3.09265e-14	0	0	1	0	0.2339	0.651809	0	0	0.4105	0.244599
Tb927.6.1570	2-hydroxy-3-oxopropionate reductase, putative	Mito.pathway	-0.0378	1	0.1565	1	0.0145	0.935707	0.2089	0.142859	0	0	0	0	-0.3401	0.304121	0	0	-0.6686	0.00460806
Tb927.11.10960	2OG-Fe(II) oxygenase superfamily, putative	Mito.pathway	-0.0107	1	0.1331	1	0.6696	3.86588e-07	0.8135	3.41995e-10	0	0	0	0	0.0786	0.773034	0	0	0.657	0.146973
Tb927.3.950	2OG-Fe(II) oxygenase superfamily, putative	Mito.pathway	0.0579	1	0.1091	1	-0.2498	0.129285	-0.1986	0.216574	0	0	0	0	-0.1568	0.91856	0	0	-0.6828	0.0163815
Tb927.8.6110	3-hydroxy-3-methylglutaryl-CoA synthase, putative (HMGS)	Mito.pathway	0.119	1	0.0236	1	-0.586	9.18431e-07	-0.6813	5.40624e-09	0	0	0	0	-0.0939	0.777059	0	0	-1.698	4.61104e-08
Tb927.7.2630	50S ribosome-binding GTPase, putative	Mito.pathway	0.0171	1	0.0119	1	0.2774	0.0471786	0.2722	0.0460579	0	0	0	0	0.2437	0.423266	0	0	0.1759	0.551413
Tb927.8.4000	ABC1 family, putative	Mito.pathway	-0.045	1	0.047	1	0.0767	0.631824	0.1688	0.232032	0	0	0	0	0.3208	0.338977	0	0	0.1664	0.694222
Tb927.10.8730	ABC1 family, putative	Mito.pathway	0.0039	1	0.1067	1	-0.2199	0.150195	-0.117	0.454399	0	0	0	0	-0.1125	0.933595	0	0	-1.0401	1.12912e-05
Tb927.3.4260	Acyl-coenzyme A thioesterase, putative	Mito.pathway	-0.0692	1	-0.1037	1	-0.2075	0.152636	-0.2419	0.0808781	0	0	0	0	-0.2226	0.647392	0	0	-0.2466	0.380326
Tb927.10.2230	adrenodoxin reductase, putative,ferredoxin NADP reductase-like protein	Mito.pathway	-0.0449	1	0.0592	1	0.2076	0.177867	0.3117	0.0295713	0	0	0	0	0.7146	0.0150574	0	0	-0.0307	0.938247
Tb927.10.6190	aldehyde dehydrogenase, putative (ALDH)	Mito.pathway	0.0274	1	-0.0108	1	-0.5808	2.27024e-06	-0.6189	2.64644e-07	0	0	0	0	0.2179	0.592552	0	0	-2.3395	5.43037e-23
Tb927.4.600	Alpha/beta hydrolase family, putative	Mito.pathway	0.0733	1	-0.0557	1	-0.4394	0.00145768	-0.5683	1.72987e-05	0	0	0	0	0.3896	0.615241	0	0	-0.8379	0.00073889
Tb927.6.2010	AMP-binding enzyme, putative	Mito.pathway	-0.0082	1	-0.0303	1	-0.3127	0.0235073	-0.3348	0.012123	0	0	0	0	0.0272	0.967301	0	0	-1.2069	2.26272e-05
Tb927.10.13850	ATP12 chaperone protein, putative	Mito.pathway	-0.0826	1	-0.0117	1	-0.3395	0.0194849	-0.2686	0.0636762	0	0	0	0	-0.1456	0.793271	0	0	-1.4321	1.53211e-09
Tb927.7.6930	ATPase, putative	Mito.pathway	-0.0753	1	0.0411	1	-0.0379	0.84645	0.0785	0.652146	0	0	0	0	0.355	0.267109	0	0	0.2746	0.38837
Tb927.10.11930	beta-D-hydroxybutyrate dehydrogenase	Mito.pathway	0.0986	1	-0.0171	1	0.062	0.743439	-0.0536	0.769897	0	0	0	0	0.0158	0.956901	0	0	-0.2836	0.478175
Tb927.11.1350	calcium uniporter protein, mitochondrial	Mito.pathway	-0.0488	1	0.0854	1	0.2633	0.10691	0.3976	0.00892456	0	0	0	0	2.0416	2.3509e-05	1	0	0.3133	0.357165
Tb927.3.940	Complex 1 protein (LYR family), putative	Mito.pathway	0.0552	1	0.0359	1	-1.4779	6.86716e-22	-1.4971	2.83977e-24	0	1	0	1	-1.5023	1.06713e-07	0	1	-1.8092	2.7096e-12
Tb927.10.14860	Complex 1 protein (LYR family), putative	Mito.pathway	-0.0399	1	-0.0008	1	-0.1344	0.435121	-0.0952	0.57412	0	0	0	0	-0.6304	0.130762	0	0	0.5686	0.204235
Tb927.4.1130	Complex 1 protein (LYR family), putative	Mito.pathway	-0.0137	1	-0.0191	1	0.0683	0.731098	0.063	0.741611	0	0	0	0	0.058	0.954223	0	0	-0.6673	0.0715062
Tb927.9.14160	Complex III cytochrome b/c complex, rieske iron-sulfur protein ISP	Mito.pathway	-0.0349	1	-0.0537	1	-0.8373	3.22007e-11	-0.856	6.81197e-12	0	0	0	0	-0.9574	0.0013822	0	0	-1.8978	1.81651e-14
Tb927.11.5920	conserved protein	Mito.pathway	0.1143	1	0.0328	1	0.3875	0.0226875	0.3061	0.0713609	0	0	0	0	-0.1811	0.754261	0	0	0.2434	0.343413
Tb927.6.1590	conserved protein	Mito.pathway	0.0273	1	0.1479	1	0.1136	0.594417	0.2343	0.21546	0	0	0	0	0.0676	0.882809	0	0	-1.3085	3.14112e-10
Tb927.4.830	cytochrome c oxidase assembly protein PET191, putative	Mito.pathway	-0.1033	1	-0.0238	1	-0.1496	0.512004	-0.07	0.767674	0	0	0	0	-0.5886	0.164377	0	0	-0.6948	0.0535193
Tb927.3.1890	cytochrome c oxidase assembly protein, putative	Mito.pathway	0.0415	1	-0.2836	1	-0.3785	0.00724473	-0.7035	9.8433e-08	0	0	0	0	-0.8288	0.00467461	0	0	-1.489	1.778e-13
Tb927.7.5260	Cytochrome c oxidase biogenesis protein Cmc1 like, putative	Mito.pathway	-0.1282	1	0.0926	1	-0.3004	0.0661434	-0.0796	0.660508	0	0	0	0	-0.1016	0.684867	0	0	-1.6867	9.18309e-09
Tb927.1.3950	D-alanine aminotransferase (ALAT)	Mito.pathway	0.1165	1	0.1043	1	0.6971	3.1558e-08	0.6849	4.20445e-08	0	0	0	0	-0.0425	1	0	0	1.4574	0.00429695
Tb927.10.3210	delta-1-pyrroline-5-carboxylate dehydrogenase, putative	Mito.pathway	0.0501	1	0.0226	1	-0.6684	9.22637e-07	-0.6958	2.21056e-07	0	0	0	0	-0.852	0.00210668	0	0	-2.2493	1.20748e-12
Tb927.1.1000	developmentally regulated phosphoprotein (dr6)	Mito.pathway	0.0259	1	0.0374	1	-0.5822	1.07605e-05	-0.5706	1.06633e-05	0	0	0	0	-0.9828	0.00125753	0	0	-0.758	0.0141237
Tb927.10.7570	dihydrolipoamide acetyltransferase E2 subunit, putative	Mito.pathway	0.0019	1	0.0802	1	-0.2995	0.0259935	-0.2211	0.101699	0	0	0	0	-0.3622	0.256812	0	0	-1.1545	0.00226961
Tb927.5.4330	dihydrolipoamide branched chain transacylase, putative	Mito.pathway	-0.0346	1	-0.0159	1	-0.1895	0.207823	-0.1706	0.246989	0	0	0	0	0.4688	0.0907913	0	0	-0.8893	0.00180029
Tb927.11.13830	DnaJ domain containing protein, putative	Mito.pathway	-0.0188	1	0.019	1	-0.0454	0.83466	-0.0076	0.974451	0	0	0	0	-0.4699	0.0987928	0	0	-0.8604	0.000245517
Tb927.11.570	DnaJ domain containing protein, putative	Mito.pathway	-0.185	1	-0.1296	1	-1.0021	2.14514e-10	-0.9466	1.1594e-09	0	1	0	0	-0.0908	0.727618	0	0	-1.2138	0.000120137
Tb927.3.2300	DNL zinc finger, putative	Mito.pathway	-0.1439	1	0.2065	1	-0.6792	1.61407e-05	-0.3288	0.0423098	0	0	0	0	-0.4247	0.133532	0	0	-1.3698	0.000512498
Tb927.11.6830	Domain of unknown function(DUF2779), putative	Mito.pathway	-0.0993	1	0.0304	1	0.3867	0.00975843	0.5165	0.000323111	0	0	0	0	0.2437	0.49391	0	0	0.721	0.0322987
Tb927.7.2410	Dynamin family, putative	Mito.pathway	-0.0624	1	0.0479	1	-0.236	0.105651	-0.1256	0.402456	0	0	0	0	0.0881	0.710187	0	0	-0.466	0.0309846
Tb927.7.890	FDXA Ferredoxin	Mito.pathway	0.0967	1	0.0065	1	-0.4909	0.00158787	-0.5811	8.82028e-05	0	0	0	0	0.0384	0.887221	0	0	-1.3611	8.87298e-06
Tb927.4.4980	FDXB ferredoxin	Mito.pathway	0.1073	1	-0.1749	1	0.2204	0.242602	-0.0617	0.768123	0	0	0	0	0.8408	0.312553	0	0
Tb927.10.2710	ferredoxin, putative	Mito.pathway	-0.1828	1	0.5408	1	-0.4001	0.0984463	0.3236	0.164139	0	0	0	0	-0.8443	0.120258	0	0	1.2563	0.0332904
Tb927.6.2510	Flavinator of succinate dehydrogenase, putative	Mito.pathway	0.0337	1	-0.0399	1	-0.0593	0.769461	-0.1329	0.451804	0	0	0	0	0.2869	0.430187	0	0	-0.9388	0.000300728
Tb927.3.1000	frataxin	Mito.pathway	0.0808	1	-0.1503	1	-0.5432	0.000503411	-0.7742	1.89971e-07	0	0	0	0	0.1388	0.838109	0	0	-1.067	0.000349853
Tb927.9.3600	Glycosyl transferase family 11, putative	Mito.pathway	-0.0952	1	-0.1036	1	0.0542	0.760805	0.0459	0.791548	0	0	0	0	-0.5395	0.176484	0	0	-0.4704	0.0646663
Tb927.2.4240	GTP binding protein, putative	Mito.pathway	0.0574	1	0.0015	1	-0.0637	0.74858	-0.1196	0.497818	0	0	0	0	-0.2533	0.518439	0	0	-1.1511	6.00697e-07
Tb927.9.10500	HAD hydrolase, TIGR01456 family/HAD hydrolase, family IIA, putative	Mito.pathway	0.0141	1	0.1609	1	0.145	0.449178	0.292	0.0870854	0	0	0	0	-0.482	0.20577	0	0	-1.0734	9.36285e-06
Tb927.6.2630	Hsp33 protein, putative	Mito.pathway	-0.0569	1	-0.1756	1	0.0299	0.865908	-0.0887	0.570458	0	0	0	0	0.4998	0.118291	0	0	-1.1357	1.97768e-07
Tb927.8.580	hypothetical protein, conserved	Mito.pathway	0.0196	1	-0.0009	1	0.377	0.0121389	0.3566	0.0161033	0	0	0	0	1.0279	0.000190902	1	0	-0.9149	0.00406831
Tb927.8.2880	hypothetical protein, conserved	Mito.pathway	0.0242	1	-0.0427	1	0.1794	0.327193	0.1127	0.541671	0	0	0	0	-1.6439	0.00109535	0	1	1.3283	1.22898e-05
Tb927.4.2360	hypothetical protein, conserved	Mito.pathway	-0.0118	1	-0.1659	1	-0.6836	5.90648e-06	-0.8376	1.12467e-08	0	0	0	0	-1.5692	0.000589097	0	1	-1.3814	4.1635e-08
Tb927.10.1660	hypothetical protein, conserved	Mito.pathway	0.0423	1	-0.1761	1	-0.6113	9.45317e-05	-0.8297	3.50424e-08	0	0	0	0	-1.3997	8.18101e-07	0	1	-1.1762	7.91661e-06
Tb927.8.7040	hypothetical protein, conserved	Mito.pathway	0.0414	1	-0.2915	1	-1.089	3.26523e-11	-1.4219	5.87554e-19	0	1	0	1	-1.3511	1.33596e-05	0	1	-1.3902	5.54192e-05
Tb927.10.9830	hypothetical protein, conserved	Mito.pathway	0.0516	1	-0.1073	1	-1.6634	1.35864e-37	-1.8222	2.28644e-46	0	1	0	1	-1.3111	2.29475e-07	0	1	-1.8648	3.85067e-13
Tb927.8.5660	hypothetical protein, conserved	Mito.pathway	0.0537	1	-0.0431	1	-0.6146	7.61657e-05	-0.7114	1.93699e-06	0	0	0	0	-1.1016	0.000102177	0	1	-0.5928	0.121229
Tb927.11.4850	hypothetical protein, conserved	Mito.pathway	-0.044	1	-0.1489	1	-0.0395	0.82666	-0.1443	0.33436	0	0	0	0	-1.0233	0.000853089	0	1	-1.0902	3.11308e-06
Tb927.10.4240	hypothetical protein, conserved	Mito.pathway	-0.0789	1	0.0377	1	-1.3867	4.33591e-21	-1.2701	2.77652e-18	0	1	0	1	-0.8009	0.00126579	0	0	-2.1046	3.06045e-12
Tb927.4.330	hypothetical protein, conserved	Mito.pathway	0.1956	1	-0.0086	1	-0.2291	0.194782	-0.4332	0.00679091	0	0	0	0	-0.7735	0.00624287	0	0	-1.1115	9.54934e-06
Tb927.10.9120	hypothetical protein, conserved	Mito.pathway	0.0387	1	0.0878	1	-0.3022	0.0630171	-0.2529	0.109364	0	0	0	0	-0.771	0.0126092	0	0	-0.5507	0.059053
Tb927.11.3940	hypothetical protein, conserved	Mito.pathway	0.0944	1	-0.1503	1	-0.5371	0.000190743	-0.7817	1.24581e-08	0	0	0	0	-0.7686	0.0115825	0	0	-0.5304	0.0410038
Tb927.8.3090	hypothetical protein, conserved	Mito.pathway	-0.0428	1	0.059	1	-0.7658	1.19186e-07	-0.6639	2.81346e-06	0	0	0	0	-0.7588	0.00330576	0	0	-1.8153	1.22486e-08
Tb927.5.1130	hypothetical protein, conserved	Mito.pathway	-0.0746	1	-0.0241	1	-0.526	8.58513e-05	-0.4754	0.000314099	0	0	0	0	-0.725	0.0163452	0	0	0.1736	0.588173
Tb927.7.2390	hypothetical protein, conserved	Mito.pathway	-0.0795	1	-0.0569	1	-0.1861	0.248079	-0.1635	0.301335	0	0	0	0	-0.7084	0.0290342	0	0	0.8214	0.0249611
Tb927.11.6980	hypothetical protein, conserved	Mito.pathway	-0.0251	1	-0.1489	1	0.2412	0.0782161	0.1174	0.41474	0	0	0	0	0.6041	0.0290342	0	0	-0.9704	1.40972e-07
Tb927.3.3890	hypothetical protein, conserved	Mito.pathway	0.1064	1	0.114	1	0.4135	0.00207823	0.4212	0.00135143	0	0	0	0	0.7381	0.0155458	0	0	-0.9427	0.000687036
Tb927.8.4250	hypothetical protein, conserved	Mito.pathway	0.0237	1	-0.0754	1	-0.2503	0.119228	-0.3494	0.0198206	0	0	0	0	0.893	0.00153894	0	0	-1.0245	0.000308761
Tb927.2.2940	hypothetical protein, conserved	Mito.pathway	-0.1405	1	-0.1091	1	0.9335	4.90238e-11	0.9649	1.30128e-11	0	0	0	0	0.9686	0.0458955	0	0	-0.8897	0.00595933
Tb927.10.3320	hypothetical protein, conserved	Mito.pathway	0.0989	1	-0.019	1	0.0569	0.772485	-0.0609	0.741474	0	0	0	0	0.6257	0.0535386	0	0	-0.5161	0.0568651
Tb927.11.14700	hypothetical protein, conserved	Mito.pathway	0.0591	1	0.3798	1	-0.3985	0.0302319	-0.0777	0.713088	0	0	0	0	-0.6126	0.0711608	0	0	0.1106	0.75513
Tb927.11.1620	hypothetical protein, conserved	Mito.pathway	0.0304	1	-0.0702	1	0.1528	0.368848	0.0522	0.775057	0	0	0	0	-0.5479	0.0792672	0	0	-0.1481	0.596758
Tb927.3.2080	hypothetical protein, conserved	Mito.pathway	-0.1245	1	0.0322	1	-0.5157	0.000682054	-0.359	0.0186641	0	0	0	0	-0.5692	0.0850367	0	0	-1.2274	5.32572e-05
Tb927.2.4380	hypothetical protein, conserved	Mito.pathway	-0.042	1	0.0124	1	0.4233	0.00197508	0.4778	0.000349201	0	0	0	0	0.8976	0.105005	0	0	-0.853	0.00360813
Tb927.10.8610	hypothetical protein, conserved	Mito.pathway	0.0175	1	-0.062	1	-0.0663	0.71785	-0.1456	0.36425	0	0	0	0	0.5069	0.122643	0	0	-0.8294	0.000449063
Tb927.8.5220	hypothetical protein, conserved	Mito.pathway	0.0849	1	-0.0041	1	0.4698	0.000452094	0.3808	0.00461991	0	0	0	0	0.4947	0.130663	0	0	0.7233	0.0414733
Tb927.11.16750	hypothetical protein, conserved	Mito.pathway	-0.004	1	-0.1036	1	0.1108	0.509785	0.0113	0.95546	0	0	0	0	0.5261	0.133812	0	0	-0.6952	0.00327642
Tb927.6.590	hypothetical protein, conserved	Mito.pathway	-0.0087	1	0.0657	1	-0.617	4.98765e-05	-0.5425	0.000313164	0	0	0	0	-0.4305	0.136626	0	0	-2.1738	1.68286e-13
Tb927.6.3360	hypothetical protein, conserved	Mito.pathway	-0.0111	1	0.0752	1	-0.5866	0.00232562	-0.5002	0.00775257	0	0	0	0	-0.5105	0.137521	0	0	-0.3138	0.503804
Tb927.4.630	hypothetical protein, conserved	Mito.pathway	0.0001	1	0.0157	1	-0.36	0.0195559	-0.3444	0.0211212	0	0	0	0	-0.4901	0.15388	0	0	-0.5421	0.0206391
Tb927.6.1410	hypothetical protein, conserved	Mito.pathway	0.066	1	-0.0195	1	-0.0527	0.7975	-0.1382	0.426978	0	0	0	0	-0.4659	0.15992	0	0	0.0056	0.9907
Tb927.4.1760	hypothetical protein, conserved	Mito.pathway	-0.024	1	-0.0749	1	-0.2117	0.320575	-0.2625	0.191208	0	0	0	0	-0.462	0.181586	0	0	-1.0235	0.00205374
Tb927.10.7610	hypothetical protein, conserved	Mito.pathway	0.0538	1	-0.1248	1	-0.3717	0.01222	-0.5503	8.82097e-05	0	0	0	0	-0.5778	0.187337	0	0	1.0131	0.00909428
Tb927.11.8800	hypothetical protein, conserved	Mito.pathway	0.1231	1	-0.0491	1	-0.18	0.29633	-0.3521	0.0223647	0	0	0	0	0.4647	0.192786	0	0	-1.0878	0.000674535
Tb927.7.910	hypothetical protein, conserved	Mito.pathway	0.0454	1	-0.0941	1	-0.2234	0.167429	-0.3629	0.0148791	0	0	0	0	-0.4383	0.194438	0	0	0.1287	0.747458
Tb927.7.7440	hypothetical protein, conserved	Mito.pathway	0.141	1	-0.2681	1	-0.9155	2.8413e-08	-1.3245	8.11483e-17	0	0	0	1	-0.3548	0.205546	0	0	-0.4004	0.242116
Tb927.8.6800	hypothetical protein, conserved	Mito.pathway	0.0989	1	-0.2288	1	0.3333	0.0155499	0.0057	0.976196	0	0	0	0	0.9899	0.205628	0	0
Tb927.9.9310	hypothetical protein, conserved	Mito.pathway	0.0825	1	0.0052	1	0.1895	0.187942	0.1122	0.444949	0	0	0	0	0.3584	0.217937	0	0	-0.0663	0.855639
Tb927.6.1200	hypothetical protein, conserved	Mito.pathway	0.1228	1	0.145	1	-0.0486	0.791218	-0.0264	0.883423	0	0	0	0	-0.4305	0.225763	0	0	-0.916	5.7716e-06
Tb927.11.16530	hypothetical protein, conserved	Mito.pathway	0.1395	1	0.113	1	0.3425	0.0141424	0.3161	0.0210853	0	0	0	0	0.3829	0.234386	0	0	-0.3925	0.133157
Tb927.9.1950	hypothetical protein, conserved	Mito.pathway	0.0184	1	-0.1164	1	-0.237	0.129966	-0.3718	0.0100987	0	0	0	0	-0.4383	0.244849	0	0	0.4512	0.104298
Tb927.5.2150	hypothetical protein, conserved	Mito.pathway	0.0114	1	0.0916	1	0.0368	0.834665	0.1171	0.431196	0	0	0	0	-0.4442	0.246072	0	0	0.3545	0.124355
Tb927.10.8980	hypothetical protein, conserved	Mito.pathway	0.0718	1	-0.0628	1	-1.2675	2.90168e-21	-1.4019	2.00564e-26	0	1	0	1	-0.3292	0.25459	0	0	-0.7905	0.00979831
Tb927.8.5100	hypothetical protein, conserved	Mito.pathway	0.0628	1	-0.1027	1	0.18	0.211563	0.0145	0.93502	0	0	0	0	-0.4035	0.256612	0	0	1.2092	0.00287126
Tb927.3.3680	hypothetical protein, conserved	Mito.pathway	-0.0017	1	0.1039	1	-0.3884	0.10871	-0.2827	0.23747	0	0	0	0	-0.484	0.266773	0	0	0.5117	0.231854
Tb927.9.10070	hypothetical protein, conserved	Mito.pathway	0.1226	1	-0.1596	1	-0.1776	0.29662	-0.4596	0.00207456	0	0	0	0	-0.2987	0.266992	0	0	-1.1224	3.56869e-05
Tb927.11.10720	hypothetical protein, conserved	Mito.pathway	0.002	1	-0.0588	1	0.4202	0.00227314	0.3595	0.00898961	0	0	0	0	-0.3902	0.268882	0	0	0.2834	0.377952
Tb927.10.1930	hypothetical protein, conserved	Mito.pathway	0.1202	1	-0.0566	1	0.0581	0.743779	-0.1186	0.449894	0	0	0	0	-0.4016	0.272862	0	0	-0.8187	0.000815625
Tb927.3.4030	hypothetical protein, conserved	Mito.pathway	0.041	1	0.0337	1	0.4914	0.000114145	0.4841	0.000119584	0	0	0	0	0.3907	0.273431	0	0	0.4258	0.276058
Tb927.10.9970	hypothetical protein, conserved	Mito.pathway	0.002	1	0.0755	1	0.2786	0.0519913	0.3522	0.00982604	0	0	0	0	-0.3771	0.29308	0	0	0.3401	0.426043
Tb927.6.4070	hypothetical protein, conserved	Mito.pathway	-0.0477	1	-0.047	1	0.0215	0.90744	0.0222	0.902969	0	0	0	0	0.3414	0.302276	0	0	-1.4265	5.3964e-06
Tb927.3.2670	hypothetical protein, conserved	Mito.pathway	-0.003	1	0.0113	1	0.3242	0.0349162	0.3386	0.0232401	0	0	0	0	0.9723	0.304918	0	0	-1.2377	1.39547e-06
Tb927.10.10120	hypothetical protein, conserved	Mito.pathway	0.0284	1	0.0585	1	0.2681	0.0421498	0.2983	0.0188322	0	0	0	0	0.3115	0.309747	0	0	-0.4098	0.105827
Tb927.7.5110	hypothetical protein, conserved	Mito.pathway	0.0401	1	0.0319	1	0.1072	0.543038	0.099	0.558247	0	0	0	0	-0.3529	0.335267	0	0	-0.5834	0.0304761
Tb927.5.3300	hypothetical protein, conserved	Mito.pathway	0.0011	1	0.0374	1	-0.1526	0.416647	-0.1162	0.526915	0	0	0	0	-0.5002	0.338168	0	0	-0.8716	0.00359015
Tb927.11.9570	hypothetical protein, conserved	Mito.pathway	0.1814	1	-0.1134	1	-0.6689	4.72278e-07	-0.9637	4.99613e-14	0	0	0	0	-0.3401	0.341688	0	0	-2.3195	1.2972e-14
Tb927.10.11770	hypothetical protein, conserved	Mito.pathway	-0.0002	1	-0.1219	1	0.1565	0.315614	0.0348	0.842866	0	0	0	0	0.4761	0.343841	0	0	0.0378	0.909954
Tb927.10.7910	hypothetical protein, conserved	Mito.pathway	0.0217	1	0.1592	1	-0.0357	0.86389	0.102	0.573908	0	0	0	0	0.8074	0.347723	0	0	-1.248	0.00067575
Tb927.6.1890	hypothetical protein, conserved	Mito.pathway	-0.0811	1	0.1575	1	0.4313	0.0024922	0.67	8.0412e-07	0	0	0	0	0.2904	0.371165	0	0	-0.7955	0.00284892
Tb927.11.12160	hypothetical protein, conserved	Mito.pathway	-0.0817	1	0.2116	1	-0.4958	0.00152192	-0.2023	0.218718	0	0	0	0	-0.3292	0.390315	0	0	-0.9492	0.00901032
Tb927.5.2810	hypothetical protein, conserved	Mito.pathway	-0.1145	1	0.0923	1	-0.046	0.831804	0.1609	0.373258	0	0	0	0	0.5018	0.391579	0	0	1.0571	0.00021307
Tb927.8.2470	hypothetical protein, conserved	Mito.pathway	0.0187	1	0.0704	1	-0.5958	6.98818e-05	-0.544	0.000229607	0	0	0	0	0.3984	0.391914	0	0	-1.2429	8.3763e-06
Tb927.1.4230	hypothetical protein, conserved	Mito.pathway	-0.1708	1	0.1976	1	0.1458	0.342906	0.5143	9.38411e-05	0	0	0	0	0.2166	0.406072	0	0	-0.0113	0.975423
Tb927.3.2010	hypothetical protein, conserved	Mito.pathway	0.0005	1	-0.1152	1	0.0246	0.894474	-0.091	0.562614	0	0	0	0	0.2388	0.413507	0	0	-0.2094	0.417002
Tb927.10.4550	hypothetical protein, conserved	Mito.pathway	0.0513	1	-0.0609	1	-0.4616	0.0116527	-0.5737	0.000969656	0	0	0	0	0.6951	0.419423	0	0	-0.8405	0.0294695
Tb927.11.1700	hypothetical protein, conserved	Mito.pathway	-0.0018	1	-0.0656	1	-0.4672	0.00105665	-0.5309	0.000121657	0	0	0	0	-0.3147	0.423266	0	0	-0.7961	0.00314058
Tb927.10.4850	hypothetical protein, conserved	Mito.pathway	-0.0088	1	-0.1193	1	-0.0779	0.631868	-0.1882	0.185067	0	0	0	0	0.3918	0.42557	0	0	-1.0772	0.00299416
Tb927.9.3540	hypothetical protein, conserved	Mito.pathway	-0.13	1	-0.1849	1	-0.4713	0.00408439	-0.5261	0.000987247	0	0	0	0	-0.2793	0.425756	0	0	-0.7098	0.0489695
Tb927.7.2990	hypothetical protein, conserved	Mito.pathway	-0.043	1	0.036	1	-0.4401	0.00166509	-0.361	0.0093839	0	0	0	0	0.2774	0.433796	0	0	0.6205	0.00673672
Tb927.9.13580	hypothetical protein, conserved	Mito.pathway	-0.0474	1	0.0247	1	-0.5776	8.3387e-06	-0.5054	7.71877e-05	0	0	0	0	-0.364	0.439927	0	0	-0.9962	0.00252229
Tb927.7.2690	hypothetical protein, conserved	Mito.pathway	-0.0471	1	-0.2915	1	0.065	0.788497	-0.1792	0.388851	0	0	0	0	-0.2951	0.442074	0	0	-0.0324	0.941767
Tb927.7.5440	hypothetical protein, conserved	Mito.pathway	0.06	1	0.0161	1	0.1611	0.244722	0.1172	0.395679	0	0	0	0	-0.3696	0.462593	0	0	0.5464	0.120075
Tb927.10.9810	hypothetical protein, conserved	Mito.pathway	-0.0829	1	-0.0871	1	-0.9218	1.23785e-12	-0.9259	4.36578e-13	0	0	0	0	-0.2345	0.472288	0	0	-2.3383	2.13971e-18
Tb927.2.2210	hypothetical protein, conserved	Mito.pathway	-0.0871	1	0.0101	1	0.1329	0.473042	0.2302	0.171278	0	0	0	0	0.2821	0.474919	0	0	0.5257	0.14886
Tb927.10.10780	hypothetical protein, conserved	Mito.pathway	-0.0619	1	-0.1359	1	-0.0683	0.713048	-0.1422	0.386456	0	0	0	0	0.3918	0.47539	0	0	-0.5371	0.0698541
Tb927.11.7250	hypothetical protein, conserved	Mito.pathway	0.0324	1	0.0896	1	-0.343	0.0274723	-0.2857	0.0612805	0	0	0	0	-0.2775	0.47949	0	0	-0.9518	0.00122369
Tb927.8.4240	hypothetical protein, conserved	Mito.pathway	0.0566	1	-0.0032	1	0.2174	0.176879	0.1577	0.327306	0	0	0	0	0.2546	0.482926	0	0	1.3309	1.48805e-05
Tb927.5.530	hypothetical protein, conserved	Mito.pathway	-0.0067	1	0.0593	1	0.3031	0.0502062	0.3693	0.0125194	0	0	0	0	0.24	0.490314	0	0	0.5992	0.0579009
Tb927.10.3590	hypothetical protein, conserved	Mito.pathway	-0.0498	1	0.0651	1	0.1989	0.165722	0.3139	0.0180684	0	0	0	0	0.1916	0.504453	0	0	-0.7239	0.00276539
Tb927.5.4080	hypothetical protein, conserved	Mito.pathway	0.0057	1	-0.027	1	-0.192	0.192778	-0.2245	0.108697	0	0	0	0	0.2845	0.505058	0	0	-0.2837	0.336069
Tb927.10.5400	hypothetical protein, conserved	Mito.pathway	0.0635	1	0.0691	1	0.29	0.0395746	0.2956	0.0305357	0	0	0	0	0.2314	0.50972	0	0	0.8696	0.00305723
Tb927.11.11380	hypothetical protein, conserved	Mito.pathway	0.1572	1	0.2793	1	-0.4509	0.0209463	-0.3287	0.0936501	0	0	0	0	-0.1488	0.549641	0	0	-0.8924	1.97733e-05
Tb927.7.1080	hypothetical protein, conserved	Mito.pathway	-0.1007	1	-0.1246	1	0.0928	0.586438	0.069	0.683094	0	0	0	0	-0.1976	0.602704	0	0	-0.3759	0.160856
Tb927.3.1730	hypothetical protein, conserved	Mito.pathway	0.0677	1	-0.137	1	-0.0118	0.953048	-0.2165	0.162819	0	0	0	0	-0.2109	0.604033	0	0	-0.6157	0.0306876
Tb927.11.13910	hypothetical protein, conserved	Mito.pathway	0.0353	1	-0.1211	1	-0.1779	0.303938	-0.3341	0.032143	0	0	0	0	0.4626	0.609521	0	0	-1.5823	1.21645e-07
Tb927.9.6910	hypothetical protein, conserved	Mito.pathway	0.0499	1	-0.0007	1	-0.4674	0.00539203	-0.5179	0.00136044	0	0	0	0	0.6378	0.633616	0	0	-0.6915	0.0803645
Tb927.11.13510	hypothetical protein, conserved	Mito.pathway	0.0531	1	0.0509	1	-0.6737	2.51549e-05	-0.6757	1.12004e-05	0	0	0	0	-0.1297	0.659673	0	0	-1.9542	1.24868e-10
Tb927.10.11520	hypothetical protein, conserved	Mito.pathway	0.0807	1	-0.2077	1	-0.4055	0.00252692	-0.6939	4.16821e-08	0	0	0	0	-0.1424	0.683482	0	0	-1.5594	3.84165e-06
Tb927.11.6470	hypothetical protein, conserved	Mito.pathway	0.0428	1	-0.4173	1	-0.277	0.116132	-0.737	3.23021e-06	0	0	0	0	0.4782	0.689038	0	0	-1.7159	4.48387e-05
Tb927.7.5280	hypothetical protein, conserved	Mito.pathway	0.0395	1	-0.0231	1	0.4622	0.00074778	0.3997	0.00355247	0	0	0	0	-0.1617	0.690079	0	0	0.8457	0.0084801
Tb927.1.1610	hypothetical protein, conserved	Mito.pathway	-0.0989	1	-0.069	1	-0.152	0.407457	-0.1221	0.497315	0	0	0	0	-0.2042	0.70713	0	0	0.3222	0.351212
Tb927.9.11350	hypothetical protein, conserved	Mito.pathway	-0.0235	1	-0.0022	1	-0.1117	0.516617	-0.0903	0.589452	0	0	0	0	-0.1345	0.711112	0	0	-0.0662	0.854069
Tb927.10.760	hypothetical protein, conserved	Mito.pathway	0.1474	1	0.0309	1	-0.0756	0.667987	-0.192	0.204011	0	0	0	0	-0.2969	0.715007	0	0	-1.3234	2.16086e-05
Tb927.10.9280	hypothetical protein, conserved	Mito.pathway	-0.0186	1	0.1166	1	0.2804	0.0574609	0.4157	0.00272966	0	0	0	0	0.0718	0.720978	0	0	0.1907	0.50259
Tb927.8.4930	hypothetical protein, conserved	Mito.pathway	0.0478	1	-0.2436	1	-0.0304	0.867076	-0.3218	0.0226161	0	0	0	0	-0.144	0.730216	0	0	-0.4724	0.0852311
Tb927.4.2580	hypothetical protein, conserved	Mito.pathway	-0.0035	1	0.3543	1	0.4114	0.0247414	0.7692	5.72795e-06	0	0	0	0	-0.2142	0.731943	0	0	0.7603	0.0118797
Tb927.4.3660	hypothetical protein, conserved	Mito.pathway	-0.1125	1	-0.0796	1	-0.3079	0.0533624	-0.2749	0.0796817	0	0	0	0	-0.1584	0.783549	0	0	-0.2796	0.28896
Tb927.11.9150	hypothetical protein, conserved	Mito.pathway	0.0569	1	0.092	1	0.3416	0.026644	0.3769	0.011451	0	0	0	0	0.1204	0.791722	0	0	1.0739	0.00309544
Tb927.11.1290	hypothetical protein, conserved	Mito.pathway	0.0256	1	-0.0734	1	0.2822	0.071226	0.1833	0.249898	0	0	0	0	0.051	0.792654	0	0	0.4005	0.113707
Tb927.8.1770	hypothetical protein, conserved	Mito.pathway	0.014	1	0.103	1	-0.3612	0.00502259	-0.2721	0.0348673	0	0	0	0	-0.2362	0.804035	0	0	-0.1504	0.578779
Tb927.11.4810	hypothetical protein, conserved	Mito.pathway	-0.0744	1	0.0867	1	-0.4359	0.0121114	-0.2747	0.117516	0	0	0	0	0.1519	0.805762	0	0	-0.788	0.089962
Tb927.9.2270	hypothetical protein, conserved	Mito.pathway	0.0981	1	-0.0392	1	0.1773	0.26688	0.0401	0.823399	0	0	0	0	-0.1313	0.8071	0	0	-0.4572	0.0976767
Tb927.11.13710	hypothetical protein, conserved	Mito.pathway	-0.0002	1	0.0254	1	-0.7913	4.23519e-08	-0.7656	6.39473e-08	0	0	0	0	-0.0101	0.838109	0	0	-1.8902	1.18042e-07
Tb927.11.240	hypothetical protein, conserved	Mito.pathway	0.0504	1	0.1731	1	0.2225	0.242635	0.3453	0.0495768	0	0	0	0	0.0621	0.853052	0	0	-0.0008	0.999048
Tb927.10.9000	hypothetical protein, conserved	Mito.pathway	0.03	1	-0.0116	1	0.4661	0.000440706	0.4246	0.00129509	0	0	0	0	0.0398	0.878394	0	0	0.3819	0.289629
Tb927.10.6170	hypothetical protein, conserved	Mito.pathway	0.0216	1	-0.0867	1	0.1518	0.304202	0.0436	0.788604	0	0	0	0	-0.0247	0.885468	0	0	0.4651	0.168978
Tb927.7.3100	hypothetical protein, conserved	Mito.pathway	-0.1416	1	-0.0734	1	-0.0868	0.609896	-0.0186	0.920849	0	0	0	0	-0.1047	0.898107	0	0	-0.7074	0.00175267
Tb927.11.1400	hypothetical protein, conserved	Mito.pathway	-0.0336	1	0.1395	1	0.3862	0.00856256	0.5593	6.13514e-05	0	0	0	0	0.0144	0.906707	0	0	0.4847	0.144182
Tb927.6.2380	hypothetical protein, conserved	Mito.pathway	0.0385	1	-0.0684	1	0.4726	0.000704496	0.3658	0.00943623	0	0	0	0	0.0496	0.9145	0	0	-1.6798	6.60425e-09
Tb927.2.5930	hypothetical protein, conserved	Mito.pathway	-0.0085	1	-0.0465	1	-0.0724	0.651317	-0.1104	0.450092	0	0	0	0	0.0272	0.928385	0	0	-0.8711	0.00030688
Tb927.9.7020	hypothetical protein, conserved	Mito.pathway	-0.0529	1	0.0606	1	-0.0045	0.986362	0.109	0.585388	0	0	0	0	0.0676	0.936852	0	0	-0.3332	0.283819
Tb927.11.11620	hypothetical protein, conserved	Mito.pathway	-0.1484	1	-0.1287	1	-0.4212	0.0021796	-0.4014	0.00313485	0	0	0	0	-0.0291	0.941715	0	0	-0.2738	0.591424
Tb927.10.5540	hypothetical protein, conserved	Mito.pathway	-0.072	1	-0.0509	1	0.0823	0.663674	0.1034	0.554774	0	0	0	0	0.0342	0.945202	0	0	-0.4509	0.127297
Tb927.9.1380	hypothetical protein, conserved	Mito.pathway	-0.0235	1	-0.0499	1	-0.735	2.57001e-08	-0.7613	4.45696e-09	0	0	0	0	-0.0816	0.956058	0	0	-0.9158	6.64436e-05
Tb927.3.1720	hypothetical protein, conserved	Mito.pathway	-0.0799	1	0.0986	1	0.2304	0.191361	0.409	0.0113727	0	0	0	0	-0.0058	0.965592	0	0	-0.5345	0.107431
Tb927.3.2370	hypothetical protein, conserved	Mito.pathway	-0.0146	1	-0.1002	1	-0.6739	1.93739e-05	-0.7595	7.334e-07	0	0	0	0	0.0772	0.985052	0	0	-1.5721	2.12566e-05
Tb927.7.640	hypothetical protein, conserved	Mito.pathway	0.0388	1	0.2548	1	-0.2208	0.230621	-0.0047	0.984616	0	0	0	0	-0.0116	0.991141	0	0	-0.159	0.743288
Tb927.10.2300	hypothetical protein, conserved	Mito.pathway	-0.1153	1	-0.0688	1	-0.5117	0.00283955	-0.4651	0.00586071	0	0	0	0	-0.0649	0.991444	0	0	-0.081	0.827678
Tb927.11.1950	hypothetical protein, conserved	Mito.pathway	-0.0341	1	0.1219	1	-0.5399	0.0018685	-0.3838	0.0262066	0	0	0	0	0.0229	1	0	0	0.3874	0.193603
Tb927.9.3410	hypothetical protein, conserved	Mito.pathway	0.2002	1	-0.2411	1	-0.2952	0.11111	-0.7364	7.88414e-06	0	0	0	0			0	0	-0.5194	0.15973
Tb927.9.6620	hypothetical protein, conserved	Mito.pathway	0.0569	1	-0.0266	1	-0.2575	0.128988	-0.3408	0.0315255	0	0	0	0			0	0	-1.9799	1.00354e-17
Tb927.6.3350	hypothetical protein, conserved (YCF45-like)	Mito.pathway	0.0953	1	0.0684	1	0.2406	0.118759	0.2137	0.155682	0	0	0	0	1.0854	6.47316e-05	1	0	0.0277	0.963999
Tb927.7.3810	hypothetical protein, conserved, , 2 Cold-shock domains	Mito.pathway	0.05	1	-0.0432	1	-0.3594	0.0195605	-0.4525	0.0021081	0	0	0	0	0.2821	0.41003	0	0	-1.1222	1.2536e-06
Tb927.3.4210	hypothetical protein, conserved, dsRNA binding domain	Mito.pathway	-0.0167	1	0.02	1	0.5641	0.000184995	0.6008	5.15637e-05	0	0	0	0	0.364	0.355146	0	0	1.3201	2.19639e-05
Tb927.10.14020	hypothetical protein, conserved, in mitochondrion	Mito.pathway	0.0362	1	-0.1033	1	-0.3923	0.00833357	-0.5316	0.000171995	0	0	0	0	-0.1633	0.760837	0	0	0.0931	0.773277
Tb927.4.720	hypothetical protein, conserved, no clear yeast or human matches	Mito.pathway	0.0058	1	0.3115	1	-1.0823	1.57502e-12	-0.7765	3.31936e-07	0	1	0	0	-0.7661	0.00151909	0	0	-1.9331	1.51466e-09
Tb927.11.4330	hypothetical protein, conserved, no clear yeast or human matches	Mito.pathway	-0.0146	1	-0.1302	1	-0.7055	9.35612e-05	-0.821	2.62688e-06	0	0	0	0	0.2798	0.842788	0	0	-0.8457	0.0325168
Tb927.10.6200	hypothetical protein, conserved, no clear yeast or human matches	Mito.pathway	-0.194	1	-0.0826	1	-0.5033	0.00150455	-0.3919	0.0138388	0	0	0	0	-0.0043	0.985365	0	0	-3.6148	8.82492e-22
Tb927.11.4870	hypothetical protein, conserved, no clear yeast or human matches, domain of unknown funciton	Mito.pathway	0.0649	1	-0.1464	1	-1.1828	5.35519e-16	-1.394	1.46004e-22	0	1	0	1	0.0607	0.964149	0	0	-2.0258	9.89968e-10
Tb927.9.15270	hypothetical protein, conserved, only match is to hypothetical protein ACA1_387870 [Acanthamoeba castellanii str. Neff]	Mito.pathway	-0.0466	1	0.0293	1	-0.1724	0.290237	-0.0964	0.558967	0	0	0	0	-0.3715	0.390219	0	0	-0.3865	0.146957
Tb927.11.4320	hypothetical protein, conserved, PF02622 DUF179, Uncharacterized ACR, COG1678	Mito.pathway	0.0899	1	-0.0799	1	-0.0357	0.831618	-0.2053	0.121895	0	0	0	0	0.2738	0.43892	0	0	-0.6405	0.00909428
Tb927.1.5000	hypothetical protein, conserved, possibly mitochondrial, no yeast or human match	Mito.pathway	-0.101	1	-0.1009	1	-0.3961	0.00375873	-0.396	0.0031611	0	0	0	0	-0.3659	0.483217	0	0	-1.183	3.67843e-06
Tb927.11.5820	hypothetical protein, conserved, probably in mitochondrion, Inhibitor of apoptosis-promoting Bax1, putative	Mito.pathway	0.0308	1	-0.1292	1	-0.7049	2.68852e-08	-0.8648	2.95347e-12	0	0	0	0	-0.4679	0.138839	0	0	-0.8852	0.000110188
Tb927.6.1860	hypothetical protein, conserved, prokaryotic ribosome recycling factor domain, no Sc match	Mito.pathway	0.0424	1	-0.0096	1	-0.6062	4.93307e-05	-0.6581	5.53766e-06	0	0	0	0	-0.873	0.0229729	0	0	-2.3073	4.78e-13
Tb927.10.3770	hypothetical protein, conserved,predicted TPR repeat protein	Mito.pathway	0.0482	1	0.3623	1	-0.2863	0.154953	0.0279	0.908661	0	0	0	0	-0.5125	0.155693	0	0	-0.7758	0.00611967
Tb927.4.2440	hypothetical protein, very weak match to yeast ribosomal protein RSM23	Mito.pathway	-0.116	1	-0.0433	1	-0.4077	0.00389451	-0.3349	0.0169353	0	0	0	0	-0.1568	0.735372	0	0	-0.7195	0.00653267
Tb927.1.790	hypothetical transmembrane protein, conserved	Mito.pathway	-0.0207	1	0.1358	1	-0.0149	0.934492	0.1417	0.339039	0	0	0	0	0.2179	0.676262	0	0	-0.2334	0.31169
Tb927.5.500	in situ HA-tagged protein colocalizes with mitochondrion (TRitrypDB comment)	Mito.pathway	0.0313	1	0.0472	1	0.1453	0.37233	0.1612	0.298735	0	0	0	0	-0.0262	0.982539	0	0	1.6847	3.14072e-09
Tb927.8.7170	inositol polyphosphate 1-phosphatase, putative	Mito.pathway	-0.0213	1	-0.1723	1	-0.6179	6.55212e-06	-0.7688	7.8526e-09	0	0	0	0	-0.1078	0.645667	0	0	-1.2447	7.91661e-06
Tb927.5.3350	iron superoxide dismutase, putative	Mito.pathway	-0.0276	1	0.02	1	-1.5746	6.75208e-35	-1.5268	6.57099e-34	0	1	0	1	-1.5312	4.26402e-08	0	1	-0.485	0.0769954
Tb927.9.11720	iron-sulfur cluster assembly protein ISCU	Mito.pathway	-0.1924	1	-0.0425	1	-0.7213	4.4359e-09	-0.5714	3.25448e-06	0	0	0	0	-0.6758	0.0386322	0	0	0.4048	0.167995
Tb927.10.12000	iron-sulfur cluster assembly protein, ISD11, needed foraconitatase, fumarase & thiolation of mitochodrial and cytosolic tRNA	Mito.pathway	-0.0945	1	0.0593	1	-0.8575	3.81238e-08	-0.7036	4.79983e-06	0	0	0	0	-0.567	0.0834684	0	0	-0.2156	0.455337
Tb927.8.5540	ISA1 mitochondrial Iron-Sulfur cluster biosynthesis	Mito.pathway	-0.1103	1	-0.1626	1	-0.3472	0.0308229	-0.3995	0.0099401	0	0	0	0	0.069	0.91313	0	0	-1.1588	0.000157109
Tb927.6.2790	L-threonine 3-dehydrogenase, putative	Mito.pathway	-0.0202	1	-0.0007	1	-0.5746	3.10861e-05	-0.555	4.7487e-05	0	0	0	0	-1.1329	0.00299511	0	1	-2.5492	1.30123e-25
Tb927.3.4920	LETM1 and EF-hand domain-containing protein 1, inner mitochondrial membrane?	Mito.pathway	-0.0566	1	-0.0094	1	-0.3331	0.0244663	-0.2859	0.0501578	0	0	0	0	0.2774	0.470596	0	0
Tb927.8.630	lipoate-protein ligase, lipoyltransferase, lipoate biosynthesis protein, putative	Mito.pathway	0.0655	1	-0.1873	1	-0.472	0.000902723	-0.7248	8.03526e-08	0	0	0	0	0.513	0.10053	0	0	-1.0454	1.29312e-05
Tb927.11.9390	lipoate-protein ligase, putative,lipoyltransferase, putative	Mito.pathway	-0.181	1	-0.1555	1	-0.246	0.196873	-0.2204	0.242153	0	0	0	0	-0.1568	0.615267	0	0	-0.7286	0.0146722
Tb927.9.9840	lipoic acid containing carrier protein, putative	Mito.pathway	0.0284	1	-0.0415	1	-1.0891	3.3854e-16	-1.1589	5.80831e-19	0	1	0	1	-1.3884	8.70041e-08	0	1	-0.8674	0.00168493
Tb927.11.15470	methionyl-tRNA formyltransferase	Mito.pathway	-0.0024	1	-0.0604	1	0.6308	2.14087e-06	0.573	1.68386e-05	0	0	0	0	0.9486	0.116698	0	0	-0.2566	0.334752
Tb927.8.5420	methyltransferase domain containing protein, putative	Mito.pathway	0.0547	1	-0.1467	1	-0.1253	0.489069	-0.3266	0.0380226	0	0	0	0	-0.725	0.0233496	0	0	-0.8867	0.00113817
Tb927.10.5050	Mitochondrial ATP synthase epsilon subunit, putative	Mito.pathway	0.0132	1	-0.0479	1	-1.0459	1.71109e-11	-1.1069	3.33424e-13	0	1	0	1	-0.3959	0.256021	0	0	-1.418	6.71985e-06
Tb927.11.6250	Mitochondrial ATP synthase subunit, putative	Mito.pathway	-0.001	1	-0.3459	1	-0.7545	2.98345e-08	-1.0994	8.23619e-17	0	0	0	1	-1.5735	1.0136e-09	0	1	-2.9677	1.85282e-28
Tb927.10.8030	Mitochondrial ATP synthase subunit, putative	Mito.pathway	0.0197	1	-0.0949	1	-1.1302	1.89229e-21	-1.2448	1.64944e-26	0	1	0	1	-1.4383	2.33618e-08	0	1	-1.7604	7.2281e-09
Tb927.7.840	Mitochondrial ATP synthase subunit, putative	Mito.pathway	0.0178	1	-0.1386	1	-1.1977	6.02727e-20	-1.354	6.61852e-26	0	1	0	1	-1.3548	2.7054e-08	0	1	-2.373	7.49036e-14
Tb927.3.2180	Mitochondrial ATP synthase subunit, putative	Mito.pathway	-0.1157	1	0.0293	1	-1.0382	1.42189e-16	-0.8932	8.8054e-13	0	1	0	0	-0.9132	0.000312878	0	0	-1.5323	2.94937e-10
Tb927.5.2930	Mitochondrial ATP synthase subunit, putative	Mito.pathway	0.087	1	-0.0647	1	-1.0896	1.09965e-19	-1.2412	1.09913e-25	0	1	0	1	-0.8262	0.00398395	0	0	-1.6754	1.5878e-15
Tb927.3.1690	Mitochondrial ATP synthase subunit, putative	Mito.pathway	-0.1118	1	-0.004	1	-0.9059	3.44359e-11	-0.7981	4.53481e-09	0	0	0	0	-0.7131	0.00739403	0	0	-2.0424	9.0615e-14
Tb927.2.3610	Mitochondrial ATP synthase subunit, putative	Mito.pathway	0.0282	1	-0.0128	1	-0.6188	5.77135e-07	-0.6597	5.08544e-08	0	0	0	0	-0.6712	0.0420298	0	0	-1.0767	1.22898e-05
Tb927.5.3090	Mitochondrial ATP synthase subunit, putative	Mito.pathway	0.0347	1	-0.0134	1	-1.2469	3.62132e-18	-1.295	4.75056e-20	0	1	0	1	-0.6171	0.0602633	0	0	-1.0497	0.00267601
Tb927.10.520	Mitochondrial ATP synthase subunit, putative	Mito.pathway	-0.0703	1	-0.032	1	-0.7428	3.10677e-08	-0.7043	1.22071e-07	0	0	0	0	-0.6439	0.108671	0	0	-0.9814	3.0745e-05
Tb927.8.3320	Mitochondrial ATP synthase subunit, putative	Mito.pathway	0.0092	1	0.2722	1	-0.2595	0.145239	0.0035	0.988565	0	0	0	0	-0.5395	0.118232	0	0	-0.1532	0.602836
Tb927.11.1270	Mitochondrial ATP synthase subunit, putative	Mito.pathway	0.0897	1	-0.1234	1	-0.8139	3.50821e-12	-1.0269	2.65221e-19	0	0	0	1	-0.394	0.134699	0	0	-2.6267	6.31419e-21
Tb927.4.3450	Mitochondrial ATP synthase subunit, putative	Mito.pathway	-0.0316	1	-0.087	1	-0.8737	2.97553e-08	-0.929	2.20176e-09	0	0	0	0	-0.3659	0.212151	0	0	-2.1734	3.28863e-14
Tb927.3.2880	Mitochondrial ATP synthase subunit, putative	Mito.pathway	0.0216	1	-0.1283	1	-0.9368	1.15606e-10	-1.0867	1.99076e-14	0	0	0	1	-0.2379	0.569344	0	0	-1.159	0.000162763
Tb927.4.3300	mitochondrial ATP-dependent zinc metallopeptidase, putative	Mito.pathway	0.1191	1	-0.1472	1	0.6735	7.07425e-08	0.4073	0.00157515	0	0	0	0	-0.035	0.929362	0	0	-0.6023	0.0195755
Tb927.10.7620	mitochondrial ATP-dependent zinc metallopeptidase, putative,metallo-peptidase, Clan MA(E) Family M41	Mito.pathway	0.0637	1	0.0022	1	0.1147	0.473899	0.0532	0.749347	0	0	0	0	0.364	0.280533	0	0	-0.5866	0.154549
Tb927.8.1850	mitochondrial calcium uptake 1 MICU1	Mito.pathway	0.0189	1	-0.1019	1	-0.1609	0.343733	-0.2816	0.0684399	0	0	0	0	0.1124	0.72003	0	0	-0.5403	0.0337588
Tb927.7.7080	mitochondrial glycoprotein-like protein	Mito.pathway	-0.0705	1	0.1147	1	-0.1759	0.264003	0.0093	0.963138	0	0	0	0	0.2091	0.589133	0	0	0.1212	0.69827
Tb927.11.5530	Mitochondrial LSU-associated	Mito.pathway	-0.024	1	0.0659	1	0.0791	0.679145	0.1691	0.315415	0	0	0	0	0.7999	0.0138046	0	0	-1.2286	7.69502e-05
Tb927.11.8040	Mitochondrial LSU-associated	Mito.pathway	-0.065	1	0.192	1	-0.0073	0.973897	0.2497	0.119671	0	0	0	0	0.7225	0.170104	0	0	-0.4335	0.207004
Tb927.11.16990	Mitochondrial LSU-associated, 50S ribosome-binding GTPase	Mito.pathway	-0.0843	1	0.0715	1	0.3138	0.044602	0.4698	0.00141964	0	0	0	0	0.5695	0.301507	0	0	0.3832	0.11009
Tb927.10.9860	Mitochondrial N(5)-glutamine methyltransferase MTQ1, putative	Mito.pathway	-0.1163	1	-0.1574	1	0.0953	0.587186	0.0543	0.762719	0	0	0	0	0.2265	0.517572	0	0	-0.9392	0.0015574
Tb927.6.2180	Mitochondrial SSU-associated	Mito.pathway	-0.1179	1	0.0308	1	-0.9084	3.33648e-07	-0.7596	1.44335e-05	0	0	0	0	-0.2916	0.406072	0	0	-1.5771	0.00018182
Tb927.7.5820	Monooxygenase, putative	Mito.pathway	-0.0265	1	-0.0136	1	0.0017	0.992701	0.0147	0.938116	0	0	0	0	0.6182	0.0292637	0	0	-1.0239	7.67134e-05
Tb927.11.6320	MRB1-associated protein???	Mito.pathway	0.0312	1	0.0773	1	-0.1505	0.329471	-0.1043	0.497708	0	0	0	0	-0.2193	0.538229	0	0	-0.4008	0.124944
Tb927.4.2520	NAD dependent deacetylase SIR2RP3, nicotinic acid mononucleotide 5,6-dimethylbenzimidazole (cobb) protein	Mito.pathway	0.0955	1	-0.0986	1	-0.3956	0.036507	-0.5895	0.000807303	0	0	0	0	-0.7226	0.0164007	0	0	0.2977	0.269726
Tb927.8.3140	NAD dependent deacetylase, putative, SIR2RP2	Mito.pathway	0.035	1	-0.0188	1	0.0967	0.622735	0.043	0.83299	0	0	0	0	-0.0725	0.743248	0	0	-0.5914	0.0488489
Tb927.7.4440	NAD dependent epimerase/dehydratase family, putative	Mito.pathway	0.0387	1	-0.1054	1	0.0844	0.655173	-0.0596	0.750867	0	0	0	0	0.4049	0.505574	0	0	-0.4225	0.153232
Tb927.1.730	NADH-ubiquinone oxidoreductase complex I subunit, putative	Mito.pathway	0.0542	1	-0.1158	1	-0.3398	0.0156721	-0.5097	0.000119358	0	0	0	0	-0.725	0.0141989	0	0	-0.4965	0.0627745
Tb927.4.440	NADH-ubiquinone oxidoreductase complex I subunit, putative	Mito.pathway	0.0108	1	-0.2432	1	0.9437	2.01721e-11	0.6897	1.94652e-06	0	0	0	0	1.1699	0.200245	0	0	0.0909	0.856429
Tb927.8.5560	NADH-ubiquinone oxidoreductase complex I subunit, putative	Mito.pathway	0.0692	1	-0.0555	1	0.0548	0.745772	-0.0698	0.657435	0	0	0	0	0.2265	0.520143	0	0	-0.3894	0.130732
Tb927.3.3660	NADH-ubiquinone oxidoreductase complex I subunit, putative	Mito.pathway	0.0119	1	-0.0377	1	-0.5944	5.6729e-05	-0.644	6.95859e-06	0	0	0	0	-0.0439	0.784453	0	0	-1.6986	1.62549e-08
Tb927.8.2530	NADH-ubiquinone oxidoreductase complex I subunit, putative	Mito.pathway	-0.0113	1	-0.1048	1	-0.3404	0.0632136	-0.4339	0.0123106	0	0	0	0	0.1738	0.827245	0	0	1.0248	0.000310533
Tb927.10.1160	NADH-ubiquinone oxidoreductase complex I subunit, putative	Mito.pathway	-0.0522	1	-0.0813	1	0.0743	0.714518	0.0453	0.824498	0	0	0	0	0.1699	0.900019	0	0	-1.0222	0.00111446
Tb927.7.1720	NFU1	Mito.pathway	-0.0893	1	-0.0208	1	-0.5535	0.000544896	-0.485	0.00212798	0	0	0	0	0.0649	0.823095	0	0	-1.0584	4.43057e-05
Tb927.10.11160	NFU2	Mito.pathway	0.0023	1	-0.142	1	-0.7924	9.99971e-09	-0.9366	3.04523e-12	0	0	0	0	-0.0831	0.699166	0	0	-1.682	5.1942e-11
Tb927.10.5290	NFU3	Mito.pathway	0.0365	1	-0.0504	1	-0.3818	0.0101322	-0.4687	0.000967725	0	0	0	0	0.4803	0.249244	0	0	-0.961	0.023114
Tb927.7.7330	oxidoreductase, putative	Mito.pathway	-0.0666	1	0.068	1	0.1466	0.340306	0.2812	0.0427116	0	0	0	0	-0.3921	0.313477	0	0	-0.3456	0.254636
Tb927.7.7410	oxidoreductase, putative	Mito.pathway	0.0411	1	0.0097	1	0.0805	0.653514	0.0492	0.784011	0	0	0	0	-0.2413	0.400208	0	0	-0.843	0.000775673
Tb927.9.7190	oxidoreductase, putative	Mito.pathway	-0.2086	1	-0.017	1	-0.4307	0.00123955	-0.239	0.0843216	0	0	0	0	0.1084	0.716223	0	0	-0.6678	0.0139457
Tb927.6.2420	p22 protein precursor, interacts with UBP1 in T. cruzi	Mito.pathway	0.0591	1	0.0238	1	-0.9281	2.79579e-13	-0.9633	1.38058e-14	0	0	0	0	-1.3328	6.93341e-05	0	1	-1.7376	5.0607e-15
Tb927.7.3470	p22 protein precursor, putative	Mito.pathway	-0.0751	1	-0.0994	1	-0.8931	5.45482e-08	-0.9173	1.09781e-08	0	0	0	0	-0.1665	0.673609	0	0	-0.3456	0.355183
Tb927.10.10160	pentatricopeptide repeat domain containing protein, putative	Mito.pathway	0.0065	1	0.2201	1	0.2517	0.137089	0.4654	0.00252374	0	0	0	0	0.0854	0.816327	0	0
Tb927.10.430	peroxidase, putative	Mito.pathway	-0.019	1	-0.0559	1	-0.7249	1.45789e-07	-0.7617	1.83439e-08	0	0	0	0	-0.2126	0.516668	0	0	-2.0936	5.03509e-14
Tb927.1.740	phosphatidylinositol-4-phosphate 5-kinase related	Mito.pathway	0.0387	1	0.0184	1	-0.3457	0.0251117	-0.3658	0.01373	0	0	0	0	0.0759	0.981225	0	0	-0.5166	0.0296243
Tb927.11.9900	phytoene synthase, putative, complex I	Mito.pathway	-0.0775	1	0.0766	1	0.4541	0.000485665	0.6082	1.33659e-06	0	0	0	0	0.4678	0.145703	0	0	-0.3331	0.276058
Tb927.8.6080	POMP42, Glycerophosphoryl diester phosphodiesterase family	Mito.pathway	-0.0089	1	-0.1384	1	-0.6685	9.28418e-07	-0.798	1.89156e-09	0	0	0	0	-0.6237	0.0526275	0	0	-0.3964	0.0875677
Tb927.4.1440	probable rRNA maturation factor YbeY, putative	Mito.pathway	0.0706	1	0.0199	1	0.175	0.360622	0.1243	0.512663	0	0	0	0	0.5221	0.259057	0	0	-1.2179	0.00156337
Tb927.7.210	proline dehydrogenase	Mito.pathway	0.0586	1	-0.0188	1	-0.2417	0.164048	-0.319	0.0518126	0	0	0	0	-0.527	0.112586	0	0	-2.8795	4.36271e-28
Tb927.11.9750	Protein of unknown function (DUF498/DUF598), putative	Mito.pathway	0.0513	1	0.0496	1	-0.1873	0.276869	-0.1889	0.252255	0	0	0	0	-0.3529	0.288156	0	0	0.4246	0.168272
Tb927.5.1310	protoheme IX farnesyltransferase, putative	Mito.pathway	0.0427	1	0.0284	1	-0.0689	0.692117	-0.083	0.606299	0	0	0	0	0.688	0.27191	0	0	-0.7939	0.00187934
Tb927.8.2670	Putative S-adenosyl-L-methionine-dependent methyltransferase, putative	Mito.pathway	-0.0059	1	-0.1752	1	-0.6534	2.00767e-05	-0.8225	2.8736e-08	0	0	0	0	-1.3659	0.00064254	0	1	0.1641	0.601534
Tb927.10.2680	pyridine nucleotide-disulphide oxidoreductase, putative	Mito.pathway	-0.219	1	-0.1392	1	-0.2481	0.23828	-0.1682	0.428448	0	0	0	0	-0.1877	0.643624	0	0	-0.7672	0.00246789
Tb927.7.2440	pyrroline-5-carboxylate reductase, putative (P5CR)	Mito.pathway	0.0469	1	-0.1983	1	-0.5339	0.000156609	-0.7791	9.32357e-09	0	0	0	0	-0.4442	0.116292	0	0	-0.5881	0.0630374
Tb927.10.770	RF-1 domain containing protein, putative	Mito.pathway	-0.1072	1	0.1228	1	-0.5317	0.00032882	-0.3016	0.0473862	0	0	0	0	-0.0514	0.991522	0	0	-0.521	0.0870531
Tb927.11.13890	RNA ligase asociated with SSU	Mito.pathway	0.0965	1	-0.0925	1	-0.5219	0.00113308	-0.7108	3.24205e-06	0	0	0	0	0.2066	0.841957	0	0	-1.0355	0.00739687
Tb927.3.2130	RNA pseudouridylate synthase, putative	Mito.pathway	-0.0377	1	-0.0904	1	0.1452	0.322267	0.0927	0.532309	0	0	0	0	0.2425	0.599075	0	0	-0.8824	6.41229e-05
Tb927.3.750	SET domain containing protein, putative	Mito.pathway	-0.0321	1	0.0805	1	-0.6908	2.4547e-06	-0.5781	6.60554e-05	0	0	0	0	0.0158	0.887482	0	0	-1.0579	0.000127104
Tb927.8.6410	short-chain dehydrogenase, putative	Mito.pathway	0.0802	1	0.1195	1	-0.5657	1.86038e-05	-0.5263	4.48793e-05	0	0	0	0	0.2004	0.689703	0	0	-1.6897	1.50027e-13
Tb927.9.5890	solanesyl-diphosphate synthase, putative (28G16.440)	Mito.pathway	0.0646	1	0.139	1	-0.8419	1.58034e-08	-0.7674	1.9016e-07	0	0	0	0	0.0043	0.97181	0	0	-1.0461	6.85729e-07
Tb927.8.6560	SpoU rRNA Methylase family, putative	Mito.pathway	0.1786	1	-0.0635	1	-0.0396	0.859839	-0.2816	0.113598	0	0	0	0	-0.8863	0.00146041	0	0	-0.6554	0.073839
Tb927.5.520	stomatin-like protein, putative	Mito.pathway	0.0788	1	0.017	1	-0.4587	0.000521836	-0.5204	4.52556e-05	0	0	0	0	-0.2026	0.573096	0	0	-0.5914	0.0475168
Tb927.10.8630	Sucrase/ferredoxin-like, putative	Mito.pathway	0.0612	1	-0.1851	1	-0.7834	5.75656e-09	-1.0296	2.82369e-15	0	0	0	1	-0.6461	0.00763536	0	0	-0.6162	0.0229832
Tb927.11.15820	superoxide dismutase, putative	Mito.pathway	-0.0893	1	-0.0238	1	-0.412	0.00269302	-0.3463	0.0109575	0	0	0	0	-0.1266	0.802379	0	0	-1.0825	1.52081e-06
Tb927.11.4680	SURF1 family, putative	Mito.pathway	-0.0153	1	-0.0737	1	-0.3134	0.0313883	-0.3717	0.00758131	0	0	0	0	-0.1828	0.516668	0	0	-1.8774	4.24496e-15
Tb927.11.6660	Tex-like protein N-terminal domain/Helix-hairpin-helix motif containing protein, putative	Mito.pathway	0.0939	1	-0.008	1	-0.1287	0.485055	-0.2305	0.165395	0	0	0	0	-0.1504	0.731908	0	0	0.129	0.727261
Tb927.10.11900	thioredoxin, putative	Mito.pathway	0.3398	1	-0.0352	1	-0.0309	0.887303	-0.4059	0.0122046	0	0	0	0	-0.3492	0.293442	0	0	-0.4204	0.190853
Tb927.9.12770	TPR repeat protein	Mito.pathway	0.0022	1	0.1944	1	0.2968	0.0617953	0.4891	0.000911747	0	0	0	0	-0.0514	0.964149	0	0	0.0392	0.92685
Tb927.1.840	transmembrane protein, putative	Mito.pathway	0.039	1	-0.1759	1	-0.3506	0.0259788	-0.5655	0.000121633	0	0	0	0	-0.0189	0.91856	0	0	-0.8307	0.0398463
Tb927.9.4310	tricarboxylate carrier, putative	Mito.pathway	0.1077	1	-0.0117	1	-0.7663	1.31601e-07	-0.8857	4.3743e-10	0	0	0	0	-0.7274	0.0735052	0	0	-2.1336	4.35004e-18
Tb927.11.10510	ubiquinone biosynthesis methyltransferase, putative	Mito.pathway	0.0667	1	-0.0318	1	0.1745	0.269649	0.0761	0.646942	0	0	0	0	0.6717	0.0760165	0	0	-1.3615	6.97229e-06
Tb927.3.4890	ubiquinone biosynthesis protein COQ7 homolog, putative	Mito.pathway	0.0778	1	-0.3058	1	-0.6802	0.000304982	-1.0637	3.39061e-09	0	0	0	1	-1.077	0.000142078	0	1	-0.573	0.131509
Tb927.11.13580	ubiquinone biosynthesis protein-like protein	Mito.pathway	-0.033	1	0.0409	1	0.0007	0.996994	0.0747	0.665764	0	0	0	0	0.2833	0.390219	0	0	-0.418	0.197494
Tb927.7.3770	YjeF family N-terminal domain/YjeF family C-terminal domain containing protein, putative	Mito.pathway	-0.0071	1	0.0704	1	-0.1547	0.29662	-0.0771	0.612573	0	0	0	0	0.5089	0.522208	0	0	-1.2141	8.82583e-07
Tb927.8.3830	ATP-dependent DEAD/H RNA helicase, putative,mitochondrial	Mito.RNA	0.0282	1	-0.0764	1	0.239	0.167581	0.1345	0.450092	0	0	0	0	0.636	0.0497422	0	0	0.5277	0.121656
Tb927.4.3020	ATP-dependent DEAH-box RNA helicase, putative	Mito.RNA	-0.0189	1	0.082	1	0.5713	8.13598e-05	0.6723	2.06413e-06	0	0	0	0	-0.0619	1	0	0	0.6161	0.0709196
Tb927.2.2570	GAP2	Mito.RNA	-0.2183	1	-0.2964	1	0.2575	0.202158	0.1795	0.389456	0	0	0	0	0.5008	0.215305	0	0	1.1583	0.0118492
Tb927.7.2570	guide RNA associated protein, GAP2	Mito.RNA	0.0001	1	0.0424	1	-0.0009	0.996544	0.0414	0.812811	0	0	0	0	-0.4759	0.148598	0	0	0.4484	0.034935
Tb927.6.2140	hypothetical protein, conserved	Mito.RNA	0.0471	1	-0.1375	1	-0.396	0.0178778	-0.5806	0.0002277	0	0	0	0	-1.3622	8.2545e-07	0	1	-0.9835	0.000579992
Tb927.11.15850	kinetoplast poly(A) polymerase complex 1 subunit	Mito.RNA	-0.0482	1	0.0112	1	-0.7024	2.22336e-09	-0.6429	3.52857e-08	0	0	0	0	-0.1297	0.854091	0	0	-0.1015	0.669495
Tb927.11.1250	kinetoplast poly(A) polymerase complex 1 subunit, MIT ssu-associated	Mito.RNA	0.0785	1	-0.0231	1	0.227	0.133319	0.1255	0.420171	0	0	0	0	-0.5649	0.102072	0	0	-0.7457	0.00215628
Tb927.2.3180	kinetoplast polyadenylation/uridylation factor 1 (KPAF1), PPR1	Mito.RNA	-0.038	1	-0.0077	1	0.1456	0.326765	0.1761	0.211921	0	0	0	0	-0.1203	0.877653	0	0	-0.4037	0.0957905
Tb927.11.14380	Kinetoplast polyadenylation/uridylation factor 2	Mito.RNA	-0.0509	1	0.0472	1	0.2493	0.124418	0.3474	0.0221769	0	0	0	0	0.1865	0.626621	0	0	0.172	0.52074
Tb927.8.6040	Kinetoplast ribosomal PPR-repeat containing protein 11	Mito.RNA	0.0237	1	-0.0927	1	-0.0026	0.991201	-0.1189	0.536485	0	0	0	0	1.0559	0.280533	0	0	0.5345	NA
Tb927.11.7960	kPAP kinetoplast poly(A) polymerase 1	Mito.RNA	0.0162	1	-0.0211	1	-0.2207	0.13707	-0.2579	0.0670298	0	0	0	0	0.1257	0.728694	0	0	-0.5633	0.0181562
Tb927.10.160	KPAP2 Kinetoplast poly(A) polymerase	Mito.RNA	0.1112	1	-0.2429	1	-0.1143	0.516715	-0.4683	0.00149479	0	0	0	0	-0.4112	0.202614	0	0	-0.5365	0.030116
Tb927.9.4360	KREL1	Mito.RNA	-0.0171	1	-0.2949	1	-0.2351	0.126319	-0.5128	0.000228972	0	0	0	0	0.0468	0.890365	0	0	-0.4676	0.027984
Tb927.1.3030	KREL2	Mito.RNA	0.0497	1	0.0135	1	-0.6209	1.69242e-05	-0.657	3.01157e-06	0	0	0	0	-1.5312	2.11744e-08	0	1	-0.4659	0.0472496
Tb927.10.8210	KREPA2	Mito.RNA	-0.0015	1	0.2119	1	0.3286	0.0260628	0.5421	8.36386e-05	0	0	0	0	0.6924	0.230805	0	0	-0.4341	0.0931859
Tb927.8.620	KREPA3	Mito.RNA	-0.0198	1	-0.0988	1	0.4456	0.00172755	0.3666	0.0103663	0	0	0	0	0.1545	0.613479	0	0	-0.0414	0.890473
Tb927.10.5110	KREPA4	Mito.RNA	-0.0516	1	0.0515	1	0.2935	0.0636085	0.3966	0.00806656	0	0	0	0	0.516	0.47539	0	0	-0.5514	0.232912
Tb927.8.680	KREPA5	Mito.RNA	0.1115	1	0.2946	1	-0.1812	0.310065	0.002	0.994205	0	0	0	0	0.4552	0.538229	0	0	-0.043	0.93215
Tb927.10.5120	KREPA6	Mito.RNA	-0.0811	1	-0.0899	1	-0.399	0.0280756	-0.4078	0.0207444	0	0	0	0	0.1979	0.921127	0	0	-0.5571	0.0425167
Tb927.11.2990	KREPB4	Mito.RNA	-0.0908	1	-0.1221	1	0.2652	0.116744	0.234	0.163449	0	0	0	0	0.4308	0.281705	0	0	-0.515	0.0422852
Tb927.11.940	KREPB5	Mito.RNA	-0.0564	1	-0.0378	1	0.1946	0.316742	0.2133	0.252074	0	0	0	0	0.0745	0.801634	0	0	-0.0946	0.744926
Tb927.3.3990	KREPB6	Mito.RNA	-0.0928	1	-0.0369	1	0.4455	0.0022744	0.5014	0.000464755	0	0	0	0	0.6617	0.0437233	0	0	-0.6431	0.0436111
Tb927.9.5630	KREPB7	Mito.RNA	-0.061	1	-0.1225	1	-0.1737	0.272398	-0.2351	0.112072	0	0	0	0	0.3595	0.310623	0	0	-0.7276	0.016351
Tb927.8.5690	KREPB8	Mito.RNA	-0.0339	1	0.0747	1	0.022	0.931356	0.1307	0.55386	0	0	0	0	0.119	0.906707	0	0	0.4795	0.11883
Tb927.7.1550	KRET2	Mito.RNA	0.0365	1	-0.0353	1	0.287	0.0470766	0.2153	0.138104	0	0	0	0	0.4967	0.121182	0	0	-0.2609	0.357827
Tb927.7.1070	KREX1	Mito.RNA	-0.074	1	0.0635	1	0.1214	0.475839	0.2589	0.0867343	0	0	0	0	-0.0291	0.988757	0	0	0.5287	0.0641725
Tb927.10.3570	KREX2	Mito.RNA	0.0645	1	0.2234	1	-0.0045	0.981987	0.1544	0.306735	0	0	0	0	0.1217	0.705096	0	0	0.0394	0.914525
Tb927.11.8870	mitochondrial DEAD box protein,KREH1 (KREH1)	Mito.RNA	0.0304	1	0.1917	1	-0.168	0.285519	-0.0067	0.973105	0	0	0	0	0.144	0.653864	0	0	-0.9541	0.000898461
Tb927.11.5780	mitochondrial DNA-directed RNA polymerase (MTRNAP)	Mito.RNA	0.0733	1	0.1125	1	0.3806	0.00423703	0.4199	0.00116688	0	0	0	0	0.473	0.0748648	0	0	0.5561	0.0417964
Tb927.1.1330	Mitochondrial Editosome-like Complex TUTase (MEAT1)	Mito.RNA	0.0431	1	-0.0572	1	0.2367	0.103405	0.1365	0.359436	0	0	0	0	-0.1993	0.573045	0	0	-0.7779	0.00014861
Tb927.9.7210	mitochondrial exoribonuclease DSS-1	Mito.RNA	-0.027	1	-0.0576	1	0.2323	0.107154	0.2018	0.156573	0	0	0	0	0.0881	0.711112	0	0	-0.5896	0.00853238
Tb927.10.6850	Mitochondrial ribosomal protein S18, putative (MRPS18)	Mito.RNA	-0.1118	1	0.2003	1	0.1613	0.306155	0.4735	0.000540749	0	0	0	0	0.5059	0.0872499	0	0	-0.5405	0.0368575
Tb927.11.15640	mitochondrial RNA binding complex 1 subunit (MERS1)	Mito.RNA	0.0231	1	0.1767	1	0.345	0.0462038	0.4987	0.0021556	0	0	0	0	-0.1795	0.609521	0	0	0.3918	0.281435
Tb927.11.9140	mitochondrial RNA binding complex 1 subunit (MRB0880)	Mito.RNA	0.04	1	0.1299	1	0.1648	0.405954	0.2547	0.160118	0	0	0	0	-0.4422	0.185093	0	0	-0.8173	0.0170875
Tb927.10.10130	mitochondrial RNA binding complex 1 subunit (MRB10130)	Mito.RNA	-0.0077	1	0.0908	1	-0.0339	0.84481	0.0646	0.678102	0	0	0	0	-0.2793	0.337753	0	0	-0.6894	0.00514489
Tb927.3.1590	mitochondrial RNA binding complex 1 subunit (MRB1590)	Mito.RNA	-0.0044	1	0.0184	1	-0.1928	0.20969	-0.1699	0.258804	0	0	0	0	-0.364	0.233458	0	0	0.1442	0.660948
Tb927.3.1820	mitochondrial RNA binding complex 1 subunit (MRB1820)	Mito.RNA	0.1153	1	0.1608	1	-0.1844	0.308019	-0.1389	0.431196	0	0	0	0	-0.4286	0.237704	0	0	0.3712	0.208062
Tb927.2.1860	mitochondrial RNA binding complex 1 subunit (MRB1860)	Mito.RNA	0.0235	1	0.0246	1	0.1803	0.204981	0.1814	0.188377	0	0	0	0	-0.035	0.989092	0	0	0.066	0.82724
Tb927.4.4150	mitochondrial RNA binding complex 1 subunit (MRB4150)	Mito.RNA	0.201	1	0.2372	1	0.3138	0.101629	0.35	0.0566592	0	0	0	0	0.251	0.43059	0	0	-0.2507	0.454672
Tb927.2.6070	mitochondrial RNA binding complex 1 subunit (MRB6070)	Mito.RNA	-0.0153	1	-0.0689	1	0.5725	3.05926e-05	0.5191	0.000151546	0	0	0	0	0.6304	0.0411378	0	0	-0.6141	0.0683817
Tb927.7.800	mitochondrial RNA binding complex 1 subunit (MRB800)	Mito.RNA	-0.0872	1	0.1419	1	-0.4666	0.000663279	-0.2374	0.0948515	0	0	0	0	-0.2602	0.584804	0	0	-1.1019	4.54213e-05
Tb927.10.11870	mitochondrial RNA binding protein (MRB11870)	Mito.RNA	0.0238	1	0.0078	1	-0.0879	0.609774	-0.1038	0.518358	0	0	0	0	-0.1361	0.793271	0	0	-0.1712	0.559186
Tb927.11.16860	mitochondrial RNA binding protein (MRB8620)	Mito.RNA	-0.0257	1	0.1157	1	0.3368	0.0492185	0.4783	0.00311843	0	0	0	0	0.451	0.142516	0	0	-0.5389	0.0501836
Tb927.8.2740	mitochondrial RNA binding protein (TbRBP38)	Mito.RNA	-0.0096	1	-0.0348	1	-0.5938	1.51606e-05	-0.6189	3.55583e-06	0	0	0	0	-0.2951	0.459425	0	0	0.1819	0.623958
Tb927.11.5500	mitochondrial RNA binding protein 1 KRIPP1 (PPR)	Mito.RNA	0.0396	1	-0.118	1	-0.4384	0.00147952	-0.5959	6.26555e-06	0	0	0	0	-0.1763	0.667837	0	0	-1.476	1.01496e-06
Tb927.11.1710	mitochondrial RNA binding protein 1,gBP21, MRP1 (GBP21)	Mito.RNA	0.0506	1	-0.0819	1	-1.1039	5.70172e-17	-1.2363	1.52869e-21	0	1	0	1	-0.8651	0.00531298	0	0	-1.403	3.69248e-07
Tb927.11.7900	mitochondrial RNA binding protein 16 (RBP16)	Mito.RNA	0.0845	1	0.1182	1	-1.1462	8.19178e-19	-1.1124	2.91889e-18	0	1	0	1	-1.3328	1.13531e-07	0	1	-2.1514	1.60472e-23
Tb927.11.13280	mitochondrial RNA binding protein 2 (GBP25)	Mito.RNA	-0.0235	1	-0.0129	1	-0.1974	0.162188	-0.1867	0.175186	0	0	0	0	-1.1297	6.12966e-05	0	1	-1.0794	2.4007e-10
Tb927.11.8400	Mitochondrial RNA processing endonuclease 1 (mRPN1)	Mito.RNA	-0.0917	1	-0.1173	1	-0.0708	0.672888	-0.0964	0.532867	0	0	0	0	-0.2396	0.591955	0	0	-0.1235	0.685549
Tb927.11.2530	Mitochondrial SSU ribosomal protein, putative	Mito.RNA	-0.0512	1	0.0111	1	0.0047	0.981241	0.0671	0.684118	0	0	0	0	0.2253	0.481101	0	0	-0.1505	0.668072
Tb927.5.3010	MRB1 complex subunit MRB3010 (MRB3010)	Mito.RNA	-0.1532	1	-0.1789	1	-0.3291	0.0307489	-0.3547	0.0164225	0	0	0	0	-0.4055	0.265763	0	0	0.2992	0.360655
Tb927.1.3010	mRNA processing protein, putative	Mito.RNA	0.0388	1	-0.0182	1	0.4741	0.0018226	0.4173	0.00593138	0	0	0	0	-0.226	0.491979	0	0	0.555	0.202688
Tb11.02.5390	mRNA processing protein, putative	Mito.RNA	0.0466	1	0.2179	1	0.0402	0.838009	0.2115	0.181978	0	0	0	0			0	0
Tb927.2.3800	mRNA processing protein, putative GAP1 MRB complex protein	Mito.RNA	-0.0327	1	0.0169	1	-0.2046	0.178528	-0.155	0.30774	0	0	0	0	-0.4699	0.27191	0	0	-0.6124	0.00318336
Tb927.11.7218	Pentratricopeptide repeat protein, component of mitochondrial complex containing the MERS1 NUDIX hydrolase	Mito.RNA	-0.0237	1	-0.0854	1	0.1946	0.159847	0.133	0.339968	0	0	0	0			0	0
Tb927.11.16250	PPR9, mitochondrial	Mito.RNA	-0.0434	1	0.1097	1	0.1928	0.19156	0.346	0.0103059	0	0	0	0	0.3885	0.278689	0	0	0.2678	0.3735
Tb927.10.10830	RGG2, MRB complex component	Mito.RNA	0.1765	1	0.0325	1	-0.2008	0.250327	-0.3447	0.0289469	0	0	0	0	-0.3696	0.26855	0	0	-0.9569	0.036578
Tb927.5.1710	ribonucleoprotein p18, mitochondrial precursor, putative	Mito.RNA	0.0349	1	-0.1367	1	-0.8813	8.32229e-12	-1.0528	8.05888e-17	0	0	0	1	-1.2142	1.89933e-06	0	1	-1.4802	1.0301e-09
Tb927.4.1500	RNA editing associated helicase 2 (REH2) MRB 1 subunit	Mito.RNA	0.1201	1	0.0696	1	0.4741	0.00107258	0.4236	0.00332694	0	0	0	0	0.0524	0.852733	0	0	1.0193	0.00418105
Tb927.1.1690	RNA editing endoribonuclease (KREN1)	Mito.RNA	-0.0117	1	0.01	1	0.3262	0.0222776	0.348	0.0121594	0	0	0	0	0.294	0.435929	0	0	0.0002	0.999272
Tb927.10.5440	RNA editing endoribonuclease (KREN2)	Mito.RNA	-0.1227	1	-0.1403	1	0.161	0.283994	0.1435	0.330771	0	0	0	0	0.3595	0.242747	0	0	-0.5712	0.04706
Tb927.10.5320	RNA editing endoribonuclease (KREN3)	Mito.RNA	-0.1037	1	0.0655	1	-0.103	0.505397	0.0663	0.669339	0	0	0	0	0.0731	0.800206	0	0	-0.0826	0.71853
Tb927.4.1990	RNA helicase, SUV3 homologue, putative,in mitochondrion	Mito.RNA	0.1532	1	-0.0423	1	0.04	0.82938	-0.1555	0.306811	0	0	0	0	-0.3165	0.324867	0	0	0.2227	0.400581
Tb927.7.3950	RNA-editing 3' terminal uridylyl transferase 1,KRET1 (KRET1)	Mito.RNA	0.0229	1	0.0602	1	0.224	0.159847	0.2614	0.0857782	0	0	0	0	-0.0862	0.727618	0	0	-0.1091	0.74561
Tb927.2.2470	RNA-editing complex protein,KREPA1 (KREPA1)	Mito.RNA	-0.0136	1	-0.064	1	0.3617	0.00856822	0.3114	0.0230748	0	0	0	0	0.4383	0.147329	0	0	-0.2286	0.461935
Tb927.10.9720	RNA-editing-associated protein 1, oligo (U) binding protein (REAP-1)	Mito.RNA	-0.0703	1	0.0018	1	0.5112	6.38405e-05	0.5834	3.25448e-06	0	0	0	0	0.1003	0.716223	0	0
Tb927.9.12720	RND, guide RNA metabolism	Mito.RNA	-0.0197	1	0.0979	1	0.6949	6.66175e-07	0.8126	3.81456e-09	0	0	0	0	1.0888	0.00013819	1	0	-0.2059	0.462802
Tb927.6.2230	TbRGG1	Mito.RNA	-0.0303	1	0.2945	1	-0.0898	0.638453	0.2352	0.154516	0	0	0	0	-0.0072	0.95264	0	0	-2.6936	4.11261e-12
Tb927.11.15650	TUT4 cytosolic (?) TUTase	Mito.RNA	-0.0545	1	0.0369	1	0.3213	0.0419077	0.4129	0.00617369	0	0	0	0	1.0122	0.000276292	1	0	-0.706	0.0067499
Tb927.4.750	50S ribosomal protein L7Ae, putative	Mito.translation	0.0186	1	0.0651	1	-0.4021	0.00350043	-0.3554	0.00877333	0	0	0	0	0.1661	0.953961	0	0	0.6269	0.136562
Tb927.4.2720	ATP dependent DEAD-box helicase (RH)	Mito.translation	0.0276	1	0.1963	1	0.5277	0.00151987	0.6965	1.38579e-05	0	0	0	0	0.544	0.06586	0	0	0.2856	0.491946
Tb927.6.2480	chaperone protein DNAj, associated with Mitchondrial LSU ribosome	Mito.translation	-0.0224	1	0.0646	1	0.3148	0.0216153	0.4019	0.00221293	0	0	0	0	0.8536	0.0928269	0	0	-2.1193	9.45684e-15
Tb927.10.5010	EF-G1 Mitochondrial elongation factor G	Mito.translation	0.0624	1	-0.0987	1	-1.0527	5.27973e-16	-1.2137	2.12196e-21	0	1	0	1	-0.3548	0.393916	0	0	-0.7977	0.00116139
Tb927.3.3630	EF-TS Mitochondrial elongation factor ts	Mito.translation	0.0225	1	-0.0029	1	-0.6725	4.36939e-06	-0.6979	9.66735e-07	0	0	0	0	-0.7934	0.00470176	0	0	-2.0979	7.15519e-18
Tb927.10.13360	EF-Tu Mitochondrial elongation factor Tu	Mito.translation	0.0685	1	0.0519	1	-0.9226	6.65043e-11	-0.9392	1.46051e-11	0	0	0	0	-1.1203	0.000231881	0	1	-1.6061	4.01495e-06
Tb927.9.9150	GTP-binding protein, putative	Mito.translation	0.0443	1	0.0068	1	0.0851	0.649319	0.0477	0.802061	0	0	0	0	0.2129	0.644162	0	0	0.0868	0.724878
Tb927.3.4550	KRIPP6/TbPPR6 Kinetoplast ribosomal PPR-repeat containing protein	Mito.translation	-0.0018	1	0.0838	1	0.2827	0.0739135	0.3684	0.0138242	0	0	0	0	0.1686	0.561827	0	0	-0.3191	0.316445
Tb927.4.4720	KRIPP7/TbPPR7 Kinetoplast ribosomal PPR-repeat containing protein	Mito.translation	0.0551	1	0.1495	1	0.2067	0.227233	0.3012	0.0570453	0	0	0	0	0.0936	0.926987	0	0	-0.3357	0.309411
Tb927.11.10570	Mitchondrial LSU ribosomal protein	Mito.translation	0.0184	1	0.0528	1	0.2221	0.148471	0.2566	0.0796412	0	0	0	0	0.6826	0.0243585	0	0	-1.1169	6.26794e-06
Tb927.6.3600	Mitchondrial LSU ribosomal protein	Mito.translation	0.0233	1	0.0618	1	0.3906	0.00263121	0.4292	0.000708233	0	0	0	0	0.763	0.00649546	0	0	-1.3248	1.1811e-05
Tb927.6.4200	Mitchondrial LSU ribosomal protein	Mito.translation	0.0079	1	0.0146	1	-0.6155	4.16195e-05	-0.6087	3.33688e-05	0	0	0	0	-0.5395	0.0684107	0	0	-1.7352	1.42968e-15
Tb927.7.4710	Mitchondrial LSU ribosomal protein	Mito.translation	-0.0901	1	0.1092	1	0.0256	0.898691	0.225	0.153039	0	0	0	0	0.8343	0.0982447	0	0	-1.2765	7.25077e-08
Tb927.7.4140	Mitchondrial LSU ribosomal protein	Mito.translation	0.0787	1	0.0597	1	-0.2121	0.262368	-0.231	0.195498	0	0	0	0	-0.5249	0.130178	0	0	-0.6019	0.0358232
Tb927.4.1810	Mitchondrial LSU ribosomal protein	Mito.translation	-0.0044	1	0.2077	1	-0.5472	0.000674132	-0.335	0.0381214	0	0	0	0	-0.486	0.142683	0	0	-0.5349	0.10105
Tb927.3.1710	Mitchondrial LSU ribosomal protein	Mito.translation	0.0181	1	-0.0461	1	-0.2737	0.0435213	-0.3379	0.0088255	0	0	0	0	-0.7298	0.164377	0	0	-0.6899	0.0250995
Tb927.11.3640	Mitchondrial LSU ribosomal protein	Mito.translation	-0.0845	1	-0.0047	1	-0.3015	0.111842	-0.2215	0.240061	0	0	0	0	-0.454	0.178283	0	0	-0.6088	0.0142728
Tb927.5.3870	Mitchondrial LSU ribosomal protein	Mito.translation	-0.0037	1	0.0272	1	0.117	0.438987	0.148	0.295434	0	0	0	0	0.4027	0.179189	0	0	0.0488	0.881233
Tb927.4.4610	Mitchondrial LSU ribosomal protein	Mito.translation	0.0481	1	-0.0948	1	0.2014	0.194782	0.0585	0.734414	0	0	0	0	0.9046	0.218685	0	0	-0.768	0.0141237
Tb927.7.7010	Mitchondrial LSU ribosomal protein	Mito.translation	-0.0152	1	0.231	1	-0.4937	0.00635584	-0.2474	0.181678	0	0	0	0	0.8828	0.233458	0	0	-1.0913	0.00158427
Tb927.7.4550	Mitchondrial LSU ribosomal protein	Mito.translation	-0.0093	1	-0.3284	1	-0.6663	1.98582e-06	-0.9853	3.63102e-13	0	0	0	0	-0.3147	0.264221	0	0	-0.47	0.315147
Tb927.10.1870	Mitchondrial LSU ribosomal protein	Mito.translation	0.0764	1	-0.2144	1	-0.365	0.0272253	-0.6557	1.85986e-05	0	0	0	0	-0.3058	0.266507	0	0	-0.9276	0.0184129
Tb927.11.4650	Mitchondrial LSU ribosomal protein	Mito.translation	0.0021	1	-0.0203	1	0.0862	0.563886	0.0639	0.665536	0	0	0	0	0.9038	0.283204	0	0	-0.719	0.000923936
Tb927.5.3980	Mitchondrial LSU ribosomal protein	Mito.translation	0.0647	1	0.0341	1	0.4036	0.00975843	0.3731	0.0153705	0	0	0	0	-0.3585	0.283352	0	0	-0.4785	0.100224
Tb927.11.14980	Mitchondrial LSU ribosomal protein	Mito.translation	-0.1122	1	-0.0479	1	-0.5548	1.2403e-05	-0.4905	9.65258e-05	0	0	0	0	-0.4325	0.303134	0	0	-1.1167	9.81649e-06
Tb927.7.3460	Mitchondrial LSU ribosomal protein	Mito.translation	0.0517	1	-0.0442	1	0.0147	0.942182	-0.0811	0.645533	0	0	0	0	-0.3902	0.324867	0	0	0.181	0.464856
Tb927.11.5880	Mitchondrial LSU ribosomal protein	Mito.translation	0.0146	1	0.0366	1	0.3611	0.0202096	0.3832	0.0113151	0	0	0	0	-0.4247	0.331936	0	0	-0.1792	0.55696
Tb927.9.3640	Mitchondrial LSU ribosomal protein	Mito.translation	-0.0051	1	0.1029	1	-0.5095	0.000929495	-0.4014	0.00821604	0	0	0	0	-0.2706	0.336791	0	0	-0.871	0.000647279
Tb927.8.3300	Mitchondrial LSU ribosomal protein	Mito.translation	-0.0384	1	0.1934	1	-0.2249	0.242676	0.0071	0.977062	0	0	0	0	-0.4055	0.344765	0	0	-0.6262	0.0575842
Tb927.6.1440	Mitchondrial LSU ribosomal protein	Mito.translation	0.0546	1	-0.1011	1	0.3067	0.0515773	0.1511	0.359453	0	0	0	0	0.3414	0.346852	0	0	-2.07	1.10325e-13
Tb927.11.10080	Mitchondrial LSU ribosomal protein	Mito.translation	-0.0653	1	-0.2016	1	-0.3198	0.0823102	-0.456	0.00849498	0	0	0	0	0.6708	0.368891	0	0	-0.8492	0.023561
Tb927.5.3410	Mitchondrial LSU ribosomal protein	Mito.translation	-0.0495	1	-0.0317	1	-0.2133	0.203231	-0.1954	0.233115	0	0	0	0	0.3629	0.384525	0	0	-1.5421	8.81189e-05
Tb927.9.8290	Mitchondrial LSU ribosomal protein	Mito.translation	0.0107	1	0.048	1	-0.0422	0.8395	-0.0048	0.983456	0	0	0	0	-0.5023	0.386823	0	0	-0.5024	0.151766
Tb927.8.1880	Mitchondrial LSU ribosomal protein	Mito.translation	0.0292	1	-0.1443	1	-0.2308	0.213008	-0.4043	0.0170995	0	0	0	0	-0.2345	0.419423	0	0	-0.8522	0.0187059
Tb927.5.4120	Mitchondrial LSU ribosomal protein	Mito.translation	-0.0327	1	0.1613	1	0.0021	0.991983	0.1962	0.215332	0	0	0	0	0.6201	0.476643	0	0	-0.8548	0.0103225
Tb927.10.600	Mitchondrial LSU ribosomal protein	Mito.translation	-0.0524	1	0.0667	1	-0.6192	1.59353e-06	-0.5001	9.95637e-05	0	0	0	0	0.1776	0.507693	0	0	-1.2002	1.3364e-07
Tb927.11.870	Mitchondrial LSU ribosomal protein	Mito.translation	0.0362	1	0.0386	1	0.1182	0.547853	0.1206	0.519463	0	0	0	0	0.269	0.516806	0	0	0.01	0.978087
Tb927.5.2070	Mitchondrial LSU ribosomal protein	Mito.translation	0.0572	1	0.1023	1	0.1073	0.545354	0.1525	0.350004	0	0	0	0	0.3584	0.548556	0	0	1.1774	6.94131e-06
Tb927.11.5990	Mitchondrial LSU ribosomal protein	Mito.translation	0.0331	1	0.3445	1	0.1064	0.63722	0.4178	0.0249733	0	0	0	0	0.1941	0.548593	0	0	0.2794	0.357165
Tb927.11.15500	Mitchondrial LSU ribosomal protein	Mito.translation	-0.0699	1	-0.0937	1	-0.0758	0.672548	-0.0996	0.545773	0	0	0	0	0.3265	0.561241	0	0	-1.2615	3.9111e-05
Tb927.10.7380	Mitchondrial LSU ribosomal protein	Mito.translation	-0.0187	1	0.0109	1	-0.114	0.48718	-0.0842	0.601526	0	0	0	0	0.2546	0.604944	0	0	-1.304	5.88122e-09
Tb927.10.12050	Mitchondrial LSU ribosomal protein	Mito.translation	0.0425	1	0.1	1	0.157	0.372049	0.2146	0.188377	0	0	0	0	0.1928	0.639788	0	0	-1.206	3.08824e-05
Tb927.11.1630	Mitchondrial LSU ribosomal protein	Mito.translation	-0.0694	1	0.0307	1	0.1019	0.527118	0.2021	0.161094	0	0	0	0	0.1057	0.640059	0	0	0.3816	0.278659
Tb927.11.11630	Mitchondrial LSU ribosomal protein	Mito.translation	-0.0498	1	-0.0335	1	-0.0839	0.677642	-0.0676	0.731666	0	0	0	0	-0.1016	0.654865	0	0	-1.1207	3.4514e-05
Tb927.6.4080	Mitchondrial LSU ribosomal protein	Mito.translation	0.0047	1	-0.0172	1	-0.2209	0.156205	-0.2427	0.101833	0	0	0	0	0.513	0.679176	0	0	-1.8486	9.8364e-10
Tb927.8.3170	Mitchondrial LSU ribosomal protein	Mito.translation	-0.0362	1	0.0326	1	0.1935	0.204759	0.2624	0.0675586	0	0	0	0	0.1137	0.684009	0	0	-0.206	0.486264
Tb927.6.3930	Mitchondrial LSU ribosomal protein	Mito.translation	-0.0272	1	-0.1244	1	-0.2108	0.159402	-0.308	0.0273197	0	0	0	0	0.08	0.710734	0	0	-1.2819	2.75454e-06
Tb927.11.10050	Mitchondrial LSU ribosomal protein	Mito.translation	0.0496	1	-0.1315	1	-0.3052	0.102124	-0.4862	0.00491856	0	0	0	0	0.406	0.754873	0	0	-1.581	6.2086e-05
Tb927.11.9830	Mitchondrial LSU ribosomal protein	Mito.translation	-0.0196	1	-0.1615	1	-0.2563	0.140817	-0.3981	0.0134696	0	0	0	0	0.2497	0.804983	0	0	-0.8695	0.0303685
Tb927.10.11050	Mitchondrial LSU ribosomal protein	Mito.translation	0.1181	1	-0.0962	1	0.3425	0.0269724	0.1283	0.442024	0	0	0	0	0.3103	0.816581	0	0	-1.2501	3.43318e-05
Tb927.10.11350	Mitchondrial LSU ribosomal protein	Mito.translation	0.0965	1	-0.0773	1	-0.0166	0.951543	-0.1904	0.390648	0	0	0	0	0.2228	0.864075	0	0	-0.8573	0.0178614
Tb927.9.14050	Mitchondrial LSU ribosomal protein	Mito.translation	0.045	1	0.1139	1	0.401	0.0096459	0.47	0.0016772	0	0	0	0	0.1375	0.878394	0	0	-0.8003	0.00491294
Tb927.11.10170	Mitchondrial LSU ribosomal protein	Mito.translation	0.089	1	-0.1033	1	-0.5602	0.000197174	-0.7525	1.9485e-07	0	0	0	0	0.189	0.891382	0	0	-2.2638	1.84564e-14
Tb927.7.3510	Mitchondrial LSU ribosomal protein	Mito.translation	-0.1135	1	0.131	1	-0.0415	0.826167	0.2032	0.178971	0	0	0	0	-0.0189	0.897898	0	0	-0.6899	0.0417007
Tb927.3.820	Mitchondrial LSU ribosomal protein	Mito.translation	-0.0115	1	-0.0601	1	-0.1628	0.358347	-0.2113	0.202332	0	0	0	0	-0.0365	0.91398	0	0	-0.485	0.157414
Tb927.6.4040	Mitchondrial LSU ribosomal protein	Mito.translation	0.0389	1	-0.0938	1	-0.2987	0.0559756	-0.4313	0.00327205	0	0	0	0	-0.0514	0.932329	0	0	-2.0997	4.93004e-16
Tb927.7.2760	Mitchondrial LSU ribosomal protein	Mito.translation	-0.0206	1	-0.0559	1	-0.2108	0.230341	-0.2461	0.141077	0	0	0	0	-0.0469	0.933595	0	0	-0.6469	0.0299546
Tb927.7.6800	Mitchondrial LSU ribosomal protein	Mito.translation	0.0501	1	-0.0818	1	-0.23	0.151434	-0.3618	0.0143203	0	0	0	0	0.1097	0.972922	0	0	-2.3338	2.90351e-19
Tb927.5.3110	Mitchondrial LSU ribosomal protein	Mito.translation	-0.008	1	0.0161	1	-0.1559	0.384595	-0.1317	0.448993	0	0	0	0	0.0186	0.998232	0	0	-0.0844	0.831969
Tb927.8.5860	Mitchondrial LSU ribosomal protein 50S ribosomal protein L17, putative	Mito.translation	-0.105	1	0.0237	1	-0.3687	0.0329464	-0.2399	0.170947	0	0	0	0	0.0854	0.990796	0	0	-1.4963	1.44529e-05
Tb927.4.1070	Mitchondrial LSU ribosomal protein L13, putative	Mito.translation	-0.1337	1	-0.1621	1	0.5385	0.000733434	0.5101	0.00145398	0	0	0	0	0.6182	0.196056	0	0	-1.0334	0.144232
Tb927.4.930	Mitchondrial LSU ribosomal protein L14, putative	Mito.translation	0.0375	1	-0.0366	1	-0.1122	0.587186	-0.1862	0.31942	0	0	0	0	0.1454	0.966106	0	0	-1.1333	0.000687036
Tb927.7.3960	Mitchondrial LSU ribosomal protein L16, putative	Mito.translation	-0.1135	1	-0.0356	1	-0.3194	0.0527636	-0.2415	0.142029	0	0	0	0	0.3618	0.48981	0	0	-0.495	0.183477
Tb927.5.3360	Mitchondrial LSU ribosomal protein L2, putative	Mito.translation	-0.0552	1	0.23	1	-0.4172	0.00343607	-0.132	0.390887	0	0	0	0	-0.0072	0.982625	0	0	-0.4192	0.163787
Tb927.11.6000	Mitchondrial LSU ribosomal protein L4	Mito.translation	-0.08	1	0.0456	1	-0.2376	0.0984126	-0.1119	0.454506	0	0	0	0	0.1017	0.777913	0	0	-0.3106	0.159949
Tb927.9.7170	Mitchondrial LSU ribosomal protein L47	Mito.translation	-0.0334	1	0.0017	1	-0.1809	0.234993	-0.1457	0.330755	0	0	0	0	0.0936	0.980605	0	0	-1.3168	1.19965e-08
Tb927.4.4600	Mitchondrial LSU ribosomal protein L51/S25	Mito.translation	-0.0561	1	-0.1584	1	-0.6402	2.6423e-05	-0.7425	5.41909e-07	0	0	0	0	-0.0954	0.793271	0	0	-1.496	6.46603e-07
Tb927.11.9450	Mitchondrial LSU ribosome-associated cyclophilin type peptidyl-prolyl cis-trans isomerase, putative (PPIase)	Mito.translation	-0.0167	1	-0.249	1	-0.577	9.66389e-05	-0.8092	1.39113e-08	0	0	0	0	-0.7563	0.00289165	0	0	-0.9263	0.00701239
Tb927.7.3430	Mitchondrial LSU ribosome-associated cyclophilin type peptidyl-prolyl cis-trans isomerase, putative (PPIase)	Mito.translation	0.141	1	-0.1578	1	-0.2555	0.14278	-0.5542	0.000383173	0	0	0	0	-0.191	0.56824	0	0	-1.2188	0.000179235
Tb927.9.6510	Mitchondrial SSU ribosomal associated	Mito.translation	0.0404	1	-0.027	1	0.6403	3.32581e-07	0.573	4.89564e-06	0	0	0	0	1.0405	0.000179209	1	0	-1.4053	2.30834e-09
Tb927.7.3050	Mitchondrial SSU ribosomal associated	Mito.translation	0.0559	1	-0.0339	1	-0.1933	0.259536	-0.283	0.0753242	0	0	0	0	-0.2775	0.421187	0	0	-0.1889	0.664963
Tb927.9.11120	Mitchondrial SSU ribosomal associated	Mito.translation	-0.0755	1	-0.0345	1	-0.3591	0.00958739	-0.318	0.019962	0	0	0	0	-0.3022	0.432184	0	0	-0.7309	0.00551378
Tb927.7.3240	Mitchondrial SSU ribosomal associated	Mito.translation	-0.0823	1	0.1041	1	0.4152	0.0158076	0.6016	0.000233048	0	0	0	0	0.4584	0.77614	0	0	-0.7859	0.015792
Tb927.8.5200	Mitchondrial SSU ribosomal associated	Mito.translation	0.0145	1	-0.0504	1	0.1836	0.243901	0.1188	0.456032	0	0	0	0	-0.0233	0.931421	0	0	0.9926	0.0159017
Tb927.5.4040	Mitchondrial SSU ribosomal associated (coiled coil)	Mito.translation	-0.0137	1	-0.0341	1	-0.3461	0.0245662	-0.3663	0.0139331	0	0	0	0	-0.4961	0.158209	0	0	-0.3934	0.306214
Tb927.11.11470	Mitchondrial SSU ribosomal associated KRIPP14 (PPR)	Mito.translation	0.0229	1	0.0699	1	-0.1833	0.254126	-0.1362	0.390365	0	0	0	0	0.0286	1	0	0	-1.0553	1.53987e-05
Tb927.6.2080	Mitchondrial SSU ribosomal associated KRIPP22 (PPR)	Mito.translation	-0.0295	1	-0.0655	1	-0.0744	0.708953	-0.1103	0.542207	0	0	0	0	-0.3058	0.300548	0	0	-1.2158	9.38387e-05
Tb927.3.5240	Mitchondrial SSU ribosomal associated KRIPP8 (PPR)	Mito.translation	-0.0842	1	0.0072	1	0.012	0.948067	0.1034	0.500477	0	0	0	0	0.5539	0.0741944	0	0	-0.9966	0.000164567
Tb927.8.5280	Mitchondrial SSU ribosomal associated TbMRPS34	Mito.translation	-0.0794	1	0.0834	1	-0.3251	0.0293594	-0.1622	0.29607	0	0	0	0	0.2738	0.538229	0	0	-0.9651	0.000118028
Tb927.6.4930	Mitchondrial SSU ribosomal associated, thiosulfate sulfurtransferase	Mito.translation	0.0704	1	0.0227	1	-0.8345	2.1979e-07	-0.8821	1.38274e-08	0	0	0	0	-1.2009	5.43179e-06	0	1	-1.9244	1.58086e-09
Tb927.3.2260	Mitchondrial SSU ribosomal protein	Mito.translation	0.008	1	-0.2109	1	-0.7371	1.97563e-05	-0.9559	1.09658e-08	0	0	0	0	-1.6304	1.37615e-09	0	1	0.0332	0.918124
Tb927.10.11260	Mitchondrial SSU ribosomal protein	Mito.translation	-0.0371	1	0.0461	1	-0.667	3.09312e-06	-0.5838	3.28368e-05	0	0	0	0	-0.5886	0.0208175	0	0	0.3881	0.343515
Tb927.3.770	Mitchondrial SSU ribosomal protein	Mito.translation	-0.0101	1	-0.2022	1	-0.6484	7.87703e-05	-0.8406	1.20433e-07	0	0	0	0	-0.3978	0.141663	0	0	-1.1302	0.000831509
Tb927.10.11820	Mitchondrial SSU ribosomal protein	Mito.translation	0.015	1	0.0068	1	0.3203	0.0529216	0.3122	0.0532757	0	0	0	0	0.4255	0.213585	0	0	-0.6467	0.0114118
Tb927.10.3250	Mitchondrial SSU ribosomal protein	Mito.translation	-0.0921	1	0.0244	1	-0.3613	0.0190036	-0.2447	0.114839	0	0	0	0	-0.4208	0.260281	0	0	-0.8164	0.0131119
Tb927.10.13820	Mitchondrial SSU ribosomal protein	Mito.translation	-0.0607	1	-0.0655	1	0.2529	0.10909	0.2483	0.106487	0	0	0	0	0.4093	0.275325	0	0	-1.3562	4.57395e-08
Tb927.1.1200	Mitchondrial SSU ribosomal protein	Mito.translation	-0.0777	1	0.0059	1	-0.5577	4.92014e-05	-0.474	0.000501659	0	0	0	0	-0.6897	0.284105	0	0	-0.4896	0.0819877
Tb927.11.11870	Mitchondrial SSU ribosomal protein	Mito.translation	-0.018	1	0.0285	1	0.1899	0.205929	0.2365	0.096729	0	0	0	0	0.4844	0.303378	0	0	-0.6566	0.0195144
Tb927.8.4550	Mitchondrial SSU ribosomal protein	Mito.translation	-0.1351	1	-0.0222	1	-0.4372	0.00950621	-0.3242	0.0553444	0	0	0	0	0.5069	0.35276	0	0	-0.1864	0.570122
Tb927.3.970	Mitchondrial SSU ribosomal protein	Mito.translation	-0.0877	1	-0.0568	1	0.1194	0.435551	0.1504	0.296097	0	0	0	0	0.3471	0.372627	0	0	-1.252	1.62549e-08
Tb927.10.16090	Mitchondrial SSU ribosomal protein	Mito.translation	-0.0594	1	0.0241	1	0.3263	0.0430947	0.4099	0.00790459	0	0	0	0	0.3115	0.399656	0	0	-0.0069	0.988113
Tb927.9.13780	Mitchondrial SSU ribosomal protein	Mito.translation	-0.0222	1	-0.0682	1	-0.3073	0.041213	-0.3533	0.0143208	0	0	0	0	-0.2758	0.474773	0	0	-3.3585	7.45506e-07
Tb927.5.1790	Mitchondrial SSU ribosomal protein	Mito.translation	-0.0538	1	-0.123	1	-0.2832	0.0245087	-0.3523	0.0035409	0	0	0	0	0.5361	0.476306	0	0	-0.8336	4.05513e-05
Tb927.11.10400	Mitchondrial SSU ribosomal protein	Mito.translation	0.0113	1	0.0634	1	-0.3375	0.0615562	-0.2854	0.106129	0	0	0	0	0.3127	0.47949	0	0	-0.8956	0.00381078
Tb927.2.4400	Mitchondrial SSU ribosomal protein	Mito.translation	-0.0176	1	0.149	1	-0.0455	0.814757	0.1213	0.460784	0	0	0	0	-0.3147	0.47949	0	0	-0.0272	0.952757
Tb927.8.4860	Mitchondrial SSU ribosomal protein	Mito.translation	0.0536	1	-0.0053	1	-0.1274	0.428601	-0.1862	0.206986	0	0	0	0	0.2678	0.50972	0	0	-0.0704	0.80535
Tb927.6.4560	Mitchondrial SSU ribosomal protein	Mito.translation	0.047	1	-0.0204	1	-0.6736	5.56266e-07	-0.7409	1.45495e-08	0	0	0	0	-0.2026	0.592218	0	0	-0.6734	0.00698299
Tb927.11.7790	Mitchondrial SSU ribosomal protein	Mito.translation	-0.0718	1	-0.0758	1	-0.6201	2.86573e-06	-0.6241	1.69472e-06	0	0	0	0	-0.1504	0.618326	0	0	-0.991	0.00186735
Tb927.10.2800	Mitchondrial SSU ribosomal protein	Mito.translation	0.0057	1	-0.1282	1	-0.4847	0.000816138	-0.6184	8.5225e-06	0	0	0	0	-0.1266	0.637218	0	0	-0.7176	0.0463381
Tb927.5.3640	Mitchondrial SSU ribosomal protein	Mito.translation	-0.0302	1	0.0385	1	-0.3785	0.0229213	-0.3097	0.059108	0	0	0	0	-0.1536	0.643661	0	0	-0.6567	0.0146722
Tb927.8.1430	Mitchondrial SSU ribosomal protein	Mito.translation	0.0543	1	-0.0041	1	-0.3819	0.0210984	-0.4402	0.00539555	0	0	0	0	-0.016	0.826335	0	0	-1.1146	0.00124523
Tb927.7.2620	Mitchondrial SSU ribosomal protein	Mito.translation	-0.103	1	-0.0878	1	-0.3242	0.039763	-0.3089	0.0451187	0	0	0	0	0.0158	0.926356	0	0	-0.9739	0.000732456
Tb927.10.3580	Mitchondrial SSU ribosomal protein	Mito.translation	0.0643	1	0.0082	1	0.0695	0.693331	0.0134	0.9461	0	0	0	0	-0.016	0.928385	0	0	-1.0207	0.000811115
Tb927.9.11880	Mitchondrial SSU ribosomal protein	Mito.translation	-0.077	1	0.0756	1	-0.3666	0.0128238	-0.2139	0.157929	0	0	0	0	-0.0725	0.953969	0	0	-1.287	2.84349e-10
Tb927.6.4580	Mitchondrial SSU ribosomal protein	Mito.translation	0.0393	1	-0.033	1	-1.1044	5.01286e-10	-1.1766	1.24141e-11	0	1	0	1	0.1003	0.96865	0	0	-1.1968	0.000627563
Tb927.5.1510	Mitchondrial SSU ribosomal protein	Mito.translation	0.0349	1	0.0463	1	-0.2296	0.192615	-0.2181	0.202466	0	0	0	0	0.0043	0.971449	0	0	0.1079	0.79907
Tb927.9.5280	Mitchondrial SSU ribosomal protein	Mito.translation	-0.1116	1	-0.1536	1	-0.3822	0.0255366	-0.4242	0.010418	0	0	0	0			0	0	-0.0952	0.780834
Tb927.10.10400	Mitchondrial SSU ribosomal protein S11	Mito.translation	-0.044	1	-0.0207	1	0.3321	0.0300767	0.3555	0.0169299	0	0	0	0	0.2678	0.410342	0	0	0.2443	0.623586
Tb927.6.1250	Mitchondrial SSU ribosomal protein S29	Mito.translation	-0.0074	1	-0.0047	1	-0.024	0.897227	-0.0213	0.906667	0	0	0	0	-0.4461	0.236837	0	0	-1.4154	4.33169e-09
Tb927.10.6300	Mitchondrial SSU ribosomal protein S5	Mito.translation	0.0542	1	-0.0347	1	-0.1449	0.407709	-0.2337	0.142029	0	0	0	0	-0.3147	0.391707	0	0	-0.8492	0.000181709
Tb927.8.3110	Mitchondrial SSU ribosomal protein S9/S16	Mito.translation	-0.013	1	0.0558	1	-0.1442	0.367465	-0.0753	0.645533	0	0	0	0	0.3288	0.391707	0	0	-0.5748	0.0334057
Tb927.11.10150	Mitchondrial SSU ribosomal protein, Enoyl-CoA hydratase/isomerase family, putative	Mito.translation	0.015	1	0.0254	1	-0.0993	0.556673	-0.0889	0.585388	0	0	0	0	-0.2723	0.479474	0	0	0.8577	0.0349642
Tb927.4.3690	Mitchondrial SSU ribosomal protein, Iron/manganese superoxide dismutases, C-terminal domain containing protein, putative	Mito.translation	0.0485	1	0.018	1	-0.2121	0.191589	-0.2424	0.115687	0	0	0	0	-0.2076	0.47692	0	0	-1.0429	9.38505e-05
Tb927.9.11280	Mitchondrial SSU ribosomal S17, putative	Mito.translation	-0.0335	1	-0.1504	1	-0.358	0.0205091	-0.4748	0.00126888	0	0	0	0			0	0	-1.0604	0.00568262
Tb927.10.13300	Mitchondrial SSU ribosomal S8, putative	Mito.translation	0.0091	1	-0.077	1	-0.2411	0.121974	-0.3271	0.0247846	0	0	0	0	0.3651	0.586937	0	0	-0.6823	0.399085
Tb927.2.4740	Mitochondrial LSU ribosomal protein L11	Mito.translation	0.0049	1	-0.0999	1	-0.6214	3.88525e-06	-0.7261	2.89684e-08	0	0	0	0	0.0745	1	0	0	-1.5709	5.04303e-14
Tb927.8.2760	mtYsxC	Mito.translation	0.0428	1	0.0021	1	0.504	0.00029961	0.4633	0.000820077	0	0	0	0	0.8647	0.00300666	0	0	-0.7393	0.00829158
Tb927.8.2650	PNKD	Mito.translation	-0.0589	1	0.0989	1	0.15	0.313991	0.3079	0.020824	0	0	0	0	0.5499	0.122461	0	0	-0.7804	0.00359849
Tb927.1.2990	PPR2	Mito.translation	0.1046	1	0.162	1	0.823	1.36182e-09	0.8804	5.60904e-11	0	0	0	0	-0.2396	0.706107	0	0	0.1262	0.74563
Tb927.1.1160	PPR3	Mito.translation	-0.0155	1	0.2346	1	0.1114	0.517447	0.3615	0.0129401	0	0	0	0	0.3426	0.362631	0	0	0.335	0.219048
Tb927.10.13200	PPR4	Mito.translation	-0.0554	1	-0.0837	1	0.3146	0.021337	0.2864	0.0344177	0	0	0	0	0.1878	0.676262	0	0	0.4224	0.216006
Tb927.10.380	PPR5 mitochondrial RNA binding protein 1	Mito.translation	-0.0306	1	-0.1154	1	-0.4077	0.0102082	-0.4924	0.00127662	0	0	0	0	-0.486	0.128458	0	0	-0.7057	0.0119446
Tb927.3.1070	RF1 Mitochondrial peptide chain release factor 1	Mito.translation	0.0248	1	0.0634	1	0.1211	0.49036	0.1597	0.32698	0	0	0	0	0.1043	0.743248	0	0	0.0727	0.802028
Tb927.3.5610	ribosomal protein L3 mitochondrial, putative	Mito.translation	-0.1216	1	-0.0485	1	0.0243	0.8994	0.0975	0.552197	0	0	0	0	0.2904	0.515522	0	0	-0.6763	0.0137733
Tb927.11.5060	RSM22	Mito.translation	0.0328	1	0.2761	1	-0.0411	0.864629	0.2022	0.316714	0	0	0	0	-0.2311	0.548593	0	0	0.6603	0.0391154
Tb927.9.12850	SpoU rRNA Methylase family, putative	Mito.translation	0.0099	1	0.2212	1	0.3323	0.0157398	0.5437	2.38199e-05	0	0	0	0	0.6012	0.0391993	0	0	-0.5481	0.0464736
Tb927.10.15650	tRNA pseudouridine synthase A-like protein	Mito.translation	0.0106	1	-0.0163	1	0.4712	0.00102677	0.4444	0.00183544	0	0	0	0	0.7004	0.0171181	0	0	-0.1832	0.611646
Tb927.9.12120	mitochondrial carrier protein, MCP1	Mito.transport	-0.0072	1	0.0411	1	-0.0664	0.687841	-0.018	0.918426	0	0	0	0			0	0	-0.7656	0.00974425
Tb927.11.270	mitochondrial carrier protein, MCP10	Mito.transport	-0.0125	1	-0.0706	1	-0.7571	3.29868e-06	-0.8151	2.63696e-07	0	0	0	0	-0.1536	0.787357	0	0	-1.2181	0.000208286
Tb927.9.10310	mitochondrial carrier protein, MCP11	Mito.transport	0.0871	1	0.0139	1	-0.751	1.63206e-09	-0.8241	1.80097e-11	0	0	0	0	-1.2584	1.22024e-06	0	1	-1.1457	1.03853e-09
Tb927.10.12840	mitochondrial carrier protein, MCP12	Mito.transport	0.1532	1	0.1034	1	-1.0176	4.99462e-19	-1.0673	3.1551e-21	0	1	0	1	-1.2243	6.48994e-06	0	1	-3.1925	3.39793e-41
Tb927.2.2970	mitochondrial carrier protein, MCP13	Mito.transport	0.1418	1	0.1795	1	-0.4146	0.0058575	-0.3768	0.00994346	0	0	0	0	-0.3789	0.218543	0	0	-0.1865	0.641772
Tb927.10.13120	mitochondrial carrier protein, MCP14	Mito.transport	0.0219	1	0.1757	1	-0.1581	0.382569	-0.0043	0.985534	0	0	0	0	-0.2109	0.73117	0	0	-0.4108	0.211331
Tb927.8.1310	mitochondrial carrier protein, MCP15	Mito.transport	-0.0371	1	-0.1126	1	-0.0404	0.831618	-0.1158	0.473722	0	0	0	0	0.0718	0.983686	0	0	0.3814	0.273291
Tb927.7.3940	mitochondrial carrier protein, MCP16	Mito.transport	0.072	1	-0.031	1	-0.7669	1.57775e-11	-0.8698	6.21631e-15	0	0	0	0	-0.9434	0.000183322	0	0	-1.2797	2.1345e-11
Tb927.3.2980	mitochondrial carrier protein, MCP17	Mito.transport	-0.0528	1	0.1738	1	0.1624	0.356833	0.3891	0.0120025	0	0	0	0	0.3196	0.466398	0	0	-0.3583	0.313129
Tb927.8.3330	mitochondrial carrier protein, MCP18	Mito.transport	-0.0297	1	-0.1207	1	0.3298	0.071226	0.2388	0.197189	0	0	0	0	0.2449	0.59051	0	0	0.7097	0.0198521
Tb927.8.4440	mitochondrial carrier protein, MCP19	Mito.transport	-0.0179	1	0.137	1	-0.2075	0.174814	-0.0525	0.756795	0	0	0	0	0.3863	0.311571	0	0	0.2902	0.522417
Tb927.10.14280	mitochondrial carrier protein, MCP20	Mito.transport	-0.0524	1	0.0376	1	0.0919	0.626872	0.182	0.277915	0	0	0	0	0.4372	0.272618	0	0	-0.9375	0.000918357
Tb927.11.13440	mitochondrial carrier protein, MCP21	Mito.transport	-0.0124	1	-0.0632	1	-0.0904	0.646797	-0.1411	0.431067	0	0	0	0	0.6563	0.183339	0	0	0.1286	0.781294
Tb927.5.1550	mitochondrial carrier protein, MCP23	Mito.transport	-0.09	1	-0.052	1	-0.5856	0.000238976	-0.5475	0.000462963	0	0	0	0	-0.4501	0.140313	0	0	0.9183	0.0011313
Tb927.8.5810	mitochondrial carrier protein, MCP24	Mito.transport	0.036	1	-0.1357	1	0.186	0.272693	0.0144	0.9461	0	0	0	0	0.5489	0.133669	0	0	-0.2082	0.470368
Tb927.9.11040	mitochondrial carrier protein, MCP3	Mito.transport	0.1206	1	0.2422	1	-0.5222	0.00404844	-0.4006	0.0257732	0	0	0	0	0.4103	0.320067	0	0	-0.436	0.29918
Tb927.10.4910	mitochondrial carrier protein, MCP4	Mito.transport	0.0234	1	-0.0747	1	0.0542	0.743779	-0.0438	0.786827	0	0	0	0	0.0257	0.990348	0	0	-0.0763	0.784381
Tb927.10.14840	mitochondrial carrier protein, MCP5c	Mito.transport	0.0766	1	-0.2074	1	-1.5662	7.33286e-31	-1.8502	2.8515e-43	0	1	0	1	-1.7563	2.95394e-12	0	1	-2.7549	3.57276e-48
Tb927.4.1660	mitochondrial carrier protein, MCP6	Mito.transport	-0.0727	1	-0.0909	1	0.1106	0.49783	0.0924	0.561791	0	0	0	0	-0.6666	0.0540451	0	0	0.8429	0.0187728
Tb927.10.15710	mitochondrial carrier protein, MCP7	Mito.transport	0.0132	1	0.1602	1	-0.0376	0.851508	0.1095	0.526848	0	0	0	0	0.3516	0.282362	0	0	-0.6848	0.0198781
Tb927.10.10440	mitochondrial carrier protein, MCP8	Mito.transport	-0.0207	1	-0.2198	1	-0.0785	0.682724	-0.2775	0.0852289	0	0	0	0	-0.2723	0.466591	0	0	-0.4003	0.229005
Tb927.11.5290	mitochondrial carrier protein, MCP9	Mito.transport	0.0221	1	-0.0987	1	-0.8507	7.06254e-10	-0.9714	5.25278e-13	0	0	0	0	0.1903	0.794062	0	0	-1.2687	5.13303e-06
Tb927.11.14340	exportin 1 (XPO1)	Nuclear.transport	0.0156	1	0.0507	1	0.3243	0.0209463	0.3594	0.00827872	0	0	0	0	-0.394	0.306164	0	0	0.2582	0.353445
Tb927.11.15370	hypothetical protein, conserved (TbKap123)	Nuclear.transport	0.1893	1	0.1033	1	-0.7221	7.07779e-07	-0.8081	1.40165e-08	0	0	0	0	-1.5606	9.71149e-05	0	1	0.2625	0.586109
Tb927.10.7630	hypothetical protein, conserved,transportin2- like protein	Nuclear.transport	-0.0373	1	-0.0118	1	-0.2299	0.120227	-0.2044	0.159021	0	0	0	0	-0.2447	0.523576	0	0	-0.1751	0.487689
Tb927.9.13520	Importin 1 (IMP1)	Nuclear.transport	0.1752	1	0.2756	1	0.1656	0.625616	0.2661	0.387658	0	0	0	0	-0.4074	0.221519	0	0	0.1602	0.674742
Tb927.6.2640	importin alpha subunit, putative (TbKap60)	Nuclear.transport	0.0003	1	0.254	1	-0.4583	0.000559913	-0.2045	0.144126	0	0	0	0	-0.6552	0.0331454	0	0	-0.7373	0.00708756
Tb927.10.2900	importin beta-1 subunit, putative	Nuclear.transport	0.0386	1	0.0706	1	-0.1362	0.382079	-0.1041	0.496688	0	0	0	0	-0.5479	0.162435	0	0	0.5289	0.132446
Tb927.6.4740	importin-alpha re-exporter protein, putative	Nuclear.transport	0.0357	1	0.0405	1	0.0388	0.849456	0.0436	0.82367	0	0	0	0	-0.692	0.0198452	0	0	-0.3702	0.235459
Tb927.10.2370	LA	Nuclear.transport	0.0586	1	0.3692	1	-0.1817	0.383811	0.129	0.533	0	0	0	0	-0.2793	0.444166	0	0	0.1564	0.71853
Tb927.6.4950	mago nashi-like protein, putative	Nuclear.transport	0.0501	1	0.1581	1	-0.274	0.0830676	-0.166	0.300976	0	0	0	0	0.058	0.965514	0	0	-0.2701	0.44171
Tb927.11.2370	MEX67	Nuclear.transport	0.0212	1	0.1035	1	-0.1097	0.544161	-0.0274	0.889293	0	0	0	0	-0.9714	0.0016122	0	0	0.794	0.0376308
Tb927.7.5760	MTR2	Nuclear.transport	0.2307	1	0.1423	1	-0.3373	0.0424439	-0.4257	0.00623248	0	0	0	0	-0.0014	0.926356	0	0	-0.0828	0.849062
Tb927.11.3550	NPA3/XAB1 homologue, interacts with XPA and with RNA pol II, required for pol II import into the nucleus.	Nuclear.transport	0.067	1	0.2521	1	-0.1316	0.463457	0.0537	0.773481	0	0	0	0	-0.2636	0.418798	0	0	-0.176	0.717947
Tb927.10.2240	NTF2-like domain, in Y14 TAP	Nuclear.transport	0.0549	1	0.1704	1	-0.0262	0.897097	0.0893	0.60645	0	0	0	0	-0.4422	0.181189	0	0	0.2942	0.5278
Tb927.10.15210	nuclear cap binding complex subunit CBP30	Nuclear.transport	-0.0764	1	0.036	1	-0.2946	0.104287	-0.1821	0.320413	0	0	0	0	-0.038	0.979744	0	0	-0.2733	0.29325
Tb927.6.1970	nuclear cap binding protein CBC20	Nuclear.transport	0.0946	1	-0.0773	1	0.0749	0.719191	-0.097	0.613983	0	0	0	0	0.7527	0.268675	0	0	-1.3091	0.000105207
Tb927.8.4280	nuclear transport factor 2, putative	Nuclear.transport	0.076	1	-0.0931	1	-0.2352	0.155354	-0.4042	0.00771354	0	0	0	0	-0.1536	0.517463	0	0	0.3216	0.370082
Tb927.11.2670	Nucleoporin (TbNup59)	Nuclear.transport	-0.0062	1	0.199	1	0.1607	0.322101	0.366	0.0111007	0	0	0	0	-0.0101	0.944322	0	0	-0.5225	0.014298
Tb927.9.3760	poly(A) export protein, putative (TbGLE2)	Nuclear.transport	-0.1135	1	-0.1251	1	-0.025	0.898958	-0.0365	0.84456	0	0	0	0	-0.606	0.0553667	0	0	-0.106	0.686039
Tb927.8.3370	Ran guanine nucleotide release factor homologue	Nuclear.transport	-0.0125	1	0.0121	1	0.0328	0.895429	0.0575	0.803061	0	0	0	0	-0.1943	0.947018	0	0	0.4472	0.14945
Tb927.3.1120	Ran or RTB2	Nuclear.transport	0.0009	1	0.1513	1	-0.1411	0.432165	0.0094	0.966637	0	0	0	0	-0.9686	0.000491472	0	0	1.1742	0.000483878
Tb927.11.3380	RanBP1 Ran-binding protein 1	Nuclear.transport	-0.1286	1	-0.0322	1	-0.7912	7.18153e-08	-0.6948	1.72342e-06	0	0	0	0	-0.5649	0.0375457	0	0	-0.8481	0.00178787
Tb927.10.8650	RanBPL, interacts with Ran (Tb927.3.1120)	Nuclear.transport	-0.0127	1	-0.046	1	0.2508	0.0728023	0.2176	0.114839	0	0	0	0	0.5801	0.259484	0	0	-1.1504	1.51441e-06
Tb927.11.9800	serine peptidase, Clan SP, family S59, putative Nucleoporin	Nuclear.transport	-0.0603	1	0.003	1	-0.2147	0.181639	-0.1512	0.346803	0	0	0	0	0.2582	0.504453	0	0	-0.042	0.910646
Tb927.10.7680	TBC-RootA likely Ran-GAP	Nuclear.transport	0.0995	1	0.0874	1	-0.0099	0.958203	-0.0219	0.901837	0	0	0	0	0.0936	0.97493	0	0	0.3912	0.254627
Tb927.11.15990	TbNup109 Outer ring	Nuclear.transport	0.0797	1	0.0542	1	0.3034	0.0303278	0.278	0.0434294	0	0	0	0	-0.4901	0.13724	0	0	0.7	0.0595799
Tb927.11.330	TbNup110 Basket	Nuclear.transport	-0.0324	1	-0.0289	1	-0.0073	0.973634	-0.0037	0.986895	0	0	0	0	-0.3677	0.394899	0	0	0.0584	0.858549
Tb927.11.9780	TbNup119 Outer-inner connect	Nuclear.transport	-0.0277	1	-0.0571	1	-0.3297	0.0137394	-0.359	0.00561449	0	0	0	0	-0.5395	0.0836716	0	0	0.082	0.816559
Tb927.7.2300	TbNup132 Outer ring	Nuclear.transport	0.0802	1	0.0415	1	0.3417	0.0185653	0.3031	0.0345662	0	0	0	0	-0.417	0.366884	0	0	0.5873	0.122644
Tb927.10.8170	TbNup144 Outer-inner connect	Nuclear.transport	0.0682	1	0.0823	1	0.0406	0.820507	0.0548	0.73817	0	0	0	0	-0.8186	0.00431615	0	0	0.1648	0.629164
Tb927.10.9650	TbNup152 Outer ring	Nuclear.transport	-0.0333	1	-0.0277	1	0.2292	0.116027	0.2348	0.0966898	0	0	0	0	-0.6416	0.0385576	0	0	0.5219	0.196085
Tb927.10.8910	TbNup181 Inner ring	Nuclear.transport	0.0399	1	0.2075	1	0.5248	0.000740626	0.6924	3.95031e-06	0	0	0	0	-0.484	0.0960986	0	0	0.8301	0.0248816
Tb927.4.2880	TbNup225 Inner ring	Nuclear.transport	0.2421	1	0.2601	1	0.3645	0.0418299	0.3826	0.0273601	0	0	0	0	-0.1329	0.815305	0	0	1.6551	2.82929e-05
Tb927.10.2320	TbNup41 Outer ring	Nuclear.transport	0.1066	1	-0.0163	1	0.2693	0.0782879	0.1464	0.352664	0	0	0	0	0.5018	0.149438	0	0	-0.7856	0.000440798
Tb927.11.4540	TbNup48 Connect to basket	Nuclear.transport	-0.0057	1	-0.1824	1	0.1354	0.424508	-0.0412	0.823909	0	0	0	0	0.3277	0.604944	0	0	-0.4284	0.218994
Tb927.11.15560	TbNup53a Inner ring FG Nup facing both sides	Nuclear.transport	0.0718	1	0.0084	1	0.6448	2.89009e-07	0.5815	3.54335e-06	0	0	0	0	0.8123	0.207595	0	0	0.0088	0.978115
Tb927.3.3540	TbNup53b Inner ring, FG Nup facing both sides	Nuclear.transport	0.0104	1	-0.1027	1	-0.0241	0.887924	-0.1371	0.326667	0	0	0	0	0.433	0.736226	0	0	-0.7731	9.5502e-05
Tb927.4.4310	TbNup64 Connect inner-outer, FG, symmetrical, paralogue pf Nup75	Nuclear.transport	-0.1403	1	0.1352	1	0.3013	0.0460505	0.5768	3.46923e-05	0	0	0	0	-0.2464	0.538134	0	0	0.2426	0.541118
Tb927.10.3810	TbNup65 Inner ring, RRM & TM domain	Nuclear.transport	-0.0998	1	0.2419	1	0.1351	0.457801	0.4769	0.00190268	0	0	0	0	0.3663	0.232901	0	0	-0.2883	0.293199
Tb927.8.8050	TbNup75 Connect inner-outer, FG, symmetrical, paralogue pf Nup64	Nuclear.transport	0.1712	1	0.1818	1	0.05	0.906987	0.0607	0.882817	0	0	0	0	-0.1552	0.650907	0	0	-0.0892	0.752073
Tb927.8.6250	TbNup76 Complex+149, 140, symmetric, interact MEX67	Nuclear.transport	0.0519	1	0.1848	1	0.0801	0.652067	0.2131	0.161841	0	0	0	0	0.0454	0.832819	0	0	0.6338	0.0308407
Tb927.9.14240	TbNup82 Outer ring	Nuclear.transport	0.1395	1	-0.0621	1	0.2651	0.0442749	0.0636	0.669022	0	0	0	0	-0.0529	0.857495	0	0	-0.3102	0.223499
Tb927.11.2950	TbNup89 Outer ring	Nuclear.transport	0.0319	1	0.1146	1	-0.0183	0.923579	0.0644	0.70898	0	0	0	0	-0.1345	0.611564	0	0	-0.4434	0.0896681
Tb927.9.1340	TbNup92 Basket	Nuclear.transport	-0.0858	1	0.0646	1	-0.3972	0.00908891	-0.2467	0.112293	0	0	0	0	-0.4739	0.223174	0	0	0.2217	0.499211
Tb927.10.7060	TbNup96 Inner ring	Nuclear.transport	0.0628	1	0.0704	1	0.3423	0.0109909	0.3499	0.00781728	0	0	0	0	-0.0679	0.960075	0	0	0.2385	0.528861
Tb927.10.14180	TbSec13 Outer ring nucleoporin	Nuclear.transport	0.0603	1	0.0861	1	0.5095	1.97796e-05	0.5354	5.01688e-06	0	0	0	0	0.3752	0.276617	0	0	0.0083	0.985504
Tb927.2.2240	tRNA exportin, putative,exportin-T, putative (25N14.145)	Nuclear.transport	-0.0722	1	0.1165	1	0.4808	0.000921918	0.6697	1.62392e-06	0	0	0	0	-0.2159	0.645719	0	0	0.2882	0.468433
Tb927.7.1170	Y14	Nuclear.transport	-0.0321	1	-0.0429	1	-0.2191	0.172348	-0.2298	0.136645	0	0	0	0	0.0718	0.935144	0	0	-1.1809	0.000148175
Tb927.7.1780	Adenine phosphoribosyltransferase, putative	Nucleotides	0.0387	1	-0.281	1	-1.8938	5.03391e-33	-2.2134	1.60274e-45	0	1	0	1	-1.5606	3.81205e-09	0	1	-0.7122	0.0572426
Tb927.7.1790	Adenine phosphoribosyltransferase, putative	Nucleotides	-0.1801	1	0.0617	1	-0.2109	0.147632	0.0309	0.855601	0	0	0	0	0.1097	0.66236	0	0	-0.688	0.0315652
Tb927.7.4480	adenosine 5'-monophosphoramidase, putative	Nucleotides	-0.0559	1	-0.1227	1	-0.2691	0.0958683	-0.3359	0.0286012	0	0	0	0	-0.2076	0.451812	0	0	0.0614	0.872575
Tb927.10.10810	adenosine deaminase-like protein	Nucleotides	0.1261	1	-0.1578	1	0.3622	0.0257956	0.0784	0.674495	0	0	0	0	0.9007	0.158059	0	0	-0.0891	0.775239
Tb927.6.2300	adenosine kinase, putative	Nucleotides	0.0853	1	-0.1464	1	-1.1936	1.71149e-25	-1.4252	8.39851e-37	0	1	0	1	-1.0923	0.000130208	0	1	-3.0139	2.15551e-36
Tb927.9.7180	adenosine monophosphate deaminase, putative,AMP deaminase, putative	Nucleotides	-0.0166	1	0.0545	1	0.2394	0.0985812	0.3105	0.0234258	0	0	0	0	-0.4901	0.169814	0	0	1.371	8.45341e-05
Tb927.5.286b	adenosine transporter 1 (AT1)	Nucleotides	-0.0189	1	-0.006	1	-0.8379	2.12231e-06	-0.8249	1.65001e-06	0	0	0	0	0.2425	0.473373	0	0
Tb927.3.590	adenosine transporter, putative	Nucleotides	-0.0161	1	0.0183	1	0.3894	0.00648678	0.4239	0.00241491	0	0	0	0	0.0621	0.817227	0	0	-1.71	4.74834e-06
Tb927.6.3210	adenylate kinase in T. cruzi, nuclear	Nucleotides	0.0632	1	0.1579	1	-0.2324	0.207919	-0.1376	0.458415	0	0	0	0	0.2998	0.812924	0	0	-1.0828	0.000108143
Tb927.10.5760	adenylate kinase, glycosomal (ADKD)	Nucleotides	-0.0026	1	0.1067	1	-0.8343	2.22581e-08	-0.7248	8.02071e-07	0	0	0	0	-0.881	0.003028	0	0	-1.6941	8.87995e-12
Tb927.2.5660	adenylate kinase, putative (ADKA)	Nucleotides	0.0174	1	-0.1087	1	-0.1578	0.386333	-0.2838	0.0851	0	0	0	0	-0.8211	0.00377042	0	0	0.2412	0.311284
Tb927.10.830	adenylate kinase, putative (ADKB)	Nucleotides	-0.05	1	-0.1426	1	-0.6233	3.26555e-05	-0.7158	9.08982e-07	0	0	0	0	-0.6967	0.0930636	0	0	0.5329	0.22788
Tb927.10.2540	adenylate kinase, putative (ADKC)	Nucleotides	-0.0131	1	-0.0158	1	-0.1214	0.617709	-0.1241	0.588308	0	0	0	0	0.517	0.130178	0	0	-0.0254	0.94664
Tb927.5.3970	adenylate kinase, putative (ADKE)	Nucleotides	0.0613	1	0.1022	1	0.1698	0.314247	0.2108	0.183638	0	0	0	0	0.2091	0.530271	0	0	-0.6033	0.0296649
Tb927.10.2530	adenylate kinase, putative (ADKF)	Nucleotides	0.1349	1	0.2239	1	-0.9243	1.32273e-09	-0.8352	1.23483e-08	0	0	0	0	-1.1456	9.39754e-06	0	1	-0.8509	0.000324985
Tb927.9.8450	adenylate, cytidylate and uridylate kinase (ADKG)	Nucleotides	-0.0718	1	-0.2173	1	-0.2515	0.116004	-0.3969	0.00767574	0	0	0	0	-0.0145	0.862627	0	0	-0.9271	0.00462071
Tb927.9.7550	adenylosuccinate lyase, putative	Nucleotides	-0.0365	1	-0.0108	1	0.2147	0.151445	0.2405	0.0939587	0	0	0	0	0.0229	0.956752	0	0	-0.1329	0.747576
Tb927.11.3650	adenylosuccinate synthetase, putative	Nucleotides	-0.0419	1	0.0535	1	0.1907	0.162525	0.2862	0.0243974	0	0	0	0	-0.6394	0.0420298	0	0	0.6942	0.0420548
[truncated: 4,991 more rows]

## Sheet: 3. RPM unique gene list
GeneID	Annotation	Class	DKO+1 RPM	DKO+2 RPM	DKO1 RPM	DKO2RPM	39° DKO+1 RPM	39° DKO+2 RPM	39° DKO1 RPM	39° DKO2RPM
Tb927.10.1540	ZC3H30	RNA.binding	19	601	2	3	17	401	2	2
Tb927.9.3280	acidocalcisomal exopolyphosphatase	Acidocalcisome	83	85	80	84	67	81	68	67
Tb927.11.7060	acidocalcisomal pyrophosphatase (VSP1)	Acidocalcisome	430	462	434	466	283	296	261	280
Tb927.11.12220	catalytic subunit of the vacuolar transporter chaperone 4, polyphosphate polymerase, Vtc4	Acidocalcisome	136	133	110	137	140	134	138	132
Tb927.10.5780	amino acid tansporter, putative	Amino.acid.transport	89	91	86	97	115	127	110	119
Tb927.11.15840	Amino acid transporter AAT16 Lys, Arg, high affinity Lysine	Amino.acid.transport	1135	1125	1024	1215	635	670	551	588
Tb927.8.4700	amino acid transporter, AAT5	Amino.acid.transport	872	722	841	992	345	449	318	354
Tb927.4.3930	amino acid transporter, putative	Amino.acid.transport	238	239	234	265	222	192	188	210
Tb927.10.9850	amino acid transporter, putative	Amino.acid.transport	59	61	51	63	68	62	61	59
Tb927.8.5450	amino acid transporter, putative (AAT6)	Amino.acid.transport	293	290	256	322	185	181	170	193
Tb927.10.6500	amino acid transporter, putative,amino acid permease, putative	Amino.acid.transport	35	40	35	36	20	27	20	20
Tb927.6.4660	cationic amino acid transporter, putative	Amino.acid.transport	74	82	73	76	74	73	63	63
Tb927.9.10340	Polyamine transporter 1 (TbPOT1)	Amino.acid.transport	85	84	82	80	86	85	77	72
Tb927.11.6680	Polyamine transporter 2 (TbPOT2)	Amino.acid.transport	118	104	111	126	111	109	96	100
Tb927.4.360	1,2-Dihydroxy-3-keto-5-methylthiopentene dioxygenase, putative	Amino.acids	197	159	182	196	102	114	107	113
Tb927.11.1560	1,2-Dihydroxy-3-keto-5-methylthiopentene dioxygenase, putative	Amino.acids	216	189	176	213	80	90	94	94
Tb927.8.6060	2-amino-3-ketobutyrate coenzyme A ligase, putative	Amino.acids	1153	1258	1138	1208	537	476	460	544
Tb927.11.6630	3-methylcrotonoyl-CoA carboxylase beta subunit, putative	Amino.acids	105	98	97	99	135	122	120	115
Tb927.8.2020	agmatinase, putative	Amino.acids	110	113	106	113	70	78	68	70
Tb927.5.1280	alanine racemase, putative	Amino.acids	75	74	70	71	68	93	60	71
Tb927.1.3000	amidohydrolase, putative	Amino.acids	42	45	51	46	62	63	59	56
Tb927.9.6170	arginine kinase (AK) in cytosol and flagellum	Amino.acids	2039	2173	1769	2139	2090	2199	1946	1998
Tb927.7.1110	asparagine synthetase a, putative	Amino.acids	262	253	248	288	145	147	142	153
Tb927.10.3660	aspartate aminotransferase	Amino.acids	119	114	111	127	154	158	173	166
Tb927.11.5090	aspartate aminotransferase, mitochondrial	Amino.acids	76	86	71	82	110	116	114	107
Tb927.2.4590	branched-chain amino acid aminotransferase, putative	Amino.acids	318	281	285	321	146	154	139	153
Tb927.11.2230	carnitine O-acetyltransferase, putative (CAT)	Amino.acids	94	94	101	105	53	50	52	48
Tb927.10.470	choline dehydrogenase, putative	Amino.acids	114	103	108	118	111	120	114	108
Tb927.9.12320	cystathione gamma lyase, putative	Amino.acids	608	550	558	656	382	322	337	360
Tb11.02.5400	cystathionine beta-synthase, putative	Amino.acids	311	259	323	290	237	204	247	229
Tb927.10.2750	deoxyhypusine synthase	Amino.acids	94	88	92	95	73	58	67	70
Tb927.1.870	deoxyhypusine synthase, putative	Amino.acids	72	63	64	68	85	78	73	80
Tb927.7.5560	glucosamine-fructose-6-phosphate aminotransferase, putative	Amino.acids	127	113	107	126	247	201	218	222
Tb927.10.11970	glutamine aminotransferase (GlnAT)	Amino.acids	132	115	120	123	134	107	122	125
Tb927.5.3800	glutamine hydrolysing (not ammonia-dependent) carbomoyl phosphate synthase, putative	Amino.acids	519	395	556	455	339	235	346	296
Tb927.7.4970	glutamine synthetase, putative	Amino.acids	368	327	351	404	95	95	94	106
Tb927.7.6940	glutaminyl cyclase, putative	Amino.acids	67	66	70	68	84	91	91	94
Tb927.11.9670	glycine synthase, aminomethyltransferase, mitochondrial, putative (GCVT1)	Amino.acids	91	95	90	94	91	94	80	88
Tb927.1.1270	homocysteine S-methyltransferase, putative	Amino.acids	101	101	97	109	90	92	87	99
Tb927.6.4430	homoserine kinase and VSG silencing factor	Amino.acids	140	150	131	143	108	119	89	90
Tb927.11.1670	ISCS2, NFS cysteine desulfurase	Amino.acids	164	191	165	160	107	133	105	125
Tb927.11.1540	isovaleryl-coA dehydrogenase, putative	Amino.acids	144	115	120	147	99	89	86	85
Tb927.9.2010	kynureninase, putative	Amino.acids	107	118	114	105	130	122	130	144
Tb927.10.4460	leucine carboxyl methyltransferase, putative	Amino.acids	70	85	74	77	61	65	56	68
Tb927.7.5920	mercaptopyruvate sulfurtransferase, putative (MST)	Amino.acids	65	59	55	62	44	39	43	41
Tb927.10.4000	methylglutaconyl-CoA hydratase, mitochondrial precursor, putative	Amino.acids	159	150	150	156	183	192	165	173
Tb927.7.7040	methylthioadenosine phosphorylase, putative (MTAP)	Amino.acids	246	205	194	226	284	293	294	281
Tb927.9.1960	nitrilase, putative	Amino.acids	288	303	290	302	140	174	114	139
Tb927.7.1910	pyridoxal phosphate containing glycine decarboxylase, putative	Amino.acids	218	190	197	212	114	123	111	104
Tb927.8.3130	S-adenosyl-methyltransferase mraW-like protein, putative	Amino.acids	36	41	34	38	38	46	36	42
Tb927.11.9590	S-adenosylhomocysteine hydrolase, putative	Amino.acids	1810	1574	1707	1973	1165	1180	1040	1094
Tb927.9.12910	selenocysteine lyase	Amino.acids	90	86	90	92	141	142	135	135
Tb927.7.4390	threonine synthase, putative	Amino.acids	463	421	401	402	181	144	161	199
Tb927.1.4690	arginine N-methyltransferase (PRMT1)	Arg.methylation	196	194	181	219	157	145	143	161
Tb927.10.3560	arginine N-methyltransferase, PRMT1 prozyme	Arg.methylation	139	102	117	136	77	60	81	74
Tb927.5.3960	arginine N-methyltransferase, type I (PRMT6)	Arg.methylation	59	57	57	66	79	65	70	64
Tb927.10.640	arginine N-methyltransferase, type II (PRMT5)	Arg.methylation	151	133	140	145	251	241	251	256
Tb927.7.5490	arginine N-methyltransferase, type III (PRMT7)	Arg.methylation	140	117	115	137	54	55	51	53
Tb927.11.11650	Cytoskeleton	BB	74	80	83	68	89	88	101	83
Tb927.10.370	calcineurin B subunit, putative	Calcium	28	33	28	30	29	32	28	29
Tb927.10.2880	calcium channel protein, putative	Calcium	307	323	348	287	376	352	381	325
Tb927.6.2720	calcium-binding protein, putative	Calcium	85	93	81	95	109	116	99	114
Tb927.11.13020	calmodulin	Calcium	1109	1425	1254	1293	478	678	488	512
Tb927.9.11230	calmodulin-like protein, putative,EF hand containing protein	Calcium	156	182	176	154	60	73	62	62
Tb927.11.7940	calmodulin, putative	Calcium	47	42	45	47	39	47	36	38
Tb927.6.4710	calmodulin, putative	Calcium	62	66	60	65	101	91	93	82
Tb927.9.6130	calmodulin, putative	Calcium	84	93	80	78	82	84	77	84
Tb927.11.3680	calmodulin, putative	Calcium	41	47	43	45	43	47	41	48
Tb927.11.9790	calmodulin, putative	Calcium	74	87	81	82	70	84	70	85
Tb927.4.3330	hypothetical protein, conserved, EF hand	Calcium	74	92	69	72	62	69	56	67
Tb927.10.6960	hypothetical protein, conserved, EF hand superfamily (E-4)	Calcium	116	127	120	126	112	127	94	99
Tb927.11.16390	(CKS1 cyclin dependent kinases regulatory subunit, putative	Cell.cycle	35	34	33	35	28	31	27	33
Tb927.11.17000	AIR9	Cell.cycle	653	604	667	616	755	614	714	616
Tb927.10.15690	anaphase promoting complex, subunit 10-like protein	Cell.cycle	40	45	43	41	62	60	66	73
Tb927.11.8220	AUK1 aurora B kinase	Cell.cycle	74	78	61	78	57	67	57	65
Tb927.7.7360	cdc2-related kinase (CRK2)	Cell.cycle	88	89	95	83	56	70	58	52
Tb927.7.5580	cell cycle associated protein MOB1-B	Cell.cycle	131	140	140	144	95	95	86	105
Tb927.1.1060	Cell cycle checkpoint protein RAD1-like, putative	Cell.cycle	40	42	37	37	41	44	45	39
Tb927.11.2710	cell division cycle 45 (CDC45), putative	Cell.cycle	75	70	73	73	72	62	70	72
Tb927.11.12430	cell division cycle phosphatase 14, putative	Cell.cycle	82	91	88	74	100	102	96	96
Tb927.6.2150	cell division cycle protein 16, putative	Cell.cycle	73	65	70	74	86	87	82	86
Tb927.8.6500	cell division cycle protein, putative	Cell.cycle	84	85	77	84	159	136	150	144
Tb927.1.3230	cell division cycle protein, putative	Cell.cycle	81	96	96	79	105	112	112	108
Tb927.4.2260	Centrin1	Cell.cycle	82	82	74	82	47	58	51	47
Tb927.8.1080	Centrin2	Cell.cycle	67	73	65	64	81	89	71	75
Tb927.10.8710	Centrin3	Cell.cycle	58	71	61	60	34	42	33	38
Tb927.7.3410	Centrin4 - basal bodies and bilobe	Cell.cycle	138	145	136	133	79	104	103	93
Tb927.11.13900	Centrin5	Cell.cycle	42	49	43	46	27	36	35	30
Tb927.3.1610	CLK kinase	Cell.cycle	100	90	103	101	86	95	87	95
Tb927.10.1070	CRK1 cdc2- like protein kinase	Cell.cycle	87	92	91	83	51	66	60	60
Tb927.11.12310	CRK12 cdc2- like protein kinase	Cell.cycle	83	82	88	77	141	127	126	126
Tb927.10.4990	CRK3 cdc2- like protein kinase	Cell.cycle	103	104	100	113	63	74	65	70
Tb927.8.5390	CRK4 cdc2- like protein kinase	Cell.cycle	27	29	32	24	36	30	31	31
Tb927.2.4510	CRK9 cdc2- like protein kinase	Cell.cycle	99	104	116	94	133	107	131	121
Tb927.3.4170	CRK9AP	Cell.cycle	28	34	27	24	32	36	31	35
Tb927.11.12610	CYC1, cyclin 1	Cell.cycle	46	48	47	47	68	70	71	66
Tb927.8.6340	CYC10, CYC2-like cyclin	Cell.cycle	68	78	69	76	389	388	345	369
Tb927.8.6350	CYC11, CYC2-like cyclin	Cell.cycle	86	93	91	83	147	138	142	146
Tb927.10.9160	CYC12, L-type cyclin	Cell.cycle	84	79	82	76	142	133	156	146
Tb927.11.14080	CYC2, G1 cyclin	Cell.cycle	132	141	134	138	75	97	72	80
Tb927.6.1460	CYC3, mitotic cyclin	Cell.cycle	39	48	40	45	39	43	38	42
Tb927.7.7170	CYC4, CYC2-like cyclin	Cell.cycle	88	92	89	81	177	121	174	167
Tb927.10.11440	CYC5, CYC2-like cyclin, putative, G1 cyclin CycE4	Cell.cycle	182	196	205	167	199	190	192	189
Tb927.11.16720	CYC6,mitotic cyclin	Cell.cycle	118	111	95	116	98	98	99	100
Tb927.6.5020	CYC7, CYC2-like cyclin	Cell.cycle	52	70	62	61	44	65	40	52
Tb927.11.14030	CYC9	Cell.cycle	59	70	68	65	58	75	55	63
Tb927.11.11500	cyclin dependent kinase-binding protein, putative	Cell.cycle	127	120	141	118	99	97	104	99
Tb927.11.1000	kinetoplastid kinetochore protein 16	Cell.cycle	43	49	45	38	45	58	56	53
Tb927.10.6330	KKT1 kinetochore protein	Cell.cycle	170	180	202	171	146	147	150	149
Tb927.7.2110	KKT11 Kinetochore protein	Cell.cycle	69	68	64	76	59	62	63	61
Tb927.8.1680	KKT12 Kinetochore protein	Cell.cycle	61	60	66	67	49	50	57	51
Tb927.7.4860	KKT13 Kinetochore protein	Cell.cycle	37	35	38	33	28	28	28	32
Tb927.10.7240	KKT14 Kinetochore protein	Cell.cycle	80	84	84	83	114	105	105	107
Tb927.6.3760	KKT15 Kinetochore protein	Cell.cycle	55	54	48	57	50	53	56	51
Tb927.11.10000	KKT16 Kinetochore protein	Cell.cycle	47	46	49	46	37	47	41	39
Tb927.3.2330	KKT17 Kinetochore protein	Cell.cycle	101	104	94	96	56	73	62	55
Tb927.9.3800	KKT18 Kinetochore protein	Cell.cycle	97	99	91	102	106	106	99	95
Tb927.11.10520	KKT2 kinetochore protein, tyrosine kinase, putative	Cell.cycle	99	101	112	97	130	131	124	132
Tb927.8.4760	KKT20 Kinetochore protein	Cell.cycle	36	43	33	37	22	24	15	20
Tb927.9.10920	KKT3 kinetochore protein, PK6 protein kinase,	Cell.cycle	141	143	143	135	154	143	156	150
Tb927.8.3680	KKT4 kinetochore protein	Cell.cycle	56	58	58	56	79	74	83	83
Tb927.7.4850	KKT5 Kinetochore protein	Cell.cycle	42	46	36	41	40	42	47	44
Tb927.6.1210	KKT6 kinetochore protein	Cell.cycle	53	58	53	61	65	70	62	72
Tb927.11.1030	KKT7 Kinetochore protein	Cell.cycle	85	91	90	87	95	86	101	101
Tb927.4.5110	KKT8 Kinetochore protein	Cell.cycle	110	93	81	104	88	85	85	93
Tb927.8.1150	KKT9 Kinetochore protein	Cell.cycle	87	76	80	80	58	54	60	60
Tb927.7.1590	mitotic cyclin,cyclin CycB3 (CYC8)	Cell.cycle	84	85	73	92	62	65	57	62
Tb927.11.7216	origin recognition complex subunit 1 (ORC1), (CDC6)	Cell.cycle	50	46	41	54	44	41	45	42
Tb927.8.4810	prohibitin 1 (PHB1)	Cell.cycle	385	412	393	435	182	186	169	192
Tb927.10.4310	prohibitin 2 (PHB2)	Cell.cycle	282	271	286	322	121	144	105	111
Tb927.11.6550	PUF nine target 1 (PNT1)	Cell.cycle	148	167	163	155	203	181	189	193
Tb927.10.6240	ras-like small GTPase, putative (TbRHP) spindle formation and mitosis	Cell.cycle	116	123	121	116	117	135	128	124
Tb927.7.1210	regulator of chromosome condensation, putative	Cell.cycle	82	87	102	85	86	86	97	84
Tb927.7.1190	regulator of chromosome condensation, putative	Cell.cycle	97	108	115	94	103	99	98	103
Tb927.3.1750	rev7, putative,mitotic spindle checkpoint component, Mad2-like HORMA domain	Cell.cycle	35	43	35	38	27	32	21	31
Tb927.4.3420	WEE1 protein kinase	Cell.cycle	72	77	68	65	73	78	74	75
Tb927.7.1320	10 kDa heat shock protein, putative (HSP10)	Chaperone	997	1133	1137	1178	931	1261	932	1116
Tb927.2.5980	ATP-dependent Clp protease subunit, heat shock protein 104 (HSP104)	Chaperone	150	153	131	139	1439	1354	1233	1197
Tb927.2.3030	ATP-dependent Clp protease subunit, heat shock protein 78 (HSP78)	Chaperone	196	198	210	184	367	342	368	314
Tb927.10.2290	chaperone protein DNAj, endoplasmatic reticulum	Chaperone	77	66	75	70	101	76	94	79
Tb927.9.12730	chaperone protein DNAj, endoplasmatic reticulum	Chaperone	156	137	151	144	171	150	169	169
Tb927.8.8310	chaperone protein DNAj, putative	Chaperone	177	99	159	181	150	84	135	168
Tb927.10.9840	chaperone protein DNAj, putative	Chaperone	92	71	77	78	44	50	55	52
Tb927.10.12530	chaperone protein DNAj, putative	Chaperone	18	15	16	16	18	21	17	16
Tb927.9.8160	chaperone protein DNAj, putative	Chaperone	199	173	175	196	161	108	128	138
Tb927.10.14730	chaperone protein DNAj, putative	Chaperone	127	114	113	110	166	164	156	150
Tb927.3.2290	chaperone protein DNAj, putative	Chaperone	105	95	103	106	72	70	84	79
Tb927.2.5160	chaperone protein DNAj, putative	Chaperone	517	472	485	553	1087	1169	1055	1110
Tb927.1.1960	chaperone protein DNAj, putative	Chaperone	98	90	100	84	161	132	186	167
Tb927.7.540	chaperone protein DNAj, putative	Chaperone	90	85	83	96	96	87	101	111
Tb927.7.680	chaperone protein DNAj, putative	Chaperone	144	137	135	148	159	148	162	154
Tb927.9.8410	chaperone protein DNAj, putative	Chaperone	92	88	94	93	83	72	66	69
Tb927.10.6610	chaperone protein DNAj, putative	Chaperone	71	68	74	69	33	37	36	28
Tb927.7.740	chaperone protein DNAj, putative	Chaperone	77	74	77	71	91	76	91	94
Tb927.6.3120	chaperone protein DNAj, putative	Chaperone	26	25	22	28	54	47	55	58
Tb927.11.5220	chaperone protein DNAj, putative	Chaperone	160	154	143	150	134	121	116	128
Tb927.11.1010	chaperone protein DNAj, putative	Chaperone	87	84	80	83	76	77	75	79
Tb927.10.13830	chaperone protein DNAj, putative	Chaperone	123	119	110	123	105	103	95	98
Tb927.11.15130	chaperone protein DNAj, putative	Chaperone	113	110	106	109	65	80	56	64
Tb927.4.2970	chaperone protein DNAj, putative	Chaperone	41	40	44	40	50	51	51	48
Tb927.10.5040	chaperone protein DNAj, putative	Chaperone	81	81	71	68	54	63	53	53
Tb927.3.1430	chaperone protein DNAj, putative	Chaperone	47	47	46	46	38	34	39	37
Tb927.7.4590	chaperone protein DNAj, putative	Chaperone	67	67	56	67	67	54	65	64
Tb927.7.990	chaperone protein DNAj, putative	Chaperone	86	86	94	92	82	78	87	78
Tb927.9.10950	chaperone protein DNAj, putative	Chaperone	66	66	60	73	87	98	78	87
Tb927.7.6660	chaperone protein DNAj, putative	Chaperone	125	127	126	131	78	67	84	91
Tb927.11.16980	chaperone protein DNAj, putative	Chaperone	56	57	53	50	85	91	88	70
Tb927.2.3960	chaperone protein DNAj, putative	Chaperone	53	54	49	53	43	53	43	47
Tb927.6.3730	chaperone protein DNAj, putative	Chaperone	45	46	46	48	43	47	41	41
Tb927.3.1760	chaperone protein DNAj, putative	Chaperone	132	135	137	146	94	97	95	103
Tb927.5.2880	chaperone protein DNAj, putative	Chaperone	38	39	37	35	30	42	34	38
Tb927.11.5710	chaperone protein DNAj, putative	Chaperone	36	37	33	34	46	40	46	43
Tb927.9.14180	chaperone protein DNAj, putative	Chaperone	107	110	99	109	92	107	88	89
Tb927.1.4300	chaperone protein DNAj, putative	Chaperone	67	70	64	64	103	106	91	104
Tb927.8.1010	chaperone protein DNAj, putative	Chaperone	57	60	62	57	74	66	67	79
Tb927.11.16740	chaperone protein DNAj, putative	Chaperone	75	79	85	76	116	114	108	106
Tb927.10.8540	chaperone protein DNAj, putative	Chaperone	147	156	150	149	357	356	315	333
Tb927.10.12640	chaperone protein DNAj, putative	Chaperone	62	66	66	61	87	76	78	81
Tb927.8.4470	chaperone protein DNAj, putative	Chaperone	42	45	43	39	32	37	32	31
Tb927.4.3980	chaperone protein DNAj, putative	Chaperone	26	28	29	29	21	30	20	22
Tb927.8.7010	chaperone protein DNAj, putative	Chaperone	66	72	71	68	75	80	75	75
Tb927.10.12380	chaperone protein DNAj, putative	Chaperone	72	79	71	79	67	75	67	63
Tb927.1.1230	chaperone protein DNAj, putative	Chaperone	46	51	49	43	59	57	67	57
Tb927.4.650	chaperone protein DNAj, putative	Chaperone	76	87	81	77	68	89	84	79
Tb927.7.6200	chaperone protein DNAj, putative	Chaperone	86	100	85	86	85	107	93	105
Tb927.6.3850	chaperone protein DNAj, putative	Chaperone	40	47	44	48	26	36	30	32
Tb927.8.1030	chaperone protein DNAj, putative	Chaperone	39	46	41	40	36	40	34	34
Tb927.6.2170	co-chaperone GrpE, putative	Chaperone	247	244	219	285	85	106	92	84
Tb927.1.1720	cyclophilin 15, putative	Chaperone	52	50	52	49	65	67	68	65
Tb927.11.880	cyclophilin a,cyclophilin type peptidyl-prolyl cis-trans isomerase (CYPA)	Chaperone	779	812	826	925	569	717	558	645
Tb927.9.14420	cyclophilin type peptidyl-prolyl cis-trans isomerase, putative (PPIase)	Chaperone	96	90	100	99	64	67	58	67
Tb927.10.13220	cyclophilin type peptidyl-prolyl cis-trans isomerase, putative (PPIase)	Chaperone	107	104	116	110	117	107	110	99
Tb927.9.11740	cyclophilin type peptidyl-prolyl cis-trans isomerase, putative (PPIase)	Chaperone	48	48	50	51	26	35	37	30
Tb927.9.3440	cyclophilin type peptidyl-prolyl cis-trans isomerase, putative (PPIase)	Chaperone	91	100	85	96	83	101	90	93
Tb927.2.1560	cyclophilin type peptidyl-prolyl cis-trans isomerase, putative (PPIase)	Chaperone	288	329	311	363	127	161	148	149
Tb927.8.6910	cyclophilin-type peptidyl-prolyl cis-trans isomerase, putative (PPIase)	Chaperone	40	40	41	43	36	42	28	34
Tb927.7.4770	cyclophilin-type peptidyl-prolyl cis-trans isomerase, putative (PPIase)	Chaperone	446	487	475	458	236	351	262	279
Tb927.8.5230	cyclophilin-type peptidyl-prolyl cis-trans isomerase, putative (PPIase)	Chaperone	50	55	54	49	56	59	55	58
Tb927.7.280	cyclophilin-type peptidyl-prolyl cis-trans isomerase, putative (PPIase)	Chaperone	168	186	182	179	67	82	70	84
Tb927.5.1370	cyclophilin-type peptidyl-prolyl cis-trans isomerase, putative (PPIase)	Chaperone	35	40	32	33	42	47	48	45
Tb927.8.2000	cyclophilin, putative (NCP1) (in PUF7-TAP)	Chaperone	193	103	177	179	152	91	146	144
Tb927.5.1020	disulfide isomerase, putative	Chaperone	109	113	111	120	100	106	97	96
Tb927.10.16100	FK506-binding protein (FKBP)-type peptidyl-prolyl isomerase	Chaperone	352	360	345	331	1081	1178	1111	1062
Tb927.10.15590	FKBP-type peptidyl-prolyl cis-trans isomerase, conserved	Chaperone	44	42	43	45	44	47	45	45
Tb927.10.15600	FKBP-type peptidyl-prolyl cis-trans isomerase, conserved	Chaperone	39	41	39	38	51	50	39	51
Tb927.9.9860	GRP170, HSP70 and actin-like ATPase domains	Chaperone	282	269	230	286	261	305	247	225
Tb927.7.710	heat shock 70 kDa protein, putative (HSP70.4)	Chaperone	345	278	279	324	231	209	236	193
Tb927.7.1030	heat shock 70 kDa protein, putative (HSP70b)	Chaperone	83	83	87	76	99	98	112	93
Tb927.3.3330	heat shock protein 20, putative	Chaperone	290	305	297	301	285	332	225	286
Tb927.11.11330	heat shock protein 70, major HSP70	Chaperone	5991	5149	5381	5965	14152	13838	14147	13613
Tb927.10.10890	heat shock protein 83, HSP83	Chaperone	4966	3683	4083	4529	15692	14059	16111	14323
Tb927.11.2650	heat shock protein 84, putative, mit HSp90	Chaperone	574	469	541	565	1227	1042	1172	1158
Tb927.7.2070	heat shock protein DNAJ, putative	Chaperone	90	85	83	88	147	143	147	140
Tb927.5.1520	heat shock protein HslU1, in mitochondrion	Chaperone	181	160	174	179	143	141	130	117
Tb927.11.12230	heat shock protein HslU2, in mitochondrion	Chaperone	113	101	98	103	106	101	98	93
Tb927.10.12710	heat shock protein, HSP110	Chaperone	402	395	434	364	1107	956	1138	1023
Tb927.10.5660	heat shock protein, putative	Chaperone	78	84	78	85	63	49	68	72
Tb927.3.5340	Hsc70-interacting protein (Hip), putative	Chaperone	471	422	477	503	428	410	374	428
Tb927.10.2620	HSP20 cold-shock domain (p23-like)	Chaperone	89	109	100	95	83	122	81	88
Tb927.9.13290	HSP20 domain	Chaperone	34	33	35	33	34	50	44	43
Tb927.11.16050	HSP20 domain	Chaperone	50	53	56	45	57	58	63	54
Tb927.9.10230	HSP20 domain (p23-like)	Chaperone	403	376	398	434	477	557	538	528
Tb927.10.14380	Hsp70 protein, putative	Chaperone	112	105	114	107	128	107	129	122
Tb927.9.4500	HSP70, endoplasmatic reticulum, HSP70.a	Chaperone	129	129	139	122	181	162	178	159
Tb927.9.1560	hypothetical protein, conserved, DNAj domain	Chaperone	135	135	130	145	138	146	128	132
Tb927.10.14740	hypothetical protein, conserved, DnaJ domain	Chaperone	194	214	220	225	241	240	233	217
Tb927.11.15480	hypothetical, HSP20-like chaperone	Chaperone	107	108	103	98	292	426	325	329
Tb927.10.9420	mitochondrial chaperone BCS1, putative	Chaperone	65	63	70	64	94	87	74	92
Tb927.8.3580	mitochondrial chaperone BCS1, putative	Chaperone	77	88	87	81	94	91	84	88
Tb927.9.9780	peptidyl-prolyl cis-trans isomerase (cyclophilin- 40), putative	Chaperone	172	170	158	161	405	504	419	414
Tb927.3.3100	peptidyl-prolyl cis-trans isomerase NIMA-interacting 4, putative	Chaperone	71	62	70	64	48	52	51	51
Tb927.7.2480	peptidyl-prolyl cis-trans isomerase, putative (PAR45)	Chaperone	54	55	50	50	42	48	42	45
Tb927.10.4620	peptidyl-prolyl cis-trans isomerase, putative (PPIase)	Chaperone	105	125	131	104	52	55	44	49
Tb927.8.690	peptidyl-prolyl cis-trans isomerase/rotamase, putative,PPIase, putative (PIN1)	Chaperone	60	60	67	62	57	75	60	64
Tb927.5.580	prefoldin subunit, putative	Chaperone	170	166	177	152	78	92	88	86
Tb927.7.2590	prefoldin, putative	Chaperone	177	102	173	176	126	102	125	131
Tb927.7.570	prefoldin, putative	Chaperone	139	138	145	148	90	110	92	96
Tb927.7.5790	protein disulfide isomerase, ERp44-like	Chaperone	117	139	126	120	138	188	120	155
Tb927.10.8230	protein disulfide isomerase,ERp57-like, cofactor wth calnexin, putative	Chaperone	317	318	270	320	190	216	182	181
Tb927.7.1300	protein disulfide isomerase,ERp72-like, cofactor wth calnexin, putative	Chaperone	136	146	124	145	135	150	135	135
Tb927.1.3200	SGT1-like protein, putative	Chaperone	73	79	79	66	210	234	238	223
Tb927.5.2940	stress-induced protein sti1, putative	Chaperone	470	428	413	464	1219	1282	1172	1150
Tb927.10.4450	stress-inducible protein STI1-like, putative	Chaperone	191	193	180	192	133	145	120	128
Tb927.4.2220	TPR-repeat-containing chaperone protein DNAJ, putative	Chaperone	152	148	140	137	183	187	192	166
Tb927.4.880	TPR-repeat-containing chaperone protein DNAJ, putative	Chaperone	49	52	50	50	54	57	59	52
Tb927.7.3630	TPR-repeat-containing chaperone protein DNAJ, putative	Chaperone	79	85	84	78	120	121	117	104
Tb927.10.5180	TPR-repeat-containing chaperone protein DNAJ, putative	Chaperone	78	88	88	83	83	86	98	89
Tb927.10.4900	TPR-repeat-containing chaperone protein DNAJ, putative,TPR repeat protein	Chaperone	178	164	150	160	215	206	199	171
Tb927.11.16760	Tric complex alpha subunit (TCP-1-alpha)	Chaperone	412	357	423	403	447	403	432	425
Tb927.11.1900	Tric complex beta subunit (TCP-1-beta)	Chaperone	756	636	582	802	446	418	438	414
Tb927.10.1060	Tric complex delta subunit (TCP-1-delta)	Chaperone	523	388	431	530	365	328	341	316
Tb927.11.14250	Tric complex epsilon subunit (TCP-1-epsilon)	Chaperone	358	307	327	353	482	366	479	393
Tb927.9.11270	Tric complex eta subunit (TCP-1-eta)	Chaperone	527	430	519	533	480	356	478	425
Tb927.8.3150	Tric complex gamma subunit (TCP-1-gamma)	Chaperone	412	352	398	397	359	292	371	336
Tb927.10.8190	Tric complex theta subunit (TCP-1-theta)	Chaperone	963	887	847	1002	654	721	667	681
Tb927.11.3240	Tric complex zeta subunit (TCP-1-zeta)	Chaperone	784	651	719	819	406	417	420	425
Tb927.8.5890	Anti-silencing function ASF1B	Chromatin	55	56	58	55	43	44	38	40
Tb927.1.630	anti-silencing protein ASF1A	Chromatin	37	38	33	38	28	31	31	35
Tb927.10.7420	bromodomain factor 2 BDF2	Chromatin	60	56	50	57	37	39	38	37
Tb927.10.8150	Bromodomain protein BDF1	Chromatin	54	55	56	47	63	73	73	65
Tb927.11.10070	Bromodomain protein BDF3	Chromatin	51	53	53	45	56	62	59	57
Tb927.7.4380	Bromodomain protein BDF4	Chromatin	55	60	54	57	73	74	71	74
Tb927.11.13400	Bromodomain protein BDFx	Chromatin	76	83	93	66	119	111	134	123
Tb927.10.7050	chromatin assembly factor 1 subunit B, putative	Chromatin	74	78	69	83	110	76	98	108
Tb927.10.7510	chromatin binding protein, putative	Chromatin	41	46	44	40	55	59	53	51
Tb927.9.4900	condensin subunit 1, putative	Chromatin	200	158	181	197	167	144	169	148
Tb927.6.4820	CPC1, chromosomal passenger complex	Chromatin	62	67	56	60	40	61	58	54
Tb927.11.14840	CPC2, chromosomal passenger complex	Chromatin	164	173	162	188	125	139	122	158
Tb927.8.1920	DOT1A	Chromatin	94	109	105	106	54	66	48	61
Tb927.8.5770	Elongator-like Protein 3a ELP3a	Chromatin	150	144	134	145	127	106	111	120
Tb927.3.3490	high mobility group protein, putative (TDP1)	Chromatin	217	181	199	195	149	151	173	155
Tb927.7.4560	histone acetyltransferase HAT1	Chromatin	69	62	56	59	73	79	81	69
Tb927.11.11530	histone acetyltransferase HAT2	Chromatin	73	79	84	74	104	102	104	96
Tb927.10.8310	Histone acetyltransferase HAT3	Chromatin	75	89	87	80	20	27	25	25
Tb927.10.1680	histone deacetylase 1 (DAC1 or HDAC1)	Chromatin	45	36	41	51	42	43	35	43
Tb927.11.15600	histone deacetylase 2 (DAC2 or HDAC2)	Chromatin	77	81	73	80	111	104	102	109
Tb927.2.2190	histone deacetylase 3 (DAC3 or HDAC3)	Chromatin	56	59	68	58	108	90	102	99
Tb927.5.2900	histone deacetylase 4 (DAC4 HDAC4)	Chromatin	44	45	45	44	51	49	45	44
Tb927.7.2820	histone H2A	Chromatin	4295	4894	5047	5268	4149	4980	3449	4701
Tb927.7.6360	histone H2A variant Z (h2aZ)	Chromatin	81	90	98	83	51	56	60	53
Tb927.11.7350	histone H2B variant V (H2BVAR)	Chromatin	130	120	120	132	66	75	78	74
Tb927.1.2430	histone H3	Chromatin	3057	2697	2964	3041	3400	3619	3727	3788
Tb927.10.15350	histone H3 variant V (h3vaR)	Chromatin	105	121	114	115	101	131	102	106
Tb927.5.4170	histone H4	Chromatin	2424	2504	2754	2733	1965	2326	1970	2386
Tb927.1.570	Histone-lysine N-methyltransferase, H3 lysine-76 specific (DOT1B)	Chromatin	138	155	145	167	106	124	85	111
Tb927.11.13640	J-binding protein (JBP1)	Chromatin	41	49	47	47	55	56	56	57
Tb927.9.5730	nucleosome assembly protein-like protein	Chromatin	458	342	392	440	361	269	388	364
Tb927.10.15180	nucleosome assembly protein, putative	Chromatin	341	257	329	322	340	299	327	324
Tb927.10.1440	Pob3	Chromatin	100	97	90	93	74	94	75	77
Tb927.9.10100	Possible histone methyltransferase: 7 SET domains.	Chromatin	492	406	535	473	412	294	387	350
Tb927.11.6780	regulator of chromatin condensation, putative (RCC1)	Chromatin	86	86	83	82	80	76	81	85
Tb927.11.370	repressor activator protein 1 (RAP1)	Chromatin	76	73	73	72	97	98	112	98
Tb927.7.1690	silent information regulator 2 (SIR2RP1)	Chromatin	44	51	49	46	59	74	66	64
Tb927.9.11850	structural maintenance of chromosome 1 (SMC1)	Chromatin	155	144	145	145	193	145	173	156
Tb927.10.10340	structural maintenance of chromosome 2 (SMC2)	Chromatin	108	105	112	102	129	108	137	107
Tb927.5.3510	structural maintenance of chromosome 3 (SMC3)	Chromatin	315	255	220	284	247	201	230	202
Tb927.10.740	structural maintenance of chromosome 4 (SMC4)	Chromatin	134	120	120	126	157	134	149	134
Tb927.2.1810	transcription silencer (ISWI)	Chromatin	231	200	240	204	221	177	228	191
Tb927.11.1450	2-oxoglutarate dehydrogenase E1 component, putative	Citric.acid.cycle	510	441	488	471	566	485	566	527
Tb927.11.9980	2-oxoglutarate dehydrogenase E1 component, putative	Citric.acid.cycle	368	346	389	341	286	274	306	253
Tb927.11.11680	2-oxoglutarate dehydrogenase E2 component, putative	Citric.acid.cycle	488	410	472	483	455	355	452	475
Tb927.10.14000	aconitase (ACO)	Citric.acid.cycle	248	198	246	222	663	482	611	613
Tb927.10.13430	citrate synthase, putative	Citric.acid.cycle	73	65	68	75	185	114	150	185
Tb927.11.16730	dihydrolipoyl dehydrogenase (GCVL-2)	Citric.acid.cycle	586	486	589	629	550	367	533	517
Tb927.3.4500	fumarate hydratase, class I (FHc)	Citric.acid.cycle	701	667	640	593	1405	1351	1436	1314
Tb927.11.5050	fumarate hydratase, class I (FHm)	Citric.acid.cycle	216	205	187	215	295	277	298	296
Tb927.9.5900	glutamate dehydrogenase (GDH)	Citric.acid.cycle	737	657	689	675	684	478	650	634
Tb927.8.3690	isocitrate dehydrogenase [NADP], mitochondrial precursor, putative (IDH)	Citric.acid.cycle	159	144	148	147	134	135	129	129
Tb927.11.900	isocitrate dehydrogenase, putative (IDH)	Citric.acid.cycle	150	114	129	137	271	199	268	281
Tb927.10.2560	mitochondrial malate dehydrogenase (mMDH)	Citric.acid.cycle	254	269	290	297	59	71	57	75
Tb927.10.3650	NADH-dependent fumarate reductase, putative	Citric.acid.cycle	139	144	155	130	154	143	156	162
Tb927.11.4780	pyruvate dehydrogenase (lipoamide) kinase, putative	Citric.acid.cycle	109	113	104	112	107	105	89	101
Tb927.10.2350	pyruvate dehydrogenase complex E3 binding protein, putative	Citric.acid.cycle	174	171	162	175	114	135	122	120
Tb927.10.12700	pyruvate dehydrogenase E1 alpha subunit, putative	Citric.acid.cycle	276	247	271	238	181	177	163	160
Tb927.3.1790	pyruvate dehydrogenase E1 beta subunit, putative	Citric.acid.cycle	730	788	715	851	408	405	328	415
Tb927.10.7410	succinyl-CoA ligase [GDP-forming] beta-chain, putative	Citric.acid.cycle	635	534	650	629	419	329	422	411
Tb927.3.2230	succinyl-CoA synthetase alpha subunit, putative	Citric.acid.cycle	539	466	519	593	285	235	284	277
Tb927.11.2690	succinyl-coA:3-ketoacid-coenzyme A transferase, mitochondrial precursor, putative	Citric.acid.cycle	849	848	763	859	1370	1518	1311	1439
Tb927.10.11800	33 kDa inner dynein arm light chain, axonemal, putative,dynein light chain, putative	Cytoskeleton	51	50	48	48	56	60	60	61
Tb927.9.8850	actin A	Cytoskeleton	707	786	679	744	527	605	437	470
Tb927.10.15800	actin related protein 2, putative	Cytoskeleton	65	63	61	60	76	80	80	83
Tb927.9.5350	actin related protein 3, putative	Cytoskeleton	45	44	46	45	50	45	50	51
Tb927.11.10110	actin-like protein, putative	Cytoskeleton	90	89	87	95	95	94	98	99
Tb927.10.2000	actin-like protein, putative	Cytoskeleton	95	109	89	109	106	101	84	91
Tb927.3.3020	actin-like protein, putative	Cytoskeleton	50	61	56	55	71	78	71	64
Tb927.9.5440	actin, putative	Cytoskeleton	79	76	75	80	92	96	79	81
Tb927.4.980	actin, putative	Cytoskeleton	68	66	68	63	57	54	49	50
Tb927.11.3880	actin, putative (TRYPARP)	Cytoskeleton	76	85	78	81	83	88	76	83
Tb927.1.2340	alpha tubulin	Cytoskeleton	18815	18969	16482	18765	27389	29653	25985	27147
Tb927.3.1400	alpha-tubulin N-acetyltransferase, putative	Cytoskeleton	71	71	71	75	53	63	55	55
Tb927.11.12360	ankyrin repeat protein, putative	Cytoskeleton	38	43	35	37	36	42	35	36
Tb927.9.13100	ankyrin repeat protein, putative	Cytoskeleton	54	63	54	53	112	143	97	100
Tb927.4.1170	ankyrin, putative	Cytoskeleton	68	62	73	75	85	97	83	91
Tb927.10.10600	ARP2/3 complex 16kDa subunit, putative	Cytoskeleton	24	25	25	25	15	16	16	18
Tb927.10.4540	ARP2/3 complex subunit, putative	Cytoskeleton	17	15	15	16	16	17	16	15
Tb927.2.2900	ARP2/3 complex subunit, putative	Cytoskeleton	39	41	38	44	29	39	27	28
Tb927.10.13190	ARP2/3 complex subunit, putative	Cytoskeleton	48	54	47	48	63	63	62	55
Tb927.8.4410	ARP2/3 complex subunit, putative	Cytoskeleton	23	27	25	22	24	25	25	24
Tb927.9.10670	Bardet-Biedl syndrome 1 protein homolog (BBS1-like protein 1), putative	Cytoskeleton	70	69	62	69	79	84	71	76
Tb927.10.6830	Bardet-Biedl syndrome 4 protein homolog (BBS4-like protein 4), putative	Cytoskeleton	79	81	71	76	79	78	70	78
Tb927.8.6070	basal body component,ML protein (TBBC)	Cytoskeleton	138	121	141	124	146	121	142	141
Tb927.4.3440	BB50	Cytoskeleton	45	50	52	48	68	74	62	69
Tb927.1.1100	BBP109	Cytoskeleton	96	86	86	87	84	77	80	71
Tb927.10.12950	BBP110	Cytoskeleton	80	85	88	73	90	99	102	88
Tb927.11.15070	BBP119	Cytoskeleton	118	125	118	112	101	107	98	107
Tb927.10.12870	BBP120	Cytoskeleton	86	91	92	83	116	103	117	105
Tb927.8.6490	BBP122	Cytoskeleton	87	81	85	86	252	204	247	241
Tb927.5.3280	BBP135	Cytoskeleton	113	113	111	111	164	126	159	133
Tb927.3.5160	BBP136	Cytoskeleton	76	87	85	74	71	65	74	68
Tb927.10.4210	BBP38	Cytoskeleton	50	50	47	57	45	49	50	48
Tb927.3.4400	BBP41	Cytoskeleton	22	17	20	19	28	26	26	23
Tb927.8.4210	BBP46	Cytoskeleton	131	123	127	133	131	112	124	138
Tb927.10.14520	BBP52	Cytoskeleton	101	96	99	96	98	99	98	96
Tb927.8.4580	BBP58	Cytoskeleton	217	195	198	198	154	175	166	159
Tb927.10.350	BBP59	Cytoskeleton	86	85	75	84	75	75	73	66
Tb927.8.2590	BBP60	Cytoskeleton	44	42	45	40	40	40	45	43
Tb927.5.4340	BBP65	Cytoskeleton	55	56	55	60	52	58	56	57
Tb927.10.3140	BBP68	Cytoskeleton	103	109	97	97	98	99	102	102
Tb927.11.2700	BBP69	Cytoskeleton	103	100	86	108	73	77	64	73
Tb927.10.15190	BBP72	Cytoskeleton	60	65	61	57	51	52	50	50
Tb927.10.5910	BBP86	Cytoskeleton	80	72	74	73	74	71	80	71
Tb927.7.3880	BBP87	Cytoskeleton	139	125	109	129	134	130	124	124
Tb927.3.5450	BBP96	Cytoskeleton	61	60	66	54	127	111	130	115
Tb927.1.2330	beta tubulin	Cytoskeleton	20482	21725	18290	20562	25290	29025	24722	26301
Tb927.11.13700	BLD10	Cytoskeleton	86	83	69	93	63	65	65	57
Tb927.10.14890	C-terminal motor kinesin KIFC1	Cytoskeleton	140	139	139	127	171	139	161	143
Tb927.11.9110	C-terminal motor kinesin, Kinesin-14B	Cytoskeleton	79	72	74	75	93	84	91	83
Tb927.10.4170	CAP292 Clathrin-associated protein, resembles yeast myosins, homologue of centrosome-associated protein CEP250	Cytoskeleton	162	151	177	147	188	166	179	145
Tb927.4.2080	CC2D is a FAZ-ER protein, also present on the basal bodies. CC2D is required for FAZ filament assembly.	Cytoskeleton	323	273	260	300	309	257	279	267
Tb927.7.6840	Centrosomal spindle body, CEP44	Cytoskeleton	32	40	35	43	30	34	25	30
Tb927.7.6250	CEP120A	Cytoskeleton	39	42	38	41	29	35	31	31
Tb927.11.8920	CEP120B	Cytoskeleton	62	60	53	61	52	56	64	57
Tb927.1.3560	CEP164	Cytoskeleton	86	74	67	76	82	66	78	73
Tb927.5.2440	CEP164	Cytoskeleton	109	98	95	106	143	131	147	122
Tb927.10.10690	CEP19	Cytoskeleton	38	39	36	39	46	48	46	49
Tb927.10.5990	CEP57	Cytoskeleton	55	53	51	47	71	62	62	63
Tb927.11.8860	CEP76	Cytoskeleton	69	70	66	72	68	66	63	61
Tb927.11.15800	CIF1	Cytoskeleton	70	71	79	62	82	68	91	75
Tb927.9.14290	CIF2	Cytoskeleton	88	91	106	93	77	86	80	90
Tb927.10.16110	CMF1, possible component of motile flagella	Cytoskeleton	66	64	65	67	75	78	78	78
Tb927.7.2790	CMF10, possible component of motile flagella	Cytoskeleton	91	101	94	86	92	97	97	90
Tb927.10.9870	CMF12, possible component of motile flagella	Cytoskeleton	151	160	163	150	120	137	115	135
Tb927.10.10090	CMF14, possible component of motile flagella, TbTBC-L	Cytoskeleton	119	112	126	110	152	134	142	126
Tb927.11.7560	CMF15, T. brucei components of motile flagella (TbCMF15)	Cytoskeleton	170	168	164	161	154	153	148	154
Tb927.11.1430	CMF2, T. brucei components of motile flagella (TbCMF2)	Cytoskeleton	211	198	194	197	268	240	262	243
Tb927.5.2950	CMF3, T. brucei components of motile flagella (TbCMF3)	Cytoskeleton	128	138	137	129	119	118	118	120
Tb927.3.4230	CMF33 subtilisin-like serine peptidase	Cytoskeleton	90	100	105	93	105	97	105	98
Tb927.10.7690	CMF4, T. brucei components of motile flagella (TbCMF4)	Cytoskeleton	112	102	106	99	148	137	153	147
Tb927.2.4810	CMF5, T. brucei components of motile flagella (TbCMF5)	Cytoskeleton	145	137	161	136	162	145	174	151
Tb927.10.3310	CMF76b, possible component of motile flagella	Cytoskeleton	101	96	95	86	99	96	105	96
Tb927.11.10900	CMF9, MENG,flagellar component	Cytoskeleton	157	133	124	145	196	194	203	193
Tb927.3.5180	cofilin/actin depolymerizing factor, putative	Cytoskeleton	310	352	310	334	212	231	213	226
Tb927.8.3100	coronin (CRN12)	Cytoskeleton	122	122	127	114	124	131	130	126
Tb927.4.560	Cytoplasmic dynein 2 heavy chain (DYNC2H1), putative	Cytoskeleton	295	273	328	272	503	384	484	395
Tb927.11.10930	delta tubulin,tubulin delta chain (TUBD1)	Cytoskeleton	127	141	138	123	143	141	132	133
Tb927.8.4870	DIGIT, flagellar component	Cytoskeleton	206	188	189	192	246	236	256	227
Tb927.10.14110	DIP13	Cytoskeleton	30	31	33	29	35	40	35	34
Tb927.7.820	dynein arm light chain, axonemal, putative	Cytoskeleton	34	32	29	33	43	49	43	41
Tb927.10.1130	dynein arm light chain, axonemal, putative	Cytoskeleton	61	64	58	63	60	67	58	65
Tb927.11.3250	dynein heavy chain	Cytoskeleton	482	432	561	442	665	492	667	479
Tb927.11.11220	dynein heavy chain	Cytoskeleton	373	347	434	337	511	452	500	403
Tb927.11.8160	dynein heavy chain	Cytoskeleton	456	453	503	415	513	443	506	422
Tb927.11.2430	dynein heavy chain DHC1b or DYNC2H2, cytoplasmic type	Cytoskeleton	344	317	379	314	664	486	638	503
Tb927.4.870	dynein heavy chain DNAH10 IAD-1alpha inner arm dynein heavy chain	Cytoskeleton	370	353	423	340	455	390	466	365
Tb927.8.7840	dynein heavy chain, putative, not a DHC in Wickstead analysis	Cytoskeleton	62	36	63	63	74	36	67	69
Tb927.2.4060	dynein intermediate chain IC 138	Cytoskeleton	90	93	94	86	173	147	161	154
Tb927.11.2270	dynein intermediate chain IC140 (IDA7)	Cytoskeleton	105	106	103	101	116	116	127	116
Tb927.11.14300	dynein intermediate chain IC70, putative	Cytoskeleton	178	158	155	158	165	157	161	144
Tb927.11.5000	dynein intermediate chain IC78, putative	Cytoskeleton	136	129	117	137	127	130	127	118
Tb927.11.5510	dynein light chain p28, axonemal, putative	Cytoskeleton	85	88	79	89	91	98	90	93
Tb927.10.15580	dynein light chain, putative	Cytoskeleton	21	21	21	22	18	24	23	22
Tb927.10.4690	dynein light chain, putative	Cytoskeleton	43	43	40	40	29	41	25	30
Tb927.11.5680	dynein light chain, putative	Cytoskeleton	113	115	107	113	118	123	119	131
Tb927.10.6670	dynein light chain, putative	Cytoskeleton	105	109	117	135	45	64	47	49
Tb927.5.4440	dynein light chain, putative	Cytoskeleton	86	91	77	72	40	60	42	46
Tb927.10.13110	dynein light chain, putative,dynein light chain 2B, redicted dynein modulator,roadblock/LC7 family member	Cytoskeleton	106	116	109	118	73	106	74	90
Tb927.11.3660	dynein light chain, putative,dynein Tctex1 family, putative	Cytoskeleton	76	77	68	70	56	64	58	61
Tb927.10.10320	dynein light chain, putative,dynein Tctex1 family, putative	Cytoskeleton	42	43	41	50	31	37	30	34
Tb927.10.13370	dynein light chain, putative,dynein Tctex1 family, putative	Cytoskeleton	64	73	70	69	41	48	40	41
Tb927.11.7740	dynein light chain, putative,dynein Tctex2 family, putative	Cytoskeleton	88	89	85	82	70	84	75	77
Tb927.9.12820	dynein light chain, putative,dynein Tctex2 family, putative	Cytoskeleton	61	80	73	69	58	62	53	58
Tb927.11.16810	dynein light intermediate chain D1bLIC, putative	Cytoskeleton	87	90	87	74	80	85	82	88
Tb927.11.7240	dynein regulatory complex subunit CMF70	Cytoskeleton	114	106	95	99	103	105	121	93
Tb927.9.14480	dynein-associated protein, putative	Cytoskeleton	120	133	118	119	56	74	58	63
Tb927.10.5960	engulfment and cell motility domain 2, putative	Cytoskeleton	50	50	49	44	61	65	61	69
Tb927.10.1140	epsilon tubulin (TUBE1)	Cytoskeleton	73	74	69	72	76	92	87	78
Tb927.11.670	epsinR	Cytoskeleton	98	112	99	93	131	122	129	120
Tb927.3.5540	FAP133, Component of the IFT dynein motor	Cytoskeleton	83	77	70	80	111	95	108	105
Tb927.8.7070	FAZ15 flagellar attachment zone protein	Cytoskeleton	22	26	24	22	15	23	22	16
Tb927.10.12920	FAZ18 flagellar attachment zone protein	Cytoskeleton	95	95	102	100	103	105	101	98
Tb927.3.3300	FAZ19 flagellar attachment zone protein	Cytoskeleton	173	187	188	159	156	168	166	161
Tb927.1.4310	FAZ2 flagellar attachment zone protein	Cytoskeleton	282	300	320	263	479	403	469	419
Tb927.11.9290	FAZ20 protein tyrosine kinase, putative	Cytoskeleton	56	57	54	50	68	67	64	62
Tb927.11.12530	FAZ3 flagellar attachment zone protein	Cytoskeleton	151	153	154	137	198	178	197	189
Tb927.9.10530	FAZ4 flagellar attachment zone protein	Cytoskeleton	107	103	106	96	147	127	143	128
Tb927.10.840	FAZ6 flagellar attachment zone protein	Cytoskeleton	176	145	173	161	234	203	268	200
Tb927.10.14320	FAZ9 flagellar attachment zone protein	Cytoskeleton	129	129	145	121	132	131	135	140
Tb927.7.6460	FG-GAP repeat protein, putative,intergrin alpha chain protein, putative	Cytoskeleton	108	102	102	101	149	142	157	141
Tb927.11.11720	FG-GAP repeat protein, putative,intergrin alpha chain protein, putative	Cytoskeleton	201	195	182	209	160	162	152	159
Tb927.6.2020	FG-GAP repeat protein, putative,intergrin alpha chain protein, putative	Cytoskeleton	68	68	68	69	81	78	78	78
Tb927.11.16110	FG-GAP repeat protein, putative,intergrin alpha chain protein, putative	Cytoskeleton	233	246	228	232	172	192	175	173
Tb927.3.3640	FG-GAP repeat protein, putative,intergrin alpha chain protein, putative	Cytoskeleton	62	68	67	56	74	63	73	74
Tb927.1.1340	FG-GAP repeat protein, putative,intergrin alpha chain protein, putative	Cytoskeleton	72	79	76	68	77	85	81	75
Tb927.11.2400	Flabarin-like	Cytoskeleton	18	20	17	24	18	19	17	20
Tb927.11.2410	Flabarin, flagellar membrane protein in Leishmania & tryps	Cytoskeleton	711	718	703	728	807	806	796	821
Tb927.10.5430	Flagellar C1a complex subunit C1a-32, putative	Cytoskeleton	40	40	41	40	42	48	46	43
Tb927.3.2310	flagellar component,PACRGA	Cytoskeleton	134	131	118	129	104	111	100	99
Tb927.10.7290	Flagellar Member 2 (FLAM2)	Cytoskeleton	157	172	172	149	196	174	207	187
Tb927.8.7950	Flagellar Member 4 (FLAM4)	Cytoskeleton	170	108	193	171	202	102	192	192
Tb927.9.13440	Flagellar Member 5 (FLAM5)	Cytoskeleton	143	135	147	131	168	140	158	142
Tb927.3.5020	Flagellar Member 6 (FLAM6)	Cytoskeleton	201	221	224	188	243	226	220	211
Tb927.8.4050	flagellar membrane protein that interacts with FLA1, similar to FLA3	Cytoskeleton	264	269	286	243	348	302	352	290
Tb927.11.5640	Flagellar pocket collar protein	Cytoskeleton	48	54	51	46	53	45	64	48
Tb927.11.12150	flagellar protein essential for flagellar pocket biogenesis (BILBO1)	Cytoskeleton	139	131	137	128	137	122	121	124
Tb927.1.2670	flagellar protein PF16	Cytoskeleton	345	347	308	366	332	360	277	332
Tb927.10.13960	flagellar protein PF20	Cytoskeleton	136	130	117	134	107	127	105	104
Tb927.8.4640	flagellar protofilament ribbon protein, putative	Cytoskeleton	185	176	161	178	163	186	190	163
Tb927.3.3690	flagellar radial spoke protein-like, putative	Cytoskeleton	168	166	149	145	204	194	201	180
Tb927.3.1110	flagellar transport protein, putative (PIFTA1)	Cytoskeleton	169	164	155	158	160	174	139	144
Tb927.3.5490	flagellar transport protein, putative (PIFTB2)	Cytoskeleton	193	165	148	184	244	223	252	243
Tb927.3.3000	flagellar transport protein, putative (PIFTC3)	Cytoskeleton	153	141	136	154	129	123	120	120
Tb927.11.6050	Flagellar-associated PapD-like, putative	Cytoskeleton	152	167	182	141	256	248	247	228
Tb927.10.8940	Flagellum tageting protein KHARON1	Cytoskeleton	515	519	555	428	751	646	857	763
Tb927.11.3090	FOR20	Cytoskeleton	33	41	35	31	46	50	50	52
Tb927.10.9250	G-actin binding protein, putative, CAP/Srv2p, putative	Cytoskeleton	131	131	147	135	132	137	123	136
Tb927.4.2350	G-actin binding protein, putative, twinfilin, putative	Cytoskeleton	50	44	44	51	42	46	33	35
Tb927.6.2400	Gamma tubulin complex subunit GCP4	Cytoskeleton	75	84	79	78	95	93	91	94
Tb927.3.910	gamma-tubulin	Cytoskeleton	70	67	65	68	60	63	64	63
Tb927.10.9770	gamma-tubulin complex subunit GCP2	Cytoskeleton	138	132	134	143	150	155	154	150
Tb927.11.11340	gamma-tubulin complex subunit GCP3	Cytoskeleton	117	116	105	118	142	132	111	121
Tb927.10.850	hook complex protein, conserved	Cytoskeleton	98	91	105	89	153	115	145	130
Tb927.8.3010	hook complex protein, conserved	Cytoskeleton	69	67	60	61	75	78	73	67
Tb927.4.3120	hook complex protein, conserved	Cytoskeleton	55	54	58	53	75	66	76	65
Tb927.10.8820	hook complex protein, conserved	Cytoskeleton	140	144	146	123	196	176	195	183
Tb927.10.3010	hook complex protein, conserved	Cytoskeleton	223	231	249	224	363	311	367	354
Tb927.7.7000	hook complex protein, conserved	Cytoskeleton	85	90	100	82	145	125	144	129
Tb927.6.3150	Hydin,flagellar component	Cytoskeleton	394	379	419	348	626	479	623	500
Tb927.11.5750	hypothetical protein, conserved	Cytoskeleton	75	60	65	74	96	81	102	87
Tb927.4.2400	hypothetical protein, conserved	Cytoskeleton	115	126	135	104	91	96	95	83
Tb927.5.1070	hypothetical protein, conserved	Cytoskeleton	76	89	83	75	114	114	110	115
Tb927.10.15760	hypothetical protein, conserved, in flagellar proteomes, low homology to d tRNA methyltransferase of s: cerevisiae	Cytoskeleton	685	660	685	713	521	495	550	534
Tb927.7.3740	hypothetical protein, conserved, in flagellum	Cytoskeleton	185	172	176	176	168	172	181	168
Tb927.10.450	hypothetical protein, conserved, microtubule binding domains. very K/E rich	Cytoskeleton	102	82	92	99	153	128	148	134
Tb927.6.3220	hypothetical protein, conserved, no domains, no yeast or human match	Cytoskeleton	104	96	94	90	110	99	112	104
Tb927.11.2610	hypothetical protein, conserved, no domains, no yeast or human match	Cytoskeleton	500	487	527	450	738	663	800	710
Tb927.6.1730	hypothetical protein, conserved, resembles various yeast myosins	Cytoskeleton	86	97	87	80	101	89	104	100
Tb927.10.6790	hypothetical protein, conserved, spindle pole body domain	Cytoskeleton	141	154	166	141	194	183	181	176
Tb927.3.1420	hypothetical protein, conserved, trypanosome-specific, C-terminal Kelch motif	Cytoskeleton	234	253	278	219	313	258	280	259
Tb927.10.12990	hypothetical protein, conserved,predicted ankyrin repeat family protein	Cytoskeleton	68	65	63	67	64	75	66	63
Tb927.1.3250	hypothetical protein, myosin heavy-chain like	Cytoskeleton	128	132	144	118	158	156	167	144
Tb927.10.15290	hypothetical protein, tubulin-binding CAP cofactor domain (cytoskeletal)	Cytoskeleton	168	172	188	154	176	166	166	160
Tb927.8.3250	IAD-1beta inner arm dynein heavy chain	Cytoskeleton	507	484	561	468	664	546	636	527
Tb927.2.5270	IAD-3 inner arm dynein heavy chain	Cytoskeleton	422	433	504	402	573	526	578	478
Tb927.10.5350	IAD-4 inner arm dynein heavy chain	Cytoskeleton	406	400	420	374	538	434	547	448
Tb927.7.920	IAD-5 inner arm dynein heavy chain, clathrin-associated	Cytoskeleton	378	337	392	353	435	354	437	356
Tb927.11.16830	IFT22 (was RABL5) (in UPF1-TAP)	Cytoskeleton	114	127	117	111	86	87	77	88
Tb927.10.5380	intraflagellar transport protein IFT122	Cytoskeleton	209	189	188	207	229	178	197	207
Tb927.5.3030	intraflagellar transport protein IFT122B	Cytoskeleton	117	121	132	107	134	120	133	113
Tb927.10.14470	intraflagellar transport protein IFT140	Cytoskeleton	174	172	197	160	221	180	195	181
Tb927.10.1170	intraflagellar transport protein IFT172	Cytoskeleton	221	220	237	207	286	254	277	238
Tb927.6.3290	intraflagellar transport protein IFT20	Cytoskeleton	65	68	69	65	70	93	71	86
Tb927.2.4530	intraflagellar transport protein IFT43	Cytoskeleton	78	99	98	87	86	103	81	96
Tb927.6.3100	intraflagellar transport protein IFT46	Cytoskeleton	102	81	84	77	118	97	132	107
Tb927.10.14980	intraflagellar transport protein IFT52	Cytoskeleton	94	103	95	87	88	89	90	85
Tb927.10.11310	intraflagellar transport protein IFT55/IFT57	Cytoskeleton	132	112	111	126	144	141	139	138
Tb927.7.3370	intraflagellar transport protein IFT74	Cytoskeleton	132	117	114	123	104	99	104	95
Tb927.10.14990	intraflagellar transport protein IFT80/CHE2	Cytoskeleton	133	116	117	118	139	127	134	124
Tb927.10.2640	intraflagellar transport protein IFT81	Cytoskeleton	57	62	59	48	76	83	88	62
Tb927.11.1740	intraflagellar transport protein IFT88	Cytoskeleton	169	170	158	176	163	168	158	163
Tb927.11.2880	KIN-A, kinesin, mitotic spindle	Cytoskeleton	107	109	124	105	109	92	91	98
Tb927.7.5040	KIN-B, kinesin, mitotic spindle mid-zone	Cytoskeleton	69	70	72	77	96	86	102	93
Tb927.11.10760	KIN-D kinesin, associated with sub-pellicular microtubules, essential	Cytoskeleton	136	112	112	118	176	149	194	163
Tb927.6.1770	kinesin	Cytoskeleton	262	224	226	259	252	237	223	240
Tb927.6.4390	kinesin	Cytoskeleton	109	108	113	106	136	148	132	125
Tb927.3.2020	kinesin	Cytoskeleton	80	80	79	84	80	77	85	82
Tb927.5.2410	kinesin	Cytoskeleton	172	179	172	155	234	206	216	192
Tb927.11.6400	kinesin	Cytoskeleton	94	103	101	90	111	105	124	101
Tb927.7.7120	kinesin	Cytoskeleton	89	106	98	92	128	111	124	122
Tb927.1.1350	kinesin heavy chain, Kinesin-1	Cytoskeleton	83	79	82	81	96	77	96	98
Tb927.9.3650	kinesin KIF13-1, depolymerising, spindle regulation	Cytoskeleton	70	76	77	68	88	85	92	88
Tb927.8.2630	Kinesin KIN-C. Trypanosome-specific kinesin family 2	Cytoskeleton	149	133	146	132	237	182	251	223
Tb927.7.4830	Kinesin-12	Cytoskeleton	52	56	55	50	67	64	69	63
Tb927.11.2490	Kinesin-3	Cytoskeleton	115	120	128	108	176	141	167	157
Tb927.7.5650	Kinesin-4/10	Cytoskeleton	93	97	82	100	92	85	78	88
Tb927.11.13920	kinesin-II 85 Kd subunit, family 2	Cytoskeleton	100	94	105	93	155	121	147	128
Tb927.6.2880	Kinesin-like but poor match	Cytoskeleton	143	126	120	137	224	200	222	216
Tb927.8.6830	Kinesin-like but poor match	Cytoskeleton	149	178	181	155	205	190	212	199
Tb927.7.4110	Kinesin-like but poor match	Cytoskeleton	48	60	57	53	71	65	72	67
Tb927.11.12180	kinesin, 4/10 family.	Cytoskeleton	95	96	90	85	96	92	93	88
Tb927.10.15390	kinesin, clathrin-associated, Trypanosome-specific kinesin family 2	Cytoskeleton	98	97	109	102	173	133	170	153
Tb927.11.5300	kinesin, Kif13-3, predicted centromere-associated	Cytoskeleton	144	128	132	144	136	129	137	137
Tb927.4.2730	Kinesin, kinesin-12	Cytoskeleton	49	53	55	46	76	75	87	78
Tb927.3.2040	kinesin, Kinesin-16	Cytoskeleton	75	74	79	70	82	73	83	80
Tb927.11.4660	kinesin, MCAK-like KIF13-2, tip of flagellum	Cytoskeleton	57	67	70	58	70	74	79	73
Tb927.11.3280	kinesin, MCAK-like KIF13-5	Cytoskeleton	127	122	123	117	180	166	183	178
Tb927.5.2090	kinesin, putative	Cytoskeleton	122	119	127	114	219	189	207	196
Tb927.10.12490	kinesin, putative	Cytoskeleton	54	55	56	54	69	64	70	65
Tb927.10.12440	kinesin, putative	Cytoskeleton	33	36	35	37	22	22	22	23
Tb927.7.6290	kinesin, putative (TbKIF9A)	Cytoskeleton	98	108	109	109	124	132	130	119
Tb927.7.7260	kinesin, putative (TbKIF9B)	Cytoskeleton	86	103	103	92	146	127	159	144
Tb927.4.2140	MBO2,flagellar component	Cytoskeleton	88	87	95	83	106	102	101	104
Tb927.9.9870	MCAK-like kinesin, putative	Cytoskeleton	150	152	129	145	118	138	128	125
Tb927.9.7720	Member of IFT complex A, tetratricopeptide repeat protein	Cytoskeleton	148	153	160	143	195	168	186	172
Tb927.11.16200	microtubule-associated protein,corset-associated protein 17 (CAP17)	Cytoskeleton	359	430	359	346	244	352	237	306
Tb927.8.3430	MKS1	Cytoskeleton	59	58	58	60	72	77	67	71
Tb927.9.4640	MKS6	Cytoskeleton	111	125	125	111	139	125	136	124
Tb927.1.1910	MORN repeat-containing protein	Cytoskeleton	85	77	85	82	122	113	115	113
Tb927.6.4670	MORN repeat-containing protein,flagellar component (TbMORN1)	Cytoskeleton	110	103	108	100	85	87	86	84
Tb927.11.16310	myosin heavy chain, putative, in MCM-BP-TAP	Cytoskeleton	91	99	97	93	109	94	105	106
Tb927.10.870	myosin-like	Cytoskeleton	76	71	81	66	100	88	126	99
Tb927.6.870	myotubularin, putative	Cytoskeleton	119	141	137	119	178	163	192	165
Tb927.1.3300	myotubularin, putative,zinc-binding phosphatase, putative	Cytoskeleton	111	108	107	103	161	147	149	156
Tb927.7.4290	Nuclear migration protein NudC (animals), 46% identity	Cytoskeleton	214	205	217	205	322	377	305	341
Tb927.3.930	OADalpha outer arm dynein heavy chain	Cytoskeleton	538	482	607	462	774	585	777	590
Tb927.11.16090	outer dynein arm docking complex, DC2	Cytoskeleton	115	111	113	106	138	120	133	124
Tb927.11.3290	p166, conserved	Cytoskeleton	128	128	138	112	134	124	133	125
Tb927.9.9940	PACRGB,flagellar component	Cytoskeleton	122	119	108	129	101	115	101	113
Tb927.3.4290	paraflagellar rod component PFR1	Cytoskeleton	3765	3843	3198	3909	1733	2286	1618	1645
Tb927.11.13500	paraflagellar rod protein par1	Cytoskeleton	462	434	442	482	306	309	313	308
Tb927.5.4480	paraflagellar rod protein par4, putative	Cytoskeleton	228	193	173	198	299	324	321	247
Tb927.8.6660	paraflagellar rod protein PFC1	Cytoskeleton	183	198	209	173	149	153	148	147
Tb927.2.3660	paraflagellar rod protein PFC10	Cytoskeleton	229	227	232	207	410	342	403	355
Tb927.2.2160	paraflagellar rod protein PFC11	Cytoskeleton	176	182	148	162	169	189	166	170
Tb927.11.4740	paraflagellar rod protein PFC12	Cytoskeleton	76	75	77	68	102	96	106	92
Tb927.2.950	paraflagellar rod protein PFC13	Cytoskeleton	2324	2141	1927	2465	1382	1589	1247	1309
Tb927.10.9570	paraflagellar rod protein PFC14	Cytoskeleton	649	590	503	697	444	415	418	434
Tb927.10.15250	paraflagellar rod protein PFC15	Cytoskeleton	250	239	203	230	321	289	328	302
Tb927.10.11300	paraflagellar rod protein PFC16	Cytoskeleton	490	590	536	543	187	278	191	211
Tb927.11.11210	paraflagellar rod protein PFC17	Cytoskeleton	166	178	156	168	150	181	134	144
Tb927.10.8930	paraflagellar rod protein PFC18	Cytoskeleton	135	126	129	139	193	166	183	170
Tb927.10.10140	paraflagellar rod protein PFC19	Cytoskeleton	301	309	275	316	164	208	165	157
Tb927.8.3790	paraflagellar rod protein PFC2	Cytoskeleton	58	67	57	59	34	41	35	36
Tb927.10.13330	paraflagellar rod protein PFC20	Cytoskeleton	114	125	128	104	132	124	134	123
Tb927.8.1550	paraflagellar rod protein PFC3	Cytoskeleton	385	363	367	346	357	343	378	355
Tb927.6.4140	paraflagellar rod protein PFC4	Cytoskeleton	566	610	556	624	414	465	406	484
Tb927.7.1920	paraflagellar rod protein PFC5	Cytoskeleton	167	162	154	168	191	186	185	201
Tb927.3.3770	paraflagellar rod protein PFC6	Cytoskeleton	326	331	320	330	279	303	243	267
Tb927.3.3750	paraflagellar rod protein PFC7	Cytoskeleton	414	537	439	467	552	702	487	591
Tb927.6.3670	paraflagellar rod protein PFC8	Cytoskeleton	245	236	248	243	358	288	323	275
Tb927.11.14880	paraflagellar rod protein PFC9	Cytoskeleton	204	191	168	182	180	180	175	156
Tb927.8.4970	paraflagellar rod protein PFR2	Cytoskeleton	2874	2776	2582	2880	1917	2155	1874	1810
Tb927.2.4330	paraflagellar rod protein PFR5	Cytoskeleton	136	116	113	129	146	122	140	131
Tb927.7.6970	paraflagellar rod protein, putative	Cytoskeleton	104	99	100	101	147	130	156	138
Tb927.10.11080	paraflagellar rod protein,I17 antigen	Cytoskeleton	400	447	497	482	1058	715	851	689
Tb927.3.5310	paraflagellar rod protein,I2 antigen	Cytoskeleton	1903	1607	1758	1792	2322	2059	2256	2068
Tb927.11.260	PIFTF6 ,predicted WD40 repeat	Cytoskeleton	78	77	74	66	96	82	96	89
Tb927.10.2860	POC1	Cytoskeleton	97	100	102	100	117	120	112	114
Tb927.11.6560	POC11	Cytoskeleton	36	42	35	36	37	44	45	45
Tb927.10.7600	POC5	Cytoskeleton	53	54	50	50	66	84	67	70
Tb927.11.320	Potential LC8 homologue (dynein light chain associated to multiple functions in other species such as flagellum beating and formation)	Cytoskeleton	22	25	25	21	16	22	25	21
Tb927.11.13780	profilin	Cytoskeleton	218	262	262	229	144	168	138	154
Tb927.3.2890	radial spoke protein RSP10, putative	Cytoskeleton	139	113	124	131	124	144	123	121
Tb927.5.2850	radial spoke protein RSP2, putative	Cytoskeleton	178	166	157	170	161	186	170	154
Tb927.11.1150	radial spoke protein RSP3, putative	Cytoskeleton	140	146	136	146	137	163	137	140
Tb927.11.4480	radial spoke protein RSP4/6, putative	Cytoskeleton	146	126	113	137	141	145	148	127
Tb927.8.810	radial spoke protein RSP9, putative	Cytoskeleton	86	84	81	89	80	84	74	84
Tb927.10.14010	RP2 basal body protein, required for axoneme formation	Cytoskeleton	153	135	128	134	133	139	144	125
Tb927.11.3300	SAS4	Cytoskeleton	160	155	162	140	159	162	173	159
Tb927.9.10550	SAS6 centriole cartwheel protein	Cytoskeleton	134	122	112	126	120	120	115	112
Tb927.4.3130	Spef1, flagellar component	Cytoskeleton	58	56	58	55	62	64	75	71
Tb927.11.3360	T. brucei components of motile flagella (TbCMF22) OADbeta outer arm dynein heavy chain, not a DHC in Wickstead analysis	Cytoskeleton	109	114	108	104	150	139	142	132
Tb927.9.10370	TAX-1, flagellar protein	Cytoskeleton	117	113	111	112	105	121	101	110
Tb927.10.650	TAX-2, flagellar protein	Cytoskeleton	59	64	53	59	52	66	62	71
Tb927.11.15100	Tb5.20 cytoskeletal protein	Cytoskeleton	2176	1810	1619	1979	1879	1717	1767	1489
Tb927.11.2440	TBCCD1, bilobe, centrioles, cell body anterior	Cytoskeleton	60	73	65	70	77	78	86	83
Tb927.8.6240	TbSAXO microtubule stabilizing	Cytoskeleton	210	231	189	193	268	271	280	276
Tb927.11.13230	TbVAP, flagellar attachment zone	Cytoskeleton	95	89	88	82	114	106	132	119
Tb927.10.6350	trypanin	Cytoskeleton	135	139	130	138	124	144	119	130
Tb927.9.15050	trypanin-related protein, putative	Cytoskeleton	106	98	96	101	126	138	122	129
Tb927.9.15470	Trypanosome-specific kinesin family 1	Cytoskeleton	156	146	153	145	164	161	174	157
Tb927.8.4840	Trypanosome-specific kinesin family 1	Cytoskeleton	36	46	41	40	44	45	45	41
Tb927.10.15400	Trypanosome-specific kinesin family 2	Cytoskeleton	173	152	168	155	199	154	191	168
Tb927.3.4960	Trypanosome-specific kinesin family 2	Cytoskeleton	216	192	218	198	212	171	203	183
Tb927.10.1110	Trypanosome-specific kinesin family 2	Cytoskeleton	91	90	104	88	102	106	112	106
Tb927.7.3000	Trypanosome-specific kinesin family 2	Cytoskeleton	43	45	49	44	47	43	55	43
Tb927.11.16150	tubulin binding cofactor A, putative	Cytoskeleton	138	140	148	132	52	55	51	57
Tb927.8.6200	tubulin folding cofactor D, putative	Cytoskeleton	158	158	151	134	155	142	149	142
Tb927.10.13870	tubulin tyrosine ligase protein, putative	Cytoskeleton	105	104	101	103	91	102	95	100
Tb927.9.9580	tubulin tyrosine ligase protein, putative	Cytoskeleton	73	76	84	76	107	100	109	91
Tb927.5.3860	tubulin tyrosine ligase, putative	Cytoskeleton	92	101	86	85	119	119	115	114
Tb927.10.13950	tubulin-specific chaperone, putative	Cytoskeleton	86	84	80	85	52	59	56	58
Tb927.6.3570	tubulin-tyrosine ligase-like protein, conserved	Cytoskeleton	92	84	78	95	81	88	86	94
Tb927.1.1550	tubulin-tyrosine ligase, putative	Cytoskeleton	61	62	56	59	88	86	87	80
Tb927.2.5250	tubulin-tyrosine ligase, putative	Cytoskeleton	111	118	108	109	134	142	131	132
Tb927.11.6810	tubulin-tyrsoine ligase-like protein, putative (TTL)	Cytoskeleton	103	111	116	94	119	99	123	115
Tb927.1.1540	Tubulin/FtsZ family, putative	Cytoskeleton	104	91	93	96	131	78	138	119
Tb927.4.3390	tuzin, putative	Cytoskeleton	83	95	87	89	111	109	97	112
Tb927.2.4580	UNC119 (unc119)	Cytoskeleton	241	269	233	243	121	148	135	143
Tb927.6.3090	XMAP215, matches microtubule-associated proteins	Cytoskeleton	162	154	158	155	336	260	339	288
Tb927.1.1150	zeta tubulin	Cytoskeleton	81	94	81	87	78	97	82	79
Tb927.4.2480	8-oxoguanine DNA glycosylase, putative	DNA	55	59	53	55	55	66	63	58
Tb927.11.11440	A/G-specific adenine glycosylase, putative	DNA	50	51	47	48	66	62	55	59
Tb927.4.460	Alkylated DNA repair protein (alkB homolog), putative	DNA	70	80	80	73	110	118	114	122
Tb927.8.5510	apurinic/apyrimidinic endonuclease, putative	DNA	84	81	76	77	130	136	135	120
Tb927.7.2970	ATP-dependent DEAD/H RNA helicase, putative Mph1, DNA repair?	DNA	62	57	59	59	51	48	46	45
Tb927.11.12600	ATP-dependent DNA helicase, putative Srs2 homologue, DNA repair	DNA	123	120	124	122	177	159	183	167
Tb927.3.1360	cytosine-specific DNA methylase, putative	DNA	73	84	74	78	79	77	65	70
Tb927.10.11100	deoxyribodipyrimidine photolyase, putative,DNA repair enzyme, putative	DNA	54	52	57	49	78	75	84	72
Tb927.10.4480	DNA damage repair protein, putative	DNA	71	80	75	79	84	91	88	93
Tb927.7.4080	DNA excision repair protein CSB	DNA	80	91	87	79	119	114	116	118
Tb927.6.4780	DNA ligase I, putative	DNA	205	205	194	202	184	195	164	175
Tb927.11.6750	DNA ligase, putative	DNA	72	68	82	74	100	81	96	102
Tb927.7.600	DNA ligase, putative,mitochondrial DNA ligase homolog, putative	DNA	62	60	51	55	67	71	68	61
Tb927.7.610	DNA ligase, putative,mitochondrial DNA ligase homolog, putative	DNA	156	153	142	175	233	215	242	233
Tb927.10.11020	DNA mismatch repair protein, putative,MSH2 (MSH2)	DNA	161	165	178	158	90	108	97	95
Tb927.11.12350	DNA photolyase, putative	DNA	68	82	78	73	74	70	72	70
Tb927.8.4880	DNA polymerase alpha catalytic subunit,DNA polymerase I	DNA	168	148	138	150	172	159	155	145
Tb927.2.1800	DNA polymerase delta catalytic subunit, putative (27H14.40)	DNA	131	136	143	128	148	130	149	130
Tb927.3.1130	DNA polymerase delta subunit 2, putative	DNA	65	76	79	71	107	87	97	98
Tb927.9.10440	DNA polymerase epsilon catalytic subunit, putative	DNA	221	223	245	213	243	208	226	207
Tb927.9.15030	DNA polymerase epsilon subunit b, putative	DNA	54	63	58	54	60	55	56	54
Tb927.10.1710	DNA polymerase eta, putative	DNA	87	76	77	76	100	100	101	92
Tb927.8.3350	DNA polymerase theta (helicase domain only), putative	DNA	107	99	99	100	183	166	162	165
Tb927.11.5550	DNA polymerase theta, putative	DNA	125	117	109	119	163	145	158	153
Tb927.8.3290	DNA polymerase zeta catalytic subunit, putative	DNA	138	156	157	134	183	187	196	191
Tb927.10.3110	DNA primase large subunit, putative	DNA	54	52	52	49	48	42	39	37
Tb927.7.2310	DNA primase small subunit, putative	DNA	71	77	67	70	68	70	66	69
Tb927.11.5430	DNA repair and recombination protein RAD54, putative	DNA	116	101	105	106	150	115	143	121
Tb927.10.3550	DNA repair helicase, putative	DNA	78	87	89	77	111	99	100	94
Tb927.7.2060	DNA repair protein ERCC1, putative	DNA	33	29	31	35	50	49	48	44
Tb927.5.3670	DNA repair protein XPF, putative	DNA	180	186	188	183	207	206	189	187
Tb927.9.11760	DNA repair protein XPG, RAD2, putative	DNA	57	65	63	69	62	73	60	68
Tb927.11.8010	DNA repair protein, putative	DNA	110	100	97	123	96	98	93	103
Tb927.11.750	DNA repair protein, putative	DNA	181	170	164	183	224	205	218	212
Tb927.3.5230	DNA repair protein, putative	DNA	56	60	56	60	62	69	56	63
Tb927.8.6740	DNA repair protein, putative	DNA	112	121	114	114	195	168	204	196
Tb927.3.4810	DNA replication complex GINS protein SLD5, putative	DNA	38	42	39	40	42	40	46	39
Tb927.11.7860	DNA replication licensing factor MCM2	DNA	99	98	99	87	91	91	100	92
Tb927.2.3930	DNA replication licensing factor MCM3	DNA	75	74	77	79	83	79	90	91
Tb927.11.12250	DNA replication licensing factor MCM4	DNA	89	92	91	85	97	89	84	85
Tb927.11.5570	DNA replication licensing factor MCM5	DNA	76	72	69	83	93	81	83	82
Tb927.11.11640	DNA replication licensing factor MCM6	DNA	76	74	72	65	95	83	91	75
Tb927.11.16140	DNA replication licensing factor MCM7	DNA	55	59	52	54	77	70	77	69
Tb927.10.10410	DNA replication licensing factor MCM8	DNA	93	110	110	95	94	95	91	88
Tb927.9.9600	DNA replication licensing factor MCM9	DNA	92	97	100	95	110	106	109	99
Tb927.4.1330	DNA topoisomerase IB, large subunit	DNA	118	111	115	104	193	155	193	190
Tb927.11.11540	DNA topoisomerase II, putative (TOP2)	DNA	170	163	154	168	311	233	297	263
Tb927.11.9170	DNA topoisomerase III, putative	DNA	147	149	163	153	160	168	163	158
Tb927.11.9520	DNA topoisomerase III, TOPO3alpha	DNA	171	172	185	160	205	194	202	199
Tb927.9.6940	DNA topoisomerase type IB small subunit	DNA	62	63	61	59	82	84	85	80
Tb927.11.10640	DNA-(apurinic or apyrimidinic site) lyase, putative	DNA	54	54	55	56	59	58	58	59
Tb927.9.4390	DNA-damage inducible protein DDI1-like protein (1L12.395)	DNA	84	81	79	80	82	80	92	81
Tb927.9.11930	DNA-repair protein XPC	DNA	77	87	76	79	65	71	70	66
Tb927.11.16270	DNAexcision repair helicase XPBR	DNA	87	97	84	93	144	129	146	138
Tb927.2.4390	endo/exonuclease Mre11 (MRE11)	DNA	129	117	112	126	107	104	99	94
Tb927.11.12090	endonuclease III, putative	DNA	42	43	40	38	39	66	44	47
Tb927.10.6860	endonuclease V, putative	DNA	53	59	54	51	66	71	70	65
Tb927.11.7820	endonuclease/exonuclease/phosphatase, putative	DNA	97	95	92	100	110	107	105	116
Tb927.10.5510	endonuclease/exonuclease/phosphatase, putative	DNA	44	47	41	46	38	41	42	39
Tb927.3.830	flap endonuclease-1 (FEN-1), putative	DNA	141	132	141	156	110	119	113	119
Tb927.4.4680	GINS complex subunit PSF3, replication initiation	DNA	46	55	45	46	37	48	47	42
Tb927.10.12310	helicase-like protein	DNA	69	72	74	65	61	63	67	63
Tb927.11.9330	helicase-like protein	DNA	69	72	77	68	102	80	100	95
Tb927.5.3940	helicase, putative	DNA	185	160	166	183	199	153	196	193
Tb927.9.13610	helicase, putative	DNA	185	182	189	166	185	167	183	178
Tb927.3.3090	helicase, putative	DNA	114	117	116	113	129	116	123	118
Tb927.6.920	helicase, putative	DNA	71	76	74	68	95	78	99	86
Tb927.10.6900	HmdUGT, glucosyltransferase that converts HOMedU to base J	DNA	42	47	46	46	51	46	47	51
Tb927.10.5490	HOP1 homologue, HORMA domain, involved in meiosis?	DNA	49	52	47	48	42	45	38	42
Tb927.2.5190	HOP2 putative homologue, involved in meiosis?	DNA	95	83	100	101	74	84	80	80
Tb927.11.8700	hypothetical protein, conserved, DNA PolY-like superfamily domain: trans-lesion DNA synthesis.	DNA	76	67	71	77	82	85	77	73
Tb927.9.11070	hypothetical protein, conserved,predicted zinc finger protein, MIZ	DNA	62	58	60	55	65	67	67	63
Tb927.5.1700	Kinesin-2, also "replication Factor A 28 kDa subunit, or RPA1-2	DNA	87	95	85	89	91	95	89	98
Tb927.3.5030	KU70 protein (KU70)	DNA	64	75	73	63	75	78	62	68
Tb927.6.1760	KU80 protein (KU80)	DNA	106	113	108	107	134	129	118	118
Tb927.8.6840	mismatch repair protein MLH1	DNA	89	105	98	89	99	102	98	101
Tb927.9.5240	mismatch repair protein MSH3	DNA	127	139	135	109	141	136	139	135
Tb927.10.1270	mismatch repair protein MSH4	DNA	117	116	125	104	110	110	112	107
Tb927.3.4280	mismatch repair protein MSH5	DNA	72	72	64	66	66	63	57	69
Tb927.10.6410	mismatch repair protein MSH8	DNA	104	105	115	102	157	135	145	140
Tb927.9.14330	mismatch repair protein PMS1	DNA	92	99	94	91	100	101	101	95
Tb927.11.5670	MND1 homologue, putative involvement in meiosis	DNA	58	61	58	59	102	102	87	101
Tb927.11.9510	nucleic acid binding protein, putative	DNA	88	83	80	84	98	104	90	101
Tb927.9.12810	poly(ADP-ribose) glycohydrolase, putative	DNA	76	70	64	74	87	68	77	71
Tb927.5.3050	poly(ADP-ribose) polymerase, putative	DNA	95	70	102	90	75	58	70	64
Tb927.5.4070	PPL1 priming DNA polymerase	DNA	83	77	86	83	109	108	105	105
Tb927.10.2520	PPL2 DNA primase polymerase	DNA	31	36	33	34	37	34	38	34
Tb927.9.5190	proliferative cell nuclear antigen (PCNA), putative (28G16.165)	DNA	283	285	250	302	168	187	154	184
Tb927.11.8210	RAD50 DNA repair-like protein	DNA	147	136	141	132	167	147	174	143
Tb927.11.8190	RAD51 protein (RAD51)	DNA	151	154	126	145	169	168	162	177
Tb927.9.9620	RAD51/DMC1 protein, putative	DNA	127	135	120	126	87	94	88	97
Tb927.7.6900	REC8, a rad 21 homologue, double-strand-break repair protein, putative	DNA	198	182	186	174	299	288	278	270
Tb927.11.2550	recombinase rad51, putative	DNA	52	51	52	48	72	58	65	64
Tb927.8.5710	recombination initiation protein NBS1, putative	DNA	82	90	91	78	101	88	104	101
Tb927.6.3580	RECQ1 ATP-dependent DEAD/H DNA helicase	DNA	126	119	96	124	116	125	112	110
Tb927.8.6690	RECQ2 ATP-dependent DEAD/H DNA helicase	DNA	107	115	114	108	136	128	125	119
Tb927.11.9130	replication factor A, 51kDa subunit, putative	DNA	108	120	119	122	114	106	96	106
Tb927.11.5650	replication factor C large subunit, putative	DNA	104	105	99	102	193	169	193	183
Tb927.1.1890	Replication Factor C Subunit 1-related protein	DNA	69	69	78	64	103	86	105	104
Tb927.6.3890	replication factor C, subunit 2, putative	DNA	97	94	91	100	103	114	99	100
Tb927.9.12300	replication factor C, subunit 3, putative	DNA	89	89	81	85	97	114	101	106
Tb927.11.9550	replication factor C, subunit 4, putative	DNA	124	114	118	127	100	103	89	105
Tb927.10.7990	replication factor C, subunit 5, putative,ATPase, putative	DNA	124	129	105	110	85	98	88	87
Tb927.10.5070	ribonuclease H, putative	DNA	72	66	60	68	50	54	48	51
Tb927.7.4930	ribonuclease H1	DNA	55	47	46	51	56	58	50	47
Tb927.10.4730	ribonuclease HII, putative	DNA	75	83	74	78	52	60	54	57
Tb927.4.1270	ruvB-like DNA helicase, putative	DNA	258	224	218	250	232	229	224	218
Tb927.4.2000	ruvB-like DNA helicase, putative,ATP-dependent DNA helicase, putative	DNA	291	257	242	273	235	238	228	221
Tb927.1.3120	separase, putative,cysteine peptidase, Clan CD, family C50, putative	DNA	83	95	93	80	123	129	119	120
Tb927.6.2890	single strand-specific nuclease, putative	DNA	150	122	133	158	91	76	87	87
Tb927.10.3860	SNF-7-like protein, putative	DNA	70	79	63	69	45	54	45	43
Tb927.3.5440	SNF2 DNA repair protein, putative	DNA	202	181	171	206	235	199	220	217
Tb927.7.4650	SNF2 DNA repair protein, putative	DNA	42	41	43	41	45	40	45	39
Tb927.11.7211	SNF2 DNA repair protein, putative	DNA	87	89	91	93	102	100	98	92
Tb927.11.10730	SNF2 DNA repair protein, putative,ATP-dependent helicase, putative,SNF2 family helicase, putative	DNA	109	105	122	102	186	168	194	189
Tb927.11.5690	SNF2 DNA repair protein, putative,SNF2 family protein	DNA	134	117	122	127	166	133	177	167
[truncated: 6,255 more rows]

## Sheet: 4. Raw read counts
GeneID	DKO+1	DKO+2	DKO1	DKO2	39° DKO+1	39° DKO+2	39° DKO1	39° DKO2
Tb05.30F7.410	7	4	0	5	0	0	0	3
[truncated: 10,871 more rows]

## Sheet: Sheet1
GeneID	baseMean	log2FoldChange	lfcSE	stat	pvalue	padj	Annotation	Class	TranscriptLength
[truncated: 7,002 more rows]
