# Supplementary material for: Stress susceptibility in Trypanosoma brucei lacking the RNA-binding protein ZC3H30
Source: PLoS Negl Trop Dis. 2018 Oct 1;12(10):e0006835. doi: 10.1371/journal.pntd.0006835 (PMC6181440; doi:10.1371/journal.pntd.0006835)
Supplement: S3 Table — For a detailed legend see the top sheet of the Table. (XLSX) [file pntd.0006835.s011.xlsx]

## Sheet: 0. Legend
Sheet 1	Correlation coefficients
	Eluate 1 appears to be anomalous so may have been degraded.
Sheet 2	Reads,reads per million and ratios
	Total RNA for the DKO+ cells
	FL1 - flow-through for replicate1
	EL1 - eluate for replicate1
	FL4 - flow-through for replciate 4
	EL4 - eluate for replicate 4
	Columns S-Z are binary yes/no scores.
	Enrichment values greater than 2x are highlighted in red, and between 1.5 x and 2 in orange.
	"Bound" RNAs (see sheet 3 legend) are in red and "unbound" in blue.
Sheet 3	Lists of bound and unbound mRNAs
	"Bound" mRNAS are thosefor which the following ratios of the RPMs were greater than 2:
	Lowest eluate RPM divided by average RPMs for DKO+
	Eluate 1 / flow-through 1
	Eluate 4 / flow-through 4
	For "Unbound" mRNAs all of the same ratios were less than 1.
Sheet 4	Raw read counts

## Sheet: 1. Dataset correlations
	DKO+7 RPM log2	DKO+2 RPM log2	FL1 RPM log2	EL1 RPM log2	FL4 RPM log2	EL4 RPM log2		Key
DKO+7 RPM log2	1	0.99	0.49	0.71	0.87	0.81		Replicates: should be similar
DKO+2 RPM log2		1	0.47	0.74	0.85	0.82		FL1 was anomalous so was removed from consideration
FL1 RPM log2			1	0.34	0.58	0.34		FL4 is quite similar to total RNA from DKO+, which is the expected result.
EL1 RPM log2				1	0.64	0.87
FL4 RPM log2					1	0.79
FL4 RPM log2						1

## Sheet: 2. Unique list
GeneID	unique list	class	1FL reads	1EL reads	4FL reads	4EL reads	DKO+7 RPM	DKO+2 RPM	FL1 RPM	EL1 RPM	FL4 RPM	EL4 RPM	1EL/1FL	4EL/4FL	lowest EL/DKO+	average EL/DKO+	largest EL/DKO+	1EL/1FL >2	4EL/4FL >2	smallest EL/DKO+ >2	sum of S,T and U	1EL/1FL < 1	4EL/DKO+ < 1	largest EL/DKO+ < 1	sum <1	3UTR	CDS	mRNA length	Fadda ribo-PC/BS log2	ZC3H30 average EL/DKO+ log2	ZC3H32 average EL/FT log2	Ribosome profile counts, PC/BS log2	DKO+/WT log2	ZC3H30-ZC3H32 log2	ZC3H30> 2x ZC3H32
Tb927.4.5130	KH domain/Domain of unknown function (DUF1771)/Smr domain containing protein, putative	ZUnknown	10	71	119	115	34	35	16	79	35	79	4.938	2.257	2.257	2.032	2.324	1	1	1	3	0	0	0	0		798		-0.265	1.0229	0	0.063	-0.299	1.0229	1
Tb927.4.1330	DNA topoisomerase IB, large subunit	DNA	35	312	404	383	111	118	56	349	118	265	6.232	2.246	2.246	2.347	3.144	1	1	1	3	0	0	0	0	84	2091	2323	-0.783	1.2308	0.2183	0.225	-0.334	1.0125	1
Tb927.10.12670	Hypothetical conserved in trypanosoma, Leish match not syntenic	ZUnknown	11	97	202	206	45	46	18	109	59	142	6.056	2.407	2.37	2.407	3.156	1	1	1	3	0	0	0	0	2180	1611	3813	-2.279	1.2672	0.1974	-2.316	0.842	1.0698	1
Tb927.10.14140	pyruvate kinase 1 (PYK1)	Glucose.glycerol	68	696	775	837	238	246	109	779	226	578	7.147	2.558	2.35	2.444	3.273	1	1	1	3	0	0	0	0	41	1500	1664	-3.591	1.2892	-0.179	-3.448	0.086	1.4682	1
Tb927.6.2550	TRRM2	RNA.binding	24	319	305	447	109	106	39	357	89	309	9.154	3.472	2.835	2.679	3.368	1	1	1	3	0	0	0	0		2268		-0.565	1.4217	0.2869	1.212	0.056	1.1348	1
Tb927.5.1100	PEX5 peroxisome targeting signal 1 receptor	Glycosome	30	345	652	582	120	118	48	386	190	402	8.042	2.116	3.217	2.849	3.407	1	1	1	3	0	0	0	0		1968		-0.586	1.5105	0.2347	0.324	0.284	1.2758	1
Tb927.8.2620	hypothetical protein, conserved	ZUnknown	15	244	359	328	79	79	24	273	105	227	11.375	2.162	2.873	2.732	3.456	1	1	1	3	0	0	0	0		2505		-0.608	1.45	0.263	-0.221	0.054	1.187	1
Tb927.8.7550	hypothetical protein	ZUnknown	8	75	125	127	28	25	13	84	36	88	6.462	2.444	3	2.805	3.52	1	1	1	3	0	0	0	0		1533		-0.484	1.488	0.3785	-1.871	0.963	1.1095	1
Tb927.10.3210	delta-1-pyrroline-5-carboxylate dehydrogenase, putative	Mito.pathway	286	1669	2999	2784	541	663	459	1868	873	1923	4.07	2.203	2.817	2.745	3.555	1	1	1	3	0	0	0	0		1686		2.341	1.4568	0.075	2.101	1.423	1.3818	1
Tb927.1.4310	FAZ2 flagellar attachment zone protein	Cytoskeleton	85	809	1360	1476	300	282	137	906	396	1020	6.613	2.576	3.02	2.85	3.617	1	1	1	3	0	0	0	0	1724	4917	7477	-2.608	1.511	0.4785	0.077	0.914	1.0325	1
Tb927.9.9450	ZC3H28	RNA.binding	36	685	754	1098	207	215	58	767	220	758	13.224	3.445	3.526	3.092	3.705	1	1	1	3	0	0	0	0		3093		-1.056	1.6285	0.3181	1.063	0.385	1.3104	1
Tb927.7.7170	CYC4, CYC2-like cyclin	Cell.cycle	18	296	225	308	92	88	29	331	66	213	11.414	3.227	2.315	2.619	3.761	1	1	1	3	0	0	0	0		2175		-1.038	1.389	0.2987	0.972	0.82	1.0903	1
Tb927.9.5900	glutamate dehydrogenase (GDH)	Citric.acid.cycle	206	1902	3254	3694	657	737	331	2129	948	2552	6.432	2.692	2.889	2.895	3.884	1	1	1	3	0	0	0	0	1290	2979	4423	2.797	1.5336	0.3065	3.105	1.931	1.2271	1
Tb927.3.2600	ATP-dependent DEAD/H RNA helicase, putative, no clear yeast homologue	RNA.helicase	85	1459	3195	3104	550	576	137	1633	930	2144	11.92	2.305	2.835	2.885	3.898	1	1	1	3	0	0	0	0	290	6513	7018	-1.012	1.5286	0.2388	2.156	0.634	1.2898	1
Tb927.5.3250	hypothetical protein, conserved, no clear yeast or human matches	ZUnknown	38	522	656	653	149	159	61	584	191	451	9.574	2.361	2.836	2.891	3.919	1	1	1	3	0	0	0	0		4674		-1.474	1.5316	0.415	0.891	0.07	1.1166	1
Tb927.11.15720	hypothetical protein	ZUnknown	19	80	137	137	24	25	31	90	40	95	2.903	2.375	3.6	3.222	3.958	1	1	1	3	0	0	0	0	139	522		-0.842	1.688	0.1506	#N/A	1.609	1.5374	1
Tb927.8.6630	hypothetical protein	ZUnknown	76	257	214	258	72	72	122	288	62	178	2.361	2.871	2.472	2.789	4	1	1	1	3	0	0	0	0	652	639	1312	-0.862	1.4797	0.1021	-0.032	0.971	1.3776	1
Tb927.10.12710	heat shock protein, HSP110	Chaperone	25	1460	1215	1509	395	402	40	1634	354	1042	40.85	2.944	2.592	2.886	4.137	1	1	1	3	0	0	0	0	571	2436	3089	-1.181	1.5291	0.2224	0.18	0.456	1.3067	1
Tb927.9.12510	DED1-2, ATP-dependent DEAD/H RNA helicase, DED1-2	Translation	150	1079	1456	1356	278	315	241	1208	424	937	5.012	2.21	2.975	3.105	4.345	1	1	1	3	0	0	0	0		2208		0.335	1.6346	0.4114	1.165	0.151	1.2232	1
Tb927.11.6280	pyruvate phosphate dikinase (PPDK)	Glucose.glycerol	133	3210	5018	6645	1046	1077	214	3593	1461	4590	16.79	3.142	3.336	3.284	4.388	1	1	1	3	0	0	0	0	746	2742	3561	3.792	1.7155	0.2429	6.159	0.889	1.4726	1
Tb927.4.4900	hypothetical protein	ZUnknown	18	143	168	243	41	38	29	160	49	168	5.517	3.429	3.902	3.526	4.421	1	1	1	3	0	0	0	0	421	1509	2772	-1.388	1.818	0.4957	-3.163	-0.077	1.3223	1
Tb927.3.1020	hypothetical protein, conserved	ZUnknown	10	195	182	192	54	49	16	218	53	133	13.625	2.509	2.463	2.933	4.449	1	1	1	3	0	0	0	0		1482		-0.517	1.5524	0.4577	-0.262	-0.188	1.0947	1
Tb927.9.8740	DRBD3 (PTB1)	RNA.binding	205	819	634	1303	204	207	329	917	185	900	2.787	4.865	4.348	3.737	4.495	1	1	1	3	0	0	0	0	2147	984	3170	-0.599	1.9019	0.2183	0.304	0.42	1.6836	1
Tb927.10.1510	NOT1	RNA.degradation	66	1057	2989	3139	463	482	106	1183	870	2168	11.16	2.492	2.454	3.038	4.683	1	1	1	3	0	0	0	0		6981		-2.245	1.6031	0.5025	1.465	1.031	1.1006	1
Tb927.10.8940	Flagellum tageting protein KHARON1	Cytoskeleton	275	1980	2152	3566	519	515	442	2216	627	2463	5.014	3.928	4.27	3.82	4.783	1	1	1	3	0	0	0	0	1184	1236	2524	-0.317	1.9336	0.251	-0.212	0.852	1.6826	1
Tb927.10.8050	TFIIF-stimulated CTD phosphatase, putative	Protein.phosphatase	67	342	285	508	97	80	108	383	83	351	3.546	4.229	3.619	3.548	4.788	1	1	1	3	0	0	0	0	1894	801	2830	1.764	1.827	0.251	3.921	0.539	1.576	1
Tb927.11.900	isocitrate dehydrogenase, putative (IDH)	Citric.acid.cycle	51	343	914	790	114	150	82	384	266	546	4.683	2.053	2.56	3.072	4.789	1	1	1	3	0	0	0	0	682	1242	2071	-0.949	1.6192	0.1199	-2.137	0.674	1.4993	1
Tb927.10.14000	aconitase (ACO)	Citric.acid.cycle	42	513	1203	1387	198	248	67	574	350	958	8.567	2.737	2.315	2.983	4.838	1	1	1	3	0	0	0	0	1990	2694	4783	1.152	1.5768	0.516	1.206	2.036	1.0608	1
Tb927.10.2240	NTF2-like domain, in Y14 TAP	Nuclear.transport	33	772	458	690	173	210	53	864	133	477	16.302	3.586	2.271	3.027	4.994	1	1	1	3	0	0	0	0		1767		-0.311	1.5979	0.1066	0.971	0.689	1.4913	1
Tb927.11.5050	fumarate hydratase, class I (FHm)	Citric.acid.cycle	37	922	423	809	205	216	59	1032	123	559	17.492	4.545	2.588	3.225	5.034	1	1	1	3	0	0	0	0	264	1668	2096	0.631	1.6893	0.4186	2.683	1.337	1.2707	1
Tb927.11.550	SCD6	RNA.degradation	17	346	305	311	76	84	27	387	89	215	14.333	2.416	2.56	3.218	5.092	1	1	1	3	0	0	0	0	2259	843	3329	-0.637	1.6862	0.4222	-0.042	-0.791	1.264	1
Tb927.8.4210	BBP46	Cytoskeleton	99	571	357	443	123	131	159	639	104	306	4.019	2.942	2.336	3.179	5.195	1	1	1	3	0	0	0	0		1260		-0.764	1.6686	0.4436	0.549	0.736	1.225	1
Tb927.9.14220	metacaspase MCA5	Protease	151	806	516	675	176	172	242	902	150	466	3.727	3.107	2.648	3.345	5.244	1	1	1	3	0	0	0	0	793	1503	2354	-1.006	1.742	-0.0995	0.074	0.469	1.8415	1
Tb927.8.910	hypothetical protein, conserved, Qn domains, PRK14951 domain (DNA polymerase III subunits gamma and tau, E= -3), kinetoplastid specific	ZUnknown	330	987	370	690	209	234	530	1105	108	477	2.085	4.417	2.038	3.066	5.287	1	1	1	3	0	0	0	0	11413	1398	13225	-0.419	1.6164	0.5361	-0.339	1.407	1.0803	1
Tb927.10.13180	Nrap protein, putative	ZUnknown	39	806	595	620	169	210	63	902	173	428	14.317	2.474	2.038	3.041	5.337	1	1	1	3	0	0	0	0		3711		-0.264	1.6045	0.2869	2.069	-0.035	1.3176	1
Tb927.1.1470	conserved protein, unknown function	ZUnknown	68	199	430	666	86	88	109	223	125	460	2.046	3.68	2.534	3.341	5.349	1	1	1	3	0	0	0	0	1633	1758	4756	1.395	1.7403	0.4471	5.278	0.283	1.2932	1
Tb927.6.1300	hypothetical protein	ZUnknown	6	50	38	34	10	11	10	56	11	23	5.6	2.091	2.091	3.216	5.6	1	1	1	3	0	0	0	0	1070	567	1658	0.988	1.6853	0.3181	-0.159	0.195	1.3672	1
Tb927.10.12040	protein kinase, putative,mitogen-activated protein kinase 11, putative	Protein.kinase	48	384	289	460	76	79	77	430	84	318	5.584	3.786	4.025	4.062	5.658	1	1	1	3	0	0	0	0	448	1242	1718	-1.238	2.0222	0.267	-0.759	0.504	1.7552	1
Tb927.11.14090	DRBD18	RNA.binding	78	818	589	906	161	190	125	916	172	626	7.328	3.64	3.295	3.739	5.689	1	1	1	3	0	0	0	0	280	1443	2040	-0.152	1.9027	0.341	0.627	-0.066	1.5617	1
Tb927.1.2600	PUF9	RNA.binding	64	638	406	656	126	122	103	714	118	453	6.932	3.839	3.595	3.965	5.852	1	1	1	3	0	0	0	0	2274	2004	4829	-1.657	1.9873	0.7225	0.245	1.06	1.2648	1
Tb927.8.3820	hypothetical protein, conserved, kinetoplastid-specific	ZUnknown	15	373	260	500	73	71	24	418	76	345	17.417	4.539	4.726	4.44	5.887	1	1	1	3	0	0	0	0	2698	1020	4326	-1.023	2.1506	0.6009	0.271	0.637	1.5497	1
Tb927.8.3340	hypothetical protein, conserved	ZUnknown	7	238	175	150	42	51	11	266	51	104	24.182	2.039	2.039	3.413	6.333	1	1	1	3	0	0	0	0		1053		0.46	1.771	0.3181	1.617	-0.371	1.4529	1
Tb927.11.9400	hypothetical protein, conserved, no yeast or human match, CXXC motif (thioredoxin-like)	ZUnknown	24	918	602	676	145	170	39	1028	175	467	26.359	2.669	2.747	4.021	7.09	1	1	1	3	0	0	0	0	190	2664	2909	-1.102	2.0076	0.1066	0.181	0.27	1.901	1
Tb927.8.4140	hypothetical protein, conserved	ZUnknown	6	154	101	112	25	23	10	172	29	77	17.2	2.655	3.08	4.357	7.478	1	1	1	3	0	0	0	0	95	1215	1312	-1.276	2.1233	0.2469	-0.429	-0.307	1.8764	1
Tb927.3.3270	ATP-dependent phosphofructokinase (TbPFK)	Glucose.glycerol	370	1093	2370	2196	201	262	594	1223	690	1517	2.059	2.199	4.668	5.018	7.547	1	1	1	3	0	0	0	0	1019	1464	2549	-1.977	2.3271	0.2908	-2.489	0.26	2.0363	1
Tb927.4.4940	hypothetical protein, conserved, poly(Q), no clear yeast or human matches	ZUnknown	322	2179	1070	2010	316	336	517	2439	312	1388	4.718	4.449	4.131	4.9	7.718	1	1	1	3	0	0	0	0	1948	2010	4052	2.13	2.2928	0.3711	4.88	0.776	1.9217	1
Tb927.10.5620	fructose-bisphosphate aldolase, glycosomal (ALD)	Glucose.glycerol	214	3363	2473	3856	487	574	344	3764	720	2663	10.942	3.699	4.639	5.079	7.729	1	1	1	3	0	0	0	0	448	1119	1639	-2.114	2.3445	0.0333	-2.656	0.022	2.3112	1
Tb927.4.2840	hypothetical protein, conserved	ZUnknown	99	478	186	293	69	69	159	535	54	202	3.365	3.741	2.928	4.472	7.754	1	1	1	3	0	0	0	0		750		-0.023	2.1609	-0.1151	-0.14	-0.313	2.276	1
Tb927.11.6440	hypothetical protein, conserved, Bromodomain and poly(Q), often in TAP MS, low similarity to coiled-coil proteins and hook proteins (cytoskeletal linkers)	ZUnknown	45	1637	816	1366	219	264	72	1832	238	944	25.444	3.966	3.576	4.838	8.365	1	1	1	3	0	0	0	0	3089	1326	4958	-1.415	2.2744	0.5688	1.549	1.066	1.7056	1
Tb927.11.2830	hypothetical protein, conserved, no domains	ZUnknown	9	149	130	234	78	75	14	167	38	162	11.929	4.263	2.077	1.921	2.227	1	1	1	3	0	0	0	0		3111		-1.099	0.9419	0.3142	-0.364	0.185	0.6277	0
Tb927.2.4520	hypothetical protein, conserved	ZUnknown	19	278	451	397	128	136	31	311	131	274	10.032	2.092	2.015	1.974	2.43	1	1	1	3	0	0	0	0		3765		-0.927	0.9811	0.1678	0.309	-0.082	0.8133	0
Tb927.10.7930	2,3-bisphosphoglycerate-independent phosphoglycerate mutase (PGAM)	Glucose.glycerol	19	371	369	708	200	204	31	415	107	489	13.387	4.57	2.034	1.99	2.445	1	1	1	3	0	0	0	0	841	1656	2578	-0.58	0.9928	0.1462	-0.267	0.074	0.8466	0
Tb927.8.2640	ubiquitin-activating enzyme e1, putative (UBA1)	Ubiquitin.proteasome	30	498	607	732	238	226	48	557	177	506	11.604	2.859	2.126	2.034	2.465	1	1	1	3	0	0	0	0		3168		-0.563	1.0243	0.4507	0.488	0.541	0.5736	0
Tb927.8.6690	RECQ2 ATP-dependent DEAD/H DNA helicase	DNA	11	236	412	359	115	107	18	264	120	248	14.667	2.067	2.157	2.047	2.467	1	1	1	3	0	0	0	0	680	4647	5566	-1.427	1.0335	0.4612	0.001	0.641	0.5723	0
Tb927.10.15040	hypothetical protein, conserved	ZUnknown	7	74	105	114	38	33	11	83	31	79	7.545	2.548	2.079	2.034	2.515	1	1	1	3	0	0	0	0	3899	1569	5694	-1.737	1.0243	0.267	-2.977	0.85	0.7573	0
Tb927.2.4280	kinetoplastid-specific dual specificity phosphatase, putative	Phosphatase	20	300	372	471	129	136	32	336	108	325	10.5	3.009	2.39	2.197	2.605	1	1	1	3	0	0	0	0		3129		-1.265	1.1355	0.4436	-0.139	0.999	0.6919	0
Tb927.1.4410	hypothetical protein, conserved	ZUnknown	14	138	222	214	60	59	22	154	65	148	7	2.277	2.467	2.23	2.61	1	1	1	3	0	0	0	0	35	2337	2498	-1.12	1.157	0.4078	-0.168	-0.419	0.7492	0
Tb927.5.3290	Protein of unknown function, putative	ZUnknown	35	292	487	541	143	146	56	327	142	374	5.839	2.634	2.24	2.141	2.615	1	1	1	3	0	0	0	0	1682	3570	5544	-1.269	1.0983	0.3674	1.087	0.69	0.7309	0
Tb927.4.1540	POMP27, NAD-dependent epimerase, aldehyde reductase, one putative TM domain	Mito.membrane	39	259	410	452	118	120	63	290	119	312	4.603	2.622	2.417	2.224	2.644	1	1	1	3	0	0	0	0	2129	1527	4437	-0.584	1.1532	0.415	0.305	0.108	0.7382	0
Tb927.9.6310	ABC transporter, putative	Transporter	11	448	383	653	192	189	18	501	112	451	27.833	4.027	2.349	2.199	2.651	1	1	1	3	0	0	0	0	1617	1941	3710	0.965	1.1368	0.3561	2.882	0.98	0.7807	0
Tb927.11.1030	KKT7 Kinetochore protein	Cell.cycle	13	203	187	284	91	85	21	227	54	196	10.81	3.63	2.154	2.125	2.671	1	1	1	3	0	0	0	0	576	1935	2885	-1.092	1.0875	0.482	-0.173	0.523	0.6055	0
Tb927.11.1980	ZC3H41	RNA.binding	25	421	571	678	173	193	40	471	166	468	11.775	2.819	2.425	2.259	2.723	1	1	1	3	0	0	0	0		1554		-1.262	1.1757	0.5261	0.693	0.533	0.6496	0
Tb927.9.6560	protein kinase, putative	Protein.kinase	69	358	573	700	176	182	111	401	167	484	3.613	2.898	2.203	2.178	2.75	1	1	1	3	0	0	0	0	531	2181	3257	-1.685	1.123	0.5059	-1.486	1.204	0.6171	0
Tb927.10.9330	hypothetical protein, conserved, partial PSP1 superfamily (signal peptidase-like), copuriifes with ZC3H12	ZUnknown	14	183	194	349	87	96	22	205	56	241	9.318	4.304	2.135	2.154	2.77	1	1	1	3	0	0	0	0	268	1812	2202	-1.466	1.107	0.433	-0.914	0.931	0.674	0
Tb927.10.11780	hypothetical protein, conserved	ZUnknown	26	314	391	428	131	126	42	351	114	296	8.357	2.596	2.26	2.215	2.786	1	1	1	3	0	0	0	0	407	3492	4123	-1.255	1.1473	0.4005	-0.256	0.219	0.7468	0
Tb927.5.1950	hypothetical protein, conserved	ZUnknown	23	158	238	223	66	62	37	177	69	154	4.784	2.232	2.333	2.271	2.855	1	1	1	3	0	0	0	0	1643	1836	3767	-1.591	1.1833	0.2429	-2.846	0.657	0.9404	0
Tb927.2.2260	ATM kinase	Signalling	32	391	998	895	216	212	51	438	291	618	8.588	2.124	2.028	2.174	2.915	1	1	1	3	0	0	0	0		12834		-2.776	1.1204	0.7796	0.472	1.465	0.3408	0
Tb927.10.7700	ABC transporter, putative	Transporter	135	574	911	1044	243	247	217	643	265	721	2.963	2.721	2.603	2.427	2.967	1	1	1	3	0	0	0	0	51	2007	2127	1.551	1.2792	0.415	4.215	0.743	0.8642	0
Tb927.4.560	Cytoplasmic dynein 2 heavy chain (DYNC2H1), putative	Cytoskeleton	42	729	1209	1067	273	295	67	816	352	737	12.179	2.094	2.498	2.391	2.989	1	1	1	3	0	0	0	0		12699		-2.955	1.2576	0.5194	0.232	1.037	0.7382	0
Tb927.11.16470	hypothetical protein, conserved, no domains, K-specific	ZUnknown	6	220	131	279	82	83	10	246	38	193	24.6	5.079	2.325	2.329	3	1	1	1	3	0	0	0	0	926	2352	4488	-1.344	1.2197	0.5721	0.048	0.363	0.6476	0
Tb927.7.690	zinc finger protein, putative	Zinc.finger	44	187	186	215	69	70	71	209	54	149	2.944	2.759	2.129	2.261	3.029	1	1	1	3	0	0	0	0	1920	1467	3821	-1.527	1.177	0.6477	-1.052	2.2	0.5293	0
Tb927.7.7000	hook complex protein, conserved	Cytoskeleton	8	226	318	377	90	85	13	253	93	260	19.462	2.796	2.811	2.547	3.059	1	1	1	3	0	0	0	0	362	4791	5439	-2.427	1.3488	0.5688	-1.126	1.003	0.78	0
Tb927.4.4570	hypothetical protein, conserved, no domains, no yeast or human match	ZUnknown	20	234	352	505	114	117	32	262	103	349	8.188	3.388	2.239	2.316	3.061	1	1	1	3	0	0	0	0	659	2709	4484	-1.51	1.2116	0.415	0.371	0.262	0.7966	0
Tb927.7.3550	hypothetical protein, conserved, no yeast or human match	ZUnknown	53	2262	2773	3758	838	851	85	2532	808	2596	29.788	3.213	2.975	2.629	3.098	1	1	1	3	0	0	0	0	1710	3726	5803	-1.373	1.3945	0.4186	0.663	2.239	0.9759	0
Tb927.10.2250	ubiquitin-conjugating enzyme variant Kua homologue, putative	Ubiquitin.proteasome	25	154	186	261	63	58	40	172	54	180	4.3	3.333	2.73	2.531	3.103	1	1	1	3	0	0	0	0		900		-0.969	1.3397	0.4507	-0.286	1.039	0.889	0
Tb927.8.3770	MAPK protein kinase	Protein.kinase	136	444	650	758	185	168	218	497	189	524	2.28	2.772	2.686	2.519	3.119	1	1	1	3	0	0	0	0	2074	1230	3323	-0.502	1.3329	0.4401	-0.756	0.634	0.8928	0
Tb927.7.2170	hypothetical protein, conserved, telomere repeat dimerization domain	ZUnknown	26	816	1273	1183	292	402	42	913	371	817	21.738	2.202	2.032	2.246	3.127	1	1	1	3	0	0	0	0		4446		0.21	1.1674	0.2306	2.707	0.163	0.9368	0
Tb927.11.17000	AIR9	Cell.cycle	62	1351	2363	2755	604	653	100	1512	688	1903	15.12	2.766	2.315	2.377	3.151	1	1	1	3	0	0	0	0	887	3000	4036	-0.986	1.2491	0.279	0.474	0.897	0.9701	0
Tb927.11.4210	U-box domain containing protein, putative	ZUnknown	35	246	426	533	114	125	56	275	124	368	4.911	2.968	2.2	2.357	3.228	1	1	1	3	0	0	0	0	1736	1893	3963	-0.974	1.237	0.3969	-0.336	0.385	0.8401	0
Tb927.6.3150	Hydin,flagellar component	Cytoskeleton	53	998	1793	1790	379	394	85	1117	522	1236	13.141	2.368	2.835	2.636	3.261	1	1	1	3	0	0	0	0	860	13566	14607	-2.565	1.3984	0.7542	1.342	0.561	0.6442	0
Tb927.9.2730	hypothetical protein, conserved	ZUnknown	23	322	592	563	129	118	37	360	172	389	9.73	2.262	2.791	2.631	3.297	1	1	1	3	0	0	0	0	1290	4137	5436	-1.13	1.3956	0.5688	0.635	0.351	0.8268	0
Tb927.6.3990	hypothetical protein, conserved	ZUnknown	71	233	186	261	78	83	114	261	54	180	2.289	3.333	2.169	2.393	3.346	1	1	1	3	0	0	0	0	666	2136	3308	-0.783	1.2588	0.3896	0.191	-0.729	0.8692	0
Tb927.1.1840	conserved protein, unknown function	ZUnknown	20	215	87	238	72	75	32	241	25	164	7.531	6.56	2.187	2.405	3.347	1	1	1	3	0	0	0	0	2035	1647	4677	0.287	1.266	1.0612	1.86	1.409	0.2048	0
Tb927.2.3580	transcription elongation factor s-II, putative (TFIIS2-1)	RNA.synthesis	36	135	235	199	45	52	58	151	68	137	2.603	2.015	2.635	2.588	3.356	1	1	1	3	0	0	0	0		1404		-1.648	1.3718	0.4577	-1.425	-0.305	0.9141	0
Tb927.11.15010	NEK21 protein kinase	Protein.kinase	59	278	422	683	139	142	95	311	123	472	3.274	3.837	2.19	2.429	3.396	1	1	1	3	0	0	0	0	2213	1722	4055	0.845	1.2804	0.5361	4.009	1.16	0.7443	0
Tb927.6.860	hypothetical protein	ZUnknown	13	296	238	544	113	108	21	331	69	376	15.762	5.449	2.929	2.761	3.481	1	1	1	3	0	0	0	0	1125	2337	4670	0.096	1.4652	0.5427	1.572	0.814	0.9225	0
Tb927.8.3250	IAD-1beta inner arm dynein heavy chain	Cytoskeleton	76	1032	2874	2452	484	507	122	1155	837	1694	9.467	2.024	2.278	2.501	3.5	1	1	1	3	0	0	0	0	343	14025	14769	-3.108	1.3225	0.6354	0.698	0.54	0.6871	0
Tb927.7.7030	zinc-finger of a C2HC-type, putative	Zinc.finger	8	139	280	357	76	69	13	156	82	247	12	3.012	2.053	2.429	3.58	1	1	1	3	0	0	0	0		1956		-0.295	1.2804	0.4991	0.891	0.222	0.7813	0
Tb927.3.3680	hypothetical protein, conserved	Mito.pathway	13	40	50	74	19	14	21	45	15	51	2.143	3.4	2.368	2.582	3.643	1	1	1	3	0	0	0	0	469	414	973	-0.61	1.3685	0.3748	0.29	-0.536	0.9937	0
Tb927.7.5770	PK53 protein kinase	Protein.kinase	59	314	279	336	93	102	95	351	81	232	3.695	2.864	2.275	2.597	3.774	1	1	1	3	0	0	0	0		1395		-0.432	1.3768	0.3859	-0.168	0.949	0.9909	0
Tb927.5.3800	glutamine hydrolysing (not ammonia-dependent) carbomoyl phosphate synthase, putative	Amino.acids	47	966	2106	2212	395	519	75	1081	613	1528	14.413	2.493	2.083	2.526	3.868	1	1	1	3	0	0	0	0		5502		-1.029	1.3369	0.4577	2.699	0.75	0.8792	0
Tb927.8.2780	RBP10	RNA.binding	9	94	58	119	32	27	14	105	17	82	7.5	4.824	2.563	2.754	3.889	1	1	1	3	0	0	0	0	1090	921	2303	-2.68	1.4615	0.9209	-7.06	1.176	0.5406	0
Tb927.3.930	OADalpha outer arm dynein heavy chain	Cytoskeleton	88	1449	2952	2718	482	538	141	1622	860	1877	11.504	2.183	3.015	2.953	3.894	1	1	1	3	0	0	0	0	807	13920	15008	-2.878	1.5622	0.6229	1.069	0.896	0.9393	0
Tb927.11.3250	dynein heavy chain	Cytoskeleton	79	1214	2665	2435	432	482	127	1359	776	1682	10.701	2.168	2.82	2.87	3.894	1	1	1	3	0	0	0	0	1287	13977	15333	-3.198	1.5211	0.6385	0.95	0.886	0.8826	0
Tb927.10.610	hypothetical protein, conserved	ZUnknown	29	178	60	208	49	44	47	199	17	144	4.234	8.471	2.939	3.159	4.523	1	1	1	3	0	0	0	0	788	975	2242	-0.586	1.6595	0.6599	-0.643	0.665	0.9996	0
Tb927.3.5530	Tb-292 membrane associated protein	Membrane.protein	44	469	1161	1347	195	253	71	525	338	930	7.394	2.751	2.075	2.843	4.769	1	1	1	3	0	0	0	0	830	7392	8457	-2.108	1.5074	0.5327	0.062	0.457	0.9747	0
Tb927.3.1010	hypothetical protein, conserved, Trypanosoma-specific	ZUnknown	68	696	1333	959	277	271	109	779	388	662	7.147	1.706	2.39	2.304	2.875	1	0	1	2	0	0	0	0	674	1803	2669	0.279	1.2041	0.2016	-0.165	-0.056	1.0025	1
Tb927.11.5940	GRESAG 4, putative receptor-type adenylate cyclase	GRESAG	73	432	1200	754	170	185	117	484	349	521	4.137	1.493	2.616	2.469	3.065	1	0	1	2	0	0	0	0	1307	3735	5073	-0.039	1.3039	0.2869	4.526	0.018	1.017	1
Tb927.2.2230	hypothetical protein, conserved, no domains, Kineto-specific	ZUnknown	20	206	220	223	72	78	32	231	64	154	7.219	2.406	1.974	2.257	3.208	1	1	0	2	0	0	0	0	516	1167	1745	0.367	1.1744	0.1419	1.337	-0.11	1.0325	1
Tb927.7.5780	thioredoxin, putative	ZUnknown	53	53	101	98	23	21	85	59	29	68	0.694	2.345	2.565	2.514	3.238	0	1	1	2	1	0	0	1	800	456	1547	0.111	1.33	0	1.946	1.27	1.33	1
Tb927.10.7190	D-tyrosyl-tRNA deacylase, putative	rRNA.tRNA.process	18	72	73	63	24	29	29	81	21	44	2.793	2.095	1.517	2.104	3.375	1	1	0	2	0	0	0	0	359	456	823	0.454	1.0731	-0.2515	-0.799	-1.768	1.3246	1
Tb927.11.3970	hypothetical protein, conserved, copurifies with U2AF35, CCCH zinc finger PS50103, resembles PAT1 E=0.033	ZUnknown	94	324	769	605	121	121	151	363	224	418	2.404	1.866	3	2.782	3.455	1	0	1	2	0	0	0	0		2190		0.075	1.4761	0.263	0.642	-0.455	1.2131	1
Tb927.11.12140	hypothetical protein	ZUnknown	54	32	31	45	11	10	87	36	9	31	0.414	3.444	2.818	2.758	3.6	0	1	1	2	1	0	0	1	104	357	1371		1.4636	0	#N/A	2.074	1.4636	1
Tb927.10.12700	pyruvate dehydrogenase E1 alpha subunit, putative	Citric.acid.cycle	137	589	1667	1305	247	276	220	659	485	901	2.995	1.858	2.388	2.594	3.648	1	0	1	2	0	0	0	0	374	1137	1721	1.256	1.3752	0.21	0.719	1.066	1.1652	1
Tb927.3.2960	inosine-adenosine-guanosine-nucleosidehydrolase (IAGNH)	Nucleotides	372	1663	1051	1371	502	551	597	1862	306	947	3.119	3.095	1.719	2.339	3.709	1	1	0	2	0	0	0	0	568	984	1717	0.147	1.2259	0.1021	-1.051	0.809	1.1238	1
Tb927.10.2930	hypothetical protein, conserved	ZUnknown	47	369	234	330	111	127	75	413	68	228	5.507	3.353	1.795	2.364	3.721	1	1	0	2	0	0	0	0	1782	2250	4752	-0.474	1.2412	0.2016	0.63	0.881	1.0396	1
Tb927.10.7880	Sperm tail/Sperm tail C-terminal domain containing protein, putative	ZUnknown	9	217	188	180	65	73	14	243	55	124	17.357	2.255	1.699	2.335	3.738	1	1	0	2	0	0	0	0		1956		-1.238	1.2234	0.2058	-0.221	-0.172	1.0176	1
Tb927.1.1760	hypothetical transmembrane protein	ZUnknown	22	22	46	55	10	10	35	25	13	38	0.714	2.923	2.5	2.72	3.8	0	1	1	2	1	0	0	1		441		-1.498	1.4436	0.279	1.3	0.446	1.1646	1
Tb927.3.4270	hypothetical protein, conserved	ZUnknown	53	389	515	413	118	113	85	435	150	285	5.118	1.9	2.415	2.695	3.85	1	0	1	2	0	0	0	0		2751		-2.139	1.4303	0.1848	-2.591	0.758	1.2455	1
Tb927.11.5640	Flagellar pocket collar protein	Cytoskeleton	4	165	113	176	54	48	6	185	33	122	30.833	3.697	2.259	2.616	3.854	0	1	1	2	0	0	0	0	606	2874	3732	-1.943	1.3874	0.3334	0.665	1.286	1.054	1
Tb927.10.13060	hypothetical protein	ZUnknown	3	18	12	20	5	5	5	20	3	14	4	4.667	2.8	2.92	4	0	1	1	2	0	0	0	0	3290	426		0.332	1.546	0	#N/A	0.677	1.546	1
Tb927.11.4660	kinesin, MCAK-like KIF13-2, tip of flagellum	Cytoskeleton	12	215	260	219	67	57	19	241	76	151	12.684	1.987	2.254	2.746	4.228	1	0	1	2	0	0	0	0	657	2073	2819	-1.438	1.4573	0.271	-0.145	0.352	1.1863	1
Tb11.02.5430	hypothetical protein, conserved	ZUnknown	24	145	214	110	36	36	39	162	62	76	4.154	1.226	2.111	2.844	4.5	1	0	1	2	0	0	0	0		1233			1.5079	0.2306	#N/A	0	1.2773	1
Tb927.3.3060	hypothetical protein, conserved, kinetoplastid-specific	ZUnknown	147	194	386	488	73	71	236	217	112	337	0.919	3.009	2.973	3.278	4.746	0	1	1	2	1	0	0	1		915		-0.791	1.7128	0.0426	-1.022	0.133	1.6702	1
Tb927.11.7810	hypothetical protein	ZUnknown	298	104	310	267	38	39	479	116	90	184	0.242	2.044	2.974	3.317	4.842	0	1	1	2	1	0	0	1	284	717	1432	-0.894	1.7299	0.5194	#N/A	1.446	1.2105	1
Tb927.10.12030	hypothetical protein, conserved	ZUnknown	109	304	227	342	70	90	175	340	66	236	1.943	3.576	2.622	3.126	4.857	0	1	1	2	0	0	0	0	3493	753	4383	-0.371	1.6443	0.3372	0.337	0.584	1.3071	1
Tb927.11.8360	hypothetical protein	ZUnknown	21	72	103	58	16	17	34	81	30	40	2.382	1.333	2.353	3.136	5.063	1	0	1	2	0	0	0	0	131	414		-1.214	1.6489	0.2183	#N/A	0.713	1.4306	1
Tb927.8.3760	hypothetical protein	ZUnknown	64	98	222	208	29	26	103	110	65	144	1.068	2.215	3.793	3.906	5.538	0	1	1	2	0	0	0	0				-2.191	1.9657	0.4186	#N/A	0.89	1.5471	1
Tb927.7.2810	hypothetical protein, conserved, trypanosome-specific	ZUnknown	11	211	71	86	40	42	18	236	21	59	13.111	2.81	1.405	3.08	5.9	1	1	0	2	0	0	0	0	9	1041	1113	-0.905	1.6229	0.2829	-1.941	0.161	1.34	1
Tb927.10.12650	hypothetical protein, salivarian tryp only, 3'-UTR of 12660?	ZUnknown	17	57	238	129	16	15	27	64	69	89	2.37	1.29	4	4.153	5.933	1	0	1	2	0	0	0	0		594		-1.713	2.0542	0.6415	0.582	0.444	1.4127	1
Tb927.11.7670	Cornifin (SPRR) family, putative	ZUnknown	14	516	238	249	92	94	22	578	69	172	26.273	2.493	1.83	3.426	6.283	1	1	0	2	0	0	0	0		1572			1.7765	-0.1681	-0.105	0.295	1.9446	1
Tb927.11.10560	eIF4G4	Translation	42	906	687	557	159	170	67	1014	200	385	15.134	1.925	2.265	3.606	6.377	1	0	1	2	0	0	0	0	2033	2094	4445	-1.092	1.8504	0.4471	1.36	0.663	1.4033	1
Tb927.10.12790	hypothetical protein	ZUnknown	33	35	32	49	6	6	53	39	9	34	0.736	3.778	5.667	5.067	6.5	0	1	1	2	1	0	0	1					2.3411	0	-0.041	2.325	2.3411	1
Tb927.11.800	prefoldin subunit, putative	ZUnknown	85	799	147	145	136	139	137	894	43	100	6.526	2.326	0.719	3.092	6.574	1	1	0	2	0	0	0	0		375		0.559	1.6285	0.271	0.627	-0.506	1.3575	1
Tb927.11.14710	rRNA processing, putative	ZUnknown	24	148	57	60	24	35	39	166	17	41	4.256	2.412	1.171	3.108	6.917	1	1	0	2	0	0	0	0	180	609	804	0.303	1.636	-0.2805	0.5	-1.03	1.9165	1
Tb927.3.5470	hypothetical protein, conserved	ZUnknown	14	205	51	74	32	38	22	229	15	51	10.409	3.4	1.342	3.424	7.156	1	1	0	2	0	0	0	0	591	528	1284	0.026	1.7757	0.546	-0.348	-0.562	1.2297	1
Tb927.10.1120	hypothetical protein, conserved	ZUnknown	83	460	514	420	76	70	133	515	150	290	3.872	1.933	3.816	4.618	7.357	1	0	1	2	0	0	0	0	573	1842	2503	0.53	2.2073	0.6538	0.731	-0.3	1.5535	1
Tb927.7.6780	hypothetical protein	ZUnknown	97	107	219	289	27	26	156	120	64	200	0.769	3.125	4.444	5.032	7.692	0	1	1	2	1	0	0	1	2154	555		-0.764	2.3311	0.251	0.826	0.084	2.0801	1
Tb927.1.4710	hypothetical protein, conserved	ZUnknown	46	92	30	51	13	13	74	103	9	35	1.392	3.889	2.692	4.446	7.923	0	1	1	2	0	0	0	0		537		-0.584	2.1525	-0.31	-1.725	-0.431	2.4625	1
Tb927.9.2890	hypothetical protein	ZUnknown	23	86	344	91	12	16	37	96	100	63	2.595	0.63	3.938	4.838	8	1	0	1	2	0	1	0	1				-0.655	2.2744	-0.0291	#N/A	-0.705	2.3035	1
Tb927.10.5690	procyclin-associated gene 2 (PAG2) protein, putative	PAG	10	58	24	24	8	11	16	65	7	17	4.063	2.429	1.545	3.741	8.125	1	1	0	2	0	0	0	0		1164		-4.966	1.9034	0.0886	-7.122	1.842	1.8148	1
Tb927.10.13410	hypothetical protein	ZUnknown	5	39	156	180	15	15	8	44	45	124	5.5	2.756	2.933	4.68	8.267	0	1	1	2	0	0	0	0		387		-1.279	2.2265	0.0704	#N/A	2.222	2.1561	1
Tb927.10.12590	hypothetical protein, conserved	ZUnknown	30	889	227	277	91	106	48	995	66	191	20.729	2.894	1.802	5.044	10.934	1	1	0	2	0	0	0	0	968	2802	3804		2.3346	0.3932	-0.633	0.1	1.9414	1
Tb927.1.110	hypothetical protein, conserved	ZUnknown	585	5416	1464	1373	436	628	939	6063	426	948	6.457	2.225	1.51	5.649	13.906	1	1	0	2	0	0	0	0		327			2.498	-0.0048	#VALUE!	1.693	2.5028	1
Tb927.10.450	hypothetical protein, conserved, microtubule binding domains. very K/E rich	Cytoskeleton	8	1048	133	189	82	102	13	1173	39	131	90.231	3.359	1.284	5.937	14.305	1	1	0	2	0	0	0	0		1926		-0.69	2.5697	0.1678	-0.945	0.624	2.4019	1
Tb927.1.2310	hypothetical protein	ZUnknown	2921	3920	1360	1300	320	288	4691	4388	396	898	0.935	2.268	2.806	7.175	15.236	0	1	1	2	1	0	0	1	291	270	799	3.024	2.843	1.0286	0.375	1.135	1.8144	1
Tb927.7.180	Trypanosomal VSG domain containing protein, putative	ZUnknown	12	146	69	77	50	10	19	163	20	53	8.579	2.65	1.06	5.384	16.3	1	1	0	2	0	0	0	0	2526	1314	3875		2.4287	0.1635	-5.858	2.134	2.2652	1
Tb927.5.1160	Degradation arginine-rich protein for mis-folding, putative	ZUnknown	6	41	66	64	99	106	10	46	19	44	4.6	2.316	0.415	0.552	0.465	1	1	0	2	0	0	1	1		687		-1.884	-0.8573	0.1848	-2.07	1.13	-1.0421	0
Tb927.9.10890	Regulatory subunit of type II PKA R-subunit, putative	ZUnknown	7	60	99	97	108	111	11	67	29	67	6.091	2.31	0.604	0.69	0.62	1	1	0	2	0	0	1	1	264	807	1365	-0.502	-0.5353	0.4114	-0.372	0.417	-0.9467	0
Tb927.7.1300	protein disulfide isomerase,ERp72-like, cofactor wth calnexin, putative	Chaperone	13	69	165	140	146	136	21	77	48	97	3.667	2.021	0.527	0.694	0.713	1	1	0	2	0	0	1	1	471	1134	1828	-1.171	-0.527	0.1155	-1.17	0.833	-0.6425	0
Tb927.10.7790	ubiquitin fusion degradation protein, putative	Ubiquitin.proteasome	6	72	126	108	113	111	10	81	37	75	8.1	2.027	0.664	0.757	0.73	1	1	0	2	0	0	1	1		921		0.294	-0.4016	0.1066	-0.451	0.014	-0.5082	0
Tb927.11.16030	proteasome regulatory non-ATP-ase subunit 7 (RPN7)	Ubiquitin.proteasome	9	102	165	158	147	147	14	114	48	109	8.143	2.271	0.741	0.807	0.776	1	1	0	2	0	0	1	1		1200		-0.615	-0.3094	0.0976	-0.073	0.836	-0.407	0
Tb927.9.13580	hypothetical protein, conserved	Mito.pathway	17	65	159	137	122	126	27	73	46	95	2.704	2.065	0.579	0.742	0.779	1	1	0	2	0	0	1	1	363	1269	1909	1.016	-0.4305	0.0144	4.248	1.095	-0.4449	0
Tb927.9.9180	hypothetical protein, conserved	ZUnknown	9	30	81	74	68	63	14	34	24	51	2.429	2.125	0.5	0.72	0.81	1	1	0	2	0	0	1	1	778	1032	1821	0.438	-0.4739	0.189	-0.056	0.772	-0.6629	0
Tb927.10.3590	hypothetical protein, conserved	Mito.pathway	15	47	118	105	89	93	24	53	34	73	2.208	2.147	0.57	0.754	0.82	1	1	0	2	0	0	1	1	554	1680		0.728	-0.4074	0.0238	0.008	0.308	-0.4312	0
Tb927.3.1900	hypothetical protein, conserved	ZUnknown	14	255	394	508	430	427	22	285	115	351	12.955	3.052	0.663	0.794	0.822	1	1	0	2	0	0	1	1		2604			-0.3328	0.259	0.618	2.353	-0.5918	0
Tb927.11.10800	Domain of unknown function (DUF4496), putative	ZUnknown	14	72	99	99	97	104	22	81	29	68	3.682	2.345	0.654	0.794	0.835	1	1	0	2	0	0	1	1		789		-0.112	-0.3328	0.3636	0.052	0.153	-0.6964	0
Tb927.7.3070	UAA transporter family, putative	ZUnknown	8	68	145	135	107	111	13	76	42	93	5.846	2.214	0.685	0.82	0.869	1	1	0	2	0	0	1	1	544	1497	2271	-0.687	-0.2863	0.4401	0.242	0.762	-0.7264	0
Tb927.11.15100	Tb5.20 cytoskeletal protein	Cytoskeleton	43	1454	1870	1924	1810	2176	69	1628	545	1329	23.594	2.439	0.611	0.799	0.899	1	1	0	2	0	0	1	1	619	3252	4094	-1.201	-0.3237	0.415	-0.159	3.436	-0.7387	0
Tb927.11.1560	1,2-Dihydroxy-3-keto-5-methylthiopentene dioxygenase, putative	Amino.acids	25	157	190	210	189	216	40	176	55	145	4.4	2.636	0.671	0.837	0.931	1	1	0	2	0	0	1	1	141	996	1243	0.787	-0.2567	0.2429	0.591	0.722	-0.4996	0
Tb927.3.910	gamma-tubulin	Cytoskeleton	8	47	97	93	67	70	13	53	28	64	4.077	2.286	0.757	0.884	0.955	1	1	0	2	0	0	1	1		1344		-0.383	-0.1779	0.1243	0.486	-0.332	-0.3022	0
Tb927.6.4000	small glutamine-rich tetratricopeptide repeat protein, putative (SGT)	ZUnknown	53	197	325	301	226	263	85	221	95	208	2.6	2.189	0.791	0.906	0.978	1	1	0	2	0	0	1	1	1342	1251	2727	0.27	-0.1424	0.1155	0.635	0.38	-0.2579	0
Tb927.5.3020	hypothetical protein, conserved	ZUnknown	8	52	73	82	56	57	13	58	21	57	4.462	2.714	1	1.014	1.036	1	1	0	2	0	0	0	0	269	1263	1559	-0.444	0.0201	0.259	-1.436	-0.533	-0.2389	0
Tb927.9.2470	nucleolar protein (NOP86)	rRNA.tRNA.process	36	834	1791	1554	1030	1171	58	934	522	1073	16.103	2.056	0.798	0.932	1.042	1	1	0	2	0	0	0	0	801	2283	3300	-0.221	-0.1016	0.2908	0.39	1.597	-0.3924	0
Tb927.7.1590	mitotic cyclin,cyclin CycB3 (CYC8)	Cell.cycle	13	80	134	129	85	84	21	90	39	89	4.286	2.282	1.047	1.047	1.071	1	1	0	2	0	0	0	0	1242	1410	3559	-1.279	0.0663	0.3258	0.184	1.678	-0.2595	0
Tb927.6.1770	kinesin	Cytoskeleton	48	151	399	349	224	262	77	169	116	241	2.195	2.078	0.645	0.879	1.076	1	1	0	2	0	0	0	0	412	1887	2475	-0.335	-0.1861	0.1592	0.123	0.052	-0.3453	0
Tb927.9.7520	hypothetical protein, conserved	ZUnknown	30	109	207	214	146	131	48	122	60	148	2.542	2.467	0.836	0.982	1.13	1	1	0	2	0	0	0	0	873	1041	2396	-1.293	-0.0262	0.5977	-1.879	1.022	-0.6239	0
Tb927.4.4040	hypothetical protein, conserved	ZUnknown	39	200	166	222	201	195	63	224	48	153	3.556	3.188	0.761	0.962	1.149	1	1	0	2	0	0	0	0	755	780	1694	-0.065	-0.0559	0.5591	-0.985	0.693	-0.615	0
Tb927.2.5020	acyl-CoA oxidase, putative	Lipids	7	84	184	162	97	100	11	94	54	112	8.545	2.074	0.94	1.037	1.155	1	1	0	2	0	0	0	0	62	2187	2277	-0.905	0.0524	0.3674	0.359	0.263	-0.315	0
Tb927.9.7110	GRAM domain containing protein, putative	ZUnknown	16	116	159	167	112	132	26	130	46	115	5	2.5	0.871	1.009	1.161	1	1	0	2	0	0	0	0	54	888	2073	-1.737	0.0129	0.1974	-1.664	0	-0.1845	0
Tb927.7.2450	hypothetical protein, conserved	ZUnknown	19	99	147	126	95	101	31	111	43	87	3.581	2.023	0.861	1.009	1.168	1	1	0	2	0	0	0	0		1458		-0.006	0.0129	0.4222	0.097	0.076	-0.4093	0
Tb927.11.16020	DRBD10	RNA.binding	19	109	145	128	103	155	31	122	42	88	3.935	2.095	0.568	0.879	1.184	1	1	0	2	0	0	0	0	278	1302	1626	0.249	-0.1861	0.0566	1.733	0.254	-0.2427	0
Tb927.4.3070	hypothetical protein, conserved	ZUnknown	8	62	108	120	70	70	13	69	31	83	5.308	2.677	0.986	1.069	1.186	1	1	0	2	0	0	0	0	356	1347	1962	0.553	0.0963	0.1506	0.392	-0.569	-0.0543	0
Tb927.8.1600	lysyl-tRNA synthetase, putative	Translation.tRNA	30	319	449	520	301	358	48	357	131	359	7.438	2.74	0.997	1.076	1.193	1	1	0	2	0	0	0	0	199	1983	2509	-0.624	0.1057	0.2429	0.698	0.982	-0.1372	0
Tb927.9.13340	Nop53 (60S ribosomal biogenesis), putative	ZUnknown	21	122	137	152	114	162	34	137	40	105	4.029	2.625	0.648	0.923	1.202	1	1	0	2	0	0	0	0	439	936	1733	0.846	-0.1156	0.3334	0.928	0.491	-0.449	0
Tb927.11.10460	GINS complex protein, putative	ZUnknown	7	23	56	63	36	38	11	26	16	44	2.364	2.75	0.684	0.957	1.222	1	1	0	2	0	0	0	0		933		-0.347	-0.0634	0.2429	-0.558	0.017	-0.3063	0
Tb927.2.4550	SPB1 rRNA methyltransferase	rRNA.tRNA.process	12	218	489	425	239	301	19	244	142	294	12.842	2.07	0.811	1.008	1.23	1	1	0	2	0	0	0	0	238	2718	3112	0.509	0.0115	0.2058	2.23	0.642	-0.1943	0
Tb927.10.14240	N-myristoyltransferase (NMT)	GPI.anchors	7	115	166	176	104	103	11	129	48	122	11.727	2.542	1.173	1.17	1.252	1	1	0	2	0	0	0	0	979	1341	2467	-0.122	0.2265	0.6477	0.61	0.111	-0.4212	0
Tb927.9.15470	Trypanosome-specific kinesin family 1	Cytoskeleton	14	145	314	265	146	156	22	162	91	183	7.364	2.011	1.038	1.115	1.253	1	1	0	2	0	0	0	0	499	2046	2812	-0.963	0.157	0.3486	0.873	0.623	-0.1916	0
Tb927.11.3300	SAS4	Cytoskeleton	16	168	311	282	155	160	26	188	91	195	7.231	2.143	1.175	1.173	1.258	1	1	0	2	0	0	0	0	2677	2799	6201	-0.803	0.2302	0.4991	0.569	1.122	-0.2689	0
Tb927.11.10840	hypothetical protein, conserved	ZUnknown	13	52	113	99	54	69	21	58	33	68	2.762	2.061	0.841	1.032	1.259	1	1	0	2	0	0	0	0		1500		-0.039	0.0454	0.1721	-0.17	-0.158	-0.1267	0
Tb927.9.10010	Sec63 homologue, chaperone protein DNAj	Vesicular.transport	9	104	149	129	92	97	14	116	43	89	8.286	2.07	0.918	1.068	1.261	1	1	0	2	0	0	0	0	337	1473	2016	-2.756	0.0949	0.1506	-0.457	1.349	-0.0557	0
Tb927.7.2250	carnitine O-palmitoyltransferase II, putative	Lipids	9	77	146	132	72	76	14	86	43	91	6.143	2.116	1.132	1.157	1.264	1	1	0	2	0	0	0	0		2007		-0.642	0.2104	0.3065	-0.717	0.612	-0.0961	0
Tb927.6.2190	hypothetical protein, conserved	ZUnknown	8	45	84	76	41	41	13	50	24	52	3.846	2.167	1.22	1.195	1.268	1	1	0	2	0	0	0	0		864		2.086	0.257	-0.0791	1.188	-1.268	0.3361	0
Tb927.6.3260	hypothetical protein, conserved	ZUnknown	9	42	54	61	37	39	14	47	16	42	3.357	2.625	1.077	1.137	1.27	1	1	0	2	0	0	0	0		1131		0.427	0.1852	0.2388	-0.164	-0.094	-0.0536	0
Tb927.8.6560	SpoU rRNA Methylase family, putative	Mito.pathway	9	27	57	58	31	36	14	30	17	40	2.143	2.353	0.833	1.041	1.29	1	1	0	2	0	0	0	0		1122		0.732	0.058	0.0566	0.635	-0.617	0.0014	0
Tb927.9.7260	phytanoyl-CoA dioxygenase (PhyH), putative	ZUnknown	13	55	103	131	69	76	21	62	30	90	2.952	3	0.816	1.041	1.304	1	1	0	2	0	0	0	0	73	1101	1215	-0.206	0.058	-0.0995	0.042	0.298	0.1575	0
Tb927.11.4480	radial spoke protein RSP4/6, putative	Cytoskeleton	14	147	227	207	126	146	22	165	66	143	7.5	2.167	0.979	1.111	1.31	1	1	0	2	0	0	0	0	278	1758	2138	-0.644	0.1519	0.1375	-0.547	0.132	0.0144	0
Tb927.5.1060	Complex III beta-MMP subunit of cytochrom b/c1 complex	Mito.e.transport	142	660	1188	1010	560	573	228	739	346	698	3.241	2.017	1.218	1.215	1.32	1	1	0	2	0	0	0	0	1150	1470	3194	2.102	0.281	0.4577	3.822	1.728	-0.1767	0
Tb927.3.1990	Tetratricopeptide repeat, putative	ZUnknown	18	69	86	93	58	64	29	77	25	64	2.655	2.56	1	1.127	1.328	1	1	0	2	0	0	0	0	609	1446	2276	0.04	0.1725	0.3524	-0.411	0.089	-0.1799	0
Tb927.6.2430	hypothetical protein, conserved (ATG5)	Lysosome	9	32	120	103	60	53	14	36	35	71	2.571	2.029	0.6	0.96	1.34	1	1	0	2	0	0	0	0	108	1341	1537	-0.231	-0.0589	-0.3646	0.362	-0.601	0.3057	0
Tb927.6.1540	Yip1 domain containing protein, putative	ZUnknown	13	72	201	173	90	88	21	81	59	119	3.857	2.017	0.9	1.099	1.352	1	1	0	2	0	0	0	0	969	1161	2341	-0.783	0.1362	0.1592	-0.45	0.325	-0.023	0
Tb927.10.5880	Proteophosphoglycan, putative	ZUnknown	25	95	299	253	139	129	40	106	87	175	2.65	2.011	0.763	1.04	1.357	1	1	0	2	0	0	0	0	1925	1881	3973	0.336	0.0566	0.3636	0.031	0.879	-0.307	0
Tb927.5.2720	zinc-finger protein ZPR1	Zinc.finger	8	198	256	262	162	178	13	222	75	181	17.077	2.413	1.017	1.15	1.37	1	1	0	2	0	0	0	0		1416		-0.567	0.2016	0.2987	0.096	1.285	-0.0971	0
Tb927.7.2420	GSK3-long glycogen synthase kinase-3 alpha	Glycans	39	140	184	227	115	114	63	157	54	157	2.492	2.907	1.365	1.297	1.377	1	1	0	2	0	0	0	0	3332	1506	5323	0.154	0.3752	0.1462	-0.292	1.717	0.229	0
Tb927.3.4620	AAA domain containing protein, putative	ZUnknown	7	155	293	259	130	139	11	174	85	179	15.818	2.106	1.252	1.251	1.377	1	1	0	2	0	0	0	0		4245		-1.218	0.3231	0.4507	1.516	0.422	-0.1276	0
Tb927.6.3050	aldehyde dehydrogenase family, putative	Enzyme	22	156	315	275	138	155	35	175	92	190	5	2.065	1.129	1.2	1.377	1	1	0	2	0	0	0	0	287	1632	2011	0.283	0.263	0.5194	1.224	0.486	-0.2564	0
Tb927.11.5840	eIF1 Protein translation factor SUI1 homolog, putative	Translation	42	145	76	86	117	140	67	162	22	59	2.418	2.682	0.421	0.893	1.385	1	1	0	2	0	0	0	0	864	330	1283	0.497	-0.1633	-0.0439	1.406	0.389	-0.1194	0
Tb927.4.3890	ATP-dependent DEAD/H RNA helicase, weak match to HsDDX39 (translation of structured mRNAs) no clear yeast homologue	RNA.helicase	9	203	402	340	169	193	14	227	117	235	16.214	2.009	1.176	1.226	1.391	1	1	0	2	0	0	0	0	362	3282	4000	-0.208	0.294	0.3599	0.982	0.687	-0.0659	0
Tb927.9.3390	Calmodulin-binding, putative	ZUnknown	7	47	50	61	39	38	11	53	15	42	4.818	2.8	1.077	1.187	1.395	1	1	0	2	0	0	0	0	654	762	1549	-0.811	0.2473	0.3896	-0.031	0.343	-0.1423	0
Tb927.7.270	ribosome biogenesis protein, putative	rRNA.tRNA.process	12	253	137	255	202	266	19	283	40	176	14.895	4.4	0.662	1	1.401	1	1	0	2	0	0	0	0		1113		0.271	0	0.1375	2.019	0.73	-0.1375	0
Tb927.6.4090	chaperonin HSP60, mitochondrial precursor	Mito.biogenesis	14	64	186	166	82	85	22	72	54	115	3.273	2.13	0.847	1.096	1.402	1	1	0	2	0	0	0	0	373	1626	2199	1.305	0.1322	0.0238	1.449	-0.755	0.1084	0
Tb927.11.13200	LEM3 (ligand-effect modulator 3) family / CDC50 family, putative	ZUnknown	11	116	147	185	92	100	18	130	43	128	7.222	2.977	1.28	1.277	1.413	1	1	0	2	0	0	0	0		1413		-0.868	0.3528	0.4078	-0.65	0.457	-0.055	0
Tb927.3.2490	P-loop nucloside phosphate hydrolase, PH domain-like	RNA.degradation	16	218	459	499	242	264	26	244	134	345	9.385	2.575	0.924	1.133	1.426	1	1	0	2	0	0	0	0	226	2892	3376	-0.571	0.1801	0.4647	0.43	0.984	-0.2846	0
Tb927.11.2270	dynein intermediate chain IC140 (IDA7)	Cytoskeleton	7	80	238	218	106	105	11	90	69	151	8.182	2.188	0.849	1.114	1.438	1	1	0	2	0	0	0	0		2430		-0.788	0.1557	0.263	0.148	0.073	-0.1073	0
Tb927.9.12960	transporter, putative	Transporter	13	52	181	171	82	87	21	58	53	118	2.762	2.226	0.667	1.034	1.439	1	1	0	2	0	0	0	0		1776		-0.834	0.0482	0.4716	-2.246	1.344	-0.4234	0
Tb927.11.13280	mitochondrial RNA binding protein 2 (GBP25)	Mito.RNA	53	301	324	387	234	250	85	337	94	267	3.965	2.84	1.068	1.199	1.44	1	1	0	2	0	0	0	0	171	675	1071	1.094	0.2618	0.2347	0.737	0.212	0.0271	0
Tb927.4.4400	hypothetical protein, conserved	ZUnknown	7	120	204	175	101	93	11	134	59	121	12.182	2.051	1.198	1.253	1.441	1	1	0	2	0	0	0	0	1319	5211	6565		0.3254	0.3748	-0.34	0.905	-0.0494	0
Tb927.9.14550	leucine-rich repeat protein (LRRP)	LRRP	20	150	156	137	116	141	32	168	45	95	5.25	2.111	0.674	1.026	1.448	1	1	0	2	0	0	0	0				-2.322	0.037	0.4042	#N/A	0	-0.3672	0
Tb927.8.990	RBP33	RNA.binding	16	87	234	323	154	153	26	97	68	223	3.731	3.279	0.63	1.034	1.458	1	1	0	2	0	0	0	0		957		-0.127	0.0482	0.4222	0.68	0.733	-0.374	0
Tb927.7.5380	DRBD12	RNA.binding	27	81	124	133	71	63	43	91	36	92	2.116	2.556	1.282	1.296	1.46	1	1	0	2	0	0	0	0	4372	1800	6840	-1.194	0.3741	0.4542	-0.305	2.721	-0.0801	0
Tb927.10.520	Mitochondrial ATP synthase subunit, putative	Mito.pathway	36	627	744	796	479	531	58	702	217	550	12.103	2.535	1.036	1.194	1.466	1	1	0	2	0	0	0	0	500	1191	1897	0.993	0.2558	0.2908	1.791	1.867	-0.035	0
Tb927.11.5270	ubiquitin carboxyl-terminal hydrolase, Clan CA cysteine peptidase, family C12, putative	Ubiquitin.proteasome	14	112	225	212	102	99	22	125	66	146	5.682	2.212	1.225	1.279	1.475	1	1	0	2	0	0	0	0		2298		-0.989	0.355	0.3258	-0.098	0.192	0.0292	0
Tb927.3.2100	hypothetical protein, conserved	ZUnknown	18	150	363	387	181	182	29	168	106	267	5.793	2.519	0.923	1.159	1.475	1	1	0	2	0	0	0	0	964	927	2113	0.802	0.2129	0.2306	0.932	0.733	-0.0177	0
Tb927.9.5590	DNA topoisomerase ii (TOP2)	Mito.DNA	14	194	320	312	156	147	22	217	93	216	9.864	2.323	1.385	1.344	1.476	1	1	0	2	0	0	0	0	117	3666	4111	-1.165	0.4265	0.4751	1.708	1.325	-0.0486	0
Tb927.9.12750	hypothetical protein, conserved	ZUnknown	11	52	78	90	42	42	18	58	23	62	3.222	2.696	1.381	1.343	1.476	1	1	0	2	0	0	0	0	1157	1032	2289	-0.739	0.4255	0.1462	-0.641	0.038	0.2793	0
Tb927.11.1050	RNA processing factor 1, putative,ribosome biogenesis protein	rRNA.tRNA.process	20	76	159	157	73	81	32	85	46	108	2.656	2.348	1.049	1.205	1.479	1	1	0	2	0	0	0	0		996		-0.368	0.269	-0.1308	0.718	-0.135	0.3998	0
Tb927.10.350	BBP59	Cytoskeleton	25	80	179	183	85	86	40	90	52	126	2.25	2.423	1.047	1.211	1.482	1	1	0	2	0	0	0	0	1674	1539	3551	-0.58	0.2762	0.3636	0.569	0.72	-0.0874	0
Tb927.11.3730	leucyl-tRNA synthetase, putative (LeuRS)	Translation.tRNA	34	395	863	754	351	386	55	442	251	521	8.036	2.076	1.145	1.248	1.484	1	1	0	2	0	0	0	0		3225		-0.114	0.3196	0.251	2.243	1.195	0.0686	0
Tb927.11.1410	class I transcription factor A, subunit 3 (CITFA-3)	RNA.synthesis	9	87	104	91	65	80	14	97	30	63	6.929	2.1	0.788	1.092	1.492	1	1	0	2	0	0	0	0		1251		0.464	0.127	0.267	1.184	-0.559	-0.14	0
Tb927.10.4050	serine palmitoyltransferase, putative	Lipids	16	94	339	382	177	181	26	105	99	264	4.038	2.667	0.58	1.025	1.492	1	1	0	2	0	0	0	0	2270	1674	4089	-0.552	0.0356	0.4647	0.035	1.226	-0.4291	0
Tb927.11.5000	dynein intermediate chain IC78, putative	Cytoskeleton	9	145	274	279	129	136	14	162	80	193	11.571	2.413	1.191	1.272	1.496	1	1	0	2	0	0	0	0	530	1968	2685	-0.349	0.3471	0.271	0.182	0.492	0.0761	0
Tb927.7.1000	DNA repair and recombination helicase protein PIF8	Mito.DNA	11	93	132	170	78	79	18	104	38	117	5.778	3.079	1.316	1.326	1.5	1	1	0	2	0	0	0	0		2082		-0.08	0.4071	0.0612	-0.228	0.23	0.3459	0
Tb927.11.12620	Glucosidase II beta subunit-like, putative	ZUnknown	8	59	131	113	52	58	13	66	38	78	5.077	2.053	1.138	1.25	1.5	1	1	0	2	0	0	0	0		2271		0.017	0.3219	0.0048	0.993	1.051	0.3171	0
Tb927.4.3120	hook complex protein, conserved	Cytoskeleton	8	72	100	90	54	55	13	81	29	62	6.231	2.138	1.127	1.25	1.5	1	1	0	2	0	0	0	0	698	2802	3734	-1.351	0.3219	0.4542	0.954	0.883	-0.1323	0
Tb927.10.8690	TIGR00269 family protein, putative	ZUnknown	10	74	103	101	58	55	16	83	30	70	5.188	2.333	1.207	1.284	1.509	1	1	0	2	0	0	0	0	953	1011	2028	0.084	0.3606	-0.0893	-0.751	-0.452	0.4499	0
Tb927.8.6660	paraflagellar rod protein PFC1	Cytoskeleton	11	198	375	403	198	183	18	222	109	278	12.333	2.55	1.121	1.251	1.519	1	1	0	2	0	0	0	0	965	1824	3013	-1.056	0.3231	0.3599	-0.328	0.945	-0.0368	0
Tb927.8.5640	SDH6 succinate dehydrogenase (complex II) subunit	Mito.e.transport	6	117	216	300	136	155	10	131	63	207	13.1	3.286	0.845	1.133	1.522	1	1	0	2	0	0	0	0	250	1002	1364	0.908	0.1801	0.5558	0.683	1.536	-0.3757	0
Tb927.3.5040	hypothetical protein, conserved	ZUnknown	20	112	205	177	82	84	32	125	60	122	3.906	2.033	1.452	1.391	1.524	1	1	0	2	0	0	0	0		1695		-0.565	0.4761	0.2183	-0.4	-0.224	0.2578	0
Tb927.6.3330	hypothetical protein, conserved	ZUnknown	17	57	54	77	42	42	27	64	16	53	2.37	3.313	1.262	1.314	1.524	1	1	0	2	0	0	0	0	88	894	991	2.005	0.394	0.1243	0.41	-0.814	0.2697	0
Tb927.10.8900	choline/ethanolamine phosphotransferase (CEPT)	Lipids	31	94	219	370	167	167	50	105	64	256	2.1	4	0.629	1.065	1.533	1	1	0	2	0	0	0	0	1711	1299	3404	-1.474	0.0909	0.3334	-1.018	1.215	-0.2425	0
Tb927.11.6890	DNA repair and recombination helicase protein PIF1	Mito.DNA	24	304	700	690	346	311	39	340	204	477	8.718	2.338	0.983	1.198	1.534	1	1	0	2	0	0	0	0	450	2790	3587	0.036	0.2606	0.4365	2.506	1.73	-0.1759	0
Tb927.3.4450	hypothetical protein, conserved	ZUnknown	26	113	124	123	82	90	42	126	36	85	3	2.361	0.944	1.184	1.537	1	1	0	2	0	0	0	0	707	609	1595	0.175	0.2437	0.8533	0.773	0.621	-0.6096	0
Tb927.11.14300	dynein intermediate chain IC70, putative	Cytoskeleton	10	217	310	351	158	178	16	243	90	242	15.188	2.689	1.36	1.359	1.538	1	1	0	2	0	0	0	0	100	1809	2052	-0.761	0.4425	0.3296	-0.072	0.576	0.1129	0
Tb927.10.3750	Endonuclease/Exonuclease/phosphatase family, putative	ZUnknown	7	22	91	87	39	41	11	25	26	60	2.273	2.308	0.61	1.051	1.538	1	1	0	2	0	0	0	0	1431	1557	2992	-1.201	0.0718	0.5493	-3.241	1.302	-0.4775	0
Tb927.5.3730	hypothetical protein, conserved	ZUnknown	10	84	111	98	61	72	16	94	32	68	5.875	2.125	0.944	1.181	1.541	1	1	0	2	0	0	0	0		1734		-0.584	0.24	0.275	-0.147	1.078	-0.035	0
Tb927.9.12400	protein kinase, putative	Protein.kinase	6	54	205	184	82	89	10	60	60	127	6	2.117	0.674	1.076	1.549	1	1	0	2	0	0	0	0	2029	4038	6469	-0.849	0.1057	0.6104	2.148	1.323	-0.5047	0
Tb927.6.2710	hypothetical protein, conserved	ZUnknown	10	103	190	171	76	83	16	115	55	118	7.188	2.145	1.386	1.375	1.553	1	1	0	2	0	0	0	0	465	2286	3585	0.235	0.4594	0.2908	1.379	-0.57	0.1686	0
Tb927.11.8220	AUK1 aurora B kinase	Cell.cycle	19	80	174	166	78	74	31	90	51	115	2.903	2.255	1.154	1.28	1.554	1	1	0	2	0	0	0	0		930		-0.651	0.3561	0.2141	-0.46	0.632	0.142	0
Tb927.6.2790	L-threonine 3-dehydrogenase, putative	Mito.pathway	398	1406	2212	2145	1009	1046	639	1574	644	1482	2.463	2.301	1.417	1.39	1.56	1	1	0	2	0	0	0	0	848	999	1969	2.611	0.4751	0.4401	2.493	1.686	0.035	0
Tb927.11.10180	hypothetical protein, conserved	ZUnknown	6	54	146	129	58	57	10	60	43	89	6	2.07	1.034	1.237	1.561	1	1	0	2	0	0	0	0	256	1794	2063	-1.014	0.3068	0.0976	-1.71	0.065	0.2092	0
Tb927.8.3990	hypothetical protein, conserved	ZUnknown	19	86	151	165	73	75	31	96	44	114	3.097	2.591	1.28	1.335	1.562	1	1	0	2	0	0	0	0		873		-0.589	0.4168	0.3296	-0.551	0.887	0.0872	0
Tb927.7.7100	hypothetical protein	ZUnknown	17	183	318	324	155	143	27	205	93	224	7.593	2.409	1.323	1.354	1.566	1	1	0	2	0	0	0	0	2958	3777	6866	-0.381	0.4372	0.5394	1.392	1.433	-0.1022	0
Tb927.3.5390	Ring finger domain containing protein, putative	ZUnknown	7	25	98	100	46	44	11	28	29	69	2.545	2.379	0.609	1.063	1.568	1	1	0	2	0	0	0	0	2131	1548	3782	-1.515	0.0881	0.3181	-3.02	1.83	-0.23	0
Tb927.5.3050	poly(ADP-ribose) polymerase, putative	DNA	11	98	165	142	70	95	18	110	48	98	6.111	2.042	1.032	1.232	1.571	1	1	0	2	0	0	0	0	681	1722	2509	-0.544	0.301	0.3932	0.697	0.551	-0.0922	0
Tb927.6.2850	ESAG8-associated protein, putative (PIE8)	ESAG	35	134	188	217	95	104	56	150	55	150	2.679	2.727	1.442	1.409	1.579	1	1	0	2	0	0	0	0	139	1683	2304	-0.074	0.4947	0.6354	1.48	0.504	-0.1407	0
Tb927.10.14010	RP2 basal body protein, required for axoneme formation	Cytoskeleton	11	158	334	310	135	153	18	177	97	214	9.833	2.206	1.157	1.29	1.585	1	1	0	2	0	0	0	0	497	1392	1963	-0.326	0.3674	0.259	-0.304	0.517	0.1084	0
Tb927.11.14930	hypothetical protein, conserved	ZUnknown	41	125	327	289	126	127	66	140	95	200	2.121	2.105	1.102	1.275	1.587	1	1	0	2	0	0	0	0	828	1977	3024	-0.436	0.3505	0.3296	1.865	1.318	0.0209	0
Tb927.11.11900	coatomer gamma subunit, (Gamma-COP) COPG	Vesicular.transport	9	174	331	312	136	149	14	195	96	216	13.929	2.25	1.309	1.356	1.588	1	1	0	2	0	0	0	0	899	2637	3775	-1.047	0.4394	0.415	-0.343	-0.157	0.0244	0
Tb927.4.5110	KKT8 Kinetochore protein	Cell.cycle	18	132	128	132	93	110	29	148	37	91	5.103	2.459	0.827	1.149	1.591	1	1	0	2	0	0	0	0	405	1200	1730	0.684	0.2004	0.263	0.3	0.378	-0.0626	0
Tb927.11.4180	PSP1 C-terminal conserved region, putative	ZUnknown	11	140	260	241	104	117	18	157	76	166	8.722	2.184	1.342	1.373	1.596	1	1	0	2	0	0	0	0	2023	1524	3917	-0.458	0.4573	0.3258	-0.454	0.593	0.1315	0
Tb927.10.4750	hypothetical protein, conserved	ZUnknown	27	121	226	256	120	110	43	135	66	177	3.14	2.682	1.125	1.287	1.609	1	1	0	2	0	0	0	0	1993	1173	3319	0.114	0.364	0.0976	0.631	0.447	0.2664	0
Tb927.11.14780	phosphomannose isomerase, putative	Glucose.glycerol	121	405	503	428	281	306	194	453	146	296	2.335	2.027	0.967	1.223	1.612	1	1	0	2	0	0	0	0	1240	1230	2495	1.247	0.2904	0.1243	1.987	1.178	0.1661	0
Tb927.10.5600	hypothetical protein, conserved	ZUnknown	9	51	100	91	39	44	14	57	29	63	4.071	2.172	1.295	1.361	1.615	1	1	0	2	0	0	0	0		1806		-1.311	0.4447	0.263	-0.953	0.681	0.1817	0
Tb927.2.2120	NEK22 protein kinase	Protein.kinase	11	54	116	121	52	54	18	60	34	84	3.333	2.471	1.111	1.287	1.615	1	1	0	2	0	0	0	0		1362		-1.362	0.364	0.3181	-3.041	0.356	0.0459	0
Tb927.8.1090	NPAPL or ncPAP1	rRNA.tRNA.process	10	82	218	185	85	79	16	92	63	128	5.75	2.032	1.082	1.275	1.62	1	1	0	2	0	0	0	0		2241		-0.924	0.3505	0.2306	-0.012	0.136	0.1199	0
Tb927.8.7580	RING-variant domain containing protein, putative	ZUnknown	23	119	216	189	92	82	37	133	63	131	3.595	2.079	1.424	1.418	1.622	1	1	0	2	0	0	0	0	1582	2622	4645	-1.862	0.5039	0.5227	-1.052	0.355	-0.0188	0
Tb927.10.8930	paraflagellar rod protein PFC18	Cytoskeleton	15	142	340	297	126	135	24	159	99	205	6.625	2.071	1.178	1.317	1.627	1	1	0	2	0	0	0	0	791	2133	3373	-0.791	0.3973	0.2265	-0.457	0.157	0.1708	0
Tb927.10.3400	hypothetical protein, conserved	ZUnknown	12	47	109	161	68	76	19	53	32	111	2.789	3.469	0.697	1.114	1.632	1	1	0	2	0	0	0	0	898	1362	3662	-0.048	0.1557	0.7513	-1.029	1.321	-0.5956	0
Tb927.8.4370	hypothetical protein, conserved, no domains, K-specific	ZUnknown	23	95	255	265	121	111	37	106	74	183	2.865	2.473	0.876	1.198	1.649	1	1	0	2	0	0	0	0		2733		-1.586	0.2606	0.3258	-0.003	0.616	-0.0652	0
Tb927.10.8820	hook complex protein, conserved	Cytoskeleton	30	165	370	335	144	140	48	185	108	231	3.854	2.139	1.285	1.372	1.65	1	1	0	2	0	0	0	0	964	2301	3684	-0.388	0.4563	0.251	0.869	0.704	0.2053	0
Tb927.6.2520	hypothetical protein, conserved	ZUnknown	47	217	345	331	147	158	75	243	100	229	3.24	2.29	1.449	1.44	1.653	1	1	0	2	0	0	0	0		2565		0.711	0.5261	0.255	0.831	-0.004	0.2711	0
Tb927.3.3460	SDH5 succinate dehydrogenase (complex II) subunit	Mito.e.transport	32	178	580	553	231	239	51	199	169	382	3.902	2.26	0.833	1.189	1.654	1	1	0	2	0	0	0	0	665	1452	2156	1.674	0.2497	0.4577	1.693	1.415	-0.208	0
Tb927.10.2950	hypothetical protein, conserved	ZUnknown	13	200	413	395	174	165	21	224	120	273	10.667	2.275	1.287	1.374	1.655	1	1	0	2	0	0	0	0		5364		-2.102	0.4584	0.4294	0.067	0.527	0.029	0
Tb927.11.14540	hypothetical protein, conserved	ZUnknown	8	25	69	69	32	29	13	28	20	48	2.154	2.4	0.875	1.199	1.655	1	1	0	2	0	0	0	0	577	1704	2299	-1.911	0.2618	0.0333	-5.296	1.72	0.2285	0
Tb927.9.9140	hypothetical protein, conserved	ZUnknown	6	43	93	91	38	40	10	48	27	63	4.8	2.333	1.2	1.339	1.658	1	1	0	2	0	0	0	0	337	1146	1566	-0.989	0.4212	0.1506	-1.369	-0.293	0.2706	0
Tb927.6.630	hypothetical protein, conserved	ZUnknown	19	190	235	265	128	145	31	213	68	183	6.871	2.691	1.262	1.365	1.664	1	1	0	2	0	0	0	0		2193		0.959	0.4489	0.1806	1.929	0.08	0.2683	0
Tb927.4.2000	ruvB-like DNA helicase, putative,ATP-dependent DNA helicase, putative	DNA	44	382	595	511	257	291	71	428	173	353	6.028	2.04	1.213	1.345	1.665	1	1	0	2	0	0	0	0	52	1425	1548	0.629	0.4276	0.038	0.94	0.324	0.3896	0
Tb927.11.9190	protein kinase, putative	Protein.kinase	11	92	240	210	99	87	18	103	70	145	5.722	2.071	1.04	1.271	1.667	1	1	0	2	0	0	0	0		4113		-1.47	0.346	0.4294	0.122	0.113	-0.0834	0
Tb927.11.1630	Mitchondrial LSU ribosomal protein	Mito.translation	24	94	201	199	82	87	39	105	59	137	2.692	2.322	1.207	1.347	1.671	1	1	0	2	0	0	0	0		2496		-0.386	0.4297	0.2016	0.981	0.428	0.2281	0
Tb927.11.15140	hypothetical protein, conserved, no domains	ZUnknown	9	50	178	169	79	70	14	56	52	117	4	2.25	0.709	1.132	1.671	1	1	0	2	0	0	0	0	646	1707	2473	-1.377	0.1789	0.3561	-1.715	0.007	-0.1772	0
Tb927.9.8330	hypothetical protein	ZUnknown	8	55	61	87	37	40	13	62	18	60	4.769	3.333	1.5	1.469	1.676	1	1	0	2	0	0	0	0		1458		-1.552	0.5548	0.3142	-2.947	1.47	0.2406	0
Tb927.11.2340	hypothetical protein, conserved	ZUnknown	9	28	181	180	74	74	14	31	53	124	2.214	2.34	0.419	1.038	1.676	1	1	0	2	0	0	0	0	3909	1587	5537	-0.083	0.0538	0.3896	1.203	0.608	-0.3358	0
Tb927.7.4650	SNF2 DNA repair protein, putative	DNA	6	41	115	100	41	42	10	46	33	69	4.6	2.091	1.095	1.309	1.683	1	1	0	2	0	0	0	0	874	3234	4116	-3.322	0.3885	0.267	-4.933	2.034	0.1215	0
Tb927.9.6620	hypothetical protein, conserved	Mito.pathway	22	101	125	109	67	80	35	113	36	75	3.229	2.083	0.938	1.231	1.687	1	1	0	2	0	0	0	0	552	630	1273	1.983	0.2998	0.2908	2.851	0	0.009	0
Tb927.2.2430	CK2A2 casein kinase II	Protein.kinase	6	82	172	188	81	77	10	92	50	130	9.2	2.6	1.136	1.325	1.688	1	1	0	2	0	0	0	0	2047	1119	3502	-0.58	0.406	0.5785	0.516	0.308	-0.1725	0
Tb927.9.8240	hypothetical protein, conserved, no good matches	ZUnknown	17	63	111	95	42	42	27	71	32	66	2.63	2.063	1.571	1.505	1.69	1	1	0	2	0	0	0	0	594	1497	2120	-0.184	0.5898	-0.0439	-0.38	0.289	0.6337	0
Tb927.11.11760	hypothetical protein, conserved	ZUnknown	11	83	97	85	55	55	18	93	28	59	5.167	2.107	1.073	1.305	1.691	1	1	0	2	0	0	0	0		1038		0.171	0.384	-0.2688	-0.33	-1.023	0.6528	0
Tb927.8.1680	KKT12 Kinetochore protein	Cell.cycle	18	91	94	87	60	61	29	102	27	60	3.517	2.222	0.984	1.271	1.7	1	1	0	2	0	0	0	0	348	603	1044	0.21	0.346	-0.1574	0.225	-0.608	0.5034	0
Tb927.9.12830	hypothetical protein, conserved	ZUnknown	16	119	152	214	87	93	26	133	44	148	5.115	3.364	1.43	1.45	1.701	1	1	0	2	0	0	0	0	1231	1761	3136	-0.362	0.5361	0.2869	0.068	0.914	0.2492	0
Tb927.4.2630	ATP-dependent DEAD/H RNA helicase, putative Dbp10, ribosome biogenesis?	rRNA.tRNA.process	19	143	204	178	94	156	31	160	59	123	5.161	2.085	0.788	1.165	1.702	1	1	0	2	0	0	0	0	498	2532	3056	-0.025	0.2203	0.255	1.769	0.323	-0.0347	0
Tb927.11.1170	hypothetical protein, conserved	ZUnknown	8	33	153	160	65	67	13	37	45	111	2.846	2.467	0.552	1.097	1.708	1	1	0	2	0	0	0	0		2157		-0.9	0.1336	0.5558	0.526	1.107	-0.4222	0
Tb927.11.13270	hypothetical protein, conserved	ZUnknown	66	249	169	274	173	163	106	279	49	189	2.632	3.857	1.092	1.315	1.712	1	1	0	2	0	0	0	0		813		-0.669	0.3951	0.4612	-0.824	1.04	-0.0661	0
Tb927.11.6400	kinesin	Cytoskeleton	6	144	207	210	103	94	10	161	60	145	16.1	2.417	1.408	1.445	1.713	1	1	0	2	0	0	0	0	82	2961	3192	-0.462	0.5311	0.3969	0.395	0.221	0.1342	0
Tb927.11.8950	leucine rich repeat (TbLRRP1), in bilobe	LRRP	8	112	199	221	89	90	13	125	58	153	9.615	2.638	1.389	1.442	1.719	1	1	0	2	0	0	0	0	565	2142	2838	-1.142	0.5281	0.2429	0.185	0.457	0.2852	0
Tb927.8.6370	hypothetical protein, conserved	ZUnknown	10	68	103	107	52	44	16	76	30	74	4.75	2.467	1.423	1.459	1.727	1	1	0	2	0	0	0	0		1335		-0.383	0.545	0.3859	0.334	0.387	0.1591	0
Tb927.9.12000	LEM3 (ligand-effect modulator 3) family / CDC50 family, putative	ZUnknown	31	114	137	135	74	81	50	128	40	93	2.56	2.325	1.148	1.343	1.73	1	1	0	2	0	0	0	0	1025	1167	2261	-0.927	0.4255	0.3859	-1.579	0	0.0396	0
Tb927.11.1430	CMF2, T. brucei components of motile flagella (TbCMF2)	Cytoskeleton	19	278	459	496	198	211	31	311	134	343	10.032	2.56	1.474	1.481	1.732	1	1	0	2	0	0	0	0	835	2259	3353	-1	0.5666	0.3448	-0.176	1.009	0.2218	0
Tb927.1.2120	calpain, putative,cysteine peptidase, Clan CA, family C2, putative	Protease	22	176	266	365	147	145	35	197	77	252	5.629	3.273	1.34	1.43	1.738	1	1	0	2	0	0	0	0	2921	2199	5421	-0.466	0.516	0.5785	0.685	0.73	-0.0625	0
Tb927.6.4100	hypothetical protein, conserved, resemblance to myosin	ZUnknown	9	170	231	200	109	132	14	190	67	138	13.571	2.06	1.045	1.299	1.743	1	1	0	2	0	0	0	0	329	2394	2963	0.192	0.3774	0.3296	0.808	0.575	0.0478	0
Tb927.7.710	heat shock 70 kDa protein, putative (HSP70.4)	Chaperone	20	331	651	708	278	345	32	371	190	489	11.594	2.574	1.075	1.317	1.759	1	1	0	2	0	0	0	0		1920		-0.168	0.3973	0.3181	0.912	0.804	0.0792	0
Tb927.3.2950	ribonuclease inhibitor- like protein LRRP-like	LRRP	27	171	409	348	136	144	43	191	119	240	4.442	2.017	1.326	1.432	1.765	1	1	0	2	0	0	0	0	510	2280	2931	-0.304	0.518	0.1974	-0.488	0.261	0.3206	0
Tb927.10.1500	methionyl-tRNA synthetase, putative (MetRS)	Translation.tRNA	27	379	880	757	296	315	43	424	256	523	9.86	2.043	1.346	1.441	1.767	1	1	0	2	0	0	0	0	690	2322	3477	0.962	0.5271	0.3065	2.264	0.983	0.2206	0
Tb927.10.310	PUF3	RNA.binding	7	98	212	243	95	100	11	110	62	168	10	2.71	1.1	1.341	1.768	1	1	0	2	0	0	0	0	2051	1677	3749	-0.657	0.4233	0.5688	0.019	1.067	-0.1455	0
Tb927.11.2470	aminopeptidase, putative,metallo-peptidase, Clan MF, Family M17	Protease	7	141	241	337	131	155	11	158	70	233	14.364	3.329	1.019	1.301	1.779	1	1	0	2	0	0	0	0	611	1698	2579	-0.997	0.3796	0.3969	0.416	1.147	-0.0173	0
Tb927.10.14380	Hsp70 protein, putative	Chaperone	9	167	203	207	105	112	14	187	59	143	13.357	2.424	1.277	1.418	1.781	1	1	0	2	0	0	0	0	259	2586	3059	-0.183	0.5039	0.4294	0.89	-0.126	0.0745	0
Tb927.5.2090	kinesin, putative	Cytoskeleton	14	189	267	240	119	122	22	212	78	166	9.636	2.128	1.361	1.455	1.782	1	1	0	2	0	0	0	0	416	3267	3909	-2.065	0.541	0.3026	-1.834	0.808	0.2384	0
Tb927.10.12370	gamma-glutamylcysteine synthetase (GCS)	Redox	21	113	382	343	133	162	34	126	111	237	3.706	2.135	0.778	1.194	1.782	1	1	0	2	0	0	0	0		2040		0.711	0.2558	-0.1361	3.136	-0.049	0.3919	0
Tb927.7.1220	hypothetical protein, conserved	ZUnknown	6	169	285	245	113	106	10	189	83	169	18.9	2.036	1.496	1.509	1.783	1	1	0	2	0	0	0	0		3225		-0.468	0.5936	0.3969	0.321	0.304	0.1967	0
Tb927.10.510	ATOM19 (=LOK1=POMP19)	Mito.biogenesis	46	162	184	219	101	101	74	181	54	151	2.446	2.796	1.495	1.515	1.792	1	1	0	2	0	0	0	0	520	1005	1713	0.714	0.5993	0.2224	1.183	0.654	0.3769	0
Tb927.10.6510	chaperonin HSP60, mitochondrial precursor	Mito.biogenesis	78	2571	2897	3082	1604	2012	125	2878	844	2129	23.024	2.523	1.058	1.322	1.794	1	1	0	2	0	0	0	0	231	1689	1974	0.808	0.4027	0.0658	1.471	1.724	0.3369	0
Tb927.10.1060	Tric complex delta subunit (TCP-1-delta)	Chaperone	18	624	688	672	388	523	29	698	200	464	24.069	2.32	0.887	1.243	1.799	1	1	0	2	0	0	0	0	494	1611	2219	0.492	0.3138	0.271	1.016	0.596	0.0428	0
Tb927.8.3840	hypothetical protein, conserved	ZUnknown	11	137	225	238	91	97	18	153	66	164	8.5	2.485	1.577	1.55	1.802	1	1	0	2	0	0	0	0	750	2226	3372	-1.262	0.6323	0.4114	-1.235	0.162	0.2209	0
Tb927.5.2440	CEP164	Cytoskeleton	6	158	207	225	98	109	10	177	60	155	17.7	2.583	1.422	1.487	1.806	1	1	0	2	0	0	0	0		3534		-1.662	0.5724	0.3896	-0.156	1.714	0.1828	0
Tb927.11.12340	predicted Zinc finger, C3HC4 type (RING finger) protein	Ubiquitin.proteasome	8	42	67	62	28	26	13	47	20	43	3.615	2.15	1.536	1.535	1.808	1	1	0	2	0	0	0	0	401	837	1369	-1.05	0.6182	0.255	-1.545	-0.186	0.3632	0
Tb927.7.5450	lipin, phosphatidic acid phosphatase	Lipids	18	103	255	219	83	88	29	115	74	151	3.966	2.041	1.307	1.446	1.819	1	1	0	2	0	0	0	0	1677	2421	4551	-0.764	0.5321	0.189	-1.111	0.687	0.3431	0
Tb927.1.3200	SGT1-like protein, putative	Chaperone	39	119	138	158	79	73	63	133	40	109	2.111	2.725	1.38	1.476	1.822	1	1	0	2	0	0	0	0	427	666	1267	-0.687	0.5617	0.038	-0.276	-0.139	0.5237	0
Tb927.10.13780	GSK3-short glycogen synthase kinase 3	Glycans	18	90	299	433	164	165	29	101	87	299	3.483	3.437	0.612	1.173	1.823	1	1	0	2	0	0	0	0	2872	1059	4484	-0.711	0.2302	0.4889	-0.403	0.52	-0.2587	0
Tb927.9.8760	hypothetical protein, conserved, related to a yeast GPI-anchored protein	ZUnknown	12	260	648	554	238	209	19	291	189	383	15.316	2.026	1.223	1.411	1.833	1	1	0	2	0	0	0	0		6975		-1.639	0.4967	0.4889	1.804	1.677	0.0078	0
Tb927.9.10530	FAZ4 flagellar attachment zone protein	Cytoskeleton	10	141	193	274	103	107	16	158	56	189	9.875	3.375	1.477	1.522	1.835	1	1	0	2	0	0	0	0	1478	3132	4809	-1.427	0.606	0.5227	0.499	0.69	0.0833	0
Tb927.8.2150	hypothetical protein, conserved	ZUnknown	12	71	52	50	48	43	19	79	15	35	4.158	2.333	0.729	1.205	1.837	1	1	0	2	0	0	0	0	678	366	1224	0.451	0.269	-0.415	-0.622	0.073	0.684	0
Tb927.11.7160	CRK8 cdc2- like protein kinase	Protein.kinase	10	48	97	85	33	32	16	54	28	59	3.375	2.107	1.636	1.591	1.844	1	1	0	2	0	0	0	0		1197		-0.935	0.6699	0.0333	-0.615	-0.184	0.6366	0
Tb927.4.400	DRBD7	RNA.binding	8	107	224	246	92	99	13	120	65	170	9.231	2.615	1.212	1.416	1.848	1	1	0	2	0	0	0	0		1155		-1.171	0.5018	0.3748	-0.055	0.728	0.127	0
Tb927.7.3580	NEK11 protein kinase	Protein.kinase	12	57	185	177	71	66	19	64	54	122	3.368	2.259	0.901	1.288	1.848	1	1	0	2	0	0	0	0		1791		-0.456	0.3651	0.5558	-0.111	0.656	-0.1907	0
Tb927.11.8330	hypothetical protein, conserved, 4 C2H2 Zn fingers	Zinc.finger	9	35	57	62	26	23	14	39	17	43	2.786	2.529	1.5	1.544	1.87	1	1	0	2	0	0	0	0		1305		-1.949	0.6267	0.4186	-5.385	1.362	0.2081	0
Tb927.11.14330	hypothetical protein, conserved, ARM repeat, Zn binding, HECT E3 ligase	Ubiquitin.proteasome	29	193	603	526	198	194	47	216	176	363	4.596	2.063	1.091	1.382	1.871	1	1	0	2	0	0	0	0		4830		-1.248	0.4668	0.4114	0.317	0.578	0.0554	0
Tb927.1.1530	protein kinase, putative	Protein.kinase	41	321	578	576	212	215	66	359	168	398	5.439	2.369	1.67	1.618	1.877	1	1	0	2	0	0	0	0	3626	5229	8878	-1.114	0.6942	0.3372	0.555	0.837	0.357	0
Tb927.9.8710	hypothetical protein, conserved	ZUnknown	9	55	52	58	36	33	14	62	15	40	4.429	2.667	1.111	1.385	1.879	1	1	0	2	0	0	0	0	113	510	630	0.066	0.4699	-0.1203	-0.466	-0.988	0.5902	0
Tb927.4.1770	hypothetical protein, conserved	ZUnknown	18	71	52	53	42	46	29	79	15	37	2.724	2.467	0.804	1.257	1.881	1	1	0	2	0	0	0	0	284	237	700	1.125	0.33	-0.328	0.221	-0.556	0.658	0
Tb927.4.2820	hypothetical protein, conserved	ZUnknown	9	88	203	188	73	69	14	99	59	130	7.071	2.203	1.356	1.491	1.884	1	1	0	2	0	0	0	0	50	3006	3500	-0.404	0.5763	0.4647	0.404	0.273	0.1116	0
Tb927.9.6470	hypothetical protein, conserved	ZUnknown	9	59	84	82	35	37	14	66	24	57	4.714	2.375	1.541	1.568	1.886	1	1	0	2	0	0	0	0	207	705	1063	-0.353	0.6489	0.1592	-1.083	0.023	0.4897	0
Tb927.9.4250	hypothetical protein, conserved	ZUnknown	34	104	169	173	63	68	55	116	49	119	2.109	2.429	1.706	1.637	1.889	1	1	0	2	0	0	0	0		1116		-0.209	0.7111	0.433	-0.309	-0.691	0.2781	0
Tb927.11.7010	protein kinase, putative	Protein.kinase	7	92	167	156	57	58	11	103	49	108	9.364	2.204	1.776	1.668	1.895	1	1	0	2	0	0	0	0		2076		-1.676	0.7381	0.7019	-3.104	1.062	0.0362	0
Tb927.11.8310	class I transcription factor A, subunit 4 (CITFA-4)	RNA.synthesis	28	163	186	216	96	102	45	182	54	149	4.044	2.759	1.461	1.539	1.896	1	1	0	2	0	0	0	0	1419	1167	2783	-0.586	0.622	0.3181	-0.405	0.04	0.3039	0
Tb927.8.4200	hypothetical protein, conserved, no domains, no yeast.human match	ZUnknown	32	105	110	147	66	62	51	118	32	102	2.314	3.188	1.545	1.576	1.903	1	1	0	2	0	0	0	0	4629	1884	7477	-0.876	0.6563	0.699	-4.102	1.711	-0.0427	0
Tb927.4.3790	ubiquitin carboxyl-terminal hydrolase, Clan CA cysteine peptidase, family C12, putative	Ubiquitin.proteasome	12	248	276	241	146	159	19	278	80	166	14.632	2.075	1.044	1.367	1.904	1	1	0	2	0	0	0	0		1398		-0.285	0.451	0.4471	0.443	0.958	0.0039	0
Tb927.10.14270	TFIIF-stimulated CTD phosphatase, putative	Protein.phosphatase	17	92	161	160	67	58	27	103	47	111	3.815	2.362	1.537	1.577	1.914	1	1	0	2	0	0	0	0	4269	2034	6384	-0.994	0.6572	0.3674	-1.013	1.911	0.2898	0
Tb927.11.3120	nucleolar GTP-binding protein 1 (NOG1)	rRNA.tRNA.process	9	279	310	377	163	206	14	312	90	260	22.286	2.889	1.262	1.457	1.914	1	1	0	2	0	0	0	0	136	1968	2340	-0.986	0.543	0.2347	1.891	0.736	0.3083	0
Tb927.11.10120	hypothetical protein, conserved, various yeast/human matches at C-terminus, but no domains.	ZUnknown	11	163	198	187	95	95	18	182	58	129	10.111	2.224	1.358	1.509	1.916	1	1	0	2	0	0	0	0		2409		-0.732	0.5936	0.3785	-0.394	0.347	0.2151	0
Tb927.8.7950	Flagellar Member 4 (FLAM4)	Cytoskeleton	6	183	302	299	108	170	10	205	88	207	20.5	2.352	1.206	1.448	1.917	1	1	0	2	0	0	0	0	1346	5244	6598	-0.98	0.5341	0.4612	0.547	0.179	0.0729	0
Tb927.7.4560	histone acetyltransferase HAT1	Chromatin	30	89	176	173	62	69	48	100	51	119	2.083	2.333	1.449	1.541	1.919	1	1	0	2	0	0	0	0	436	1401	1921	0.108	0.6239	0.3372	0.135	0.09	0.2867	0
Tb927.11.13340	hypothetical protein, conserved	ZUnknown	13	130	206	204	78	76	21	146	60	141	6.952	2.35	1.808	1.691	1.921	1	1	0	2	0	0	0	0		2460		-1.12	0.7579	0.2829	-0.213	-0.254	0.475	0
Tb927.11.2040	protein kinase, putative	Protein.kinase	7	67	107	93	44	39	11	75	31	64	6.818	2.065	1.455	1.545	1.923	1	1	0	2	0	0	0	0		2256		-2.171	0.6276	0.1806	-3.077	0.647	0.447	0
Tb927.11.8830	Enriched in surface-labeled proteome protein 2 (ESP2)	ZUnknown	14	45	35	35	26	33	22	50	10	24	2.273	2.4	0.727	1.218	1.923	1	1	0	2	0	0	0	0	456	1050	2056	-1.333	0.2845	0.0795	-2.82	-0.288	0.205	0
Tb927.7.3130	hypothetical protein, conserved	ZUnknown	10	121	156	196	82	70	16	135	45	135	8.438	3	1.646	1.63	1.929	1	1	0	2	0	0	0	0		2871		-1.662	0.7049	0.546	0.783	0.435	0.1589	0
Tb927.4.2500	eIF2K2 eukaryotic translation initiation factor 2-alpha kinase	Protein.kinase	10	151	308	334	121	119	16	169	90	231	10.563	2.567	1.397	1.533	1.941	1	1	0	2	0	0	0	0	1960	3027	6090	-1.214	0.6164	0.4471	-0.463	0.809	0.1693	0
Tb927.7.3150	CRAL/TRIO domain containing protein, putative	ZUnknown	11	60	122	144	51	51	18	67	36	99	3.722	2.75	1.314	1.502	1.941	1	1	0	2	0	0	0	0	1505	1689	3380	-0.578	0.5869	0.3636	0.062	0.536	0.2233	0
Tb927.4.2380	sarcoplasmic reticulum glycoprotein, putative	ZUnknown	8	59	57	53	36	34	13	66	17	37	5.077	2.176	1.028	1.378	1.941	1	1	0	2	0	0	0	0		1875		-2.211	0.4626	0.1155	-4.341	1.77	0.3471	0
Tb927.3.2830	brix domain containing protein, putative	ZUnknown	17	205	140	138	118	149	27	229	41	95	8.481	2.317	0.638	1.184	1.941	1	1	0	2	0	0	0	0	132	1095	1334	0.9	0.2437	0.1848	0.763	0.478	0.0589	0
Tb927.7.4730	PUF5	RNA.binding	7	68	80	142	53	50	11	76	23	98	6.909	4.261	1.434	1.553	1.96	1	1	0	2	0	0	0	0	592	1293	1917	-0.079	0.6351	0.189	0.464	1.267	0.4461	0
Tb927.6.3500	RME8 endosomal trafficking protein, clathrin-associated	Vesicular.transport	15	258	591	520	183	188	24	289	172	359	12.042	2.087	1.537	1.598	1.962	1	1	0	2	0	0	0	0	856	6711	7621	-2.286	0.6763	0.666	-0.449	0.133	0.0103	0
Tb927.5.4380	kinetoplastid-specific phospho-protein phosphatase, putative	Protein.phosphatase	59	231	478	555	194	201	95	259	139	383	2.726	2.755	1.289	1.501	1.974	1	1	0	2	0	0	0	0	2790	1911	5005	-0.68	0.5859	0.4751	0.37	0.79	0.1108	0
Tb927.9.11850	structural maintenance of chromosome 1 (SMC1)	Chromatin	11	255	371	317	144	155	18	285	108	219	15.833	2.028	1.413	1.55	1.979	1	1	0	2	0	0	0	0	1380	3828	5372	-0.905	0.6323	0.3822	0.781	1.425	0.2501	0
Tb927.11.7380	glycerol-3-phosphate dehydrogenase (FAD-dependent), mitochondrial, TAO complex	Glucose.glycerol	24	110	300	298	104	123	39	123	87	206	3.154	2.368	1	1.368	1.981	1	1	0	2	0	0	0	0	1368	1812	3270	-1.458	0.4521	0.2347	-0.769	0.737	0.2174	0
Tb927.7.5050	hypothetical protein, conserved	ZUnknown	11	148	366	359	135	125	18	166	107	248	9.222	2.318	1.23	1.476	1.984	1	1	0	2	0	0	0	0		2922		-1.311	0.5617	0.3065	0.091	0.191	0.2552	0
Tb927.5.2790	mitochondrial DNA polymerase beta-PAK (Pol beta-PAK)	Mito.DNA	6	160	273	379	132	133	10	179	79	262	17.9	3.316	1.346	1.531	1.985	1	1	0	2	0	0	0	0		2442			0.6145	0.2987	0.969	1.034	0.3158	0
Tb927.9.12500	POMP7	Mito.membrane	15	193	304	358	124	137	24	216	89	247	9	2.775	1.577	1.623	1.992	1	1	0	2	0	0	0	0	700	1575	2414	0.951	0.6987	0.4507	2.454	1.245	0.248	0
Tb927.9.6920	hypothetical protein, conserved	ZUnknown	38	297	423	395	174	166	61	332	123	273	5.443	2.22	1.569	1.624	2	1	1	0	2	0	0	0	0	451	1089	1602	0.804	0.6996	-0.0995	0.223	0.131	0.7991	0
Tb927.7.6600	hypothetical protein, conserved	ZUnknown	12	36	36	33	20	20	19	40	10	23	2.105	2.3	1.15	1.46	2	1	1	0	2	0	0	0	0	480	807	1332	-2.053	0.546	-0.1735	-4.512	-0.355	0.7195	0
Tb927.4.360	1,2-Dihydroxy-3-keto-5-methylthiopentene dioxygenase, putative	Amino.acids	29	285	233	269	159	197	47	319	68	186	6.787	2.735	0.944	1.348	2.006	1	1	0	2	0	0	0	0	529	843	1757	-0.272	0.4308	0.255	0.336	0.238	0.1758	0
Tb927.1.1850	hypothetical protein, conserved	ZUnknown	11	87	87	110	48	52	18	97	25	76	5.389	3.04	1.462	1.586	2.021	1	1	0	2	0	0	0	0	368	1884	2516	-0.68	0.6654	0.3448	-0.304	1.49	0.3206	0
Tb927.9.7540	calpain-like cysteine peptidase, putative,cysteine peptidase, Clan CA, family C2, putative	Protease	41	198	317	381	130	133	66	222	92	263	3.364	2.859	1.669	1.675	2.023	1	1	0	2	0	0	0	0	2226	2571	4958	-0.203	0.7442	0.3896	0.614	0.587	0.3546	0
Tb927.7.4500	PX domain containing protein, putative	ZUnknown	33	170	355	356	131	121	53	190	103	246	3.585	2.388	1.45	1.586	2.033	1	1	0	2	0	0	0	0	1350	1587	3093	-1.4	0.6654	0.2469	-1.974	0.496	0.4185	0
Tb927.7.2160	hypothetical protein, conserved, no domains, no yeast or human match	ZUnknown	41	332	297	348	183	208	66	372	86	240	5.636	2.791	1.154	1.457	2.033	1	1	0	2	0	0	0	0	1646	1026	2885	0.729	0.543	0.5623	0.171	0.931	-0.0193	0
Tb927.10.12940	predicted zinc finger protein	Zinc.finger	11	97	102	174	59	61	18	109	30	120	6.056	4	1.787	1.727	2.034	1	1	0	2	0	0	0	0		975		-0.586	0.7883	0.5093	-0.368	0.121	0.279	0
Tb927.3.3690	flagellar radial spoke protein-like, putative	Cytoskeleton	12	290	301	490	166	168	19	325	88	338	17.105	3.841	1.935	1.788	2.036	1	1	0	2	0	0	0	0	709	1647	2462	-0.149	0.8383	0.0976	-0.698	0.034	0.7407	0
Tb927.11.12540	leucine-rich repeat protein (LRRP), putative	LRRP	6	148	320	309	112	104	10	166	93	213	16.6	2.29	1.482	1.606	2.048	1	1	0	2	0	0	0	0	1180	3159	4498	0.431	0.6835	0.3258	0.151	0.191	0.3577	0
Tb927.10.14190	hypothetical protein, conserved	ZUnknown	19	66	137	118	40	41	31	74	40	82	2.387	2.05	1.805	1.741	2.05	1	1	0	2	0	0	0	0	124	1383	1590	-0.224	0.7999	-0.152	-0.826	-0.891	0.9519	0
Tb927.10.15250	paraflagellar rod protein PFC15	Cytoskeleton	31	438	473	493	239	250	50	490	138	341	9.8	2.471	1.364	1.56	2.05	1	1	0	2	0	0	0	0	1301	1458	2884	-0.544	0.6415	0.0658	-0.457	0.825	0.5757	0
Tb927.8.2550	mitochondrial DNA primase (PRI1)	Mito.DNA	25	214	304	304	117	117	40	240	89	210	6	2.36	1.795	1.738	2.051	1	1	0	2	0	0	0	0	1994	1890	3929	-0.34	0.7974	0.1287	1.005	1.203	0.6687	0
Tb927.3.1920	NOT5	RNA.degradation	51	228	420	407	137	153	82	255	122	281	3.11	2.303	1.667	1.683	2.051	1	1	0	2	0	0	0	0	681	1815	2762	-0.9	0.751	0.5427	0.034	0.601	0.2083	0
Tb927.10.6700	hypothetical protein, conserved	ZUnknown	7	101	106	120	55	55	11	113	31	83	10.273	2.677	1.509	1.625	2.055	1	1	0	2	0	0	0	0		1527		-0.542	0.7004	0.0841	-0.736	-0.098	0.6163	0
Tb927.5.1000	ubiquitin-conjugating enzyme e2, putative	Ubiquitin.proteasome	27	187	205	349	117	125	43	209	60	241	4.86	4.017	1.672	1.689	2.06	1	1	0	2	0	0	0	0	1180	447	1761	-1.392	0.7562	0.6354	-0.541	0.263	0.1208	0
Tb927.10.5140	protein kinase, putative,mitogen-activated protein kinase 2, putative	Protein.kinase	8	69	245	247	92	83	13	77	71	171	5.923	2.408	0.837	1.337	2.06	1	1	0	2	0	0	0	0	3253	1329	4945	-0.989	0.419	0.4078	-0.384	0.385	0.0112	0
Tb927.11.10610	hypothetical protein, conserved	ZUnknown	23	123	317	296	103	99	37	138	92	204	3.73	2.217	1.34	1.555	2.061	1	1	0	2	0	0	0	0	366	2823	3255	-0.633	0.6369	0.3296	-0.491	0.594	0.3073	0
Tb927.5.3980	Mitchondrial LSU ribosomal protein	Mito.translation	9	76	145	135	45	55	14	85	42	93	6.071	2.214	1.545	1.638	2.067	1	1	0	2	0	0	0	0	243	1125	1545	0.49	0.7119	0.5721	0.086	-0.914	0.1398	0
Tb927.9.12800	hypothetical protein, conserved	ZUnknown	14	139	271	270	90	101	22	156	79	186	7.091	2.354	1.545	1.637	2.067	1	1	0	2	0	0	0	0	353	3180	3625	-0.761	0.7111	0.2347	0.289	-0.074	0.4764	0
Tb927.9.8720	fructose-1,6-bisphosphatase (FBPase)	Glucose.glycerol	26	135	135	150	73	79	42	151	39	104	3.595	2.667	1.316	1.544	2.068	1	1	0	2	0	0	0	0	44	1053	1181	-0.678	0.6267	-0.0048	-1.419	-0.001	0.6315	0
Tb927.3.1680	eIF3F	Translation	37	377	319	373	204	250	59	422	93	258	7.153	2.774	1.032	1.411	2.069	1	1	0	2	0	0	0	0	407	1017	1692	0.338	0.4967	0.3748	1.212	0.262	0.1219	0
Tb927.8.1870	Golgi/lysosome glycoprotein 1 (tGLP1)	Vesicular.transport	29	349	643	575	191	208	47	391	187	397	8.319	2.123	1.88	1.783	2.079	1	1	0	2	0	0	0	0	86	1851	2116	-0.955	0.8343	0.1462	-0.795	0.648	0.6881	0
Tb927.3.1300	hypothetical protein, conserved, no domains, no yeast or human match	ZUnknown	48	162	189	195	88	87	77	181	55	135	2.351	2.455	1.534	1.645	2.08	1	1	0	2	0	0	0	0	1134	1233	2629	-0.097	0.7181	0.1974	0.187	0.023	0.5207	0
Tb927.11.2360	phenylalanyl-tRNA synthetase (beta subunit), putative	Translation.tRNA	10	191	267	367	122	142	16	214	78	254	13.375	3.256	1.507	1.626	2.082	1	1	0	2	0	0	0	0	1532	1875	3544	-0.747	0.7013	0.3065	0.277	0.673	0.3948	0
Tb927.11.16790	DYRK2 mitogen-activated protein kinase	Protein.kinase	46	205	203	245	109	112	74	229	59	169	3.095	2.864	1.509	1.641	2.101	1	1	0	2	0	0	0	0	109	1974	3129	-0.642	0.7146	0.6135	-1.494	0.964	0.1011	0
Tb927.6.820	PUF4	RNA.binding	48	158	591	500	168	164	77	177	172	345	2.299	2.006	1.054	1.458	2.104	1	1	0	2	0	0	0	0	3033	3102	6586	-0.442	0.544	0.5977	0.787	0.584	-0.0537	0
Tb927.11.5190	leucine-rich repeat protein (LRRP)	LRRP	17	200	379	463	152	159	27	224	110	320	8.296	2.909	1.409	1.6	2.105	1	1	0	2	0	0	0	0	1310	4497	6218	-1.304	0.6781	0.3674	0.268	0.567	0.3107	0
Tb927.9.5520	ubiquitin carboxyl-terminal hydrolase, Clan CA cysteine peptidase, family C12, putative	Ubiquitin.proteasome	9	180	506	512	173	168	14	201	147	354	14.357	2.408	1.162	1.502	2.107	1	1	0	2	0	0	0	0		4029		-1.204	0.5869	0.2829	0.51	0.545	0.304	0
Tb927.11.2490	Kinesin-3	Cytoskeleton	6	170	321	352	120	115	10	190	93	243	19	2.613	1.583	1.675	2.113	1	1	0	2	0	0	0	0		4719		-1.921	0.7442	0.3896	-0.67	0.755	0.3546	0
Tb927.3.2440	AEK1	Protein.kinase	41	278	177	350	147	148	66	311	52	242	4.712	4.654	1.635	1.7	2.116	1	1	0	2	0	0	0	0	56	1221	1582	-0.476	0.7655	0.626	0.66	1.303	0.1395	0
Tb927.5.2410	kinesin	Cytoskeleton	16	226	530	527	179	172	26	253	154	364	9.731	2.364	1.413	1.607	2.116	1	1	0	2	0	0	0	0	1129	4020	5895	-2.336	0.6844	0.6446	-0.488	1.357	0.0398	0
Tb927.3.5420	protein transport protein Sec24	Vesicular.transport	41	179	315	393	128	149	66	200	92	271	3.03	2.946	1.342	1.568	2.117	1	1	0	2	0	0	0	0		2712		-0.673	0.6489	0.5327	0.237	0.361	0.1162	0
Tb927.10.5170	XPC-binding domain containing protein, putative	ZUnknown	17	144	296	340	119	110	27	161	86	235	5.963	2.733	1.353	1.586	2.136	1	1	0	2	0	0	0	0		3282		-1.318	0.6654	0.4258	-0.257	0.055	0.2396	0
Tb927.2.2340	Glycerophosphoryl diester phosphodiesterase family, putative	ZUnknown	68	290	325	283	152	171	109	325	95	195	2.982	2.053	1.14	1.492	2.138	1	1	0	2	0	0	0	0	180	3624	4273	-0.642	0.5772	0.5721	1.327	1.285	0.0051	0
Tb927.10.14420	NEK16 protein kinase	Protein.kinase	8	226	333	441	147	142	13	253	97	305	19.462	3.144	1.721	1.745	2.148	1	1	0	2	0	0	0	0	1724	4521	7485	-1.713	0.8032	0.6072	-0.046	1.054	0.196	0
Tb927.5.3810	orotidine-5-phosphate decarboxylase/orotate phosphoribosyltransferase, OMPDCase-OPRTase	Nucleotides	32	239	449	520	167	232	51	268	131	359	5.255	2.74	1.155	1.491	2.15	1	1	0	2	0	0	0	0		1377		-0.697	0.5763	0.2987	1.637	0.266	0.2776	0
Tb927.7.2680	ZC3H22	RNA.binding	10	192	562	585	192	187	16	215	164	404	13.438	2.463	1.12	1.507	2.16	1	1	0	2	0	0	0	0		2127		1.266	0.5917	4.1565	6.683	0.946	-3.5648	0
Tb927.7.6680	protein kinase, putative	Protein.kinase	15	311	339	329	161	165	24	348	99	227	14.5	2.293	1.376	1.611	2.161	1	1	0	2	0	0	0	0		2700		-0.032	0.688	0.4436	0.975	0.767	0.2444	0
Tb927.6.2880	Kinesin-like but poor match	Cytoskeleton	18	244	310	306	126	143	29	273	90	211	9.414	2.344	1.476	1.645	2.167	1	1	0	2	0	0	0	0		3258		-0.589	0.7181	0.5623	-0.006	0.372	0.1558	0
Tb927.11.5790	hypothetical protein, conserved	ZUnknown	7	56	54	70	29	32	11	63	16	48	5.727	3	1.5	1.659	2.172	1	1	0	2	0	0	0	0	626	822	1977	-1.234	0.7303	0.3486	-1.745	0.663	0.3817	0
Tb927.2.6100	hypothetical protein, conserved	ZUnknown	60	235	234	357	121	140	96	263	68	247	2.74	3.632	1.764	1.772	2.174	1	1	0	2	0	0	0	0	126	1464	1742	0.444	0.8254	0.6323	0.584	0.367	0.1931	0
Tb927.10.740	structural maintenance of chromosome 4 (SMC4)	Chromatin	10	233	305	306	120	134	16	261	89	211	16.313	2.371	1.575	1.691	2.175	1	1	0	2	0	0	0	0	376	4101	4508	-1.407	0.7579	0.6415	0.11	0.816	0.1164	0
Tb927.10.3900	protein kinase, putative	Protein.kinase	10	190	294	388	123	125	16	213	86	268	13.313	3.116	1.704	1.752	2.179	1	1	0	2	0	0	0	0		2223		-0.706	0.809	0.5327	0.448	0.715	0.2763	0
Tb927.10.11450	TFIIF-stimulated CTD phosphatase, putative	Protein.phosphatase	13	94	265	246	88	78	21	105	77	170	5	2.208	1.193	1.53	2.179	1	1	0	2	0	0	0	0		2190		-1.214	0.6135	0.433	-1.289	0.348	0.1805	0
Tb927.11.3350	MT1 phospholipid-transporting ATPase 1-like protein	Lipids	7	111	383	354	113	112	11	124	112	245	11.273	2.188	1.097	1.512	2.188	1	1	0	2	0	0	0	0		3387		-2.315	0.5965	0.5294	-1.062	0.982	0.0671	0
Tb927.2.3780	IF2 translation initiation factor IF-2, putative	Translation	14	369	823	705	222	311	22	413	240	487	18.773	2.029	1.328	1.59	2.194	1	1	0	2	0	0	0	0		2502		-0.732	0.669	0.2429	1.884	0.83	0.4261	0
Tb927.5.1490	eIF4G1	Translation	25	282	731	635	203	200	40	316	213	439	7.9	2.061	1.557	1.699	2.195	1	1	0	2	0	0	0	0	649	3357	4330	-1.204	0.7647	0.415	1.276	1.371	0.3497	0
Tb927.4.5020	RNA polymerase IIA largest subunit (RPB1)	RNA.synthesis	32	447	1118	1034	325	344	51	500	326	714	9.804	2.19	1.453	1.653	2.197	1	1	0	2	0	0	0	0	267	5298	5763	-1.868	0.7251	0.3711	0.681	0.08	0.354	0
Tb927.2.2550	hypothetical protein, conserved	ZUnknown	9	47	110	112	36	35	14	53	32	77	3.786	2.406	1.472	1.665	2.2	1	1	0	2	0	0	0	0	271	1728	2044	-1.117	0.7355	0.0333	0.214	0.408	0.7022	0
Tb927.5.4480	paraflagellar rod protein par4, putative	Cytoskeleton	12	381	309	307	193	228	19	426	90	212	22.421	2.356	0.93	1.421	2.207	1	1	0	2	0	0	0	0	317	1740	2087	-0.955	0.5069	0.4681	-0.442	0.707	0.0388	0
Tb927.10.15410	glycosomal malate dehydrogenase (gMDH)	Glucose.glycerol	217	880	3865	3544	1095	1140	348	985	1126	2448	2.83	2.174	0.864	1.429	2.236	1	1	0	2	0	0	0	0	1098	972	2192	4.932	0.515	0.4647	4.391	1.058	0.0503	0
Tb927.10.800	hypothetical protein, conserved	ZUnknown	68	117	189	191	59	59	109	131	55	132	1.202	2.4	2.22	1.983	2.237	0	1	1	2	0	0	0	0	1299	1221	2572	-0.358	0.9877	0.0886	-0.429	0.076	0.8991	0
Tb927.11.3920	hypothetical protein, conserved	ZUnknown	12	90	239	246	83	76	19	101	70	170	5.316	2.429	1.217	1.566	2.237	1	1	0	2	0	0	0	0	660	2055	3053	-1.644	0.6471	0.4042	-1.057	0.874	0.2429	0
Tb927.4.450	coatomer alpha subunit, putative (TbCoatomerAlpha)	Vesicular.transport	37	255	817	715	220	238	59	285	238	494	4.831	2.076	1.197	1.563	2.245	1	1	0	2	0	0	0	0		3579		-0.462	0.6443	0.1974	0.511	0.539	0.4469	0
Tb927.8.6490	BBP122	Cytoskeleton	8	102	236	263	81	87	13	114	69	182	8.769	2.638	1.31	1.611	2.247	1	1	0	2	0	0	0	0		3240		-0.29	0.688	0.8156	4.072	1.07	-0.1276	0
Tb927.11.14120	phenylalanyl-tRNA synthetase alpha chain, putative	Translation.tRNA	8	243	251	350	121	162	13	272	73	242	20.923	3.315	1.494	1.684	2.248	1	1	0	2	0	0	0	0	277	1491	1822	0.244	0.7519	0.4078	0.593	0.297	0.3441	0
Tb927.7.7080	mitochondrial glycoprotein-like protein	Mito.pathway	24	145	137	117	72	72	39	162	40	81	4.154	2.025	1.125	1.55	2.25	1	1	0	2	0	0	0	0	326	1119	1639	-0.091	0.6323	0.6229	0.385	-0.137	0.0094	0
Tb927.3.990	hypothetical protein, conserved	ZUnknown	11	66	142	153	47	49	18	74	41	106	4.111	2.585	1.51	1.701	2.255	1	1	0	2	0	0	0	0	498	1572	2110	-0.257	0.7664	0.3561	0.413	-0.104	0.4103	0
Tb927.10.10160	pentatricopeptide repeat domain containing protein, putative	Mito.pathway	11	111	108	91	55	66	18	124	31	63	6.889	2.032	0.955	1.447	2.255	1	1	0	2	0	0	0	0	175	867	1194		0.5331	0.111	-0.382	-0.135	0.4221	0
Tb927.7.4900	XRNA	RNA.degradation	27	285	937	889	282	272	43	319	273	614	7.419	2.249	1.131	1.548	2.257	1	1	0	2	0	0	0	0	2146	4257	8186	-1.396	0.6304	0.7137	0.936	1.038	-0.0833	0
Tb927.7.2110	KKT11 Kinetochore protein	Cell.cycle	19	138	77	137	68	69	31	154	22	95	4.968	4.318	1.377	1.654	2.265	1	1	0	2	0	0	0	0	282	756	1342	-1.241	0.726	0.7542	-0.38	0.23	-0.0282	0
Tb927.10.11970	glutamine aminotransferase (GlnAT)	Amino.acids	31	223	444	378	115	132	50	250	129	261	5	2.023	1.894	1.863	2.27	1	1	0	2	0	0	0	0	1078	1290	2493	0.787	0.8976	0.2306	0.18	1.263	0.667	0
Tb927.10.14760	clathrin light chain, putative	ZUnknown	27	193	134	114	105	95	43	216	39	79	5.023	2.026	0.752	1.383	2.274	1	1	0	2	0	0	0	0		570		-1.34	0.4678	0.0426	-2.321	-0.481	0.4252	0
Tb927.7.2500	proteasome regulatory ATPase subunit 1 (RPT1)	Ubiquitin.proteasome	23	242	237	230	121	119	37	271	69	159	7.324	2.304	1.314	1.633	2.277	1	1	0	2	0	0	0	0		1314		-0.385	0.7075	0.2469	-0.253	-0.349	0.4606	0
Tb927.11.15730	cyclic nucleotide-binding domain containing protein, putative	ZUnknown	9	105	222	271	85	82	14	118	65	187	8.429	2.877	1.388	1.662	2.28	1	1	0	2	0	0	0	0		2118		-0.533	0.7329	0.3372	0.299	0.501	0.3957	0
Tb927.10.11630	PSP1 C-terminal conserved region, putative	ZUnknown	53	161	396	473	145	143	85	180	115	327	2.118	2.843	1.241	1.608	2.287	1	1	0	2	0	0	0	0	3564	1905	6316	1.149	0.6853	0.546	5.674	0.759	0.1393	0
Tb927.11.15750	AMP deaminase, putative	Nucleotides	9	233	337	308	124	114	14	261	98	213	18.643	2.173	1.718	1.796	2.289	1	1	0	2	0	0	0	0		4254		-1.54	0.8448	0.3372	0.601	0.611	0.5076	0
Tb927.9.1420	hypothetical protein, conserved	ZUnknown	17	98	119	121	51	48	27	110	35	84	4.074	2.4	1.647	1.769	2.292	1	1	0	2	0	0	0	0		927		0.079	0.8229	0.1066	0.049	-0.129	0.7163	0
Tb927.10.870	myosin-like	Cytoskeleton	7	146	196	199	71	76	11	163	57	137	14.818	2.404	1.803	1.835	2.296	1	1	0	2	0	0	0	0	476	4056	4591	-2.065	0.8758	0.3258	-0.788	0.509	0.55	0
Tb927.4.2640	In MCM-BP TAP	RNA.synthesis	20	218	412	340	106	107	32	244	120	235	7.625	1.958	2.196	1.999	2.302	1	0	1	2	0	0	0	0	527	3825	4380	-0.754	0.9993	0.111	0.102	0.034	0.8883	0
Tb927.11.15370	hypothetical protein, conserved (TbKap123)	Nuclear.transport	32	453	894	916	275	333	51	507	260	633	9.941	2.435	1.523	1.714	2.302	1	1	0	2	0	0	0	0	1070	3219	4514	-0.283	0.7774	0.4078	2.459	0.707	0.3696	0
Tb927.3.1550	Rab3 GTPase-activating protein catalytic subunit, putative	Signalling	9	98	239	222	66	75	14	110	70	153	7.857	2.186	1.467	1.698	2.318	1	1	0	2	0	0	0	0	1075	3030	4273	-1.927	0.7638	0.5753	0.249	0.56	0.1885	0
Tb927.4.3770	protein kinase, putative	Protein.kinase	401	434	481	622	208	208	644	486	140	430	0.755	3.071	2.067	1.962	2.337	0	1	1	2	1	0	0	1	134	1458	1608	0.463	0.9723	0.2347	0.438	0.608	0.7376	0
Tb927.10.4320	hypothetical protein, conserved	ZUnknown	21	134	169	182	64	71	34	150	49	126	4.412	2.571	1.775	1.84	2.344	1	1	0	2	0	0	0	0		1992		-0.429	0.8797	0.251	-0.301	0.041	0.6287	0
Tb927.5.3100	hypothetical protein	ZUnknown	10	52	95	98	29	35	16	58	28	68	3.625	2.429	1.657	1.789	2.345	1	1	0	2	0	0	0	0	3955	765	4896	-1.37	0.8392	0.0048	-1.651	-0.336	0.8344	0
Tb927.7.3980	immunodominant antigen, putative,tc40 antigen-like	ZUnknown	27	269	583	558	164	168	43	301	170	385	7	2.265	1.792	1.853	2.348	1	1	0	2	0	0	0	0	898	2715	3910	-0.648	0.8899	0.3219	0.699	-0.035	0.568	0
Tb927.8.8280	hypothetical protein, conserved, no domains, K-specific	ZUnknown	10	48	34	67	23	44	16	54	10	46	3.375	4.6	1.045	1.524	2.348	1	1	0	2	0	0	0	0	453	789	1392	-1.811	0.6079	0.3296	-2.494	-0.06	0.2783	0
Tb927.7.6090	eIF3a	Translation	22	686	778	867	327	441	35	768	227	599	21.943	2.639	1.358	1.656	2.349	1	1	0	2	0	0	0	0	173	2289	2778	-0.349	0.7277	0.415	1.354	0.765	0.3127	0
Tb927.11.3980	Complex III subunit of cytochrom b/c1 complex alpha-MMP	Mito.e.transport	30	321	1028	1040	303	314	48	359	299	718	7.479	2.401	1.143	1.597	2.37	1	1	0	2	0	0	0	0	723	1557	2412	0.333	0.6754	0.2141	2.651	1.554	0.4613	0
Tb927.10.10890	heat shock protein 83, HSP83	Chaperone	325	7800	8179	7292	3683	4966	522	8731	2382	5037	16.726	2.115	1.014	1.502	2.371	1	1	0	2	0	0	0	0	260	2115	2450		0.5869	0.1763	#N/A	0.258	0.4106	0
Tb927.8.1050	hypothetical protein, conserved, WD40 repeat	ZUnknown	17	254	733	712	231	207	27	284	213	492	10.519	2.31	1.229	1.622	2.377	1	1	0	2	0	0	0	0	1814	7962	9859	-1.806	0.6978	0.4716	0.136	0.53	0.2262	0
Tb927.2.4200	protein kinase, putative	Protein.kinase	23	217	437	484	148	140	37	243	127	334	6.568	2.63	1.642	1.804	2.386	1	1	0	2	0	0	0	0		3114		1.209	0.8512	0.5261	5.757	0.758	0.3251	0
Tb927.7.2120	hypothetical protein, conserved	ZUnknown	41	210	181	281	98	99	66	235	53	194	3.561	3.66	1.96	1.942	2.398	1	1	0	2	0	0	0	0		1248		-0.297	0.9575	0.3103	-0.091	0.35	0.6472	0
Tb927.10.14150	hypothetical protein, conserved, related to yeast BFR1, component pf polysomal mRNP. Weak chromosomal segregation ATPase domain. loc in ER of Sc. Interacts RF1, AP3	Vesicular.transport	22	262	174	182	122	139	35	293	51	126	8.371	2.471	0.906	1.49	2.402	1	1	0	2	0	0	0	0		1440		-0.971	0.5753	0.0886	-1.288	0.673	0.4867	0
Tb927.9.15460	calcium motive p-type ATPase, putative	Ions	116	399	992	948	277	271	186	447	289	655	2.403	2.266	1.614	1.809	2.417	1	1	0	2	0	0	0	0	1642	3126	5020	0.241	0.8552	0.1506	1.459	0.341	0.7046	0
Tb927.1.4340	hypothetical protein, conserved	ZUnknown	52	231	350	298	107	107	84	259	102	206	3.083	2.02	1.925	1.938	2.421	1	1	0	2	0	0	0	0	1301	2151	3982	0.106	0.9546	0.2183	-0.144	-0.304	0.7363	0
Tb927.9.8820	hypothetical protein, conserved, no yeast or human match	ZUnknown	14	277	398	347	128	139	22	310	116	240	14.091	2.069	1.727	1.851	2.422	1	1	0	2	0	0	0	0	449	3162	3618	-1.032	0.8883	0.3785	1.24	-0.009	0.5098	0
Tb927.6.3880	hypothetical protein, conserved	ZUnknown	38	200	217	455	129	143	61	224	63	314	3.672	4.984	1.566	1.787	2.434	1	1	0	2	0	0	0	0	2099	1503	3852	1.396	0.8375	0.69	4.292	0.169	0.1475	0
Tb927.11.14370	hypothetical protein, conserved, tryp specific	ZUnknown	11	240	198	229	110	111	18	269	58	158	14.944	2.724	1.423	1.746	2.445	1	1	0	2	0	0	0	0	769	2811	3702	-1.657	0.8041	0.3296	1.001	1.673	0.4745	0
Tb927.7.1240	Sphingosine kinase	Lipids	11	128	334	284	84	80	18	143	97	196	7.944	2.021	1.702	1.855	2.45	1	1	0	2	0	0	0	0	936	2310	3268	-1.315	0.8914	0.1635	-0.517	0.539	0.7279	0
Tb927.11.10940	hypothetical protein, conserved, no domains	ZUnknown	14	44	127	146	41	42	22	49	37	101	2.227	2.73	1.167	1.646	2.463	1	1	0	2	0	0	0	0	2298	852	3381	-1.966	0.719	0.3524	-0.875	0.727	0.3666	0
Tb927.9.5460	eIF4G2	Translation	16	129	385	367	108	103	26	144	112	254	5.538	2.268	1.333	1.71	2.466	1	1	0	2	0	0	0	0	217	2997	3319	-1.068	0.774	0.1721	0.389	0.449	0.6019	0
Tb927.10.13240	hypothetical protein, conserved	ZUnknown	14	141	171	166	70	64	22	158	50	115	7.182	2.3	1.643	1.833	2.469	1	1	0	2	0	0	0	0	17	1860	1910	-0.542	0.8742	0.4078	-0.595	0.13	0.4664	0
Tb927.3.4710	hypothetical protein, conserved	ZUnknown	34	197	284	253	93	89	55	221	83	175	4.018	2.108	1.882	1.942	2.483	1	1	0	2	0	0	0	0	1876	1641	3718	-1.032	0.9575	0.3711	-0.598	1.105	0.5864	0
Tb927.10.460	NRKC NIMA-related protein kinase	Protein.kinase	5	101	161	198	55	56	8	113	47	137	14.125	2.915	2.018	2.002	2.491	0	1	1	2	0	0	0	0	1099	2295	3842	-1.322	1.0014	0.5493	-0.885	0.439	0.4521	0
Tb927.10.9700	predicted C2 domain protein	ZUnknown	8	153	263	357	101	99	13	171	77	247	13.154	3.208	1.693	1.872	2.495	1	1	0	2	0	0	0	0	547	3546	4531	-1.911	0.9046	0.5753	-0.109	0.485	0.3293	0
Tb927.8.4310	hypothetical protein, conserved, no domains	ZUnknown	12	174	189	191	78	82	19	195	55	132	10.263	2.4	1.61	1.836	2.5	1	1	0	2	0	0	0	0		1947		-0.336	0.8766	0.2829	0.509	0.295	0.5937	0
Tb927.7.3730	RBP26	RNA.binding	13	46	147	137	38	38	21	51	43	95	2.429	2.209	1.342	1.737	2.5	1	1	0	2	0	0	0	0	1153	1023	2537	-2.089	0.7966	0.5025	-4.368	1.108	0.2941	0
Tb927.11.6240	hypothetical protein, conserved, 2 weak RBDs, no yeast or human match	RNA.binding	18	73	284	142	39	39	29	82	83	98	2.828	1.181	2.103	2.046	2.513	1	0	1	2	0	0	0	0		1737		-1.297	1.0328	0.5558	-2.051	0.633	0.477	0
Tb927.5.450	NADH-ubiquinone oxidoreductase, mitochondrial, putative	Mito.e.transport	84	267	540	397	133	119	135	299	157	274	2.215	1.745	2.06	2.025	2.513	1	0	1	2	0	0	0	0		1491		0.07	1.0179	0.2141	0.887	-0.182	0.8038	0
Tb927.10.14860	Complex 1 protein (LYR family), putative	Mito.e.transport	16	245	249	227	109	132	26	274	73	157	10.538	2.151	1.189	1.644	2.514	1	1	0	2	0	0	0	0	311	2142	2468	-0.593	0.7172	0.3785	2.08	0.954	0.3387	0
Tb927.11.6230	pretranslocation protein, alpha subunit, SEC61	Vesicular.transport	57	343	501	904	248	267	92	384	146	624	4.174	4.274	1.438	1.768	2.516	1	1	0	2	0	0	0	0		1446		-1.591	0.8221	0.1549	-0.484	1.117	0.6672	0
Tb927.6.4770	MKT1	RNA.degradation	77	275	747	993	272	286	124	308	218	686	2.484	3.147	1.077	1.626	2.522	1	1	0	2	0	0	0	0	207	2208	2788	-0.398	0.7013	0.415	0.942	-0.066	0.2863	0
Tb927.11.8160	dynein heavy chain	Cytoskeleton	36	718	1793	1656	453	456	58	804	522	1144	13.862	2.192	1.763	1.914	2.525	1	1	0	2	0	0	0	0	442	12459	12999	-2.989	0.9366	0.5227	0.655	1.005	0.4139	0
Tb927.11.14750	PSP1 C-terminal conserved region, putative	ZUnknown	67	375	272	420	166	183	108	420	79	290	3.889	3.671	1.585	1.831	2.53	1	1	0	2	0	0	0	0	82	1119	1279	0.132	0.8726	0.4542	0.091	1.145	0.4184	0
Tb927.7.960	protein kinase, putative	Protein.kinase	14	167	444	529	164	144	22	187	129	365	8.5	2.829	1.14	1.64	2.535	1	1	0	2	0	0	0	0	2598	2550	5598	-1.431	0.7137	0.5623	0.04	0.559	0.1514	0
Tb927.10.15610	zinc finger protein, putative	Zinc.finger	23	110	210	210	66	57	37	123	61	145	3.324	2.377	1.864	1.952	2.544	1	1	0	2	0	0	0	0		2115		-0.9	0.965	0.433	-1.412	0.971	0.532	0
Tb927.10.12660	PUF2	RNA.binding	15	120	511	447	126	121	24	134	149	309	5.583	2.074	1.063	1.635	2.554	1	1	0	2	0	0	0	0		2544		-1.548	0.7093	0.5914	-0.997	0.65	0.1179	0
Tb927.11.1840	hypothetical protein, conserved, myosin-like	ZUnknown	39	496	470	499	217	254	63	555	137	345	8.81	2.518	1.358	1.738	2.558	1	1	0	2	0	0	0	0	1814	1200	3185	-0.355	0.7974	0.2016	0.015	0.798	0.5958	0
Tb927.6.3480	DRBD5	RNA.binding	151	132	231	252	73	68	242	148	67	174	0.612	2.597	2.027	2.029	2.559	0	1	1	2	1	0	0	1		1044		-0.769	1.0208	0.6323	-3.477	1.448	0.3885	0
Tb927.11.12640	PH domain containing protein, putative	ZUnknown	27	195	295	255	85	90	43	218	86	176	5.07	2.047	1.956	2.003	2.565	1	1	0	2	0	0	0	0		2925		-1.136	1.0022	0.4401	-1.351	0.042	0.5621	0
Tb927.7.2240	hypothetical protein, conserved	ZUnknown	11	369	412	360	161	189	18	413	120	249	22.944	2.075	1.317	1.723	2.565	1	1	0	2	0	0	0	0	64	1635	1921	-0.421	0.7849	0.0886	-0.006	0.227	0.6963	0
Tb927.11.9980	2-oxoglutarate dehydrogenase E1 component, putative	Citric.acid.cycle	32	728	1541	1285	346	368	51	815	449	888	15.98	1.978	2.215	2.11	2.566	1	0	1	2	0	0	0	0	476	3018	3688	1.982	1.0772	0.3219	3.258	1.166	0.7553	0
Tb927.6.620	hypothetical protein, conserved	ZUnknown	56	466	981	884	270	238	90	522	286	611	5.8	2.136	1.933	1.991	2.567	1	1	0	2	0	0	0	0	47	8187	8573	-1.742	0.9935	0.4785	1.43	0.077	0.515	0
Tb927.6.1550	POMP30 leucine-rich repeat protein (LRRP)	LRRP	28	170	265	258	74	97	45	190	77	178	4.222	2.312	1.835	1.953	2.568	1	1	0	2	0	0	0	0	1028	1062	2369	1.02	0.9657	0.341	1.825	0.065	0.6247	0
Tb927.2.4210	glycosomal phosphoenolpyruvate carboxykinase (PEPCK)	Glucose.glycerol	165	1725	2375	3859	1035	1325	265	1931	692	2666	7.287	3.853	1.457	1.782	2.576	1	1	0	2	0	0	0	0	473	1578	2208	2.1	0.8335	0.075	2.415	1.445	0.7585	0
Tb927.3.1610	CLK kinase	Cell.cycle	98	192	387	338	90	100	157	215	113	233	1.369	2.062	2.15	2.092	2.589	0	1	1	2	0	0	0	0		1980		-1.224	1.0649	0.0886	-1.747	0.758	0.9763	0
Tb927.11.6430	hypothetical protein, conserved, NST1 domain	ZUnknown	8	293	718	656	187	175	13	328	209	453	25.231	2.167	1.754	1.928	2.589	1	1	0	2	0	0	0	0		3780		-1.68	0.9471	0.5025	0.931	0.239	0.4446	0
Tb927.8.8140	small GTP-binding rab protein, putative	Vesicular.transport	6	34	68	76	20	35	10	38	20	52	3.8	2.6	1.086	1.614	2.6	1	1	0	2	0	0	0	0	2539	1899	4453	-2.133	0.6906	0.1506	-3.869	0.326	0.54	0
Tb927.8.710	DRBD17	RNA.binding	41	761	1292	1559	413	427	66	852	376	1077	12.909	2.864	1.995	2.038	2.608	1	1	0	2	0	0	0	0	1239	4134		-1.569	1.0272	0.6599	1.698	0.796	0.3673	0
Tb927.1.4400	hypothetical protein, conserved	ZUnknown	26	114	77	83	55	49	42	128	22	57	3.048	2.591	1.036	1.628	2.612	1	1	0	2	0	0	0	0	23	867	1110	-0.173	0.7031	0.1287	-1.062	0.186	0.5744	0
Tb927.2.5200	hypothetical protein, conserved, resembles human cholesterol esterase	Sterols	35	176	366	410	123	108	56	197	107	283	3.518	2.645	1.602	1.869	2.62	1	1	0	2	0	0	0	0	52	2142	2337	-1.415	0.9023	0.0191	-0.116	0.334	0.8832	0
Tb927.4.2460	kinatase, putative	Enzyme	5	199	326	283	89	85	8	223	95	195	27.875	2.053	2.191	2.123	2.624	0	1	1	2	0	0	0	0	2585	3861	6954	-1.506	1.0861	0.5059	-0.432	1.646	0.5802	0
Tb927.8.4240	hypothetical protein, conserved	Mito.pathway	16	237	448	295	101	101	26	265	130	204	10.192	1.569	2.02	2.057	2.624	1	0	1	2	0	0	0	0		5070		-1.407	1.0405	0.3026	1.299	0.648	0.7379	0
Tb927.7.2660	ZC3H20	RNA.binding	43	212	383	482	126	126	69	237	112	333	3.435	2.973	1.881	2.01	2.643	1	1	0	2	0	0	0	0	5150	1218	6611	1.777	1.0072	0.4957	0.842	0.501	0.5115	0
Tb927.5.2820	NEK9 protein kinase	Protein.kinase	13	127	286	226	59	59	21	142	83	156	6.762	1.88	2.407	2.22	2.644	1	0	1	2	0	0	0	0	974	3093	4240	-1.927	1.1506	0.4991	-1.071	0.134	0.6515	0
Tb927.7.530	FYVE zinc finger, putative	ZUnknown	9	279	296	324	118	124	14	312	86	224	22.286	2.605	1.806	1.973	2.644	1	1	0	2	0	0	0	0	214	4689	4931	-1.304	0.9804	0.3065	0.778	0.523	0.6739	0
Tb927.1.1700	AATF protein, putative	ZUnknown	19	142	138	122	60	79	31	159	40	84	5.129	2.1	1.063	1.625	2.65	1	1	0	2	0	0	0	0		1482		0.614	0.7004	0.1974	1.716	0.004	0.503	0
Tb927.9.2050	membrane protein YIP1, putative	Vesicular.transport	9	90	96	97	40	38	14	101	28	67	7.214	2.393	1.675	1.924	2.658	1	1	0	2	0	0	0	0	528	1251	1820	-1.283	0.9441	0.3258	-0.52	0.111	0.6183	0
Tb927.8.4540	PBP1	RNA.degradation	71	337	829	776	200	200	114	377	241	536	3.307	2.224	1.885	2.026	2.68	1	1	0	2	0	0	0	0	684	1653	2828	-1.761	1.0186	1.1721	0.607	0.768	-0.1535	0
Tb927.10.5350	IAD-4 inner arm dynein heavy chain	Cytoskeleton	78	788	1951	1573	400	406	125	882	568	1087	7.056	1.914	2.172	2.154	2.718	1	0	1	2	0	0	0	0		12429		-2.279	1.107	0.663	0.619	0.745	0.444	0
Tb927.9.4080	hypothetical protein, conserved, DRBD3, 4E5/G1 interaction. P-loop NTP hydrolase (AAA ATPase), DNA ligase/capping enzyme catalytic domain, C4 zinc finger (LIM domain)	Translation	76	451	653	585	210	185	122	505	190	404	4.139	2.126	1.924	2.048	2.73	1	1	0	2	0	0	0	0	819	3945	4793	-0.697	1.0342	0.5591	0.468	0.873	0.4751	0
Tb927.8.4580	BBP58	Cytoskeleton	58	476	422	519	195	217	93	533	123	358	5.731	2.911	1.65	1.935	2.733	1	1	0	2	0	0	0	0	387	1452	2082	-0.264	0.9523	-0.0439	-0.634	0.309	0.9962	0
Tb927.10.12430	Noc2p family, putative	ZUnknown	25	276	247	266	113	169	40	309	72	184	7.725	2.556	1.089	1.656	2.735	1	1	0	2	0	0	0	0		1950		0.358	0.7277	0.111	2.276	-0.422	0.6167	0
Tb927.10.1000	hypothetical protein	ZUnknown	8	45	77	79	20	28	13	50	22	55	3.846	2.5	1.786	2	2.75	1	1	0	2	0	0	0	0	128	483	801	0.649	1	1.0167	1.853	-0.392	-0.0167	0
Tb927.8.2440	hypothetical protein, conserved	ZUnknown	8	52	35	54	21	26	13	58	10	37	4.462	3.7	1.423	1.836	2.762	1	1	0	2	0	0	0	0	298	606	952	-0.257	0.8766	0.0841	-0.787	0.059	0.7925	0
Tb927.10.6050	clathrin heavy chain (CHC)	Vesicular.transport	66	380	1593	1533	388	382	106	425	464	1059	4.009	2.282	1.095	1.742	2.772	1	1	0	2	0	0	0	0	92	5112	5900	-2.258	0.8007	0.4751	-1.132	0.616	0.3256	0
Tb927.10.4570	EF2 elongation factor 2	Translation	201	4484	12264	8040	1998	2407	323	5019	3571	5554	15.539	1.555	2.085	2.137	2.78	1	0	1	2	0	0	0	0	410	2541	2979	0.432	1.0956	0.1375	1.564	-0.074	0.9581	0
Tb927.2.1850	Tetratricopeptide repeat, putative	ZUnknown	33	177	173	166	71	76	53	198	50	115	3.736	2.3	1.513	1.905	2.789	1	1	0	2	0	0	0	0	377	1413	1975	-1.065	0.9298	0.4923	-0.485	-0.179	0.4375	0
Tb927.5.470	Riboflavin transporter	Transporter	143	545	361	532	231	218	230	610	105	367	2.652	3.495	1.589	1.942	2.798	1	1	0	2	0	0	0	0	462	1644	2671	-1.983	0.9575	0.5945	-0.047	2.159	0.363	0
Tb927.8.7970	hypothetical protein, brucei-evansi-specific	ZUnknown	10	65	69	84	26	47	16	73	20	58	4.563	2.9	1.234	1.765	2.808	1	1	0	2	0	0	0	0	755	1485	2491	-2.419	0.8197	0.341	-5.147	0.221	0.4787	0
Tb927.11.11220	dynein heavy chain	Cytoskeleton	70	787	2116	1414	347	373	112	881	616	977	7.866	1.586	2.362	2.267	2.816	1	0	1	2	0	0	0	0	694	12729	13610	-2.9	1.1808	0.585	0.673	0.669	0.5958	0
Tb927.11.14100	DRBD4 (PTB2)	RNA.binding	37	193	527	424	104	106	59	216	153	293	3.661	1.915	2.038	2.139	2.817	1	0	1	2	0	0	0	0		1518		-1.102	1.0969	0.341	0.935	-0.033	0.7559	0
Tb927.10.13360	EF-Tu Mitochondrial elongation factor Tu	Mito.translation	40	566	709	766	225	267	64	634	206	529	9.906	2.568	1.981	2.105	2.818	1	1	0	2	0	0	0	0	265	1413	1854	1.68	1.0738	0.2829	2.389	1.385	0.7909	0
Tb927.8.880	hypothetical protein	ZUnknown	12	117	174	324	83	79	19	131	51	224	6.895	4.392	1.578	1.954	2.835	1	1	0	2	0	0	0	0	2119	2250	4900	-2.889	0.9664	0.8507	0.624	0.838	0.1157	0
Tb927.9.12650	ubiquitin-activating enzyme e1, putative (UBA2)	Ubiquitin.proteasome	45	697	1606	1315	320	354	72	780	468	908	10.833	1.94	2.203	2.209	2.838	1	0	1	2	0	0	0	0	111	3645	3871	-1.831	1.1434	0.2987	-0.997	0.946	0.8447	0
Tb927.9.11050	4E-IP, 4E-interacting protein, putative	Translation	73	230	463	665	161	165	117	257	135	459	2.197	3.4	1.558	1.957	2.851	1	1	0	2	0	0	0	0	2950	1638	5212	-0.559	0.9686	0.4854	-0.502	0.902	0.4832	0
Tb927.7.4110	Kinesin-like but poor match	Cytoskeleton	10	93	181	200	60	48	16	104	53	138	6.5	2.604	1.733	2.015	2.875	1	1	0	2	0	0	0	0	2101	2706	4993	-0.842	1.0108	0.6385	-3.617	1.598	0.3723	0
Tb927.4.5010	calreticulin, putative	Vesicular.transport	191	912	978	1035	354	415	307	1021	285	715	3.326	2.509	1.723	2.017	2.884	1	1	0	2	0	0	0	0	346	1188	1643	-0.669	1.0122	0.1848	-0.199	1.286	0.8274	0
Tb927.6.1160	leucine-rich repeat protein (LRRP)	LRRP	24	244	245	215	94	97	39	273	71	149	7	2.099	1.536	1.968	2.904	1	1	0	2	0	0	0	0		2226		0.085	0.9767	0.5558	0.1	-0.303	0.4209	0
Tb927.9.5730	nucleosome assembly protein-like protein	Chromatin	51	889	540	482	342	458	82	995	157	333	12.134	2.121	0.727	1.557	2.909	1	1	0	2	0	0	0	0		1269		0.813	0.6388	-0.0048	1.621	0.432	0.6436	0
Tb927.5.2620	hypothetical protein, conserved, ubiquitin-like C-terminus, no yeast or human match	ZUnknown	255	421	390	599	161	172	410	471	114	414	1.149	3.632	2.407	2.328	2.925	0	1	1	2	0	0	0	0	3951	1359	5663	-1.095	1.2191	0.3561	-1.215	1.701	0.863	0
Tb927.9.12040	MT57 or MTr3 cap methyltransferase	RNA.processing	19	58	143	174	45	41	31	65	42	120	2.097	2.857	1.444	1.925	2.927	1	1	0	2	0	0	0	0		1536		0.122	0.9449	0.1462	0.261	-0.362	0.7987	0
Tb927.1.1960	chaperone protein DNAj, putative	Chaperone	8	236	189	190	90	98	13	264	55	131	20.308	2.382	1.337	1.884	2.933	1	1	0	2	0	0	0	0	261	1977	2399	0.227	0.9138	0.341	1.073	0.197	0.5728	0
Tb927.8.2700	hypothetical protein, conserved	ZUnknown	8	79	58	50	30	32	13	88	17	35	6.769	2.059	1.094	1.789	2.933	1	1	0	2	0	0	0	0		720		0.147	0.8392	-0.0341	-0.135	-0.526	0.8733	0
Tb927.11.6170	protein transport protein Sec31, putative,cytosolic coat protein, putative	Vesicular.transport	23	508	793	633	202	193	37	569	231	437	15.378	1.892	2.163	2.239	2.948	1	0	1	2	0	0	0	0	767	3696	4719	-1.811	1.1629	0.4222	0.801	0.651	0.7407	0
Tb927.6.4370	eIF3d	Translation	35	523	364	469	198	232	56	585	106	324	10.446	3.057	1.397	1.902	2.955	1	1	0	2	0	0	0	0		1521		0.512	0.9275	0.267	1.698	0.101	0.6605	0
Tb927.9.9640	hypothetical protein, conserved, 2 prefoldin domains, resemblance to myosin	ZUnknown	9	248	230	265	94	123	14	278	67	183	19.857	2.731	1.488	1.93	2.957	1	1	0	2	0	0	0	0		2958		-1.385	0.9486	0.4258	-0.641	0.555	0.5228	0
Tb927.4.2060	hypothetical protein, conserved, resemblance to myosin	ZUnknown	12	284	357	336	107	133	19	318	104	232	16.737	2.231	1.744	2.055	2.972	1	1	0	2	0	0	0	0	136	1761	2087	-0.47	1.0391	0.0795	-0.69	0.134	0.9596	0
Tb927.10.12060	hypothetical protein, conserved	ZUnknown	32	220	715	672	158	156	51	246	208	464	4.824	2.231	1.557	2.009	2.974	1	1	0	2	0	0	0	0		4482		-0.699	1.0065	0.3065	2.818	0.503	0.7	0
Tb927.9.13380	phosphoinositide-binding protein, putative	Enzyme	27	258	149	201	101	97	43	289	43	139	6.721	3.233	1.376	1.93	2.979	1	1	0	2	0	0	0	0	1671	1260	3237	-1.742	0.9486	0.4436	-1.903	0.733	0.505	0
Tb927.6.1520	Aquaglyceroporin 1	Ions	2169	1739	2794	3395	786	835	3483	1947	814	2345	0.559	2.881	2.332	2.32	2.983	0	1	1	2	1	0	0	1	82	966	1324	3.015	1.2141	0.3372	2.674	1.147	0.8769	0
Tb927.6.950	cysteinyl-tRNA synthetase, putative	Translation.tRNA	81	654	1131	875	245	288	130	732	329	604	5.631	1.836	2.097	2.218	2.988	1	0	1	2	0	0	0	0		2358		0.919	1.1493	0.267	1.746	-0.276	0.8823	0
Tb927.9.4450	hypothetical protein	ZUnknown	3	115	173	234	57	54	5	129	50	162	25.8	3.24	2.263	2.299	3	0	1	1	2	0	0	0	0		1971		-1.279	1.201	0.4577	-0.735	0.46	0.7433	0
Tb927.7.7320	hypothetical protein, conserved	ZUnknown	46	180	369	224	72	67	74	201	107	155	2.716	1.449	2.153	2.252	3	1	0	1	2	0	0	0	0	574	2157	2897	-0.604	1.1712	0.4681	0.413	0.79	0.7031	0
Tb927.10.15360	hypothetical protein, conserved, weak DEAD domain/P-loop hydrolase	ZUnknown	13	284	789	704	166	162	21	318	230	486	15.143	2.113	1.916	2.161	3	1	1	0	2	0	0	0	0		5310			1.1117	0.3561	0.959	0.252	0.7556	0
Tb927.4.870	dynein heavy chain DNAH10 IAD-1alpha inner arm dynein heavy chain	Cytoskeleton	33	662	1927	1543	353	370	53	741	561	1066	13.981	1.9	2.003	2.201	3.02	1	0	1	2	0	0	0	0	641	13800	14457	-2.565	1.1382	0.6041	1.037	0.908	0.5341	0
Tb927.2.2090	hypothetical protein	ZUnknown	13	256	223	199	95	107	21	287	65	137	13.667	2.108	1.28	1.885	3.021	1	1	0	2	0	0	0	0	319	2937	3774	-1.099	0.9146	0.3711	-0.696	0.746	0.5435	0
Tb927.10.14980	intraflagellar transport protein IFT52	Cytoskeleton	32	179	322	413	103	94	51	200	94	285	3.922	3.032	1.942	2.174	3.032	1	1	0	2	0	0	0	0	1515	1968	3735	-0.791	1.1204	0.3103	-0.433	0.157	0.8101	0
Tb927.8.1270	conserved protein	ZUnknown	6	217	117	123	80	110	10	243	34	85	24.3	2.5	0.773	1.616	3.038	1	1	0	2	0	0	0	0		1461		0.69	0.6924	0.1155	2.177	0.047	0.5769	0
Tb927.4.2800	R3H-associated N-terminal domain containing protein, putative	ZUnknown	4	117	139	152	43	43	6	131	40	105	21.833	2.625	2.442	2.395	3.047	0	1	1	2	0	0	0	0		1461		-1.155	1.26	0.8046	-1.467	0.237	0.4554	0
Tb927.8.1780	protein kinase, putative	Protein.kinase	21	111	203	288	77	65	34	124	59	199	3.647	3.373	1.61	2.033	3.062	1	1	0	2	0	0	0	0	2282	2340	5993	-1.241	1.0236	0.5025	-0.442	0.414	0.5211	0
Tb927.5.1940	hypothetical protein, conserved	ZUnknown	38	180	136	126	65	66	61	201	40	87	3.295	2.175	1.318	1.959	3.092	1	1	0	2	0	0	0	0	900	576	1519	0.051	0.9701	0.0612	0.081	-0.418	0.9089	0
Tb927.1.1220	RWD domain-containing protein	ZUnknown	20	148	82	91	54	53	32	166	24	63	5.188	2.625	1.167	1.912	3.132	1	1	0	2	0	0	0	0		684		0.406	0.9351	0.2908	0.438	-0.505	0.6443	0
Tb927.11.1340	hypothetical protein, conserved, protein kinase-like domain, no yeast or human match	ZUnknown	7	210	562	644	144	142	11	235	164	445	21.364	2.713	1.632	2.102	3.134	1	1	0	2	0	0	0	0		3471		-0.502	1.0718	0.6198	3.941	1.21	0.452	0
Tb927.7.6710	hypothetical protein	ZUnknown	70	59	62	91	21	21	112	66	18	63	0.589	3.5	3	2.657	3.143	0	1	1	2	1	0	0	1	400	483	1305	-0.521	1.4098	0.7078	-0.049	1.168	0.702	0
Tb927.8.3410	Possible protein tyrosine phosphatase	Protein.phosphatase	27	270	236	292	96	105	43	302	69	202	7.023	2.928	1.924	2.21	3.146	1	1	0	2	0	0	0	0		4557		-1.718	1.144	0.6135	-0.13	0.762	0.5305	0
Tb927.8.7100	acetyl-CoA carboxylase, putative	Lipids	52	680	3195	1550	351	338	84	761	930	1071	9.06	1.152	2.168	2.328	3.169	1	0	1	2	0	0	0	0	502	6546	7246	-1.108	1.2191	0.259	0.652	-0.499	0.9601	0
Tb927.10.3920	Some resemblance to a protein of the dense fiber of sperm tails	ZUnknown	25	111	278	304	66	66	40	124	81	210	3.1	2.593	1.879	2.224	3.182	1	1	0	2	0	0	0	0		1467		-0.24	1.1532	0.5093	-0.482	0.509	0.6439	0
Tb927.10.10350	protein kinase, putative	Protein.kinase	30	202	298	250	71	78	48	226	87	173	4.708	1.989	2.218	2.347	3.183	1	0	1	2	0	0	0	0	1710	1821	3763	-0.819	1.2308	0.3636	-0.218	0.154	0.8672	0
Tb927.7.2150	hypothetical protein, conserved	ZUnknown	27	300	289	286	105	109	43	336	84	198	7.814	2.357	1.817	2.197	3.2	1	1	0	2	0	0	0	0	541	4113	4970	-2.427	1.1355	0.5882	1.036	1.193	0.5473	0
Tb927.10.3660	aspartate aminotransferase	Amino.acids	40	136	409	533	114	119	64	152	119	368	2.375	3.092	1.277	1.986	3.228	1	1	0	2	0	0	0	0	324	1212	1696	-0.069	0.9899	0.1155	-1.198	0.138	0.8744	0
Tb927.11.4960	transcription elongation factor s-II, putative (TFIIS1)	RNA.synthesis	16	96	68	61	33	38	26	107	20	42	4.115	2.1	1.105	1.887	3.242	1	1	0	2	0	0	0	0	451	642	1275	-0.109	0.9161	-0.0589	-0.445	-0.741	0.975	0
Tb927.9.10770	PABP2	Translation	173	891	2477	2462	515	538	278	997	721	1701	3.586	2.359	1.853	2.251	3.303	1	1	0	2	0	0	0	0	2511	1668	4480	-0.419	1.1706	0.341	1.365	0.097	0.8296	0
Tb927.9.9550	hypothetical protein, conserved, no yeast or human match	ZUnknown	11	293	88	168	99	117	18	328	26	116	18.222	4.462	0.991	1.856	3.313	1	1	0	2	0	0	0	0	388	639	1139	-1.191	0.8922	0.4078	#N/A	1.135	0.4844	0
Tb927.3.2050	hypothetical protein, conserved, no domains, poly(Q) tracts, K-specific	ZUnknown	53	489	849	649	160	166	85	547	247	448	6.435	1.814	2.699	2.643	3.419	1	0	1	2	0	0	0	0	262	4719	5160	-0.417	1.4022	0.4785	1.07	0.682	0.9237	0
Tb927.8.7480	hypothetical protein, conserved, no clear yeast or human matches	ZUnknown	4	151	214	273	55	59	6	169	62	189	28.167	3.048	2.864	2.715	3.436	0	1	1	2	0	0	0	0		1908		-1.344	1.441	0.5882	-0.308	0.369	0.8528	0
Tb927.7.2670	ZC3H21	RNA.binding	29	163	410	630	121	125	47	182	119	435	3.872	3.655	1.456	2.207	3.595	1	1	0	2	0	0	0	0		1386		1.543	1.1421	0.4042	1.644	0.365	0.7379	0
Tb927.3.1120	Ran or RTB2	Nuclear.transport	18	777	386	553	242	276	29	870	112	382	30	3.411	1.384	2.142	3.595	1	1	0	2	0	0	0	0	143	654	1052	-1.218	1.099	0.3448	0.727	0.203	0.7542	0
Tb927.10.11310	intraflagellar transport protein IFT55/IFT57	Cytoskeleton	32	360	209	347	112	132	51	403	61	240	7.902	3.934	1.818	2.322	3.598	1	1	0	2	0	0	0	0		1242		-0.811	1.2154	0.2224	-0.388	0.431	0.993	0
Tb927.10.9720	RNA-editing-associated protein 1, oligo (U) binding protein (REAP-1)	Mito.RNA	74	647	261	234	205	201	119	724	76	162	6.084	2.132	0.79	1.946	3.602	1	1	0	2	0	0	0	0	314	1776	2116		0.9605	0.3599	0.224	0.975	0.6006	0
Tb927.11.4200	ERGIC53 paralogue, lectin-like, ER quality control	Vesicular.transport	12	387	344	345	120	134	19	433	100	238	22.789	2.38	1.776	2.32	3.608	1	1	0	2	0	0	0	0	651	1638	2590	-0.771	1.2141	0.3372	0.423	1.255	0.8769	0
Tb927.8.2630	Kinesin KIN-C. Trypanosome-specific kinesin family 2	Cytoskeleton	6	429	289	382	133	149	10	480	84	264	48	3.143	1.772	2.317	3.609	1	1	0	2	0	0	0	0	35	2253	2464	-0.373	1.2123	0.3372	1.305	0.979	0.8751	0
Tb927.9.7270	hypothetical protein	ZUnknown	0	26	10	32	8	9	0	29	3	22		7.333	2.444	2.608	3.625	0	1	1	2	1	0	0	1	1209	381	3124	-2.245	1.3829	0.516	0.139	0.259	0.8669	0
Tb927.11.6860	hypothetical protein	ZUnknown	269	341	431	739	139	156	432	382	126	510	0.884	4.048	2.449	2.627	3.669	0	1	1	2	1	0	0	1	291	549	3003	-1.08	1.3934	0.6599	#N/A	1.359	0.7335	0
Tb927.11.11320	hypothetical protein, conserved	ZUnknown	17	211	79	92	64	64	27	236	23	64	8.741	2.783	1	2.075	3.688	1	1	0	2	0	0	0	0	390	801	1382	-1.175	1.0531	0.2869	0.055	0.406	0.7662	0
Tb927.11.14590	G5-IP eIF4G5 interacting protein	Translation	33	389	246	270	116	133	53	435	72	186	8.208	2.583	1.398	2.205	3.75	1	1	0	2	0	0	0	0	211	1890	2667	-0.969	1.1408	0.3065	0.595	0.028	0.8343	0
Tb927.10.10880	ATP-binding cassette sub-family F member 1, putative (ABCF1)	Transporter	7	390	270	277	115	123	11	437	79	191	39.727	2.418	1.553	2.313	3.8	1	1	0	2	0	0	0	0	79	2055	2150	-0.16	1.2098	0.267	0.55	0.267	0.9428	0
Tb927.1.2640	hypothetical protein, conserved	ZUnknown	226	210	218	204	63	61	363	235	63	141	0.647	2.238	2.238	2.626	3.852	0	1	1	2	1	0	0	1		957		-0.299	1.3929	0.5294	-0.149	0.475	0.8635	0
Tb927.4.2410	Glycosyl hydrolase family 65 central catalytic domain/Haloacid dehalogenase-like hydrolase, putative	ZUnknown	17	227	873	777	139	154	27	254	254	537	9.407	2.114	1.649	2.365	3.863	1	1	0	2	0	0	0	0		3447		0.938	1.2418	0.585	3.644	0.253	0.6568	0
Tb927.8.6650	DRBD13	RNA.binding	6	161	69	135	55	46	10	180	20	93	18	4.65	1.691	2.38	3.913	1	1	0	2	0	0	0	0	4640	2001	6908	-1.228	1.251	0.7824	1.875	2.276	0.4686	0
Tb927.11.10760	KIN-D kinesin, associated with sub-pellicular microtubules, essential	Cytoskeleton	13	400	237	318	112	136	21	448	69	220	21.333	3.188	1.618	2.375	4	1	1	0	2	0	0	0	0	610	1854	2705	-0.404	1.2479	0.4114	0.4	0.963	0.8365	0
Tb927.6.3100	intraflagellar transport protein IFT46	Cytoskeleton	8	292	129	182	81	102	13	327	38	126	25.154	3.316	1.235	2.207	4.037	1	1	0	2	0	0	0	0	251	1308	1643	-1.175	1.1421	0.4365	-0.445	0.13	0.7056	0
Tb927.7.4120	hypothetical protein, conserved, no domains, K-specific	ZUnknown	6	314	169	238	84	91	10	351	49	164	35.1	3.347	1.802	2.558	4.179	1	1	0	2	0	0	0	0	753	1524	2592	-0.001	1.355	0.4005	0.962	-0.396	0.9545	0
Tb927.11.9470	ADP-ribosylation factor GTPase activating protein, putative	Vesicular.transport	58	125	182	165	43	33	93	140	53	114	1.505	2.151	2.651	2.921	4.242	0	1	1	2	0	0	0	0		1062		-0.911	1.5465	0.6072	-1.453	-0.814	0.9393	0
Tb927.3.3950	hypothetical protein, conserved	ZUnknown	15	352	133	233	92	133	24	394	39	161	16.417	4.128	1.211	2.241	4.283	1	1	0	2	0	0	0	0	362	1653	2411	-0.114	1.1641	0.3561	1.228	0.705	0.808	0
Tb927.6.850	NOT2	RNA.degradation	30	436	182	258	110	115	48	488	53	178	10.167	3.358	1.548	2.569	4.436	1	1	0	2	0	0	0	0	2944	993	4108	0.275	1.3612	0.4186	0.645	0.594	0.9426	0
Tb927.5.2530	Kre33 homologue, required for biogenesis of ribsomal small subunit in yeast	rRNA.tRNA.process	30	671	443	530	169	237	48	751	129	366	15.646	2.837	1.544	2.465	4.444	1	1	0	2	0	0	0	0	311	3120	4510	-1.252	1.3016	0.3859	2.102	1.172	0.9157	0
Tb927.5.1230	hypothetical protein, conserved	ZUnknown	15	452	109	180	98	104	24	506	32	124	21.083	3.875	1.192	2.697	5.163	1	1	0	2	0	0	0	0	308	1452	2242	-1.059	1.4314	0.5591	-0.836	1.14	0.8723	0
Tb927.10.5250	ZC3H32	RNA.binding	17	53	413	170	74	70	27	59	120	117	2.185	0.975	0.797	1.179	1.671	1	0	0	1	0	1	0	1	3664	1968	6393	-1.326	0.2376	4.9687	-3.122	0.802	-4.7311	1
Tb927.1.740	phosphatidylinositol-4-phosphate 5-kinase related	Mito.pathway	29	144	248	154	74	82	47	161	72	106	3.426	1.472	1.293	1.573	2.176	1	0	0	1	0	0	0	0		1308		0.561	0.6535	-0.3771	0.241	-0.349	1.0306	1
Tb927.11.15630	NOL1/NOP2/sun family, putative	ZUnknown	4	86	145	142	42	52	6	96	42	98	16	2.333	1.846	1.87	2.333	0	1	0	1	0	0	0	0		1008		-0.119	0.903	-0.1627	0.8	-0.738	1.0657	1
Tb927.10.4400	hypothetical protein, conserved, no domains, kinetoplastid specific	ZUnknown	28	26	70	38	12	12	45	29	20	26	0.644	1.3	2.167	2.033	2.417	0	0	1	1	1	0	0	1		492		-0.96	1.0236	0	-2.999	1.25	1.0236	1
Tb927.11.12130	hypothetical protein	ZUnknown	58	27	106	40	12	11	93	30	31	28	0.323	0.903	2.333	2.221	2.727	0	0	1	1	1	1	0	2	1061	510	6451	-1.955	1.1512	0	#N/A	1.848	1.1512	1
Tb927.7.2610	hypothetical protein, conserved	ZUnknown	57	87	150	111	35	35	92	97	44	77	1.054	1.75	2.2	2.189	2.771	0	0	1	1	0	0	0	0	249	1179	1521	-0.949	1.1303	0.0795	-0.913	-0.354	1.0508	1
Tb927.10.12970	AN1-like zinc finger, putative	ZUnknown	25	85	115	66	40	34	40	95	33	46	2.375	1.394	1.15	1.734	2.794	1	0	0	1	0	0	0	0	319	912	1261	0.792	0.7941	-0.4409	0.362	-1.037	1.235	1
Tb927.11.11330	heat shock protein 70, major HSP70	Chaperone	2794	12898	27304	11437	5149	5991	4487	14438	7951	7900	3.218	0.994	1.319	1.813	2.804	1	0	0	1	0	1	0	1		1986		1.252	0.8584	-0.2009	0.885	0.154	1.0593	1
Tb927.8.6750	TMA1, yeast protein associates with ribosomes	Translation	1501	1288	1601	1448	510	589	2410	1442	466	1000	0.598	2.146	1.698	1.987	2.827	0	1	0	1	1	0	0	1	505	513	1060	2.913	0.9906	-0.3219	1.685	-0.496	1.3125	1
Tb927.10.15930	pdz domain containing protein, putative	ZUnknown	6	70	106	61	27	32	10	78	31	42	7.8	1.355	1.313	1.839	2.889	1	0	0	1	0	0	0	0	484	1458	1959	-0.105	0.8789	-0.1308	-1.055	-1.135	1.0097	1
Tb927.10.11220	procyclic form surface glycoprotein (PSSA-2)	Membrane.protein	65	546	770	383	206	211	104	611	224	265	5.875	1.183	1.256	1.881	2.966	1	0	0	1	0	0	0	0	226	1278	1532	2.206	0.9115	-0.3159	4.713	0.648	1.2274	1
Tb927.4.3760	hypothetical protein	ZUnknown	31	68	61	68	25	29	50	76	18	47	1.52	2.611	1.621	2.032	3.04	0	1	0	1	0	0	0	0	533	1206	2282	-1.255	1.0229	-0.039	-1.245	0.803	1.0619	1
Tb927.7.3080	hypothetical protein, conserved, kinetoplastid-specific	ZUnknown	21	123	177	104	49	43	34	138	52	72	4.059	1.385	1.469	2.034	3.209	1	0	0	1	0	0	0	0		1290		0.169	1.0243	-0.0048	0.317	-0.905	1.0291	1
Tb927.4.2050	hypothetical protein	ZUnknown	14	61	226	136	28	36	22	68	66	94	3.091	1.424	1.889	2.257	3.357	1	0	0	1	0	0	0	0	184	405	673	-0.989	1.1744	0.0886	#N/A	-0.447	1.0858	1
Tb927.8.3060	cytosolic leucyl aminopeptidase, putative,metallo-peptidase, Clan MF, Family M17	Protease	117	418	887	476	134	193	188	468	258	329	2.489	1.275	1.705	2.215	3.493	1	0	0	1	0	0	0	0		2016		0.642	1.1473	0.1419	0.972	0.737	1.0054	1
Tb927.6.2530	hypothetical protein	ZUnknown	60	55	160	103	20	24	96	62	47	71	0.646	1.511	2.583	2.638	3.55	0	0	1	1	1	0	0	1	2178	651		-0.685	1.3994	0.3258	#N/A	1.31	1.0736	1
Tb927.8.1500	hypothetical protein, conserved, copurifies with MKT1	ZUnknown	134	355	916	495	118	110	215	397	267	342	1.847	1.281	2.898	2.796	3.609	0	0	1	1	0	0	0	0	1616	1806	3566	-0.977	1.4834	0.251	0.165	-0.172	1.2324	1
Tb927.11.8340	hypothetical protein	ZUnknown	56	21	69	42	11	8	90	24	20	29	0.267	1.45	2.182	2.489	3.625	0	0	1	1	1	0	0	1	386	444	2184	-1.146	1.3156	0	#N/A	1.862	1.3156	1
Tb927.10.10110	PIG-P, putative	ZUnknown	41	36	67	47	12	11	66	40	20	32	0.606	1.6	2.667	2.709	3.636	0	0	1	1	1	0	0	1	87	447	569	-0.171	1.4378	0	-0.266	-1.495	1.4378	1
Tb927.4.2310	asparaginyl-tRNA synthetase, putative	Translation.tRNA	73	684	706	574	203	230	117	766	206	396	6.547	1.922	1.722	2.355	3.773	1	0	0	1	0	0	0	0	918	2004	2936	0.003	1.2357	0.0704	1.233	-0.155	1.1653	1
Tb927.7.6330	hypothetical protein	ZUnknown	110	60	231	206	41	37	177	67	67	142	0.379	2.119	1.634	2.349	3.838	0	1	0	1	1	0	0	1		516		0.676	1.232	-0.3833	0.238	0.935	1.6153	1
Tb927.3.2890	radial spoke protein RSP10, putative	Cytoskeleton	177	391	289	318	113	139	284	438	84	220	1.542	2.619	1.583	2.311	3.876	0	1	0	1	0	0	0	0		969		-0.494	1.2085	0.0612	-0.719	-0.37	1.1473	1
Tb927.5.480	hypothetical protein, conserved	ZUnknown	126	156	306	226	45	50	202	175	89	156	0.866	1.753	3.12	2.995	3.889	0	0	1	1	1	0	0	1	1800	768	2657	-1.009	1.5826	0.255	-1.515	0.258	1.3276	1
Tb927.8.3570	Zinc finger, C3HC4 type (RING finger), putative	Zinc.finger	31	47	102	177	31	34	50	53	30	122	1.06	4.067	1.559	2.358	3.935	0	1	0	1	0	0	0	0	1357	711	2171	-0.788	1.2376	0.189	-1.443	0.338	1.0486	1
Tb927.9.9020	ribosome-interacting GTPase 2, putative	Translation	19	127	114	96	36	51	31	142	33	66	4.581	2	1.294	2.171	3.944	1	0	0	1	0	0	0	0	71	1125	1223	-0.529	1.1184	0.0931	0.577	-0.659	1.0253	1
Tb927.3.5400	RIO1 protein kinase	Protein.kinase	13	366	288	205	97	102	21	410	84	142	19.524	1.69	1.392	2.42	4.227	1	0	0	1	0	0	0	0	249	1719	1996	0.31	1.275	-0.2176	2.056	0.465	1.4926	1
Tb927.11.5810	Surfeit locus protein 6, putative	ZUnknown	14	129	69	43	34	40	22	144	20	30	6.545	1.5	0.75	2.094	4.235	1	0	0	1	0	0	0	0		621		-0.98	1.0663	-0.0048	0.273	-0.59	1.0711	1
Tb927.2.2200	hypothetical protein, conserved	ZUnknown	37	95	119	79	25	27	59	106	35	55	1.797	1.571	2.037	2.681	4.24	0	0	1	1	0	0	0	0	612	573	1242	-0.231	1.4228	0.275	0.365	-0.752	1.1478	1
Tb927.7.4570	inosine-guanine nucleoside hydrolase (IG-NH)	Nucleotides	137	345	1563	867	141	185	220	386	455	599	1.755	1.316	2.086	2.662	4.248	0	0	1	1	0	0	0	0	83	1074	1191	0.406	1.4125	-0.074	0.586	-0.441	1.4865	1
Tb927.5.1710	ribonucleoprotein p18, mitochondrial precursor, putative	Mito.RNA	1450	1362	2015	1266	356	420	2329	1525	587	874	0.655	1.489	2.081	2.69	4.284	0	0	1	1	1	0	0	1	411	567	1184	1.523	1.4276	0.3896	1.838	-0.525	1.038	1
Tb927.4.3050	hypothetical protein, has a prim pol domain	ZUnknown	48	68	196	140	22	22	77	76	57	97	0.987	1.702	3.455	3.345	4.409	0	0	1	1	1	0	0	1	12	465	2658	-1.136	1.742	0.0286	#N/A	0.12	1.7134	1
Tb927.7.7310	hypothetical protein	ZUnknown	51	54	158	110	17	18	82	60	46	76	0.732	1.652	3.333	3.311	4.471	0	0	1	1	1	0	0	1		663		-0.941	1.7273	-0.0145	1.205	0.435	1.7418	1
Tb927.9.8520	hypothetical protein, conserved	ZUnknown	71	308	157	118	72	79	114	345	46	82	3.026	1.783	1.038	2.467	4.792	1	0	0	1	0	0	0	0	422	843	1313	-0.286	1.3028	0.0704	0.247	-0.257	1.2324	1
Tb927.10.9630	hypothetical protein	ZUnknown	74	63	475	215	31	32	119	71	138	149	0.597	1.08	2.219	2.994	4.806	0	0	1	1	1	0	0	1		483		-0.517	1.5821	-0.3959	1.077	0.084	1.978	1
Tb927.11.16050	HSP20 domain	Chaperone	11	215	203	127	53	50	18	241	59	88	13.389	1.492	1.66	2.758	4.82	1	0	0	1	0	0	0	0	163	1809	1986	-0.673	1.4636	0.3142	0.033	-0.607	1.1494	1
Tb927.1.2100	calpain-like cysteine peptidase, putative,cysteine peptidase, Clan CA, family C2, putative	Protease	338	3123	15155	12113	1728	1816	543	3496	4413	8367	6.438	1.896	1.925	2.88	4.842	1	0	0	1	0	0	0	0	560	3441	4069		1.5261	-0.4606	2.298	0.291	1.9867	1
Tb927.11.6880	hypothetical protein	ZUnknown	33	56	349	80	15	13	53	63	102	55	1.189	0.539	3.667	3.589	4.846	0	0	1	1	0	1	0	1				-0.824	1.8436	-0.2573	#N/A	0.873	2.1009	1
Tb927.10.5680	procyclin-associated gene 1 (PAG1) protein, putative	PAG	19	62	50	29	14	19	31	69	15	20	2.226	1.333	1.053	2.408	4.929	1	0	0	1	0	0	0	0		1185		-3.718	1.2678	0.1549	-5.676	0.84	1.1129	1
Tb927.8.500	hypothetical protein	ZUnknown	109	173	163	150	39	78	175	194	47	104	1.109	2.213	1.333	2.492	4.974	0	1	0	1	0	0	0	0		945		-0.095	1.3173	-0.0589	0.055	2.301	1.3762	1
Tb927.4.3140	Homologue of yeast SDO1 and human SBDS, involved in 60S ribosome maturation	rRNA.tRNA.process	8	180	125	58	40	46	13	201	36	40	15.462	1.111	0.87	2.453	5.025	1	0	0	1	0	0	0	0		1407		-1.05	1.2945	0.1932	0.263	-0.443	1.1013	1
Tb927.8.4300	hypothetical protein	ZUnknown	24	41	156	113	15	16	39	46	45	78	1.179	1.733	2.875	3.403	5.2	0	0	1	1	0	0	0	0	906	582	1860	-1.05	1.7668	0	1.578	0.644	1.7668	1
Tb927.11.1230	hypothetical protein, conserved	ZUnknown	3	139	56	69	30	32	5	156	16	48	31.2	3	1.5	2.835	5.2	0	1	0	1	0	0	0	0	1918	1347	3369	-2.608	1.5033	0.4186	-5.536	1.556	1.0847	1
Tb927.11.6600	hypothetical protein, conserved	ZUnknown	75	153	603	815	108	110	120	171	176	563	1.425	3.199	1.555	2.894	5.213	0	1	0	1	0	0	0	0	4930	1593	6888	-1.017	1.5331	0.4751	-0.544	0.454	1.058	1
Tb927.10.2910	splicing factor PTSR1 interacting protein (TSR1IP)	RNA.processing	69	233	392	147	55	50	111	261	114	102	2.351	0.895	1.855	2.972	5.22	1	0	0	1	0	1	0	1		1137		0.494	1.5714	-0.0689	0.478	-0.958	1.6403	1
Tb927.2.3720	ubiquitin-conjugating enzyme, putative	Ubiquitin.proteasome	119	221	102	145	51	47	191	247	30	100	1.293	3.333	1.961	3.037	5.255	0	1	0	1	0	0	0	0	2685	756	3734	-0.117	1.6026	0.3636	-0.643	1.008	1.239	1
Tb927.8.6800	hypothetical protein, conserved	Mito.pathway	181	415	736	300	90	88	291	465	214	207	1.598	0.967	2.3	3.221	5.284	0	0	1	1	0	1	0	1	168	1551	1739		1.6875	-0.0194	-0.239	-0.402	1.7069	1
Tb927.1.4040	hypothetical protein, conserved	ZUnknown	33	249	167	103	51	51	53	279	49	71	5.264	1.449	1.392	2.945	5.471	1	0	0	1	0	0	0	0		1620		-0.304	1.5583	0.052	-0.999	0.434	1.5063	1
Tb927.8.1320	hypothetical protein, conserved	ZUnknown	46	132	173	86	29	27	74	148	50	59	2	1.18	2.034	3.161	5.481	0	0	1	1	0	0	0	0	1094	723	2226	-0.001	1.6604	0.111	-1.649	-1.271	1.5494	1
Tb927.10.13460	hypothetical protein	ZUnknown	11	26	49	29	6	5	18	29	14	20	1.611	1.429	3.333	3.793	5.8	0	0	1	1	0	0	0	0				-2.198	1.9233	0	#N/A	0.026	1.9233	1
Tb927.9.6760	hypothetical protein, conserved	ZUnknown	6	146	113	85	27	31	10	163	33	59	16.3	1.788	1.903	3.277	6.037	1	0	0	1	0	0	0	0		879		-0.003	1.7124	0	1.062	0.379	1.7124	1
Tb927.10.9450	invariant surface glycoprotein, putative	ZUnknown	21	64	42	21	11	14	34	72	12	15	2.118	1.25	1.071	3.025	6.545	1	0	0	1	0	0	0	0	1974	753	2788	-3.54	1.5969	0.1635	-5.742	0.068	1.4334	1
Tb927.4.1220	leucine-rich repeat protein (LRRP)	LRRP	59	235	148	90	40	47	95	263	43	62	2.768	1.442	1.319	3.208	6.575	1	0	0	1	0	0	0	0	84	783	1012	-1.599	1.6817	0.2987	-1.558	-0.401	1.383	1
Tb927.10.2110	EF1-alpha elongation factor 1-alpha, (TEF1)	Translation	1609	33250	19371	16106	5581	5914	2584	37219	5641	11125	14.404	1.972	1.881	3.567	6.669	1	0	0	1	0	0	0	0	233	1350	1643	0.726	1.8347	-0.1467	0.567	-0.047	1.9814	1
Tb927.5.297b	hypothetical protein	ZUnknown	2	191	96	118	32	42	3	214	28	82	71.333	2.929	1.952	3.46	6.688	0	1	0	1	0	0	0	0	5865	684	7186		1.7908	0.6446	1.152	2.617	1.1462	1
Tb927.8.730	nucleolar RNA-binding protein, putative	rRNA.tRNA.process	346	1183	670	538	196	333	556	1324	195	372	2.381	1.908	1.117	2.949	6.755	1	0	0	1	0	0	0	0	571	762	1369	1.016	1.5602	0.1549	1.261	-0.382	1.4053	1
Tb927.10.10220	procyclin-associated gene 2 (PAG2) protein (PAG2)	PAG	61	333	176	115	55	92	98	373	51	79	3.806	1.549	0.859	2.826	6.782	1	0	0	1	0	0	0	0		1209		-1.086	1.4988	0	-2.927	1.532	1.4988	1
Tb927.10.1540	ZC3H30	RNA.binding	47	91	121	191	601	19	75	102	35	132	1.36	3.771	0.17	2.741	6.947	0	1	0	1	0	0	0	0	3270	1695	5394	-1.041	1.4547	0.3896	-0.149	0.892	1.0651	1
Tb927.6.3170	hypothetical protein, conserved	ZUnknown	30	306	252	122	47	50	48	343	73	84	7.146	1.151	1.68	3.725	7.298	1	0	0	1	0	0	0	0	375	1446	1847	0.544	1.8972	0.1635	0.02	-0.691	1.7337	1
Tb927.10.3410	hypothetical protein	ZUnknown	35	40	117	62	6	7	56	45	34	43	0.804	1.265	6.143	5.648	7.5	0	0	1	1	1	0	0	1	312	324	850	-0.662	2.4977	0	0.042	-0.038	2.4977	1
Tb927.7.7020	hypothetical protein	ZUnknown	137	149	469	307	29	28	220	167	137	212	0.759	1.547	5.759	5.521	7.571	0	0	1	1	1	0	0	1		555		-1.857	2.4649	0.6167	0.713	0.166	1.8482	1
Tb927.11.13570	hypothetical protein, conserved	ZUnknown	41	351	174	136	45	51	66	393	51	94	5.955	1.843	1.843	4.274	8.733	1	0	0	1	0	0	0	0	644	393	1063	0.453	2.0956	-0.3219	0.316	-1.545	2.4175	1
Tb927.10.3980	Voltage-gated potassium channel domain. 3 TM domains	Ions	525	822	857	558	101	107	843	920	250	385	1.091	1.54	3.598	5.223	9.109	0	0	1	1	0	0	0	0				-0.715	2.3849	0.4785	1.384	0.401	1.9064	1
Tb927.8.7260	kinetoplast-associated protein, putative	Mito.DNA	2	1409	191	337	153	180	3	1577	56	233	525.667	4.161	1.294	4.577	10.307	0	1	0	1	0	0	0	0	1750	3087	5795		2.1944	0.9561	1.372	2.773	1.2383	1
Tb927.7.3690	hypothetical protein	ZUnknown	93	198	129	109	19	16	149	222	38	75	1.49	1.974	3.947	7.039	13.875	0	0	1	1	0	0	0	0	998	477	2360	-1.204	2.8154	0.9082	0.423	0.517	1.9072	1
Tb927.9.8850	actin A	Cytoskeleton	35	154	883	283	786	707	56	172	257	195	3.071	0.759	0.219	0.397	0.276	1	0	0	1	0	1	1	2		1131		0.135	-1.3328	-0.1047	-0.571	0.508	-1.2281	0
Tb927.10.6830	Bardet-Biedl syndrome 4 protein homolog (BBS4-like protein 4), putative	Cytoskeleton	6	21	126	43	81	79	10	24	37	30	2.4	0.811	0.296	0.47	0.38	1	0	0	1	0	1	1	2	375	1401	1778	0.45	-1.0893	-0.4344	-0.138	0.511	-0.6549	0
Tb927.9.15240	ATP11 protein, putative	ZUnknown	6	29	146	42	89	80	10	32	43	29	3.2	0.674	0.326	0.49	0.4	1	0	0	1	0	1	1	2		747		-0.496	-1.0291	-0.1627	#N/A	0.089	-0.8664	0
Tb927.2.4850	Phosducin, putative	ZUnknown	10	69	245	102	192	195	16	77	71	70	4.813	0.986	0.359	0.504	0.401	1	0	0	1	0	1	1	2	648	759	1580	0.376	-0.9885	0.1287	0.313	0.714	-1.1172	0
Tb927.11.10240	hslVU complex proteolytic subunit, in mitochondrion	Protease	14	68	402	95	190	187	22	76	117	66	3.455	0.564	0.347	0.501	0.406	1	0	0	1	0	1	1	2	927	630	1720	1.669	-0.9971	-0.2176	0.885	-0.277	-0.7795	0
Tb927.3.4290	paraflagellar rod component PFR1	Cytoskeleton	98	1367	4085	1558	3843	3765	157	1530	1190	1076	9.745	0.904	0.28	0.474	0.406	1	0	0	1	0	1	1	2	205	1770	2106	0.742	-1.077	-0.0291	-0.218	1.324	-1.0479	0
Tb927.8.1960	NOT11	RNA.degradation	28	99	359	136	278	268	45	111	105	94	2.467	0.895	0.338	0.5	0.414	1	0	0	1	0	1	1	2	57	1305	1373	-0.318	-1	0.1848	0.355	0.258	-1.1848	0
Tb927.4.920	TPR repeat, putative	ZUnknown	7	36	104	58	97	96	11	40	30	40	3.636	1.333	0.412	0.532	0.417	1	0	0	1	0	0	1	1		762		0.487	-0.9105	0.2141	-0.173	-0.492	-1.1246	0
Tb927.11.12940	Uncharacterised protein family (UPF0160), putative	ZUnknown	12	36	291	114	199	186	19	40	85	79	2.105	0.929	0.201	0.448	0.425	1	0	0	1	0	1	1	2	318	1185	1616	1.277	-1.1584	0.21	0.099	-0.402	-1.3684	0
Tb927.9.8370	hypothetical protein, conserved	ZUnknown	6	19	40	35	62	56	10	21	12	24	2.1	2	0.339	0.506	0.429	1	0	0	1	0	0	1	1	774	477	1454	-0.171	-0.9828	0.267	-0.591	0.398	-1.2498	0
Tb927.9.1500	NEK15 protein kinase	Protein.kinase	24	82	353	109	232	214	39	92	103	75	2.359	0.728	0.323	0.5	0.43	1	0	0	1	0	1	1	2	335	1398	1781	-0.657	-1	0.1506	-3.387	1.457	-1.1506	0
Tb927.3.1700	DAG acyltransferase	Lipids	10	35	145	56	89	87	16	39	42	39	2.438	0.929	0.438	0.555	0.448	1	0	0	1	0	1	1	2	737	1473	2288	-1.308	-0.8494	-0.1151	-0.685	1.168	-0.7343	0
Tb927.10.9820	metallo-peptidase, Clan MA(E) Family M3	Protease	15	76	311	204	313	342	24	85	91	141	3.542	1.549	0.249	0.477	0.45	1	0	0	1	0	0	1	1		2028		1.035	-1.0679	0.4186	1.634	1.577	-1.4865	0
Tb927.11.2130	proteasome regulatory non-ATP-ase subunit 3 (RPN3)	Ubiquitin.proteasome	1	43	103	88	136	135	2	48	30	61	24	2.033	0.353	0.522	0.452	0	1	0	1	0	0	1	1	533	1005	1671	-0.201	-0.9379	-0.0194	-0.287	1.44	-0.9185	0
Tb927.9.10960	ATP-dependent DEAD/H RNA helicase, putative, no clear yeast homologue	RNA.helicase	13	54	337	95	141	166	21	60	98	66	2.857	0.673	0.361	0.531	0.468	1	0	0	1	0	1	1	2	312	2106	2435	0.218	-0.9132	-0.1467	1.149	0.017	-0.7665	0
Tb927.7.1580	Vps52 / Sac2 family, putative	ZUnknown	10	51	296	94	138	141	16	57	86	65	3.563	0.756	0.404	0.55	0.471	1	0	0	1	0	1	1	2	630	2676	3533	-0.742	-0.8625	0.255	-0.832	0.224	-1.1175	0
Tb927.11.1990	arginyl-tRNA synthetase, putative	Translation.tRNA	35	173	530	302	440	536	56	194	154	209	3.464	1.357	0.362	0.534	0.475	1	0	0	1	0	0	1	1		2079		0.843	-0.9051	0.0704	1.606	1.048	-0.9755	0
Tb927.6.3930	Mitchondrial LSU ribosomal protein	Mito.translation	13	42	190	49	99	102	21	47	55	34	2.238	0.618	0.333	0.522	0.475	1	0	0	1	0	1	1	2	171	1281	1665	1.292	-0.9379	-0.1308	1.769	-0.184	-0.8071	0
Tb927.7.1430	leucine-rich repeat protein (LRRP)	LRRP	8	30	193	88	147	128	13	34	56	61	2.615	1.089	0.231	0.478	0.477	1	0	0	1	0	0	1	1	165	1347	2047	0.308	-1.0649	0.111	-0.619	-0.047	-1.1759	0
Tb927.6.1840	Diacylglycerol kinase catalytic domain containing protein, putative	ZUnknown	7	31	225	42	80	73	11	35	66	29	3.182	0.439	0.363	0.535	0.479	1	0	0	1	0	1	1	2		1035		0.971	-0.9024	-0.1361	0.486	-0.76	-0.7663	0
Tb927.7.3110	transporter protein, putative	Transporter	9	29	239	52	78	75	14	32	70	36	2.286	0.514	0.41	0.556	0.48	1	0	0	1	0	1	1	2	509	1605	2470	0.771	-0.8468	0.4294	1.143	0.669	-1.2762	0
Tb927.10.14120	hypothetical protein	ZUnknown	6	25	92	39	58	65	10	28	27	27	2.8	1	0.415	0.559	0.483	1	0	0	1	0	0	1	1		441			-0.8391	0.0238	-0.51	0.534	-0.8629	0
Tb927.11.4880	Calmodulin-binding, putative	ZUnknown	15	52	243	74	132	118	24	58	71	51	2.417	0.718	0.386	0.55	0.492	1	0	0	1	0	1	1	2	353	825	1238	0.313	-0.8625	0.1021	-0.161	-0.456	-0.9646	0
Tb927.7.1350	PPR repeat family, putative	ZUnknown	13	38	245	53	95	87	21	43	71	37	2.048	0.521	0.389	0.552	0.494	1	0	0	1	0	1	1	2		1053		0.962	-0.8573	0.0976	0.174	-0.393	-0.9549	0
Tb927.11.4860	Ring finger domain containing protein, putative	ZUnknown	7	41	197	69	96	97	11	46	57	48	4.182	0.842	0.474	0.59	0.5	1	0	0	1	0	1	1	2	64	1401	1583	-1.742	-0.7612	0.0566	-3.256	0.152	-0.8178	0
Tb927.10.7050	chromatin assembly factor 1 subunit B, putative	Chromatin	6	29	114	54	78	74	10	32	33	37	3.2	1.121	0.41	0.563	0.5	1	0	0	1	0	0	1	1		1653		0.513	-0.8288	-0.0145	1.196	-0.311	-0.8143	0
Tb927.8.4970	paraflagellar rod protein PFR2	Cytoskeleton	130	1240	7267	1696	2776	2874	209	1388	2116	1171	6.641	0.553	0.407	0.562	0.5	1	0	0	1	0	1	1	2	143	1803	1999	0.628	-0.8314	-0.1308	-0.129	1.18	-0.7006	0
Tb927.6.2890	single strand-specific nuclease, putative	DNA	11	38	117	90	122	150	18	43	34	62	2.389	1.824	0.287	0.512	0.508	1	0	0	1	0	0	1	1	1032	831	1994	1.331	-0.9658	0.267	2.169	0.954	-1.2328	0
Tb927.10.5560	GPI alpha-mannosyltransferase III (MT-III)	GPI.anchors	11	34	225	76	102	103	18	38	66	52	2.111	0.788	0.369	0.551	0.51	1	0	0	1	0	1	1	2	206	1770	2009	-0.01	-0.8599	-0.1627	-0.442	0.612	-0.6972	0
Tb927.6.2960	adaptin complex AP4 epsilon subunit	Vesicular.transport	11	38	203	79	107	110	18	43	59	55	2.389	0.932	0.391	0.561	0.514	1	0	0	1	0	1	1	2		3078		0.223	-0.8339	0.4222	0.394	0.207	-1.2561	0
Tb927.2.3390	hypothetical protein, conserved	ZUnknown	9	37	239	96	129	128	14	41	70	66	2.929	0.943	0.318	0.533	0.516	1	0	0	1	0	1	1	2	1167	2286	3627	0.029	-0.9078	0.1506	-0.367	0.707	-1.0584	0
Tb927.11.7680	hypothetical protein, conserved	ZUnknown	8	41	219	64	89	93	13	46	64	44	3.538	0.688	0.473	0.596	0.517	1	0	0	1	0	1	1	2		1752			-0.7466	-0.0048	0.648	-0.318	-0.7418	0
Tb927.8.2030	hypothetical protein, conserved	ZUnknown	68	233	841	399	544	531	109	261	245	276	2.394	1.127	0.48	0.6	0.52	1	0	0	1	0	0	1	1		1266		0.454	-0.737	0.2429	0.196	0.828	-0.9799	0
Tb927.6.4700	hypothetical protein, conserved	ZUnknown	7	25	107	54	74	71	11	28	31	37	2.545	1.194	0.378	0.559	0.521	1	0	0	1	0	0	1	1	564	972	1618	0.277	-0.8391	-0.0842	0.316	-0.284	-0.7549	0
Tb927.10.880	thymidine kinase, putative	Nucleotides	19	71	247	116	153	165	31	79	72	80	2.548	1.111	0.479	0.601	0.523	1	0	0	1	0	0	1	1		1368			-0.7346	0.433	-0.564	0.679	-1.1676	0
Tb927.10.13500	60S ribosomal protein L10a	Ribosome	119	943	2452	1097	2088	2020	191	1056	714	758	5.529	1.062	0.363	0.553	0.523	1	0	0	1	0	0	1	1	482	645	1299	1.526	-0.8546	-0.0194	1.27	0.684	-0.8352	0
Tb927.6.3740	heat shock 70 kDa protein, mitochondrial precursor, putative	Mito.biogenesis	759	2509	9602	4267	5592	5931	1219	2809	2796	2947	2.304	1.054	0.474	0.6	0.527	1	0	0	1	0	0	1	1	34	1974	2065	2.45	-0.737	-0.0995	2.91	1.511	-0.6375	0
Tb927.10.4330	2-oxoisovalerate dehydrogenase beta subunit, mitochondrial precursor, putative	Lipids	8	30	183	54	70	76	13	34	53	37	2.615	0.698	0.447	0.59	0.529	1	0	0	1	0	1	1	2	138	1107	1269	2.455	-0.7612	0.0976	1.354	-0.31	-0.8588	0
Tb927.3.2190	RNA triphosphatase (TbCET1) forms CAP0 on SL	RNA.processing	7	22	76	34	47	48	11	25	22	23	2.273	1.045	0.479	0.604	0.532	1	0	0	1	0	0	1	1	193	762	974	0.538	-0.7274	0.4222	-0.05	-0.344	-1.1496	0
Tb927.4.1310	ZC3H9	RNA.binding	6	25	198	58	77	75	10	28	58	40	2.8	0.69	0.364	0.558	0.533	1	0	0	1	0	1	1	2	195	1416	1616	0.141	-0.8417	-0.039	-0.716	-0.679	-0.8027	0
Tb927.9.9000	isopentenyl-diphosphate delta-isomerase, type II	Prenylation	7	50	118	66	104	110	11	56	34	46	5.091	1.353	0.418	0.582	0.538	1	0	0	1	0	0	1	1	258	1071	1364	0.349	-0.7809	0.1243	-0.349	0.35	-0.9052	0
Tb927.5.3200	hypothetical protein, conserved	ZUnknown	16	31	48	44	76	65	26	35	14	30	1.346	2.143	0.395	0.571	0.538	0	1	0	1	0	0	1	1	246	780	1826	-0.013	-0.8084	0.4042	-0.032	0.822	-1.2126	0
Tb927.10.1630	RLI translation termination & ribosome recycling	Translation	27	139	454	227	291	333	43	156	132	157	3.628	1.189	0.468	0.603	0.54	1	0	0	1	0	0	1	1		1896		0.383	-0.7298	0.2265	1.592	0.642	-0.9563	0
Tb927.6.2060	histidyl-tRNA synthetase	Translation.tRNA	17	56	293	101	129	143	27	63	85	70	2.333	0.824	0.441	0.592	0.543	1	0	0	1	0	1	1	2	180	1434	1688	0.809	-0.7563	0.075	1.265	-0.509	-0.8313	0
Tb927.10.2000	actin-like protein, putative	Cytoskeleton	9	28	305	75	109	95	14	31	89	52	2.214	0.584	0.284	0.527	0.547	1	0	0	1	0	1	1	2		1530		-0.026	-0.9241	-0.0639	0.02	-0.072	-0.8602	0
Tb927.6.3540	zinc-finger protein, conserved	Zinc.finger	16	59	186	57	120	127	26	66	54	39	2.538	0.722	0.307	0.54	0.55	1	0	0	1	0	1	1	2	377	1101	1750	1.494	-0.889	0.0096	1.659	-0.243	-0.8986	0
Tb927.8.2210	pteridine reductase (PTR1)	Folate	8	38	147	115	149	143	13	43	43	79	3.308	1.837	0.289	0.534	0.552	1	0	0	1	0	0	1	1		807		0.7	-0.9051	0.1721	0.892	0.346	-1.0772	0
Tb927.1.5000	hypothetical protein, conserved, possibly mitochondrial, no yeast or human match	Mito.pathway	17	60	212	59	129	121	27	67	62	41	2.481	0.661	0.318	0.546	0.554	1	0	0	1	0	1	1	2	621	816	1473	1.205	-0.873	0.2265	0.547	-0.125	-1.0995	0
Tb927.5.3370	hypothetical protein	ZUnknown	18	54	290	94	121	117	29	60	84	65	2.069	0.774	0.496	0.62	0.556	1	0	0	1	0	1	1	2	204	1701	2046	0.165	-0.6897	0.0976	-0.494	0.508	-0.7873	0
Tb927.9.4290	hypothetical protein, conserved	ZUnknown	9	26	102	49	74	61	14	29	30	34	2.071	1.133	0.392	0.577	0.557	1	0	0	1	0	0	1	1		753		0.417	-0.7934	-0.0689	-0.156	-0.592	-0.7245	0
Tb927.10.13850	ATP12 chaperone protein, putative	Mito.pathway	10	60	164	89	120	128	16	67	48	61	4.188	1.271	0.477	0.613	0.558	1	0	0	1	0	0	1	1		1143		1.438	-0.706	0.189	1.174	0.434	-0.895	0
Tb927.11.3830	hypothetical protein, conserved	ZUnknown	10	36	131	82	102	116	16	40	38	57	2.5	1.5	0.345	0.557	0.559	1	0	0	1	0	0	1	1		1065		0.476	-0.8443	0.0704	1.425	-0.163	-0.9147	0
Tb927.4.1850	SRP68, putative	Vesicular.transport	23	72	321	145	178	191	37	81	93	100	2.189	1.075	0.424	0.593	0.562	1	0	0	1	0	0	1	1	86	1737	1955	0.485	-0.7539	0.189	0.085	0.035	-0.9429	0
Tb927.11.6710	predicted tetratricopeptide repeat (TPR) protein	ZUnknown	6	28	178	44	56	55	10	31	52	30	3.1	0.577	0.536	0.64	0.564	1	0	0	1	0	1	1	2	96	1146	1252	-0.025	-0.6439	-0.2401	-0.546	-0.577	-0.4038	0
Tb927.10.9050	pseudouridine synthase PUS7	rRNA.tRNA.process	12	43	252	95	117	121	19	48	73	66	2.526	0.904	0.397	0.583	0.564	1	0	0	1	0	1	1	2	231	2001	2268	1.108	-0.7784	-0.0589	1.664	-0.243	-0.7195	0
Tb927.3.5510	hypothetical protein, conserved	ZUnknown	15	48	357	89	112	108	24	54	104	61	2.25	0.587	0.482	0.618	0.565	1	0	0	1	0	1	1	2		2580		-0.123	-0.6943	0.2058	-0.694	0.228	-0.9001	0
Tb927.8.4800	hypothetical protein, conserved	ZUnknown	8	48	194	81	102	98	13	54	56	56	4.154	1	0.529	0.64	0.571	1	0	0	1	0	0	1	1		1239		1.392	-0.6439	-0.212	-0.357	-0.534	-0.4319	0
Tb927.6.3490	ZFP1	RNA.binding	846	181	169	265	412	354	1359	203	49	183	0.149	3.735	0.444	0.605	0.573	0	1	0	1	1	0	1	2	6157	309	6791	0.401	-0.725	1.0727	0.891	1.239	-1.7977	0
Tb927.10.11380	hypothetical protein, conserved	ZUnknown	12	48	126	56	94	105	19	54	37	39	2.842	1.054	0.371	0.575	0.574	1	0	0	1	0	0	1	1	218	1173	1409	-0.059	-0.7984	-0.1361	1.139	0.097	-0.6623	0
Tb927.9.11220	TIM42	Mito.biogenesis	13	92	259	125	179	181	21	103	75	86	4.905	1.147	0.475	0.62	0.575	1	0	0	1	0	0	1	1	122	1071	1233	1.274	-0.6897	0	2.188	-0.048	-0.6897	0
Tb927.11.2950	TbNup89 Outer ring	Nuclear.transport	16	56	498	108	129	139	26	63	145	75	2.423	0.517	0.453	0.613	0.581	1	0	0	1	0	1	1	2		2391		0.451	-0.706	-0.0995	0.299	-0.646	-0.6065	0
Tb927.10.9140	POMP20	Mito.membrane	9	36	214	90	106	115	14	40	62	62	2.857	1	0.348	0.57	0.585	1	0	0	1	0	0	1	1		1935		0.227	-0.811	0.189	0.368	0.092	-1	0
Tb927.6.3160	splicing factor 3a, SF3a60	RNA.processing	22	73	311	119	140	146	35	82	91	82	2.343	0.901	0.562	0.659	0.586	1	0	0	1	0	1	1	2	349	1629	2065	0.621	-0.6016	0.1721	0.908	-0.255	-0.7737	0
Tb927.11.14470	PTHB1 N-terminus/PTHB1 C-terminus, putative	ZUnknown	9	34	205	68	80	82	14	38	60	47	2.714	0.783	0.463	0.62	0.588	1	0	0	1	0	1	1	2	156	2511	2682	-0.183	-0.6897	0.4991	0.104	0.393	-1.1888	0
Tb927.11.990	autophagy protein APG9, putative	ZUnknown	9	28	167	68	80	80	14	31	49	47	2.214	0.959	0.388	0.59	0.588	1	0	0	1	0	1	1	2		1965		-0.351	-0.7612	0.0704	-0.099	0.677	-0.8316	0
Tb927.8.7050	adaptin complex AP4 mu subunit	Vesicular.transport	7	22	126	48	70	56	11	25	37	33	2.273	0.892	0.357	0.573	0.589	1	0	0	1	0	1	1	2	68	1365	1467	0.04	-0.8034	0.3448	-1.067	0.645	-1.1482	0
Tb927.11.10720	hypothetical protein, conserved	Mito.pathway	7	36	365	105	124	124	11	40	106	73	3.636	0.689	0.323	0.565	0.589	1	0	0	1	0	1	1	2	105	2757	3092	-0.302	-0.8237	0.3103	0.308	0.111	-1.134	0
Tb927.10.3520	proteasome regulatory ATPase subunit 4 (RPT4)	Ubiquitin.proteasome	12	44	180	76	89	88	19	49	52	52	2.579	1	0.551	0.657	0.591	1	0	0	1	0	0	1	1	295	1200	1583	0.303	-0.606	0.21	-0.439	0.273	-0.816	0
Tb927.11.14580	RNA guanylyltransferase	RNA.processing	17	67	248	98	127	143	27	75	72	68	2.778	0.944	0.476	0.625	0.591	1	0	0	1	0	1	1	2	104	1761	2034	-0.409	-0.6781	0.0976	0.404	0.532	-0.7757	0
Tb927.3.5150	exonuclease, putative	RNA.degradation	6	26	137	64	77	74	10	29	40	44	2.9	1.1	0.377	0.587	0.595	1	0	0	1	0	0	1	1	250	990	1428	-0.16	-0.7686	-0.0439	-0.406	0.201	-0.7247	0
Tb927.5.1180	hypothetical protein, conserved	ZUnknown	19	78	578	135	156	168	31	87	168	93	2.806	0.554	0.518	0.645	0.596	1	0	0	1	0	1	1	2	118	2589	2746	0.089	-0.6326	-0.2515	0.96	0.414	-0.3811	0
Tb927.7.5330	hypothetical protein, conserved	ZUnknown	11	42	283	71	86	82	18	47	82	49	2.611	0.598	0.547	0.657	0.598	1	0	0	1	0	1	1	2	451	2316	2857	-0.25	-0.606	-0.1844	-0.62	0.014	-0.4216	0
Tb927.10.7630	hypothetical protein, conserved,transportin2- like protein	Nuclear.transport	26	93	481	173	199	215	42	104	140	119	2.476	0.85	0.484	0.632	0.598	1	0	0	1	0	1	1	2	279	2826	3122	0.179	-0.662	0.1287	1.18	1.013	-0.7907	0
Tb927.10.13380	hypothetical protein, conserved	ZUnknown	13	41	300	75	98	87	21	46	87	52	2.19	0.598	0.469	0.625	0.598	1	0	0	1	0	1	1	2	127	2142	2295	0.185	-0.6781	-0.1047	-0.283	0.063	-0.5734	0
Tb927.2.950	paraflagellar rod protein PFC13	Cytoskeleton	229	1145	2985	1359	2141	2324	368	1282	869	939	3.484	1.081	0.404	0.599	0.599	1	0	0	1	0	0	1	1	1883	4185	6139	-1.373	-0.7394	0.5327	0	3.784	-1.2721	0
Tb927.7.3200	hypothetical protein, conserved	ZUnknown	15	59	200	86	110	110	24	66	58	59	2.75	1.017	0.536	0.655	0.6	1	0	0	1	0	0	1	1		1065		1.133	-0.6104	-0.2176	0.471	-0.457	-0.3928	0
Tb927.10.2280	hypothetical protein, conserved	ZUnknown	9	27	122	50	63	58	14	30	36	35	2.143	0.972	0.476	0.63	0.603	1	0	0	1	0	1	1	2	555	1524	2214	-0.295	-0.6666	0.2429	-3.491	1.431	-0.9095	0
Tb927.3.2330	KKT17 Kinetochore protein	Cell.cycle	6	34	318	89	104	101	10	38	93	61	3.8	0.656	0.365	0.586	0.604	1	0	0	1	0	1	1	2	121	1857	3211	0.073	-0.771	0.0931	-0.06	-0.107	-0.8641	0
Tb927.10.1710	DNA polymerase eta, putative	DNA	10	37	141	66	76	87	16	41	41	46	2.563	1.122	0.471	0.629	0.605	1	0	0	1	0	0	1	1	15	1578	1612	-0.315	-0.6689	0.3524	-0.756	0.32	-1.0213	0
Tb927.8.1950	hypothetical protein, conserved	ZUnknown	25	114	467	235	267	298	40	128	136	162	3.2	1.191	0.43	0.612	0.607	1	0	0	1	0	0	1	1	131	2133	2319	-0.474	-0.7084	0.2141	1.177	0.651	-0.9225	0
Tb927.9.11360	hypothetical protein, conserved	ZUnknown	8	32	142	31	68	59	13	36	41	21	2.769	0.512	0.309	0.561	0.61	1	0	0	1	0	1	1	2		1035		1.251	-0.8339	-0.328	0.367	-0.508	-0.5059	0
Tb927.1.3030	KREL2	Mito.RNA	26	80	313	101	146	159	42	90	91	70	2.143	0.769	0.44	0.62	0.616	1	0	0	1	0	1	1	2		1251		0.482	-0.6897	0.3486	0.077	-0.152	-1.0383	0
Tb927.10.11370	hypothetical protein, conserved	ZUnknown	8	30	57	33	61	55	13	34	17	23	2.615	1.353	0.377	0.594	0.618	1	0	0	1	0	0	1	1	38	441	660	1.407	-0.7515	-0.2176	-0.353	-0.24	-0.5339	0
Tb927.10.14740	hypothetical protein, conserved, DnaJ domain	Chaperone	14	102	363	174	214	194	22	114	106	120	5.182	1.132	0.533	0.66	0.619	1	0	0	1	0	0	1	1		1158		0.282	-0.5995	-0.2515	-0.814	-0.287	-0.348	0
Tb927.11.14980	Mitchondrial LSU ribosomal protein	Mito.translation	16	60	270	132	148	147	26	67	79	91	2.577	1.152	0.453	0.628	0.619	1	0	0	1	0	0	1	1		1524		1.112	-0.6712	0.2908	1.211	1.085	-0.962	0
Tb927.11.15830	RNA methyltransferase, putative	rRNA.tRNA.process	9	87	465	156	174	178	14	97	135	108	6.929	0.8	0.545	0.666	0.621	1	0	0	1	0	1	1	2		5151		-0.687	-0.5864	0.267	2.552	0.004	-0.8534	0
Tb927.9.2260	PQ loop repeat, putative	ZUnknown	17	49	225	104	116	126	27	55	66	72	2.037	1.091	0.437	0.621	0.621	1	0	0	1	0	0	1	1	565	1200	1911	1.407	-0.6873	0.111	1.697	0.744	-0.7983	0
Tb927.9.6350	inositol-1(or 4)-monophosphatase, putative (IMPase)	Signalling	16	47	197	81	93	90	26	53	57	56	2.038	0.982	0.57	0.677	0.622	1	0	0	1	0	1	1	2		1095		-0.322	-0.5628	0.4785	-1.018	0.48	-1.0413	0
Tb927.10.15130	synaptobrevin-type vesicle transport protein, SLY2 (SEC22)	Vesicular.transport	9	28	70	55	61	61	14	31	20	38	2.214	1.9	0.508	0.652	0.623	1	0	0	1	0	0	1	1	487	768	1258	-0.829	-0.6171	0.0238	-0.289	0.267	-0.6409	0
Tb927.10.2990	nuclear cap binding complex subunit CBP110	RNA.processing	17	104	715	201	233	223	27	116	208	139	4.296	0.668	0.498	0.648	0.623	1	0	0	1	0	1	1	2		3015		-0.216	-0.6259	0.1331	-0.001	-0.764	-0.759	0
Tb927.9.3920	40S ribosomal protein S7	Ribosome	269	1551	3387	2023	2909	2788	432	1736	986	1397	4.019	1.417	0.48	0.64	0.623	1	0	0	1	0	0	1	1	105	609	736	1.233	-0.6439	-0.074	1.18	0.567	-0.5699	0
Tb927.11.11470	Mitchondrial SSU ribosomal associated KRIPP14 (PPR)	Mito.translation	12	43	175	51	77	80	19	48	51	35	2.526	0.686	0.438	0.623	0.623	1	0	0	1	0	1	1	2		849		1.12	-0.6827	-0.328	0.792	-0.565	-0.3547	0
Tb927.11.5480	N-terminus homologue of human histone mRNA 3' exoribonuclease, C-terminus Homologue of yeast TPT1, tRNA 2'-phosphotransferase involved in last step ot tRNA splicing	rRNA.tRNA.process	9	27	321	51	56	56	14	30	93	35	2.143	0.376	0.536	0.664	0.625	1	0	0	1	0	1	1	2	49	1623	1755	-0.274	-0.5907	-0.0689	-1.118	-0.47	-0.5218	0
Tb927.1.1000	developmentally regulated phosphoprotein (dr6)	Mito.pathway	20	91	279	142	165	163	32	102	81	98	3.188	1.21	0.594	0.688	0.626	1	0	0	1	0	0	1	1		1263		0.761	-0.5395	0.3142	1.722	0.617	-0.8537	0
Tb927.8.1560	hypothetical protein, conserved	ZUnknown	17	64	360	120	137	132	27	72	105	83	2.667	0.79	0.526	0.661	0.629	1	0	0	1	0	1	1	2		1851		-0.203	-0.5973	0	-0.357	-0.161	-0.5973	0
Tb927.8.6420	beta-ketoacyl-ACP reductase 2	Enzyme	13	76	195	102	136	135	21	85	57	70	4.048	1.228	0.515	0.658	0.63	1	0	0	1	0	0	1	1	171	1497	1836	0.384	-0.6038	-0.2458	0.956	0.942	-0.358	0
Tb927.10.13590	hypothetical protein, conserved	ZUnknown	11	42	273	123	135	140	18	47	79	85	2.611	1.076	0.336	0.584	0.63	1	0	0	1	0	0	1	1		2832		-0.938	-0.776	0.3103	-0.461	0.727	-1.0863	0
Tb927.10.950	hypothetical protein, conserved	ZUnknown	6	21	91	33	38	40	10	24	26	23	2.4	0.885	0.575	0.682	0.632	1	0	0	1	0	1	1	2		1407		-0.083	-0.5522	0.3065	-2.36	0.049	-0.8587	0
Tb927.10.3120	cytochrome c oxidase assembly protein, putative	Mito.e.transport	15	44	87	72	80	79	24	49	25	50	2.042	2	0.613	0.698	0.633	1	0	0	1	0	0	1	1	198	699	943	1.267	-0.5187	0.4294	2.665	0.111	-0.9481	0
Tb927.8.6880	IF2 translation initiation factor IF-2, putative	Translation	6	41	252	100	109	113	10	46	73	69	4.6	0.945	0.407	0.615	0.633	1	0	0	1	0	1	1	2		2595		-0.003	-0.7013	-0.0048	1.075	0.874	-0.6965	0
Tb927.11.9610	eIF3I	Translation	49	217	456	296	383	432	79	243	133	204	3.076	1.534	0.472	0.64	0.634	1	0	0	1	0	0	1	1	154	1029	1379	0.346	-0.6439	0.0333	1.397	0.863	-0.6772	0
Tb927.10.9740	Proteasome regulatory non-ATP-ase subunit 11 (RPN11)	Ubiquitin.proteasome	7	66	185	115	124	123	11	74	54	79	6.727	1.463	0.597	0.696	0.642	1	0	0	1	0	0	1	1	556	1227	1965	-0.071	-0.5228	0.4785	-0.43	0.803	-1.0013	0
Tb927.11.13300	hypothetical protein, conserved	ZUnknown	6	23	56	39	44	42	10	26	16	27	2.6	1.688	0.591	0.693	0.643	1	0	0	1	0	0	1	1	614	471	1286	-0.381	-0.5291	-0.1308	-0.572	-0.094	-0.3983	0
Tb927.3.5230	DNA repair protein, putative	DNA	6	28	236	52	60	56	10	31	69	36	3.1	0.522	0.517	0.663	0.643	1	0	0	1	0	1	1	2	506	1434	2371	-0.236	-0.5929	0.3026	-1.031	-0.466	-0.8955	0
Tb927.11.7460	BiP	Vesicular.transport	39	345	2037	569	607	768	63	386	593	393	6.127	0.663	0.503	0.66	0.647	1	0	0	1	0	1	1	2	224	1962	2261		-0.5995	0.1199	0.033	0.867	-0.7194	0
Tb927.11.14940	hypothetical protein, conserved	ZUnknown	14	43	179	102	108	109	22	48	52	70	2.182	1.346	0.44	0.635	0.648	1	0	0	1	0	0	1	1	122	1620	1900	-0.466	-0.6552	0.1806	0.36	1.319	-0.8358	0
Tb927.11.12170	hypothetical protein, conserved	ZUnknown	10	33	133	45	64	57	16	37	39	31	2.313	0.795	0.484	0.651	0.649	1	0	0	1	0	1	1	2	273	1767	2057	0.751	-0.6193	0.1506	0.272	0.062	-0.7699	0
Tb927.11.10860	Nin one binding (NOB1) SSU pre-rRNA processing	rRNA.tRNA.process	14	76	231	101	131	145	22	85	67	70	3.864	1.045	0.483	0.65	0.649	1	0	0	1	0	0	1	1		1299		0.954	-0.6215	-0.039	1.22	0.192	-0.5825	0
Tb927.8.7380	dihydrolipoamide dehydrogenase, point mutation,acetoin dehydrogenase e3 component, putative	Enzyme	20	73	353	115	126	130	32	82	103	79	2.563	0.767	0.608	0.703	0.651	1	0	0	1	0	1	1	2		1641		0.037	-0.5084	0.2469	0.527	0.423	-0.7553	0
Tb927.11.7700	hypothetical protein	ZUnknown	35	120	498	309	343	327	56	134	145	213	2.393	1.469	0.391	0.615	0.651	1	0	0	1	0	0	1	1	655	726	1440		-0.7013	-0.2573	2.984	0.873	-0.444	0
Tb927.8.4680	Spinocerebellar ataxia type 10 protein domain containing protein, putative	ZUnknown	14	40	197	68	74	72	22	45	57	47	2.045	0.825	0.608	0.704	0.653	1	0	0	1	0	1	1	2	306	915	1277	0.315	-0.5064	0.0704	-0.956	-0.405	-0.5768	0
Tb927.10.7990	replication factor C, subunit 5, putative,ATPase, putative	DNA	19	56	170	117	129	124	31	63	50	81	2.032	1.62	0.488	0.656	0.653	1	0	0	1	0	0	1	1	139	1050	1194	0.407	-0.6082	-0.2009	-0.114	0.209	-0.4073	0
Tb927.5.590	protein phosphatase 1, regulatory subunit, putative	Protein.phosphatase	21	63	299	102	108	109	34	71	87	70	2.088	0.805	0.642	0.72	0.657	1	0	0	1	0	1	1	2	160	1212	1380	-0.676	-0.4739	0.3822	-0.192	0.257	-0.8561	0
Tb927.9.9220	hypothetical protein, conserved	ZUnknown	10	61	247	115	124	120	16	68	72	79	4.25	1.097	0.548	0.682	0.658	1	0	0	1	0	0	1	1	127	1701	1850	0.294	-0.5522	-0.1467	0.481	0.049	-0.4055	0
Tb927.5.1300	vacuolar proton translocating ATPase subunit A, putative	Lysosome	9	50	216	109	124	114	14	56	63	75	4	1.19	0.452	0.641	0.658	1	0	0	1	0	0	1	1		2352		-1.842	-0.6416	0.3785	-1.083	0.81	-1.0201	0
Tb927.9.7210	mitochondrial exoribonuclease DSS-1	Mito.RNA	17	52	244	75	88	89	27	58	71	52	2.148	0.732	0.584	0.697	0.659	1	0	0	1	0	1	1	2		2232		0.597	-0.5208	-0.0194	0.412	0.078	-0.5014	0
Tb927.7.660	Cupin-like domain containing protein, putative	ZUnknown	14	50	141	72	85	94	22	56	41	50	2.545	1.22	0.532	0.675	0.659	1	0	0	1	0	0	1	1	147	1401	1612	0.596	-0.567	0.052	1.166	0.002	-0.619	0
Tb927.10.420	exocyst complex component Exo99	Vesicular.transport	9	73	435	137	154	144	14	82	127	95	5.857	0.748	0.532	0.676	0.66	1	0	0	1	0	1	1	2		2730		-0.13	-0.5649	0.0426	-0.807	0.264	-0.6075	0
Tb927.5.3550	hypothetical protein, conserved	ZUnknown	7	69	244	122	136	127	11	77	71	84	7	1.183	0.566	0.69	0.661	1	0	0	1	0	0	1	1		1275		-0.214	-0.5353	0.2058	-0.514	0.532	-0.7411	0
Tb927.10.12520	hypothetical protein, conserved	ZUnknown	9	28	150	54	56	59	14	31	44	37	2.214	0.841	0.525	0.673	0.661	1	0	0	1	0	1	1	2	293	2553	2880	-0.593	-0.5713	0.189	-0.537	-0.428	-0.7603	0
Tb927.5.1790	Mitchondrial SSU ribosomal protein	Mito.translation	44	142	1015	254	280	264	71	159	296	175	2.239	0.591	0.568	0.692	0.663	1	0	0	1	0	1	1	2	266	1896	2208	0.843	-0.5312	-0.334	0.522	-0.199	-0.1972	0
Tb927.4.740	Rgp1, putative	ZUnknown	30	102	315	150	172	185	48	114	92	104	2.375	1.13	0.562	0.689	0.663	1	0	0	1	0	0	1	1	167	1296	1663	1.26	-0.5374	0.0795	-0.634	0.281	-0.6169	0
Tb927.9.12290	PEX19 Peroxin 19	Glycosome	20	72	213	110	125	122	32	81	62	76	2.531	1.226	0.608	0.709	0.664	1	0	0	1	0	0	1	1	314	858	1203	0.867	-0.4961	0.0144	0.108	0.008	-0.5105	0
Tb927.10.6960	hypothetical protein, conserved, EF hand superfamily (E-4)	Calcium	10	61	220	111	127	116	16	68	64	77	4.25	1.203	0.535	0.678	0.664	1	0	0	1	0	0	1	1		963		0.627	-0.5606	0.1721	-0.607	0.351	-0.7327	0
Tb927.11.11340	gamma-tubulin complex subunit GCP3	Cytoskeleton	6	25	351	112	116	117	10	28	102	77	2.8	0.755	0.239	0.561	0.664	1	0	0	1	0	1	1	2	703	2349	3053	0.128	-0.8339	0.3142	0.348	0.146	-1.1481	0
Tb927.1.1030	leucine-rich repeat protein (LRRP)	LRRP	23	70	297	111	117	117	37	78	86	77	2.108	0.895	0.658	0.73	0.667	1	0	0	1	0	1	1	2	288	1374	1712	0.251	-0.454	-0.2746	0.259	-0.037	-0.1794	0
Tb927.11.5110	hypothetical protein, conserved	ZUnknown	10	30	111	55	57	61	16	34	32	38	2.125	1.188	0.557	0.689	0.667	1	0	0	1	0	0	1	1	294	1365	1704	-0.708	-0.5374	0.111	-0.472	0.245	-0.6484	0
Tb927.11.14820	hypothetical protein, conserved	ZUnknown	11	33	187	76	78	78	18	37	54	52	2.056	0.963	0.474	0.656	0.667	1	0	0	1	0	1	1	2		2139		-0.013	-0.6082	-0.0589	-0.845	0.099	-0.5493	0
Tb927.6.4510	hypothetical protein, conserved	ZUnknown	10	37	118	70	86	72	16	41	34	48	2.563	1.412	0.477	0.654	0.667	1	0	0	1	0	0	1	1	508	978	1504	0.966	-0.6126	0.0048	-0.009	-0.503	-0.6174	0
Tb927.8.3500	Dos2-interacting transcription regulator of RNA-Pol-II, putative	ZUnknown	39	117	645	239	247	299	63	131	188	165	2.079	0.878	0.438	0.638	0.668	1	0	0	1	0	1	1	2	24	2844	3008	0.27	-0.6484	-0.179	1.768	0.822	-0.4694	0
Tb927.9.10500	HAD hydrolase, TIGR01456 family/HAD hydrolase, family IIA, putative	Mito.pathway	8	42	185	91	94	104	13	47	54	63	3.615	1.167	0.452	0.646	0.67	1	0	0	1	0	0	1	1		1590		1.106	-0.6304	0.3822	0.765	0.425	-1.0126	0
Tb927.2.5240	PRP19-like protein, putative (TbPRP19)	RNA.processing	13	57	245	56	95	100	21	64	71	39	3.048	0.549	0.39	0.623	0.674	1	0	0	1	0	1	1	2		1530		0.127	-0.6827	0.2058	0.588	-1.05	-0.8885	0
Tb927.9.10490	pre-RNA processing PIH1/Nop17, putative	ZUnknown	8	50	145	75	83	87	13	56	42	52	4.308	1.238	0.598	0.709	0.675	1	0	0	1	0	0	1	1		1758		-0.26	-0.4961	0.482	0.09	0.476	-0.9781	0
Tb927.10.14360	U2 small nuclear ribonucleoprotein 40K (U2_40K)	RNA.processing	10	38	130	63	65	68	16	43	38	44	2.688	1.158	0.632	0.724	0.677	1	0	0	1	0	0	1	1	339	978	1370	0.296	-0.4659	0.2141	-0.5	0.07	-0.68	0
Tb927.4.3560	protein phoshatase 1, putative	Protein.phosphatase	29	97	313	182	187	186	47	109	91	126	2.319	1.385	0.583	0.704	0.677	1	0	0	1	0	0	1	1		981		0.333	-0.5064	0.1155	0.286	0.185	-0.6219	0
Tb927.10.14530	proteasome regulatory non-ATPase subunit 8 RPN8)	Ubiquitin.proteasome	12	101	195	144	167	176	19	113	57	99	5.947	1.737	0.563	0.695	0.677	1	0	0	1	0	0	1	1	155	1146	1526	0.349	-0.5249	0.3932	0.09	0.086	-0.9181	0
Tb927.10.9110	hypothetical protein, conserved	ZUnknown	9	32	107	58	59	66	14	36	31	40	2.571	1.29	0.545	0.688	0.678	1	0	0	1	0	0	1	1		957		0.365	-0.5395	-0.1047	0.07	0.2	-0.4348	0
Tb927.8.2890	hypothetical protein, conserved	ZUnknown	9	26	182	46	48	47	14	29	53	32	2.071	0.604	0.604	0.714	0.681	1	0	0	1	0	1	1	2	2112	1269	4295	0.225	-0.486	-0.0539	-0.429	-0.355	-0.4321	0
Tb927.6.4320	Protein of unknown function (DUF2817), putative	ZUnknown	19	82	228	75	135	157	31	92	66	52	2.968	0.788	0.331	0.597	0.681	1	0	0	1	0	1	1	2		1200		-0.114	-0.7442	0.2058	-0.343	-0.175	-0.95	0
Tb927.3.1270	PRP38 family, putative	ZUnknown	10	50	174	75	82	84	16	56	51	52	3.5	1.02	0.619	0.721	0.683	1	0	0	1	0	0	1	1	128	1623	1939	-0.241	-0.4719	0.0704	-0.079	0.192	-0.5423	0
Tb927.11.2630	diphthamide biosynthesis enzyme Dph1/Dph2 domain containing protein, putative	ZUnknown	22	63	353	143	144	167	35	71	103	99	2.029	0.961	0.425	0.64	0.688	1	0	0	1	0	1	1	2		1974		0.327	-0.6439	0.2987	1.705	0.19	-0.9426	0
Tb927.10.9280	hypothetical protein, conserved	Mito.pathway	6	22	220	125	125	136	10	25	64	86	2.5	1.344	0.184	0.541	0.688	1	0	0	1	0	0	1	1		2874		-0.209	-0.8863	0.263	0.018	0.412	-1.1493	0
Tb927.10.13830	chaperone protein DNAj, putative	Chaperone	8	60	158	119	119	123	13	67	46	82	5.154	1.783	0.545	0.693	0.689	1	0	0	1	0	0	1	1	744	723	1901	1.742	-0.5291	0.1974	0.889	-0.125	-0.7265	0
Tb927.9.4520	mitochondrial processing peptidase, beta subunit, MMPbeta	Mito.biogenesis	13	70	205	134	135	160	21	78	60	93	3.714	1.55	0.488	0.667	0.689	1	0	0	1	0	0	1	1		1434		0.594	-0.5842	0.0473	0.631	0.823	-0.6315	0
Tb927.4.2390	ATP-dependent DEAD/H RNA helicase, putative, no clear yeast homologue, resembles Prp43 and Prp22	RNA.processing	13	48	368	139	144	139	21	54	107	96	2.571	0.897	0.375	0.624	0.691	1	0	0	1	0	1	1	2	38	2229	2408	0.073	-0.6804	0.2141	-0.115	0.434	-0.8945	0
Tb927.11.6610	hypothetical protein, conserved	ZUnknown	8	48	260	75	80	78	13	54	76	52	4.154	0.684	0.65	0.737	0.692	1	0	0	1	0	1	1	2	46	1095	1164	-0.732	-0.4403	-0.304	-0.726	0.37	-0.1363	0
Tb927.10.7490	CUL2 cullin	Ubiquitin.proteasome	10	50	251	102	101	108	16	56	73	70	3.5	0.959	0.519	0.683	0.693	1	0	0	1	0	1	1	2		2130		-0.429	-0.55	0.1932	0	0.056	-0.7432	0
Tb927.11.5360	aldo/keto reductase, putative	Enzyme	9	34	106	62	63	62	14	38	31	43	2.714	1.387	0.603	0.718	0.694	1	0	0	1	0	0	1	1	796	939	1944	-0.198	-0.4779	0.2347	0.199	0.303	-0.7126	0
Tb927.6.3720	hypothetical protein, conserved	ZUnknown	29	86	448	160	160	171	47	96	130	111	2.043	0.854	0.561	0.701	0.694	1	0	0	1	0	1	1	2	370	2013	2793	0.349	-0.5125	0.3561	0.175	0.302	-0.8686	0
Tb927.8.3350	DNA polymerase theta (helicase domain only), putative	DNA	13	44	442	100	99	107	21	49	129	69	2.333	0.535	0.458	0.659	0.697	1	0	0	1	0	1	1	2	734	3174	3939	-0.136	-0.6016	0.1549	-0.384	-0.251	-0.7565	0
Tb927.1.1500	conserved protein, unknown function	ZUnknown	19	36	88	77	91	76	31	40	26	53	1.29	2.038	0.44	0.649	0.697	0	1	0	1	0	0	1	1	3953	1995	6537	-2.139	-0.6237	0.7398	-4.281	2.12	-1.3635	0
Tb927.10.5440	RNA editing endoribonuclease (KREN2)	Mito.RNA	7	29	182	77	77	76	11	32	53	53	2.909	1	0.416	0.644	0.697	1	0	0	1	0	0	1	1		1617		0.573	-0.6349	-0.1308	-0.454	-0.201	-0.5041	0
Tb927.5.2650	L-galactonolactone oxidase (GAL/ALO)	Enzyme	4	66	81	87	106	127	6	74	24	60	12.333	2.5	0.472	0.664	0.698	0	1	0	1	0	0	1	1	506	1563	2245	-0.388	-0.5907	0.2469	1.148	1.459	-0.8376	0
Tb927.11.12220	catalytic subunit of the vacuolar transporter chaperone 4, polyphosphate polymerase, Vtc4	Acidocalcisome	13	73	424	135	133	136	21	82	123	93	3.905	0.756	0.603	0.721	0.699	1	0	0	1	0	1	1	2		2382		0.259	-0.4719	0.1506	0.876	0.555	-0.6225	0
Tb927.3.2280	vacuolar sorting protein 33 , putative	Lysosome	10	39	175	74	73	80	16	44	51	51	2.75	1	0.55	0.698	0.699	1	0	0	1	0	0	1	1		1794		-0.819	-0.5187	0.1848	-0.584	0.295	-0.7035	0
Tb927.11.13990	GDP-L-fucose synthetase, putative	Glycans	10	50	175	51	87	80	16	56	51	35	3.5	0.686	0.402	0.637	0.7	1	0	0	1	0	1	1	2	176	960	1169	0.553	-0.6506	0.1155	0.276	0.386	-0.7661	0
Tb927.10.9930	PHD-zinc-finger like domain containing protein, putative	ZUnknown	7	39	118	68	67	74	11	44	34	47	4	1.382	0.595	0.718	0.701	1	0	0	1	0	0	1	1		1773		0.016	-0.4779	0.4078	0.982	-0.465	-0.8857	0
Tb927.8.820	VID27 cytoplasmic protein, putative	ZUnknown	18	67	105	85	107	110	29	75	31	59	2.586	1.903	0.536	0.694	0.701	1	0	0	1	0	0	1	1	417	1662	2330	-0.468	-0.527	0.052	-0.575	0.542	-0.579	0
Tb927.11.9640	glycyl-tRNA synthetase, putative	Translation.tRNA	40	142	606	275	271	303	64	159	176	190	2.484	1.08	0.525	0.688	0.701	1	0	0	1	0	0	1	1	232	1875	2229	0.639	-0.5395	-0.0589	1.234	0.447	-0.4806	0
Tb927.10.2020	hexokinase (HK2)	Glucose.glycerol	57	214	1088	435	479	428	92	240	317	300	2.609	0.946	0.501	0.678	0.701	1	0	0	1	0	1	1	2	353	1416	1910	0.574	-0.5606	0.3181	-0.322	-0.601	-0.8787	0
Tb927.7.4100	Domain of unknown function (DUF4201), putative	ZUnknown	14	63	247	105	106	104	22	71	72	73	3.227	1.014	0.67	0.749	0.702	1	0	0	1	0	0	1	1	625	1503	2210	0.281	-0.417	0.1375	-0.995	0.013	-0.5545	0
Tb927.7.1820	hypothetical protein, conserved	ZUnknown	29	97	318	121	168	155	47	109	93	84	2.319	0.903	0.5	0.679	0.703	1	0	0	1	0	1	1	2	440	288	787	1.44	-0.5585	-0.5284	0.449	-0.657	-0.0301	0
Tb927.7.1410	hypothetical protein, conserved	ZUnknown	14	41	191	92	96	91	22	46	56	64	2.091	1.143	0.479	0.671	0.703	1	0	0	1	0	0	1	1		2493		-0.432	-0.5756	0.3748	0.794	0.518	-0.9504	0
Tb927.10.11080	paraflagellar rod protein,I17 antigen	Cytoskeleton	6	211	1315	408	447	400	10	236	383	282	23.6	0.736	0.528	0.691	0.705	1	0	0	1	0	1	1	2	4678	3495	8285	-2.358	-0.5332	1.1678	0.04	1.321	-1.701	0
Tb927.4.1820	selenocysteine-tRNA-specific elongation factor, putative	Translation	15	52	310	77	82	84	24	58	90	53	2.417	0.589	0.631	0.735	0.707	1	0	0	1	0	1	1	2	128	1968	2202	0.32	-0.4442	-0.3833	0.237	-0.424	-0.0609	0
Tb927.11.3480	Sin-like protein conserved region, putative	ZUnknown	14	60	242	109	106	120	22	67	70	75	3.045	1.071	0.558	0.705	0.708	1	0	0	1	0	0	1	1		2136		0.103	-0.5043	0.2058	-0.022	-0.301	-0.7101	0
Tb927.6.1270	PITH domain-containing protein	ZUnknown	9	41	120	45	69	65	14	46	35	31	3.286	0.886	0.449	0.66	0.708	1	0	0	1	0	1	1	2	95	648	767	1.37	-0.5995	0.1592	0.5	-0.879	-0.7587	0
Tb927.7.1440	non-canonical poly (A) polymerase (ncPAP2)	rRNA.tRNA.process	17	59	233	93	93	93	27	66	68	64	2.444	0.941	0.688	0.759	0.71	1	0	0	1	0	1	1	2	321	1467	1814	0.263	-0.3978	0.0566	-0.588	-0.019	-0.4544	0
Tb927.9.12770	TPR repeat protein	Mito.pathway	15	50	394	124	121	136	24	56	115	86	2.333	0.748	0.412	0.644	0.711	1	0	0	1	0	1	1	2		3069		-0.051	-0.6349	0.3334	#N/A	0.472	-0.9683	0
Tb927.10.2130	CAP100 Clathrin-associated protein	Vesicular.transport	6	43	228	83	86	80	10	48	66	57	4.8	0.864	0.558	0.707	0.713	1	0	0	1	0	1	1	2	102	2526	2745	-1.089	-0.5002	0.2265	-1.56	0.003	-0.7267	0
Tb927.11.13830	DnaJ domain containing protein, putative	Mito.pathway	10	35	192	58	56	72	16	39	56	40	2.438	0.714	0.542	0.702	0.714	1	0	0	1	0	1	1	2	76	942	1039	0.89	-0.5105	0.1419	1.045	-0.526	-0.6524	0
Tb927.10.13560	Mevalonate-diphosphate decarboxylase	Prenylation	33	97	338	191	185	223	53	109	98	132	2.057	1.347	0.489	0.677	0.714	1	0	0	1	0	0	1	1	254	1149	1452	1.732	-0.5628	-0.0639	1.786	-0.965	-0.4989	0
Tb927.6.4420	tRNA (Guanine-1)-methyltransferase, putative	ZUnknown	20	79	241	86	125	123	32	88	70	59	2.75	0.843	0.472	0.674	0.715	1	0	0	1	0	1	1	2		1059		1.711	-0.5692	0.4577	0.402	-0.298	-1.0269	0
Tb927.11.10910	40S ribosomal protein SA	Ribosome	164	1062	2359	1679	1661	1675	263	1189	687	1160	4.521	1.689	0.693	0.763	0.716	1	0	0	1	0	0	1	1	199	735	968	0.259	-0.3902	-0.2746	1.521	0.135	-0.1156	0
Tb927.9.8030	hypothetical protein, conserved	ZUnknown	11	43	198	68	74	67	18	48	58	47	2.667	0.81	0.635	0.74	0.716	1	0	0	1	0	1	1	2	754	1611	2452	-0.309	-0.4344	-0.0048	0.076	2.093	-0.4296	0
Tb927.5.2680	hypothetical protein, conserved	ZUnknown	11	48	197	96	92	95	18	54	57	66	3	1.158	0.568	0.714	0.717	1	0	0	1	0	0	1	1		2256		-0.776	-0.486	0.0238	-0.767	0.564	-0.5098	0
Tb927.10.13710	Activator of Hsp90 ATPase, N-terminal/Activator of Hsp90 ATPase homolog 1-like protein, putative	ZUnknown	17	102	303	119	159	165	27	114	88	82	4.222	0.932	0.497	0.684	0.717	1	0	0	1	0	1	1	2	132	996	1381	-0.1	-0.5479	0.2987	-0.097	0.314	-0.8466	0
Tb927.11.4350	hypothetical protein, conserved	ZUnknown	9	46	126	63	71	75	14	51	37	44	3.643	1.189	0.587	0.721	0.718	1	0	0	1	0	0	1	1	571	1701	2537	-0.576	-0.4719	0.0886	-0.911	0.063	-0.5605	0
Tb927.10.1960	hypothetical protein, conserved	ZUnknown	9	96	321	152	149	186	14	107	93	105	7.643	1.129	0.565	0.713	0.718	1	0	0	1	0	0	1	1	142	2247	2438	0.401	-0.488	0.189	1.501	0.091	-0.677	0
Tb927.10.15380	U3 snoRNA-associated protein UTP11, putative	rRNA.tRNA.process	7	43	190	121	117	147	11	48	55	84	4.364	1.527	0.327	0.605	0.718	1	0	0	1	0	0	1	1		1041		0.637	-0.725	-0.2009	1.424	0.627	-0.5241	0
Tb927.8.4270	hypothetical protein, conserved	ZUnknown	13	73	421	116	114	121	21	82	123	80	3.905	0.65	0.661	0.752	0.719	1	0	0	1	0	1	1	2	103	1854	2196	-0.231	-0.4112	0.1592	-0.658	0.18	-0.5704	0
Tb927.6.4230	hypothetical protein, conserved	ZUnknown	13	48	225	85	82	87	21	54	66	59	2.571	0.894	0.621	0.735	0.72	1	0	0	1	0	1	1	2	46	1503	1576	1.145	-0.4442	-0.152	0.374	-0.344	-0.2922	0
Tb927.5.1340	component of PRP19 complex, putative	RNA.processing	21	67	314	106	104	104	34	75	91	73	2.206	0.802	0.702	0.769	0.721	1	0	0	1	0	1	1	2	147	2463	2625	-0.847	-0.3789	-0.0145	-1.144	-0.186	-0.3644	0
Tb927.10.1320	hypothetical protein, conserved	ZUnknown	10	39	136	59	61	62	16	44	40	41	2.75	1.025	0.661	0.753	0.721	1	0	0	1	0	0	1	1	107	2148	2360	-0.793	-0.4093	0.0976	-0.895	0.05	-0.5069	0
Tb927.11.3550	NPA3/XAB1 homologue, interacts with XPA and with RNA pol II, required for pol II import into the nucleus.	Nuclear.transport	14	51	190	59	79	86	22	57	55	41	2.591	0.745	0.477	0.676	0.722	1	0	0	1	0	1	1	2		873		0.135	-0.5649	-0.8625	-0.017	-0.357	0.2976	0
Tb927.6.580	hypothetical protein, conserved	ZUnknown	10	54	204	82	88	83	16	60	59	57	3.75	0.966	0.648	0.748	0.723	1	0	0	1	0	1	1	2	279	1791	2340	0.222	-0.4189	0.251	-0.043	-0.961	-0.6699	0
Tb927.5.4130	hypothetical protein, conserved	ZUnknown	10	77	288	99	120	119	16	86	84	68	5.375	0.81	0.567	0.715	0.723	1	0	0	1	0	1	1	2		3195		0.397	-0.484	0.275	0.068	0.291	-0.759	0
Tb927.10.4200	hypothetical protein, conserved	ZUnknown	9	59	237	88	91	112	14	66	69	61	4.714	0.884	0.545	0.706	0.725	1	0	0	1	0	1	1	2		2595		-1.329	-0.5023	0.5493	-0.208	0.421	-1.0516	0
Tb927.9.10670	Bardet-Biedl syndrome 1 protein homolog (BBS1-like protein 1), putative	Cytoskeleton	6	19	127	72	69	70	10	21	37	50	2.1	1.351	0.3	0.609	0.725	1	0	0	1	0	0	1	1	39	1794	1846	-0.472	-0.7155	0.189	-0.123	0.533	-0.9045	0
Tb927.7.3530	Vacuolar protein 14 C-terminal Fig4p binding, putative	ZUnknown	9	43	257	102	98	96	14	48	75	70	3.429	0.933	0.49	0.687	0.729	1	0	0	1	0	1	1	2	168	2076	2263	-1.626	-0.5416	0.0238	-1.775	1.021	-0.5654	0
Tb927.11.210	hypothetical protein, conserved	ZUnknown	7	34	107	49	53	52	11	38	31	34	3.455	1.097	0.642	0.749	0.731	1	0	0	1	0	0	1	1	106	2199	2354	-0.338	-0.417	0.267	-0.118	-0.433	-0.684	0
Tb927.3.1960	hypothetical protein, conserved	ZUnknown	3	11	39	44	41	45	5	12	11	30	2.4	2.727	0.267	0.592	0.732	0	1	0	1	0	0	1	1	881	438	1492	0.249	-0.7563	-0.263	0.21	0.25	-0.4933	0
Tb927.9.2620	Domain of unknown function (DUF4460), putative	ZUnknown	8	75	410	108	114	121	13	84	119	75	6.462	0.63	0.62	0.742	0.737	1	0	0	1	0	1	1	2	291	2031	2331	0.77	-0.4305	0.1635	0.861	-0.325	-0.594	0
Tb927.8.4930	hypothetical protein, conserved	Mito.pathway	13	52	112	90	84	87	21	58	33	62	2.762	1.879	0.667	0.762	0.738	1	0	0	1	0	0	1	1	177	918	1231	0.52	-0.3921	0.0566	-0.067	-0.125	-0.4487	0
Tb927.11.15850	kinetoplast poly(A) polymerase complex 1 subunit	Mito.RNA	69	252	903	310	382	388	111	282	263	214	2.541	0.814	0.552	0.715	0.738	1	0	0	1	0	1	1	2	68	2265	2498	0.102	-0.484	0.2016	0.922	0.504	-0.6856	0
Tb927.11.6250	Mitochondrial ATP synthase subunit, putative	Mito.pathway	29	141	614	271	253	260	47	158	179	187	3.362	1.045	0.608	0.738	0.739	1	0	0	1	0	0	1	1	511	810	1389	3.046	-0.4383	0.1021	2.185	-0.625	-0.5404	0
Tb927.10.12980	methyltransferase, NOL1/NOP2/sun family	Lysosome	9	57	333	103	96	122	14	64	97	71	4.571	0.732	0.525	0.703	0.74	1	0	0	1	0	1	1	2	38	2421	2602	0.202	-0.5084	0.2829	0.22	-0.379	-0.7913	0
Tb927.11.6980	hypothetical protein, conserved	Mito.pathway	14	83	532	149	143	139	22	93	155	103	4.227	0.665	0.65	0.756	0.741	1	0	0	1	0	1	1	2	56	1824	1977	0.986	-0.4035	0.263	0.746	0.218	-0.6665	0
Tb927.9.1510	D-ala D-ala ligase C-terminus/SET domain containing protein, putative	ZUnknown	21	64	254	103	103	97	34	72	74	71	2.118	0.959	0.689	0.773	0.742	1	0	0	1	0	1	1	2	339	1494	1905	-1.017	-0.3715	0.3142	0.268	0.522	-0.6857	0
Tb927.11.7110	myotubularin-associated protein, putative	ZUnknown	7	29	143	66	62	63	11	32	42	46	2.909	1.095	0.508	0.699	0.742	1	0	0	1	0	0	1	1	135	1572	1825	0.293	-0.5166	0	0.035	-0.382	-0.5166	0
Tb927.11.12490	hypothetical protein, conserved	ZUnknown	7	38	220	75	70	76	11	43	64	52	3.909	0.813	0.566	0.721	0.743	1	0	0	1	0	1	1	2		1662		0.162	-0.4719	0.4991	1.058	-0.07	-0.971	0
Tb927.11.9530	14-3-3-I protein	Signalling	15	65	550	263	245	282	24	73	160	182	3.042	1.138	0.259	0.589	0.743	1	0	0	1	0	0	1	1	1039	789	2161	-0.278	-0.7637	0.267	-0.452	-0.192	-1.0307	0
Tb927.10.12130	Ubiquitin family, putative	ZUnknown	16	53	270	105	98	100	26	59	79	73	2.269	0.924	0.59	0.733	0.745	1	0	0	1	0	1	1	2	329	2352	2703	-0.083	-0.4481	0.0473	1.167	0.474	-0.4954	0
Tb927.6.1120	hypothetical protein, conserved	ZUnknown	6	22	169	60	68	55	10	25	49	41	2.5	0.837	0.368	0.634	0.745	1	0	0	1	0	1	1	2	475	2220	2741	-0.569	-0.6574	0.1419	-0.637	-0.572	-0.7993	0
Tb927.4.4670	MYND finger, putative	ZUnknown	11	47	131	86	79	92	18	53	38	59	2.944	1.553	0.576	0.727	0.747	1	0	0	1	0	0	1	1		1452		-0.326	-0.46	0.2429	-0.091	-0.438	-0.7029	0
Tb927.11.7060	acidocalcisomal pyrophosphatase (VSP1)	Acidocalcisome	71	287	828	319	462	430	114	321	241	220	2.816	0.913	0.476	0.686	0.747	1	0	0	1	0	1	1	2	536	1245	1795	-0.065	-0.5437	0.1506	-0.246	1.078	-0.6943	0
Tb927.4.3900	hypothetical protein, conserved	ZUnknown	6	22	145	43	40	41	10	25	42	30	2.5	0.714	0.61	0.743	0.75	1	0	0	1	0	1	1	2		1197		-0.255	-0.4286	-0.0145	-0.074	-0.559	-0.4141	0
Tb927.11.14900	coatomer epsilon subunit, epsilon-COP COPE	Vesicular.transport	14	76	192	84	113	122	22	85	56	58	3.864	1.036	0.475	0.688	0.752	1	0	0	1	0	0	1	1	140	975	1131	0.007	-0.5395	0.1375	-0.414	0.097	-0.677	0
Tb927.11.15310	hypothetical protein, conserved	ZUnknown	9	56	292	92	85	86	14	63	85	64	4.5	0.753	0.733	0.794	0.753	1	0	0	1	0	1	1	2	75	2229	2583	-0.292	-0.3328	0.1721	-0.675	-0.303	-0.5049	0
Tb927.10.1380	NEK19 protein kinase	Protein.kinase	21	89	467	146	134	137	34	100	136	101	2.941	0.743	0.73	0.793	0.754	1	0	0	1	0	1	1	2		2964		-0.094	-0.3346	0.1932	0.456	0.662	-0.5278	0
Tb927.6.1950	N-acetyltransferase B complex (NatB) non catalytic subunit, putative	ZUnknown	13	57	317	116	111	106	21	64	92	80	3.048	0.87	0.577	0.731	0.755	1	0	0	1	0	1	1	2	670	2589	3349	0.93	-0.4521	-0.0341	1.546	-1.118	-0.418	0
Tb927.11.8050	Sas10/Utp3/C1D family/Sas10 C-terminal domain containing protein, putative	ZUnknown	21	138	424	158	204	210	34	154	123	109	4.529	0.886	0.519	0.708	0.755	1	0	0	1	0	1	1	2	268	1572	1915	0.745	-0.4982	0.1243	1.386	0.217	-0.6225	0
Tb927.9.3130	hypothetical protein, conserved	ZUnknown	8	58	256	79	90	86	13	65	75	55	5	0.733	0.611	0.746	0.756	1	0	0	1	0	1	1	2		1701		0.343	-0.4228	0.1331	0.063	-0.466	-0.5559	0
Tb927.5.2270	hypothetical protein, conserved	ZUnknown	6	28	65	31	44	41	10	31	19	21	3.1	1.105	0.477	0.69	0.756	1	0	0	1	0	0	1	1	147	1437	1622	-0.604	-0.5353	0.0191	-0.959	-0.712	-0.5544	0
Tb927.7.5820	Monooxygenase, putative	Mito.pathway	14	53	214	100	91	93	22	59	62	69	2.682	1.113	0.634	0.757	0.758	1	0	0	1	0	0	1	1	306	1548	1937	1.07	-0.4016	-0.0539	1.232	0.28	-0.3477	0
Tb927.10.13760	hypothetical protein, conserved	ZUnknown	10	16	42	36	37	33	16	18	12	25	1.125	2.083	0.486	0.693	0.758	0	1	0	1	0	0	1	1		654		-0.271	-0.5291	-0.1681	-0.895	0.112	-0.361	0
Tb927.11.9360	prenyltransferase, putative	Prenylation	8	35	186	59	54	58	13	39	54	41	3	0.759	0.672	0.772	0.759	1	0	0	1	0	1	1	2	583	1473	2191	-0.648	-0.3733	0.1021	0.14	-0.272	-0.4754	0
Tb927.9.14300	hypothetical protein, conserved	ZUnknown	7	31	96	59	54	58	11	35	28	41	3.182	1.464	0.603	0.744	0.759	1	0	0	1	0	0	1	1	81	1983	2168	0.088	-0.4266	0.4294	0.235	0.425	-0.856	0
Tb927.6.1200	hypothetical protein, conserved	Mito.pathway	13	51	193	64	75	78	21	57	56	44	2.714	0.786	0.564	0.728	0.76	1	0	0	1	0	1	1	2		1407		0.92	-0.458	-0.0242	1.597	-1.016	-0.4338	0
Tb927.11.4190	hypothetical protein, conserved, Peptidase M24-like	Protease	6	70	234	137	125	171	10	78	68	95	7.8	1.397	0.456	0.679	0.76	1	0	0	1	0	0	1	1		1617			-0.5585	0.0795	1.811	0.6	-0.638	0
Tb927.11.8910	NADH dehydrogenase subunit NB6M, putative	Mito.e.transport	13	41	254	78	80	71	21	46	74	54	2.19	0.73	0.575	0.732	0.761	1	0	0	1	0	1	1	2		522		1.038	-0.4501	0.1721	0.964	0.053	-0.6222	0
Tb927.2.5150	TPR-repeat protein, putative	ZUnknown	7	49	176	101	92	97	11	55	51	70	5	1.373	0.567	0.729	0.761	1	0	0	1	0	0	1	1		1470		-0.63	-0.456	0.21	-0.262	0.085	-0.666	0
Tb927.5.4540	GRESAG 4, putative receptor-type adenylate cyclase	GRESAG	29	107	677	269	252	244	47	120	197	186	2.553	0.944	0.476	0.694	0.762	1	0	0	1	0	1	1	2	2616	3732	7751	-0.045	-0.527	0.3103	0.107	1.379	-0.8373	0
Tb927.11.7170	seryl-tRNA synthetase, putative	Translation.tRNA	31	120	611	210	190	209	50	134	178	145	2.68	0.815	0.641	0.761	0.763	1	0	0	1	0	1	1	2	400	1440	1942	-0.317	-0.394	0.0658	0.386	0.053	-0.4598	0
Tb927.10.2300	hypothetical protein, conserved	Mito.pathway	8	14	35	42	38	43	13	16	10	29	1.231	2.9	0.372	0.646	0.763	0	1	0	1	0	0	1	1	145	579	952	0.124	-0.6304	0.0333	-1.641	0.406	-0.6637	0
Tb927.3.920	hypothetical protein, conserved	ZUnknown	6	55	382	98	100	89	10	62	111	68	6.2	0.613	0.62	0.752	0.764	1	0	0	1	0	1	1	2	207	3468	3701	-0.778	-0.4112	0.21	-0.422	0.02	-0.6212	0
Tb927.7.4790	proteasome beta 6 subunit, putative (BETA6)	Ubiquitin.proteasome	33	111	356	276	253	250	53	124	104	191	2.34	1.837	0.49	0.701	0.764	1	0	0	1	0	0	1	1		777		0.007	-0.5125	-0.263	0.229	0.182	-0.2495	0
Tb927.4.1630	RRP6	RNA.degradation	17	67	445	163	148	152	27	75	130	113	2.778	0.869	0.493	0.701	0.764	1	0	0	1	0	1	1	2	104	2112	2227	0.5	-0.5125	0.2829	0.352	-0.156	-0.7954	0
Tb927.11.930	hypothetical protein, conserved	ZUnknown	11	55	227	95	94	86	18	62	66	66	3.444	1	0.66	0.77	0.767	1	0	0	1	0	0	1	1	952	2223	3261	0.026	-0.3771	0.1021	-0.68	0.354	-0.4792	0
Tb927.5.4420	nucleolar RNA helicase 2 human, DDX50 Mouse	rRNA.tRNA.process	50	195	1198	335	301	347	80	218	349	231	2.725	0.662	0.628	0.757	0.767	1	0	0	1	0	1	1	2	312	1899	2428	0.324	-0.4016	0.1763	2.597	-0.233	-0.5779	0
Tb927.3.1360	cytosine-specific DNA methylase, putative	DNA	16	50	153	63	84	73	26	56	45	44	2.154	0.978	0.524	0.712	0.767	1	0	0	1	0	1	1	2		1866		0.094	-0.4901	-0.1047	-0.614	0.686	-0.3854	0
Tb927.11.8920	CEP120B	Cytoskeleton	8	25	211	67	60	62	13	28	61	46	2.154	0.754	0.452	0.685	0.767	1	0	0	1	0	1	1	2	230	1677	2091	-0.134	-0.5458	-0.1099	-1.028	0.369	-0.4359	0
Tb927.5.2040	hypothetical protein, conserved	ZUnknown	7	36	98	62	64	56	11	40	29	43	3.636	1.483	0.625	0.756	0.768	1	0	0	1	0	0	1	1	159	981	1274	-0.429	-0.4035	-0.3401	-0.08	0.537	-0.0634	0
Tb927.7.3920	hypothetical protein, conserved	ZUnknown	6	45	147	71	65	65	10	50	43	49	5	1.14	0.754	0.809	0.769	1	0	0	1	0	0	1	1	588	963	1754	-0.086	-0.3058	0.0931	-0.607	-0.053	-0.3989	0
Tb927.3.4140	hypothetical protein, conserved	ZUnknown	9	41	276	108	100	97	14	46	80	75	3.286	0.938	0.46	0.691	0.773	1	0	0	1	0	1	1	2	67	1686	1771	0.353	-0.5332	-0.0048	-0.404	-0.786	-0.5284	0
Tb927.11.2320	Hereditary spastic paraplegia protein strumpellin, putative	ZUnknown	10	83	254	175	156	163	16	93	74	121	5.813	1.635	0.571	0.737	0.776	1	0	0	1	0	0	1	1	235	3654	4096	-1.47	-0.4403	0.4612	-0.669	1.382	-0.9015	0
Tb927.9.6170	arginine kinase (AK) in cytosol and flagellum	Amino.acids	155	1119	4079	2297	2173	2039	249	1253	1188	1587	5.032	1.336	0.577	0.74	0.778	1	0	0	1	0	0	1	1				0.424	-0.4344	0.1678	0.115	0	-0.6022	0
Tb927.8.3300	Mitchondrial LSU ribosomal protein	Mito.translation	6	51	201	121	108	116	10	57	59	84	5.7	1.424	0.491	0.704	0.778	1	0	0	1	0	0	1	1		2076		0.645	-0.5064	0.341	1.496	0.406	-0.8474	0
Tb927.7.4050	hypothetical protein, conserved	ZUnknown	24	84	359	144	127	128	39	94	105	99	2.41	0.943	0.734	0.805	0.78	1	0	0	1	0	1	1	2	71	2268	2535	0.421	-0.3129	-0.0048	0.021	0.799	-0.3081	0
Tb927.3.5050	60S ribosomal protein L4	Ribosome	149	1553	3754	2669	2361	2581	239	1738	1093	1844	7.272	1.687	0.673	0.781	0.781	1	0	0	1	0	0	1	1	79	1125	1233	1.594	-0.3566	-0.1735	1.935	0.244	-0.1831	0
Tb927.1.1560	vesicular-fusion protein nsf, putative,N-ethylmaleimide sensitive factor (NsF)	Vesicular.transport	10	62	209	137	121	135	16	69	61	95	4.313	1.557	0.511	0.714	0.785	1	0	0	1	0	0	1	1	1766	2178	4038	-0.986	-0.486	0.4258	-1.166	0.355	-0.9118	0
Tb927.7.1770	MCM-BP, binds MCM complex, needed for VSG and EP silencing	RNA.synthesis	10	45	271	111	102	98	16	50	79	77	3.125	0.975	0.49	0.708	0.786	1	0	0	1	0	1	1	2		1818		0.256	-0.4982	-0.0439	0.063	-0.269	-0.4543	0
Tb927.9.10340	Polyamine transporter 1 (TbPOT1)	Amino.acid.transport	8	36	244	95	84	85	13	40	71	66	3.077	0.93	0.471	0.702	0.786	1	0	0	1	0	1	1	2		1479		-0.26	-0.5105	0.0886	1.35	0.202	-0.5991	0
Tb927.10.9660	CRN/SYF3 part of splicing PRP19 complex, putative	RNA.processing	15	86	252	111	129	122	24	96	73	77	4	1.055	0.597	0.752	0.787	1	0	0	1	0	0	1	1	86	2331	2439	0.44	-0.4112	-0.1627	-0.035	-0.47	-0.2485	0
Tb927.10.3480	hypothetical protein, conserved	ZUnknown	9	36	249	102	93	89	14	40	73	70	2.857	0.959	0.43	0.684	0.787	1	0	0	1	0	1	1	2	264	2067	2427	-0.392	-0.5479	0.251	-0.311	0.25	-0.7989	0
Tb927.8.4900	hypothetical protein, conserved	ZUnknown	26	82	339	157	137	152	42	92	99	108	2.19	1.091	0.605	0.755	0.788	1	0	0	1	0	0	1	1	35	3087	3998	-0.894	-0.4055	0.3372	0.394	0.932	-0.7427	0
Tb927.11.11790	R3H domain containing protein, putative	ZUnknown	8	66	299	108	95	103	13	74	87	75	5.692	0.862	0.718	0.803	0.789	1	0	0	1	0	1	1	2		1662		-0.035	-0.3165	0.0566	-0.477	-0.23	-0.3731	0
Tb927.11.12190	FHA domain containing protein, putative	ZUnknown	9	49	251	93	86	81	14	55	73	64	3.929	0.877	0.64	0.771	0.79	1	0	0	1	0	1	1	2		1674		0.555	-0.3752	-0.0791	0.05	-0.759	-0.2961	0
Tb927.8.5490	Nucleolar protein,Nop52, putative	ZUnknown	30	106	464	180	157	216	48	119	135	124	2.479	0.919	0.551	0.735	0.79	1	0	0	1	0	1	1	2	247	1872	2275	0.964	-0.4442	0.271	1.941	-0.206	-0.7152	0
Tb927.8.7200	Region in Clathrin and VPS, putative	ZUnknown	12	69	364	142	124	141	19	77	106	98	4.053	0.925	0.546	0.73	0.79	1	0	0	1	0	1	1	2	551	3372	3937	-0.458	-0.454	0.2183	-0.059	0.134	-0.6723	0
Tb927.10.3610	hypothetical protein, conserved	ZUnknown	9	28	172	71	62	68	14	31	50	49	2.214	0.98	0.456	0.693	0.79	1	0	0	1	0	1	1	2	358	1497	1944	0.07	-0.5291	-0.4806	0.189	0.307	-0.0485	0
Tb927.11.9410	hypothetical protein	ZUnknown	6	30	134	31	43	46	10	34	39	21	3.4	0.538	0.457	0.695	0.791	1	0	0	1	0	1	1	2		492		0.147	-0.5249	-0.2688	-0.074	-0.073	-0.2561	0
Tb927.10.9920	hypothetical protein, conserved	ZUnknown	8	41	125	88	77	100	13	46	36	61	3.538	1.694	0.46	0.692	0.792	1	0	0	1	0	0	1	1	648	1233	2085	0.363	-0.5312	0.189	1.912	0.438	-0.7202	0
Tb927.10.7710	40S ribosomal protein S8	Ribosome	32	122	230	96	173	213	51	137	67	66	2.686	0.985	0.31	0.625	0.792	1	0	0	1	0	1	1	2		783		1.059	-0.6781	0.1848	1.363	0.309	-0.8629	0
Tb927.2.5250	tubulin-tyrosine ligase, putative	Cytoskeleton	15	79	269	87	118	111	24	88	78	60	3.667	0.769	0.508	0.718	0.793	1	0	0	1	0	1	1	2	140	1182	1354	0.729	-0.4779	-0.2009	-0.293	0.098	-0.277	0
Tb927.3.1350	hypothetical protein, conserved	ZUnknown	16	96	397	141	135	200	26	107	116	97	4.115	0.836	0.485	0.706	0.793	1	0	0	1	0	1	1	2	580	2361	3023	0.903	-0.5023	-0.1151	2.714	-0.465	-0.3872	0
Tb927.7.2760	Mitchondrial LSU ribosomal protein	Mito.translation	13	45	141	59	63	64	21	50	41	41	2.381	1	0.641	0.773	0.794	1	0	0	1	0	0	1	1		837		0.686	-0.3715	0.4681	0.324	-0.028	-0.8396	0
Tb927.11.9910	Domain of unknown function (DUF3846)/TPR repeat, putative	ZUnknown	25	128	354	168	180	203	40	143	103	116	3.575	1.126	0.571	0.743	0.794	1	0	0	1	0	0	1	1	4	1101	1130	0.064	-0.4286	0	0.039	-0.066	-0.4286	0
Tb927.10.1980	hypothetical protein, conserved	ZUnknown	7	52	282	117	102	104	11	58	82	81	5.273	0.988	0.558	0.74	0.794	1	0	0	1	0	1	1	2	88	2121	2570	0.084	-0.4344	0.2347	-0.567	-0.156	-0.6691	0
Tb927.8.5410	hypothetical protein, conserved	ZUnknown	7	33	178	78	68	73	11	37	52	54	3.364	1.038	0.507	0.717	0.794	1	0	0	1	0	0	1	1	1776	1887	3747	-0.097	-0.48	0.2388	-0.562	-0.07	-0.7188	0
Tb927.11.2940	hypothetical protein, conserved	ZUnknown	10	69	177	43	97	112	16	77	52	30	4.813	0.577	0.268	0.612	0.794	1	0	0	1	0	1	1	2	315	1128	1541	1.316	-0.7084	-0.1099	1.14	-0.431	-0.5985	0
Tb927.8.3170	Mitchondrial LSU ribosomal protein	Mito.translation	7	56	280	102	89	88	11	63	82	70	5.727	0.854	0.708	0.801	0.795	1	0	0	1	0	1	1	2		2391		0.215	-0.3201	0.1287	0.303	0.016	-0.4488	0
Tb927.6.1740	Sad1 / UNC-like C-terminal, putative	ZUnknown	7	52	135	85	74	77	11	58	39	59	5.273	1.513	0.753	0.82	0.797	1	0	0	1	0	0	1	1	227	1476	1821	-0.133	-0.2863	0.4258	0.363	0.575	-0.7121	0
Tb927.7.2080	ATP-dependent DEAD/H RNA helicase, putative, no clear yeast homologue, resembles Prp43 and Prp22	RNA.processing	8	84	308	99	119	118	13	94	90	68	7.231	0.756	0.571	0.747	0.797	1	0	0	1	0	1	1	2	204	3153	3371	-0.054	-0.4208	0.075	0.567	-0.184	-0.4958	0
Tb927.11.5800	hypothetical protein, conserved	ZUnknown	11	51	315	94	81	97	18	57	92	65	3.167	0.707	0.588	0.753	0.802	1	0	0	1	0	1	1	2	138	2502	2714	0.075	-0.4093	0.2947	-0.016	0.067	-0.704	0
Tb927.6.4830	MIZ/SP-RING zinc finger, putative	ZUnknown	12	39	215	83	74	71	19	44	63	57	2.316	0.905	0.595	0.757	0.803	1	0	0	1	0	1	1	2		1593		0.545	-0.4016	-0.0689	0.364	-1.041	-0.3327	0
Tb927.8.1170	eIF3H	Translation	24	191	317	250	266	290	39	214	92	173	5.487	1.88	0.597	0.758	0.805	1	0	0	1	0	0	1	1		996		0.819	-0.3997	0.0566	1.088	0.831	-0.4563	0
Tb927.9.4620	TbNedd8 activating enzyme subunit TbUba3 *	Ubiquitin.proteasome	9	48	123	74	75	67	14	54	36	51	3.857	1.417	0.68	0.793	0.806	1	0	0	1	0	0	1	1		1404		-0.466	-0.3346	-0.1844	-0.663	-0.112	-0.1502	0
Tb927.7.4590	chaperone protein DNAj, putative	Chaperone	2	37	83	78	67	67	3	41	24	54	13.667	2.25	0.612	0.767	0.806	0	1	0	1	0	0	1	1		1641		-0.576	-0.3827	0.2265	-0.316	0.648	-0.6092	0
Tb927.2.4650	hypothetical protein, conserved	ZUnknown	11	41	163	57	57	57	18	46	47	39	2.556	0.83	0.684	0.796	0.807	1	0	0	1	0	1	1	2	251	762	1062	1.057	-0.3292	0.2869	1.381	-0.237	-0.6161	0
Tb927.11.12600	ATP-dependent DNA helicase, putative Srs2 homologue, DNA repair	DNA	30	87	299	136	120	123	48	97	87	94	2.021	1.08	0.764	0.829	0.808	1	0	0	1	0	0	1	1		2532		-0.599	-0.2706	0.3181	-0.856	0.119	-0.5887	0
Tb927.10.4640	eIF3L	Translation	26	241	679	350	334	386	42	270	198	242	6.429	1.222	0.627	0.772	0.808	1	0	0	1	0	0	1	1		1467		0.468	-0.3733	0.1848	1.287	0.821	-0.5581	0
Tb927.7.3100	hypothetical protein, conserved	Mito.pathway	9	90	348	108	134	125	14	101	101	75	7.214	0.743	0.56	0.744	0.808	1	0	0	1	0	1	1	2		1827		0.711	-0.4266	0.0333	0.376	0.237	-0.4599	0
Tb927.4.490	hypothetical protein, conserved	ZUnknown	14	40	197	92	79	83	22	45	57	64	2.045	1.123	0.542	0.739	0.81	1	0	0	1	0	0	1	1		1647		0.154	-0.4364	0.3448	-0.904	0.259	-0.7812	0
Tb927.5.2960	phosphoribosylpyrophosphate synthetase, putative (PRS)	PPP	16	122	243	190	169	173	26	137	71	131	5.269	1.845	0.757	0.827	0.811	1	0	0	1	0	0	1	1	44	1161	1402	-0.106	-0.274	0.3372	0.091	0.019	-0.6112	0
Tb927.10.14590	Protein of unknown function (DUF1279), putative	ZUnknown	10	36	102	62	56	53	16	40	30	43	2.5	1.433	0.714	0.81	0.811	1	0	0	1	0	0	1	1	160	936	1129	0.12	-0.304	-0.0097	-0.032	-0.165	-0.2943	0
Tb927.9.13010	50S ribosome-binding GTPase, putative	ZUnknown	15	62	260	99	89	85	24	69	76	68	2.875	0.895	0.764	0.83	0.812	1	0	0	1	0	1	1	2	201	1905	2162	0.273	-0.2688	0.1066	0.421	0.196	-0.3754	0
Tb927.3.1340	ZC3H7=CBP66, nuclear cap-binding complex	RNA.binding	9	70	254	84	103	96	14	78	74	58	5.571	0.784	0.563	0.747	0.813	1	0	0	1	0	1	1	2		1761		-0.141	-0.4208	0.2429	0.06	0.144	-0.6637	0
Tb927.11.11280	hypothetical protein, conserved	ZUnknown	10	46	356	141	127	119	16	51	104	97	3.188	0.933	0.402	0.682	0.815	1	0	0	1	0	1	1	2		3123		-0.009	-0.5522	0.1932	0.227	-0.136	-0.7454	0
Tb927.10.4480	DNA damage repair protein, putative	DNA	15	52	189	71	80	71	24	58	55	49	2.417	0.891	0.613	0.769	0.817	1	0	0	1	0	1	1	2		1842		-0.224	-0.3789	0.255	-0.808	-0.172	-0.6339	0
Tb927.10.3620	Laminin-like protein, putative	ZUnknown	19	45	74	66	68	61	31	50	22	46	1.613	2.091	0.676	0.797	0.82	0	1	0	1	0	0	1	1	199	927	1212	-0.687	-0.3273	0.251	-1.636	0.354	-0.5783	0
Tb927.11.16920	VEX1	RNA.synthesis	11	78	433	97	107	106	18	87	126	67	4.833	0.532	0.626	0.778	0.821	1	0	0	1	0	1	1	2		2754		-0.114	-0.3622	0.2058	1.656	-0.074	-0.568	0
Tb927.9.8160	chaperone protein DNAj, putative	Chaperone	43	127	239	174	173	199	69	142	70	120	2.058	1.714	0.603	0.766	0.821	1	0	0	1	0	0	1	1		1293		0.479	-0.3846	0.4258	1.775	1.64	-0.8104	0
Tb927.10.9020	Gcd10p family, putative	ZUnknown	9	54	159	71	73	81	14	60	46	49	4.286	1.065	0.605	0.768	0.822	1	0	0	1	0	0	1	1	138	1431	1581	0.566	-0.3808	-0.4739	0.66	-0.519	0.0931	0
Tb927.4.760	adaptin complex AP1 gamma subunit	Vesicular.transport	9	85	271	162	136	156	14	95	79	112	6.786	1.418	0.609	0.77	0.824	1	0	0	1	0	0	1	1		2406		-1.569	-0.3771	0.3334	-1.403	0.785	-0.7105	0
Tb927.3.3090	helicase, putative	DNA	19	71	490	136	117	114	31	79	143	94	2.548	0.657	0.675	0.799	0.825	1	0	0	1	0	1	1	2	153	2892	3086	-0.4	-0.3237	0.0886	0.105	-0.041	-0.4123	0
Tb927.7.4930	ribonuclease H1	DNA	7	30	193	57	47	55	11	34	56	39	3.091	0.696	0.618	0.776	0.83	1	0	0	1	0	1	1	2		906		0	-0.3659	-0.4673	-0.853	-0.606	0.1014	0
Tb927.9.7650	ADP-ribosylation factor, putative	Vesicular.transport	3	16	66	63	53	56	5	18	19	44	3.6	2.316	0.321	0.655	0.83	0	1	0	1	0	0	1	1	249	570	1348	-0.188	-0.6104	-0.0291	-0.121	-0.337	-0.5813	0
Tb927.3.2210	KIF-1 binding protein C terminal, putative	ZUnknown	10	52	212	107	93	89	16	58	62	74	3.625	1.194	0.624	0.781	0.831	1	0	0	1	0	0	1	1	547	1785	2369	0.139	-0.3566	-0.1255	0.478	-0.046	-0.2311	0
Tb927.9.3600	Glycosyl transferase family 11, putative	Mito.pathway	7	26	121	86	73	71	11	29	35	59	2.636	1.686	0.397	0.689	0.831	1	0	0	1	0	0	1	1		927		0.499	-0.5374	-0.0439	-0.699	0.253	-0.4935	0
Tb927.10.3020	hypothetical protein, conserved	ZUnknown	17	93	413	137	125	127	27	104	120	95	3.852	0.792	0.748	0.832	0.832	1	0	0	1	0	1	1	2	1608	2322	3973	-0.186	-0.2653	0.075	-0.664	-0.512	-0.3403	0
Tb927.10.15190	BBP72	Cytoskeleton	7	42	161	72	65	60	11	47	47	50	4.273	1.064	0.723	0.822	0.833	1	0	0	1	0	0	1	1	213	1983	2377	-0.496	-0.2828	0.038	0.122	-0.071	-0.3208	0
Tb927.4.1140	PI4 kinase	Signalling	7	38	201	79	68	66	11	43	59	55	3.909	0.932	0.632	0.785	0.833	1	0	0	1	0	1	1	2		1746		-0.58	-0.3492	0.0286	-0.314	-0.244	-0.3778	0
Tb927.10.11570	hypothetical protein, conserved	ZUnknown	11	76	379	81	106	102	18	85	110	56	4.722	0.509	0.528	0.743	0.833	1	0	0	1	0	1	1	2	101	2202	2324	-0.05	-0.4286	0.189	-0.337	0.03	-0.6176	0
Tb927.3.1070	RF1 Mitochondrial peptide chain release factor 1	Mito.translation	9	41	124	58	55	61	14	46	36	40	3.286	1.111	0.656	0.795	0.836	1	0	0	1	0	0	1	1	3	1335	1347	-0.076	-0.331	0.1506	0	-0.515	-0.4816	0
Tb927.9.6150	protein phosphatase 2A regulatory subunit, putative	Protein.phosphatase	18	63	395	148	128	122	29	71	115	102	2.448	0.887	0.555	0.754	0.836	1	0	0	1	0	1	1	2	236	2376	2826	0.083	-0.4074	-0.2458	0.409	0.057	-0.1616	0
Tb927.3.3230	NOL1/NOP2/sun family, putative	ZUnknown	14	54	206	90	86	74	22	60	60	62	2.727	1.033	0.698	0.813	0.838	1	0	0	1	0	0	1	1		1830		0.198	-0.2987	0.052	1.058	-0.205	-0.3507	0
Tb927.11.10330	Regulator of chromosome condensation (RCC1) repeat, putative	ZUnknown	19	69	205	120	99	115	31	77	60	83	2.484	1.383	0.67	0.801	0.838	1	0	0	1	0	0	1	1	2203	1941	4207	0.321	-0.3201	0.2347	0.543	-0.175	-0.5548	0
Tb927.3.1800	hypothetical protein, conserved,linked to nifurtimox efficacy and potential resistance, Arg-rich domain at C-terminus	ZUnknown	11	82	438	173	142	143	18	92	128	119	5.111	0.93	0.643	0.792	0.838	1	0	0	1	0	1	1	2	503	4386	4944	-0.464	-0.3364	0.3334	0.082	0.465	-0.6698	0
Tb927.3.5440	SNF2 DNA repair protein, putative	DNA	16	109	550	220	181	202	26	122	160	152	4.692	0.95	0.604	0.774	0.84	1	0	0	1	0	1	1	2	160	4494	4746	-0.194	-0.3696	0.3486	0.744	0.505	-0.7182	0
Tb927.6.2650	Homologue of yeast SGD1, small ribosomal subunit biogenesis. MA3 domain	rRNA.tRNA.process	9	71	212	82	94	122	14	79	62	57	5.643	0.919	0.467	0.712	0.84	1	0	0	1	0	1	1	2		2274		0.187	-0.4901	0.3258	2.225	-0.155	-0.8159	0
Tb927.10.6080	proteasome beta 5 subunit, putative,proteasome beta 5 subunit (PRCE)	Ubiquitin.proteasome	52	166	357	181	221	234	84	186	104	125	2.214	1.202	0.534	0.747	0.842	1	0	0	1	0	0	1	1	291	933	1374	0.604	-0.4208	-0.0439	0.223	0.026	-0.3769	0
Tb927.10.4490	hypothetical protein, conserved	ZUnknown	16	101	411	162	134	140	26	113	120	112	4.346	0.933	0.8	0.857	0.843	1	0	0	1	0	1	1	2		2973		-0.108	-0.2226	0.2141	0.147	0.344	-0.4367	0
Tb927.11.7660	hypothetical protein	ZUnknown	13	38	212	85	72	70	21	43	62	59	2.048	0.952	0.597	0.775	0.843	1	0	0	1	0	1	1	2		1533			-0.3677	-0.0944	-1.038	0.001	-0.2733	0
Tb927.4.1560	hypothetical protein, conserved	ZUnknown	2	26	58	55	45	47	3	29	17	38	9.667	2.235	0.617	0.783	0.844	0	1	0	1	0	0	1	1		1608		-0.423	-0.3529	0.3026	-0.368	0.602	-0.6555	0
Tb927.8.6270	hypothetical protein, conserved	ZUnknown	9	68	213	70	91	90	14	76	62	48	5.429	0.774	0.527	0.748	0.844	1	0	0	1	0	1	1	2		1818		-0.565	-0.4189	0.111	-0.477	-0.127	-0.5299	0
Tb927.10.240	PEX14 peroxin 14	Glycosome	20	107	295	107	151	142	32	120	86	74	3.75	0.86	0.49	0.73	0.845	1	0	0	1	0	1	1	2	114	1101	1255	0.256	-0.454	-0.263	0.415	0.325	-0.191	0
Tb927.3.2610	GPI inositol deacylase 2 (GPIdeAc2)	GPI.anchors	7	26	105	48	45	39	11	29	31	33	2.636	1.065	0.644	0.794	0.846	1	0	0	1	0	0	1	1	426	2448	2953	-2.9	-0.3328	0.0658	-4.705	2.255	-0.3986	0
Tb927.6.1880	aspartyl-tRNA synthetase, putative	Translation.tRNA	17	142	443	188	188	205	27	159	129	130	5.889	1.008	0.634	0.789	0.846	1	0	0	1	0	0	1	1	217	1683	1961	1.553	-0.3419	-0.0893	2.589	-0.57	-0.2526	0
Tb927.7.5920	mercaptopyruvate sulfurtransferase, putative (MST)	Amino.acids	9	38	90	72	59	65	14	43	26	50	3.071	1.923	0.662	0.801	0.847	1	0	0	1	0	0	1	1	316	1125	1579	-0.162	-0.3201	0.2347	0.635	0.518	-0.5548	0
Tb927.8.5330	MCP2, binds to tRNAs and assists tRNA synthetases	Translation.tRNA	10	50	175	55	66	71	16	56	51	38	3.5	0.745	0.535	0.75	0.848	1	0	0	1	0	1	1	2		672		0.909	-0.415	-0.2458	-0.059	-0.759	-0.1692	0
Tb927.10.6170	hypothetical protein, conserved	Mito.pathway	13	97	667	180	169	146	21	109	194	124	5.19	0.639	0.645	0.795	0.849	1	0	0	1	0	1	1	2	114	4527	5586	-0.494	-0.331	0.1848	0.948	0.325	-0.5158	0
Tb927.6.5030	leucine-rich repeat protein (LRRP)	LRRP	25	104	366	172	146	140	40	116	107	119	2.9	1.112	0.795	0.858	0.85	1	0	0	1	0	0	1	1		1659		0.296	-0.221	0.2058	0.309	-0.034	-0.4268	0
Tb927.1.3840	hypothetical protein, conserved	ZUnknown	12	37	240	82	68	67	19	41	70	57	2.158	0.814	0.603	0.781	0.851	1	0	0	1	0	1	1	2	261	1830	2102	0.275	-0.3566	-0.0842	-0.577	-0.646	-0.2724	0
Tb927.2.4990	hypothetical protein, conserved	ZUnknown	6	42	292	83	79	67	10	47	85	57	4.7	0.671	0.595	0.774	0.851	1	0	0	1	0	1	1	2	199	2487	2771	-0.816	-0.3696	0.0931	-1.222	-0.312	-0.4627	0
Tb927.8.2380	ABC transporter, putative	Transporter	9	50	323	116	98	94	14	56	94	80	4	0.851	0.571	0.767	0.851	1	0	0	1	0	1	1	2	564	3477	4117	-1.831	-0.3827	0.1932	-1.276	0.51	-0.5759	0
Tb927.4.3110	tRNA-dihydrouridine synthase 4, putative	rRNA.tRNA.process	7	31	127	51	46	41	11	35	37	35	3.182	0.946	0.761	0.846	0.854	1	0	0	1	0	1	1	2		1260		-0.088	-0.2413	-0.0145	-0.522	-0.519	-0.2268	0
Tb927.4.2470	ARMTOR (TOR complexes)	Protein.kinase	6	83	480	160	135	130	10	93	140	111	9.3	0.793	0.689	0.816	0.854	1	0	0	1	0	1	1	2	202	4035	4271	-0.198	-0.2934	0.3334	0.636	0.107	-0.6268	0
Tb927.10.4900	TPR-repeat-containing chaperone protein DNAJ, putative,TPR repeat protein	Chaperone	16	79	333	202	164	178	26	88	97	140	3.385	1.443	0.494	0.734	0.854	1	0	0	1	0	0	1	1	539	1500	2187	-0.188	-0.4461	0.259	0.245	0.189	-0.7051	0
Tb927.10.330	hypothetical protein, conserved	ZUnknown	8	42	127	52	59	55	13	47	37	36	3.615	0.973	0.61	0.783	0.855	1	0	0	1	0	1	1	2		1308		0.517	-0.3529	-0.1099	-0.395	-0.689	-0.243	0
Tb927.4.2360	hypothetical protein, conserved	Mito.pathway	14	84	217	79	110	116	22	94	63	55	4.273	0.873	0.474	0.728	0.855	1	0	0	1	0	1	1	2		963		1.398	-0.458	0	1.428	-0.347	-0.458	0
Tb927.9.1670	AUK3 protein kinase	Protein.kinase	7	34	107	78	63	63	11	38	31	54	3.455	1.742	0.603	0.784	0.857	1	0	0	1	0	0	1	1		1953		-0.442	-0.3511	0.0238	0.354	1.275	-0.3749	0
Tb927.7.900	hypothetical protein, conserved	ZUnknown	12	91	288	149	120	134	19	102	84	103	5.368	1.226	0.761	0.848	0.858	1	0	0	1	0	0	1	1		1788		-0.18	-0.2379	0.3896	0.776	0.647	-0.6275	0
Tb927.7.460	protein farnesyltransferase beta subunit	Prenylation	13	38	186	73	60	58	21	43	54	50	2.048	0.926	0.717	0.831	0.862	1	0	0	1	0	1	1	2		1758		-0.183	-0.2671	-0.1203	0.239	-0.417	-0.1468	0
Tb927.10.1270	mismatch repair protein MSH4	DNA	11	53	351	145	116	117	18	59	102	100	3.278	0.98	0.504	0.746	0.862	1	0	0	1	0	1	1	2	193	3498	3800	0.068	-0.4228	0.1419	1.083	0.12	-0.5647	0
Tb927.11.2520	UDP-N-acetylglucosamine pyrophosphorylase, putative	Glycans	13	69	392	138	111	110	21	77	114	95	3.667	0.833	0.694	0.823	0.864	1	0	0	1	0	1	1	2	372	1638	2317	-0.274	-0.281	0.0566	-0.125	-0.147	-0.3376	0
Tb927.5.3650	hypothetical protein, conserved	ZUnknown	8	50	338	102	82	81	13	56	98	70	4.308	0.714	0.683	0.818	0.864	1	0	0	1	0	1	1	2		2415		-0.66	-0.2898	0.271	-1.019	-0.085	-0.5608	0
Tb927.7.5470	POMP36	Mito.membrane	9	42	225	110	93	88	14	47	66	76	3.357	1.152	0.505	0.744	0.864	1	0	0	1	0	0	1	1		2040		-0.398	-0.4266	0.21	-0.245	0.572	-0.6366	0
Tb927.7.740	chaperone protein DNAj, putative	Chaperone	17	54	244	92	74	77	27	60	71	64	2.222	0.901	0.779	0.857	0.865	1	0	0	1	0	1	1	2	448	1644	2103	0.619	-0.2226	0.0286	0.787	-0.234	-0.2512	0
Tb927.6.400	peptidase M20/M25/M40, putative	Protease	6	40	100	61	52	55	10	45	29	42	4.5	1.448	0.764	0.851	0.865	1	0	0	1	0	0	1	1	3407	1428	4937	-0.436	-0.2328	0.1635	-0.143	-1.534	-0.3963	0
Tb927.10.3800	predicted RING finger protein	ZUnknown	10	56	199	93	83	74	16	63	58	64	3.938	1.103	0.759	0.849	0.865	1	0	0	1	0	0	1	1		3027		-1.053	-0.2362	0.4042	-2.584	1.315	-0.6404	0
Tb927.5.3820	aspartate carbamoyltransferase, putative	Nucleotides	8	120	308	192	155	185	13	134	90	133	10.308	1.478	0.719	0.833	0.865	1	0	0	1	0	0	1	1		984		0.905	-0.2636	0.0795	1.805	0.122	-0.3431	0
Tb927.10.4580	hypothetical protein, conserved	ZUnknown	11	57	122	66	74	84	18	64	36	46	3.556	1.278	0.548	0.759	0.865	1	0	0	1	0	0	1	1		1137		0.317	-0.3978	0.0976	-0.17	0.426	-0.4954	0
Tb927.5.3840	hypothetical protein, conserved	ZUnknown	9	58	228	90	75	85	14	65	66	62	4.643	0.939	0.729	0.837	0.867	1	0	0	1	0	1	1	2		1728		-0.248	-0.2567	0.0566	1.03	0.303	-0.3133	0
Tb927.11.5580	hypothetical protein, conserved	ZUnknown	7	24	149	56	45	46	11	27	43	39	2.455	0.907	0.587	0.78	0.867	1	0	0	1	0	1	1	2		1314		0.183	-0.3585	0.0426	-0.191	-0.044	-0.4011	0
Tb927.4.3350	N2227-like protein, putative	ZUnknown	8	39	292	86	69	68	13	44	85	59	3.385	0.694	0.638	0.801	0.868	1	0	0	1	0	1	1	2	1142	1254	2420	0.019	-0.3201	0.5361	0.199	-0.661	-0.8562	0
Tb927.11.8390	hypothetical protein, conserved	ZUnknown	8	39	162	96	77	76	13	44	47	66	3.385	1.404	0.571	0.775	0.868	1	0	0	1	0	0	1	1		1266		0.215	-0.3677	0.4716	0.151	-0.121	-0.8393	0
Tb927.8.1620	MSP-B, putative	Membrane.protein	95	780	2726	1516	1205	1239	153	873	794	1047	5.706	1.319	0.705	0.829	0.869	1	0	0	1	0	0	1	1	195	1665	1870	1.811	-0.2706	0.2469	4.64	0.678	-0.5175	0
Tb927.9.9310	hypothetical protein, conserved	Mito.pathway	11	75	469	153	135	122	18	84	137	106	4.667	0.774	0.622	0.793	0.869	1	0	0	1	0	1	1	2	102	2901	3065	0.062	-0.3346	-0.0242	0.988	-0.051	-0.3104	0
Tb927.9.1950	hypothetical protein, conserved	Mito.pathway	10	41	194	87	69	69	16	46	56	60	2.875	1.071	0.667	0.814	0.87	1	0	0	1	0	0	1	1	12	1224		-0.492	-0.2969	-0.179	-0.139	0.186	-0.1179	0
Tb927.6.3950	hypothetical protein, conserved	ZUnknown	8	16	63	58	46	46	13	18	18	40	1.385	2.222	0.391	0.704	0.87	0	1	0	1	0	0	1	1	1015	492	2375	-0.371	-0.5064	0.1635	-0.595	-0.555	-0.6699	0
Tb927.9.14170	hypothetical protein, conserved	ZUnknown	7	21	143	49	47	39	11	24	42	34	2.182	0.81	0.511	0.744	0.872	1	0	0	1	0	1	1	2	666	1968	2669	-0.446	-0.4266	0.1021	-2.185	0.592	-0.5287	0
Tb927.4.1550	hypothetical protein, conserved	ZUnknown	9	27	285	80	69	63	14	30	83	55	2.143	0.663	0.435	0.716	0.873	1	0	0	1	0	1	1	2	844	1350	2200	-0.149	-0.482	-0.1151	-2.653	-0.072	-0.3669	0
Tb927.9.13490	aminopeptidase P, putative,metallo-peptidase, Clan MG, Family M24	Protease	10	80	257	110	103	111	16	90	75	76	5.625	1.013	0.685	0.821	0.874	1	0	0	1	0	0	1	1	799	1470	2404	0.079	-0.2845	0.1375	0.066	0.1	-0.422	0
Tb927.11.2410	Flabarin, flagellar membrane protein in Leishmania & tryps	Cytoskeleton	81	556	1011	732	718	711	130	622	294	506	4.785	1.721	0.705	0.832	0.875	1	0	0	1	0	0	1	1	159	669	915		-0.2653	0.4258	5.732	0.562	-0.6911	0
Tb11.02.5390	mRNA processing protein, putative	Mito.RNA	10	94	379	174	137	142	16	105	110	120	6.563	1.091	0.739	0.845	0.876	1	0	0	1	0	0	1	1		3264			-0.243	0.1199	#N/A	0	-0.3629	0
Tb927.10.9060	hypothetical protein, conserved	ZUnknown	10	46	129	56	58	59	16	51	38	39	3.188	1.026	0.661	0.815	0.879	1	0	0	1	0	0	1	1	88	1416	1541	-0.669	-0.2951	0.1549	0.192	-0.164	-0.45	0
Tb927.11.5780	mitochondrial DNA-directed RNA polymerase (MTRNAP)	Mito.RNA	10	85	345	126	108	110	16	95	100	87	5.938	0.87	0.791	0.868	0.88	1	0	0	1	0	1	1	2		3825		-0.584	-0.2042	0.279	1.049	0.484	-0.4832	0
Tb927.9.3860	Dyggve-Melchior-Clausen syndrome protein, putative	ZUnknown	12	40	256	96	75	75	19	45	75	66	2.368	0.88	0.6	0.792	0.88	1	0	0	1	0	1	1	2	402	2199	2616	0.016	-0.3364	0	-0.176	-0.546	-0.3364	0
Tb927.11.290	phosphatase and tensin homologue, putative	Phosphatase	3	15	33	32	29	25	5	17	10	22	3.4	2.2	0.586	0.781	0.88	0	1	0	1	0	0	1	1		783		-0.897	-0.3566	0.038	-2.732	-0.17	-0.3946	0
Tb927.7.5540	2,4-dienoyl-coa reductase-like protein	Lipids	6	28	229	95	75	77	10	31	67	66	3.1	0.985	0.403	0.711	0.88	1	0	0	1	0	1	1	2	40	2181	2302	0.198	-0.4921	0.1549	0.884	0.146	-0.647	0
Tb927.11.11590	eIF3E	Translation	17	165	602	248	210	257	27	185	175	171	6.852	0.977	0.665	0.816	0.881	1	0	0	1	0	1	1	2	633	1242	2153	-0.167	-0.2934	0.3103	1.149	0.358	-0.6037	0
Tb927.1.3860	hypothetical protein, conserved	ZUnknown	20	68	423	139	121	109	32	76	123	96	2.375	0.78	0.628	0.8	0.881	1	0	0	1	0	1	1	2		3549		-1.224	-0.3219	0.0704	0.169	-0.439	-0.3923	0
Tb927.5.3870	Mitchondrial LSU ribosomal protein	Mito.translation	10	56	213	129	101	103	16	63	62	89	3.938	1.435	0.612	0.796	0.881	1	0	0	1	0	0	1	1	228	2196	2493	-0.065	-0.3292	0.1243	0.485	0.436	-0.4535	0
Tb927.8.5360	hypothetical protein, conserved	ZUnknown	7	10	25	21	17	17	11	11	7	15	1	2.143	0.647	0.812	0.882	0	1	0	1	0	0	1	1		417		1.224	-0.3004	0	-0.149	0.058	-0.3004	0
Tb927.4.2020	adaptin complex AP3 mu subunit	Vesicular.transport	16	53	164	98	78	77	26	59	48	68	2.269	1.417	0.756	0.856	0.883	1	0	0	1	0	0	1	1	224	1281	1560	-0.662	-0.2243	0.0096	-0.124	-0.142	-0.2339	0
Tb927.7.640	hypothetical protein, conserved	Mito.pathway	19	63	253	144	112	134	31	71	74	99	2.29	1.338	0.53	0.757	0.884	1	0	0	1	0	0	1	1	1137	1005	2590	0.147	-0.4016	0.7684	1.38	0.738	-1.17	0
Tb927.1.1610	hypothetical protein, conserved	Mito.pathway	10	17	76	78	64	61	16	19	22	54	1.188	2.455	0.297	0.667	0.885	0	1	0	1	0	0	1	1	348	813	1389	-0.353	-0.5842	-0.3585	-1.169	0.418	-0.2257	0
Tb927.9.5280	Mitchondrial SSU ribosomal protein	Mito.translation	10	35	115	57	45	44	16	39	33	39	2.438	1.182	0.867	0.901	0.886	1	0	0	1	0	0	1	1				0.055	-0.1504	-0.3401	0.529	0	0.1897	0
Tb927.10.6570	TPR repeat, putative	ZUnknown	9	29	169	68	55	53	14	32	49	47	2.286	0.959	0.582	0.785	0.887	1	0	0	1	0	1	1	2		963		0.021	-0.3492	-0.0097	-1.283	-0.478	-0.3395	0
Tb927.7.3620	tyrosyl-tRNA synthetase, putative	Translation.tRNA	29	205	465	278	258	290	47	229	135	192	4.872	1.422	0.662	0.817	0.888	1	0	0	1	0	0	1	1		2094		0.023	-0.2916	-0.1308	1.289	-0.262	-0.1608	0
Tb927.11.2720	hypothetical protein, conserved	ZUnknown	24	92	273	111	116	119	39	103	79	77	2.641	0.975	0.647	0.813	0.888	1	0	0	1	0	1	1	2	159	1287	1597	0.362	-0.2987	0.0333	0.639	0.37	-0.332	0
Tb927.11.12320	hypothetical protein, conserved	ZUnknown	17	71	362	206	160	176	27	79	105	142	2.926	1.352	0.449	0.727	0.888	1	0	0	1	0	0	1	1	324	2580	3331	0.727	-0.46	0.1932	3.111	0.734	-0.6532	0
Tb927.10.2720	hypothetical protein, conserved	ZUnknown	6	50	82	65	63	67	10	56	24	45	5.6	1.875	0.672	0.822	0.889	1	0	0	1	0	0	1	1	115	1722	1889	0.23	-0.2828	0.1287	0.501	-0.187	-0.4115	0
Tb927.7.1810	hypothetical protein, conserved	ZUnknown	68	68	155	186	169	144	109	76	45	128	0.697	2.844	0.45	0.725	0.889	0	1	0	1	1	0	1	2	562	1008	1646	0.165	-0.4639	-0.3401	-2.198	1.481	-0.1238	0
Tb927.2.4390	endo/exonuclease Mre11 (MRE11)	DNA	13	48	490	151	117	129	21	54	143	104	2.571	0.727	0.419	0.715	0.889	1	0	0	1	0	1	1	2	68	2259	2352	0.081	-0.484	0.251	0.564	0	-0.735	0
Tb927.11.5260	SNF2 DNA repair protein, putative,SNF2 family protein	DNA	10	59	195	95	74	77	16	66	57	66	4.125	1.158	0.857	0.9	0.892	1	0	0	1	0	0	1	1		2907		-1.653	-0.152	0.3969	-0.736	0.813	-0.5489	0
Tb927.1.3270	hypothetical protein, conserved	ZUnknown	22	83	497	144	113	111	35	93	145	99	2.657	0.683	0.823	0.886	0.892	1	0	0	1	0	1	1	2		2736		0.08	-0.1746	0.1066	-0.182	-0.369	-0.2812	0
Tb927.11.11640	DNA replication licensing factor MCM6	DNA	9	59	150	81	74	76	14	66	44	56	4.714	1.273	0.737	0.851	0.892	1	0	0	1	0	0	1	1		2607		-0.554	-0.2328	0.259	0.274	0.683	-0.4918	0
Tb927.9.4900	condensin subunit 1, putative	Chromatin	10	83	444	204	158	200	16	93	129	141	5.813	1.093	0.465	0.73	0.892	1	0	0	1	0	0	1	1		3777		-0.93	-0.454	0.2469	0.468	0.517	-0.7009	0
Tb927.11.12380	hypothetical protein, conserved	ZUnknown	11	90	244	89	113	122	18	101	71	61	5.611	0.859	0.5	0.752	0.894	1	0	0	1	0	1	1	2	117	1245	1466	0.462	-0.4112	0.0426	-0.047	-0.201	-0.4538	0
Tb927.10.13220	cyclophilin type peptidyl-prolyl cis-trans isomerase, putative (PPIase)	Chaperone	6	40	362	135	104	107	10	45	105	93	4.5	0.886	0.421	0.723	0.894	1	0	0	1	0	1	1	2		2742		-0.003	-0.4679	0.267	0.96	-0.032	-0.7349	0
Tb927.11.1900	Tric complex beta subunit (TCP-1-beta)	Chaperone	104	485	1311	824	636	756	167	543	382	569	3.251	1.49	0.718	0.844	0.895	1	0	0	1	0	0	1	1	360	1590	1976	0.04	-0.2447	0.2183	1.198	1.565	-0.463	0
Tb927.11.8440	haloacid dehalogenase-like hydrolase, putative	Enzyme	10	30	57	36	44	38	16	34	17	25	2.125	1.471	0.568	0.779	0.895	1	0	0	1	0	0	1	1	201	864	1647	-2.977	-0.3603	0.1848	-3.571	1.124	-0.5451	0
Tb927.4.2990	hypothetical protein, conserved, mono ntd cyclase domains at Cter	ZUnknown	10	63	191	96	82	79	16	71	56	66	4.438	1.179	0.805	0.881	0.899	1	0	0	1	0	0	1	1		3870		-1.519	-0.1828	0.3748	-0.1	0.054	-0.5576	0
Tb927.10.14920	hypothetical protein, conserved, no clear yeast or human match	ZUnknown	18	70	281	131	106	100	29	78	82	90	2.69	1.098	0.736	0.853	0.9	1	0	0	1	0	0	1	1	453	3543	4013	-2.071	-0.2294	0.1243	-0.628	0.995	-0.3537	0
Tb927.10.730	ATP synthase, putative	Mito.e.transport	19	73	136	90	91	91	31	82	40	62	2.645	1.55	0.681	0.833	0.901	1	0	0	1	0	0	1	1	1457	1407	2959	-0.525	-0.2636	-0.1467	-1.269	0.356	-0.1169	0
Tb927.10.7010	hypothetical protein, conserved	ZUnknown	14	49	245	70	61	61	22	55	71	48	2.5	0.676	0.787	0.875	0.902	1	0	0	1	0	1	1	2		1917		0.522	-0.1926	0.251	-0.016	-0.665	-0.4436	0
Tb927.6.1750	TBC-I likely GAP	Signalling	18	53	279	120	92	96	29	59	81	83	2.034	1.025	0.615	0.805	0.902	1	0	0	1	0	0	1	1		2106		0.551	-0.3129	0.251	0.638	-0.631	-0.5639	0
Tb927.10.2960	GTP-binding protein, putative,elongation factor, putative	Translation	6	58	271	121	104	93	10	65	79	84	6.5	1.063	0.625	0.807	0.903	1	0	0	1	0	0	1	1		2307		-0.08	-0.3094	-0.1361	0.608	0.027	-0.1733	0
Tb927.9.11500	Cullin family, putative	Ubiquitin.proteasome	8	40	205	121	94	93	13	45	60	84	3.462	1.4	0.479	0.752	0.903	1	0	0	1	0	0	1	1	163	2313	2490	-0.347	-0.4112	0.2429	-0.062	0.151	-0.6541	0
Tb927.7.5190	hypothetical protein, conserved	ZUnknown	11	61	467	151	120	115	18	68	136	104	3.778	0.765	0.567	0.786	0.904	1	0	0	1	0	1	1	2	508	3555	4468	-1.08	-0.3474	0.3219	0.409	0.989	-0.6693	0
Tb927.6.2470	hypothetical protein, conserved	ZUnknown	7	43	157	63	62	53	11	48	46	44	4.364	0.957	0.71	0.844	0.906	1	0	0	1	0	1	1	2	131	1479	1651	0.899	-0.2447	0.1331	0.667	-0.981	-0.3778	0
Tb927.9.13330	hypothetical protein, conserved	ZUnknown	8	47	158	111	85	88	13	53	46	77	4.077	1.674	0.602	0.801	0.906	1	0	0	1	0	0	1	1	237	3453	3927	-0.86	-0.3201	0.275	0.312	0.185	-0.5951	0
Tb927.11.9650	hypothetical protein, conserved	ZUnknown	8	44	149	62	58	54	13	49	43	43	3.769	1	0.741	0.858	0.907	1	0	0	1	0	0	1	1	266	1455	1748	0.303	-0.221	0.2265	-1.346	-0.242	-0.4475	0
Tb927.3.2200	TPR repeat, putative	ZUnknown	7	35	185	40	43	43	11	39	54	28	3.545	0.519	0.651	0.823	0.907	1	0	0	1	0	1	1	2	214	1047	1278	0.425	-0.281	-0.0145	-0.602	-0.729	-0.2665	0
Tb927.7.5210	hypothetical protein, conserved, phosphatase domain and DUF	Enzyme	17	97	492	226	172	189	27	109	143	156	4.037	1.091	0.577	0.789	0.907	1	0	0	1	0	0	1	1	879	2697	3852	-0.231	-0.3419	0.255	0.558	0.076	-0.5969	0
Tb927.11.15890	hypothetical protein, conserved	ZUnknown	12	37	240	98	85	75	19	41	70	68	2.158	0.971	0.482	0.747	0.907	1	0	0	1	0	1	1	2		2865		-0.396	-0.4208	0.189	0.04	0.575	-0.6098	0
Tb927.11.1310	NADH-cytochrome b5 reductase, putative (B5R)	Mito.e.transport	36	71	103	113	87	88	58	79	30	78	1.362	2.6	0.886	0.918	0.908	0	1	0	1	0	0	1	1		978		-0.591	-0.1234	0.4186	0.792	0.55	-0.542	0
Tb927.8.2850	PARN-1	RNA.degradation	7	45	113	85	65	75	11	50	33	59	4.545	1.788	0.667	0.826	0.908	1	0	0	1	0	0	1	1		1761		0.88	-0.2758	0.1155	0.029	-0.536	-0.3913	0
Tb927.4.2950	mitochondrial DNA polymerase I protein A, putative	Mito.DNA	27	79	396	131	99	108	43	88	115	90	2.047	0.783	0.815	0.889	0.909	1	0	0	1	0	1	1	2		2877		0.287	-0.1697	0.111	0.156	-0.11	-0.2807	0
Tb927.5.3010	MRB1 complex subunit MRB3010 (MRB3010)	Mito.RNA	6	22	307	130	99	106	10	25	89	90	2.5	1.011	0.236	0.649	0.909	1	0	0	1	0	0	1	1		1551		-0.34	-0.6237	-0.0893	-0.11	0.419	-0.5344	0
Tb927.7.4000	glutathione synthetase, putative	Redox	12	90	265	139	111	111	19	101	77	96	5.316	1.247	0.865	0.91	0.91	1	0	0	1	0	0	1	1	512	1668	2226	0.531	-0.1361	0.2388	0.045	0.115	-0.3749	0
Tb927.4.590	PQQ-like domain/Protein of unknown function (DUF1620), putative	ZUnknown	21	135	513	236	179	220	34	151	149	163	4.441	1.094	0.686	0.836	0.911	1	0	0	1	0	0	1	1	389	2457	3047	0.27	-0.2584	0.2016	1.27	0.722	-0.46	0
Tb927.5.3670	DNA repair protein XPF, putative	DNA	26	87	596	238	186	180	42	97	174	164	2.31	0.943	0.522	0.771	0.911	1	0	0	1	0	1	1	2	496	3729	4229	-1.029	-0.3752	0.0886	-0.692	0.676	-0.4638	0
Tb927.10.3990	DHH1	RNA.degradation	158	391	845	1162	881	885	254	438	246	803	1.724	3.264	0.495	0.762	0.911	0	1	0	1	0	0	1	1	1001	1221	2501	0.054	-0.3921	0.4005	-0.043	0.964	-0.7926	0
Tb927.1.3050	tRNA (Uracil-5-)-methyltransferase, putative	ZUnknown	14	54	253	133	101	123	22	60	74	92	2.727	1.243	0.488	0.748	0.911	1	0	0	1	0	0	1	1	255	1680	2060	0.467	-0.4189	-0.152	0.702	-0.381	-0.2669	0
Tb927.11.15400	synaptobrevin, putative	ZUnknown	8	80	303	138	104	105	13	90	88	95	6.923	1.08	0.857	0.908	0.913	1	0	0	1	0	0	1	1		3657		-1.29	-0.1392	0.2429	-0.004	-0.219	-0.3821	0
Tb927.11.720	hypothetical protein, conserved	ZUnknown	43	137	396	288	218	223	69	153	115	199	2.217	1.73	0.686	0.839	0.913	1	0	0	1	0	0	1	1	379	795	1235	-0.201	-0.2533	0.0426	-0.191	0.335	-0.2959	0
Tb927.8.4600	Zinc finger, C3HC4 type (RING finger), putative	Zinc.finger	12	38	134	61	49	47	19	43	39	42	2.263	1.077	0.857	0.909	0.915	1	0	0	1	0	0	1	1	702	1038	1803	-0.29	-0.1376	-0.0194	-0.075	0.094	-0.1182	0
Tb927.3.2820	TFIIF-stimulated CTD phosphatase, putative	Protein.phosphatase	13	54	209	108	82	89	21	60	61	75	2.857	1.23	0.674	0.833	0.915	1	0	0	1	0	0	1	1	239	1704	2081	-0.32	-0.2636	0.0426	-0.659	-0.015	-0.3062	0
Tb927.8.3080	hypothetical protein, conserved	ZUnknown	10	60	522	124	123	94	16	67	152	86	4.188	0.566	0.545	0.774	0.915	1	0	0	1	0	1	1	2	168	3915	4285	-0.498	-0.3696	0.111	-0.03	-0.311	-0.4806	0
Tb927.7.1570	hypothetical protein, conserved	ZUnknown	26	87	539	161	121	122	42	97	157	111	2.31	0.707	0.795	0.885	0.917	1	0	0	1	0	1	1	2	149	4200	4644	-0.519	-0.1763	0.0426	0.815	0.508	-0.2189	0
Tb927.11.2620	hypothetical protein, conserved, no domains	ZUnknown	9	54	221	145	109	120	14	60	64	100	4.286	1.563	0.5	0.76	0.917	1	0	0	1	0	0	1	1	1292	1866	3456	0.156	-0.3959	0.4078	1.213	0.459	-0.8037	0
Tb927.6.730	hypothetical protein, conserved	ZUnknown	7	49	133	81	63	61	11	55	39	56	5	1.436	0.873	0.916	0.918	1	0	0	1	0	0	1	1	423	1785	2402	-0.438	-0.1266	0.3026	-0.005	-0.362	-0.4292	0
Tb927.10.3170	ABC transporter, putative	Transporter	22	72	280	151	113	121	35	81	82	104	2.314	1.268	0.669	0.833	0.92	1	0	0	1	0	0	1	1	81	2172	2399	-0.644	-0.2636	0.0566	0.404	0.138	-0.3202	0
Tb927.1.1160	PPR3	Mito.translation	12	44	175	84	68	63	19	49	51	58	2.579	1.137	0.721	0.854	0.921	1	0	0	1	0	0	1	1		1596		-0.331	-0.2277	0.1287	0.128	-0.123	-0.3564	0
Tb927.11.6420	hypothetical protein, conserved, ARM repeats	ZUnknown	6	116	511	240	188	180	10	130	149	166	13	1.114	0.691	0.844	0.922	1	0	0	1	0	0	1	1	360	3960	4529	-0.865	-0.2447	0.271	1.669	0.715	-0.5157	0
Tb927.10.14560	TPR repeat, putative	ZUnknown	11	65	232	154	115	119	18	73	68	106	4.056	1.559	0.613	0.812	0.922	1	0	0	1	0	0	1	1	1323	2010	3467	0.307	-0.3004	0.251	-0.071	-0.09	-0.5514	0
Tb927.10.1620	phosphoserine/threonine/tyrosine-binding protein	Vesicular.transport	8	36	244	106	79	79	13	40	71	73	3.077	1.028	0.506	0.772	0.924	1	0	0	1	0	0	1	1	1456	1668	3440	-0.521	-0.3733	0.4365	0.173	-0.059	-0.8098	0
Tb927.10.10400	Mitchondrial SSU ribosomal protein S11	Mito.translation	12	44	163	63	53	53	19	49	47	44	2.579	0.936	0.83	0.902	0.925	1	0	0	1	0	1	1	2	145	981	1156	-0.238	-0.1488	0.0566	-0.164	-0.551	-0.2054	0
Tb927.3.2770	hypothetical protein, conserved	ZUnknown	20	77	511	161	128	120	32	86	149	111	2.688	0.745	0.672	0.836	0.925	1	0	0	1	0	1	1	2	475	3219	3880	-0.114	-0.2584	0.2141	0.277	0.15	-0.4725	0
Tb927.11.11500	cyclin dependent kinase-binding protein, putative	Cell.cycle	15	55	526	160	120	127	24	62	153	111	2.583	0.725	0.488	0.761	0.925	1	0	0	1	0	1	1	2	1039	1695	3129	0.395	-0.394	0.3636	1.429	0.067	-0.7576	0
Tb927.7.4310	pyridine nucleotide-disulphide oxidoreductase, putative	ZUnknown	8	33	135	72	54	60	13	37	39	50	2.846	1.282	0.617	0.812	0.926	1	0	0	1	0	0	1	1		1542		0.46	-0.3004	0.4436	1.317	0.272	-0.744	0
Tb927.3.2780	hypothetical protein, conserved	ZUnknown	25	102	540	164	124	123	40	114	157	113	2.85	0.72	0.911	0.935	0.927	1	0	0	1	0	1	1	2		3309		-0.573	-0.097	0.1806	0.667	-0.282	-0.2776	0
Tb927.11.10430	hypothetical protein, conserved	ZUnknown	11	68	151	104	82	94	18	76	44	72	4.222	1.636	0.766	0.876	0.927	1	0	0	1	0	0	1	1		1707		-0.381	-0.191	0.0704	-0.674	0.156	-0.2614	0
Tb927.3.2460	hypothetical protein, conserved	ZUnknown	7	34	100	38	45	41	11	38	29	26	3.455	0.897	0.578	0.797	0.927	1	0	0	1	0	1	1	2	501	1008	1589	-0.842	-0.3273	0.482	-1.518	1.025	-0.8093	0
Tb927.7.3930	CAP161 Clathrin-associated protein	Vesicular.transport	18	70	472	167	144	124	29	78	137	115	2.69	0.839	0.542	0.779	0.927	1	0	0	1	0	1	1	2		4200		-0.786	-0.3603	0.0566	0.268	0.349	-0.4169	0
Tb927.11.13700	BLD10	Cytoskeleton	12	67	174	111	83	86	19	75	51	77	3.947	1.51	0.872	0.92	0.928	1	0	0	1	0	0	1	1	825	2265	3099	-0.86	-0.1203	0.267	0.143	0.787	-0.3873	0
Tb927.10.13860	GPI-anchor transamidase subunit 8 (GPI8)	GPI.anchors	2	40	71	93	70	69	3	45	21	64	15	3.048	0.643	0.827	0.928	0	1	0	1	0	0	1	1	352	960	1590	-0.924	-0.274	0.3103	-0.85	0.758	-0.5843	0
Tb927.8.5310	Polyketide cyclase / dehydrase and lipid transport, putative	ZUnknown	9	32	136	92	69	71	14	36	40	64	2.571	1.6	0.507	0.772	0.928	1	0	0	1	0	0	1	1		1047		0.736	-0.3733	0.279	1.052	-0.056	-0.6523	0
Tb927.3.3000	flagellar transport protein, putative (PIFTC3)	Cytoskeleton	17	88	259	190	141	153	27	99	75	131	3.667	1.747	0.647	0.827	0.929	1	0	0	1	0	0	1	1	586	1701	2443	-0.905	-0.274	0.1021	-1.069	0.482	-0.3761	0
Tb927.10.13960	flagellar protein PF20	Cytoskeleton	16	108	276	126	130	136	26	121	80	87	4.654	1.088	0.64	0.826	0.931	1	0	0	1	0	0	1	1	283	1770	2121	0.24	-0.2758	0.0658	-0.097	0.125	-0.3416	0
Tb927.10.13270	Periodic tryptophan protein 2 homolog, putative	ZUnknown	12	108	279	147	130	162	19	121	81	102	6.368	1.259	0.63	0.818	0.931	1	0	0	1	0	0	1	1		2820		-0.051	-0.2898	0.0841	2.019	0.391	-0.3739	0
Tb927.5.4560	guanine deaminase, putative	Nucleotides	7	30	361	137	102	110	11	34	105	95	3.091	0.905	0.309	0.687	0.931	1	0	0	1	0	1	1	2	872	1551	2602	-0.919	-0.5416	-0.0893	0.172	-0.201	-0.4523	0
Tb927.9.1380	hypothetical protein, conserved	Mito.pathway	41	158	341	163	198	190	66	177	99	113	2.682	1.141	0.571	0.798	0.932	1	0	0	1	0	0	1	1		1140		0.924	-0.3255	0	1.021	0.873	-0.3255	0
Tb927.11.9950	hypothetical protein, conserved	ZUnknown	16	73	382	141	109	104	26	82	111	97	3.154	0.874	0.752	0.873	0.933	1	0	0	1	0	1	1	2		2319		0.265	-0.1959	0.0886	-0.454	-0.173	-0.2845	0
Tb927.10.11410	hypothetical protein, conserved	ZUnknown	14	46	264	83	66	61	22	51	77	57	2.318	0.74	0.773	0.881	0.934	1	0	0	1	0	1	1	2	167	1116	1383	0.116	-0.1828	0.0658	-0.713	-0.509	-0.2486	0
Tb927.11.16310	myosin heavy chain, putative, in MCM-BP-TAP	Cytoskeleton	8	56	280	123	99	91	13	63	82	85	4.846	1.037	0.636	0.824	0.934	1	0	0	1	0	0	1	1	806	3180	4307	-0.593	-0.2793	0.5261	0.025	2.028	-0.8054	0
Tb927.8.6320	hypothetical protein, conserved	ZUnknown	7	38	87	38	46	46	11	43	25	26	3.909	1.04	0.565	0.8	0.935	1	0	0	1	0	0	1	1	304	1254	1733	0.262	-0.3219	0.4716	-1.202	-0.142	-0.7935	0
Tb927.10.9640	hypothetical protein, conserved	ZUnknown	10	37	152	104	81	77	16	41	44	72	2.563	1.636	0.506	0.773	0.935	1	0	0	1	0	0	1	1		1026		0.387	-0.3715	0.0612	-0.823	-0.13	-0.4327	0
Tb927.9.14430	CK2A1 casein kinase II	Protein.kinase	27	92	179	94	110	122	43	103	52	65	2.395	1.25	0.533	0.781	0.936	1	0	0	1	0	0	1	1	408	1050	1475	-0.019	-0.3566	0.0841	-0.153	-0.079	-0.4407	0
Tb927.11.4160	predicted C2 domain protein	ZUnknown	7	47	342	147	118	109	11	53	100	102	4.818	1.02	0.449	0.747	0.936	1	0	0	1	0	0	1	1	517	3708	4424	-0.496	-0.4208	0.189	1.037	-0.194	-0.6098	0
Tb927.11.16340	Importin-beta N-terminal domain/HEAT-like repeat, putative	ZUnknown	7	91	454	177	130	139	11	102	132	122	9.273	0.924	0.734	0.867	0.938	1	0	0	1	0	1	1	2		3450		-0.527	-0.2059	-0.0689	1.304	-0.551	-0.137	0
Tb927.3.2430	Vacuolar sorting protein 9 (VPS9) domain containing protein, putative	ZUnknown	12	51	261	109	86	80	19	57	76	75	3	0.987	0.663	0.837	0.938	1	0	0	1	0	1	1	2	430	2763	3259	-0.546	-0.2567	0.3334	-1.345	0.262	-0.5901	0
Tb927.11.15970	Guanine nucleotide exchange factor in Golgi transport N-terminal/Sec7 domain containing protein, putative	ZUnknown	15	70	610	177	136	130	24	78	178	122	3.25	0.685	0.574	0.802	0.938	1	0	0	1	0	1	1	2	603	3141	3839	-0.591	-0.3183	0.1592	-0.242	0.074	-0.4775	0
Tb927.6.3030	hypothetical protein, conserved	ZUnknown	14	77	236	157	120	115	22	86	69	108	3.909	1.565	0.717	0.861	0.939	1	0	0	1	0	0	1	1		2487		-0.472	-0.2159	0.2829	0.187	0.014	-0.4988	0
Tb927.3.5100	TFIIH basal transcription factor subunit XPB	RNA.synthesis	6	53	309	133	101	98	10	59	90	92	5.9	1.022	0.584	0.807	0.939	1	0	0	1	0	0	1	1		2817		0.244	-0.3094	0.3142	-0.131	-0.431	-0.6236	0
Tb927.9.1350	hypothetical protein, conserved	ZUnknown	14	113	261	172	134	157	22	126	76	119	5.727	1.566	0.758	0.878	0.94	1	0	0	1	0	0	1	1	4	1614	1685	-0.358	-0.1877	0.0096	0.162	0.71	-0.1973	0
Tb927.7.1640	ras-like small GTPase, putative (TbEAR)	Signalling	10	62	267	117	86	86	16	69	78	81	4.313	1.038	0.802	0.898	0.942	1	0	0	1	0	0	1	1	372	1731	2138	0.175	-0.1552	0.0841	0.624	0.445	-0.2393	0
Tb927.10.6690	protein tyrosine phosphatase, putative (TbPTP1)	Protein.phosphatase	8	44	83	62	55	52	13	49	24	43	3.769	1.792	0.782	0.888	0.942	1	0	0	1	0	0	1	1		921		0.061	-0.1714	0.1549	-0.431	0.102	-0.3263	0
Tb927.8.6600	SAM35, putative	Mito.membrane	16	38	77	73	57	53	26	43	22	50	1.654	2.273	0.754	0.877	0.943	0	1	0	1	0	0	1	1	1709	948	2937	0.152	-0.1894	0.3258	-0.071	1.44	-0.5152	0
Tb927.9.11120	Mitchondrial SSU ribosomal associated	Mito.translation	12	58	315	166	122	126	19	65	92	115	3.421	1.25	0.516	0.781	0.943	1	0	0	1	0	0	1	1		1809		0.741	-0.3566	0.1331	1.113	0.607	-0.4897	0
Tb927.9.4820	calcium/potassium channel (CAKC), putative	Ions	9	42	247	120	88	91	14	47	72	83	3.357	1.153	0.516	0.781	0.943	1	0	0	1	0	0	1	1		2637		-0.633	-0.3566	0.1592	-0.123	0.215	-0.5158	0
Tb927.3.760	hypothetical protein, conserved	ZUnknown	7	62	194	90	75	73	11	69	56	62	6.273	1.107	0.827	0.908	0.945	1	0	0	1	0	0	1	1		1653		-0.68	-0.1392	0.111	-0.457	-0.458	-0.2502	0
Tb927.11.11510	hd phosphohydrolase family protein	ZUnknown	8	35	112	77	60	56	13	39	33	53	3	1.606	0.65	0.835	0.946	1	0	0	1	0	0	1	1	179	882	1170	0.922	-0.2602	0.3561	-0.658	-0.321	-0.6163	0
Tb927.3.3410	aspartyl aminopeptidase, putative,metallo-peptidase, Clan MH, Family M20	Protease	43	125	559	332	242	276	69	140	163	229	2.029	1.405	0.507	0.772	0.946	1	0	0	1	0	0	1	1	177	1356	1554	-0.219	-0.3733	0.2141	-0.165	0.554	-0.5874	0
Tb927.9.8540	chloride channel protein, putative	Ions	22	96	560	157	119	114	35	107	163	108	3.057	0.663	0.899	0.939	0.947	1	0	0	1	0	1	1	2	415	2817	3253	0.312	-0.0908	0.0286	1.098	0.274	-0.1194	0
Tb927.4.3000	hypothetical protein, conserved, F-box domains,P-loop Ntd triphosphate hydrolase	ZUnknown	14	44	231	79	58	59	22	49	67	55	2.227	0.821	0.831	0.911	0.948	1	0	0	1	0	1	1	2	451	1305	1812	0.519	-0.1345	0.1419	-0.586	-0.637	-0.2764	0
Tb927.6.1460	CYC3, mitotic cyclin	Cell.cycle	10	32	110	54	48	39	16	36	32	37	2.25	1.156	0.75	0.879	0.949	1	0	0	1	0	0	1	1	176	1356	2448	-1.184	-0.1861	-0.0842	-4.422	0.409	-0.1019	0
Tb927.2.2440	proteasome regulatory non-ATPase subunit 6 (RPN6)	Ubiquitin.proteasome	7	115	297	152	136	158	11	129	86	105	11.727	1.221	0.665	0.84	0.949	1	0	0	1	0	0	1	1	292	1542	2062	0.073	-0.2515	0.3599	-0.229	0.422	-0.6114	0
Tb927.8.590	carnitine O-palmitoyltransferase, putative	Lipids	8	30	188	108	79	83	13	34	55	75	2.615	1.364	0.41	0.739	0.949	1	0	0	1	0	0	1	1	725	2037	3369	-1.214	-0.4364	0.4186	0.03	0.563	-0.855	0
Tb927.6.2930	ATPase family associated with various cellular activities (AAA), putative	ZUnknown	6	33	144	84	61	68	10	37	42	58	3.7	1.381	0.544	0.791	0.951	1	0	0	1	0	0	1	1		1590		-0.386	-0.3383	0.5025	0.021	0.2	-0.8408	0
Tb927.11.7770	oxidoreductase-like protein	Enzyme	17	124	378	167	146	167	27	139	110	115	5.148	1.045	0.689	0.852	0.952	1	0	0	1	0	0	1	1		2580		0.03	-0.2311	0.2058	1.422	0.053	-0.4369	0
Tb927.7.980	hypothetical protein, conserved	ZUnknown	11	41	215	116	88	84	18	46	63	80	2.556	1.27	0.523	0.786	0.952	1	0	0	1	0	0	1	1	947	2877	3894	-0.346	-0.3474	0.0473	-0.27	0.79	-0.3947	0
Tb927.8.6860	High-temperature-induced dauer-formation protein, putative	ZUnknown	25	83	415	148	110	107	40	93	121	102	2.325	0.843	0.845	0.919	0.953	1	0	0	1	0	1	1	2		2247		0.708	-0.1219	-0.039	0.836	-0.364	-0.0829	0
Tb927.5.560	hypothetical protein, conserved	ZUnknown	9	31	166	59	47	43	14	35	48	41	2.5	0.854	0.745	0.877	0.953	1	0	0	1	0	1	1	2		1482		-0.576	-0.1894	-0.1099	-1.098	-0.851	-0.0795	0
Tb927.1.830	hypothetical protein, conserved	ZUnknown	20	73	280	147	107	117	32	82	82	102	2.563	1.244	0.701	0.858	0.953	1	0	0	1	0	0	1	1	301	2754	3112	-0.281	-0.221	0.0795	0.37	0.118	-0.3005	0
Tb927.10.2180	Rtr1/RPAP2 family, putative	ZUnknown	12	39	175	63	55	46	19	44	51	44	2.316	0.863	0.8	0.903	0.957	1	0	0	1	0	1	1	2	440	1425	1899	0.502	-0.1472	-0.1467	-0.18	-0.648	-0.0005	0
Tb927.11.5570	DNA replication licensing factor MCM5	DNA	15	60	177	100	72	76	24	67	52	69	2.792	1.327	0.882	0.936	0.958	1	0	0	1	0	0	1	1		2313		-0.245	-0.0954	-0.0995	0.633	0.435	0.0041	0
Tb927.7.1530	2OG-Fe(II) oxygenase superfamily, putative	ZUnknown	4	16	102	98	71	77	6	18	30	68	3	2.267	0.234	0.666	0.958	0	1	0	1	0	0	1	1	215	1365	1636	-0.147	-0.5864	-0.0341	-0.325	0.236	-0.5523	0
Tb927.11.11700	nucleotidyl transferase, putative	ZUnknown	16	103	243	169	126	122	26	115	71	117	4.423	1.648	0.913	0.949	0.959	1	0	0	1	0	0	1	1	163	1758	2129	0.312	-0.0755	0.4401	0.233	0.451	-0.5156	0
Tb927.10.1440	Pob3	Chromatin	51	79	152	135	97	100	82	88	44	93	1.073	2.114	0.88	0.935	0.959	0	1	0	1	0	0	1	1	413	648	1297	1.048	-0.097	0.0096	0.175	-0.082	-0.1066	0
Tb927.6.2980	eIF2K3, involved in SLRNA silencing	Protein.kinase	14	83	322	106	97	99	22	93	94	73	4.227	0.777	0.737	0.878	0.959	1	0	0	1	0	1	1	2	183	3078	3286	0.444	-0.1877	0.111	0.301	-0.199	-0.2987	0
Tb927.8.2670	Putative S-adenosyl-L-methionine-dependent methyltransferase, putative	Mito.pathway	10	69	94	61	80	82	16	77	27	42	4.813	1.556	0.512	0.788	0.963	1	0	0	1	0	0	1	1	66	1287	1367	-0.194	-0.3437	0.3065	0.477	0.306	-0.6502	0
Tb927.9.10190	hypothetical protein, conserved	ZUnknown	15	46	263	116	83	86	24	51	77	80	2.125	1.039	0.593	0.82	0.964	1	0	0	1	0	0	1	1		2022		0.374	-0.2863	0.3711	0.459	-0.064	-0.6574	0
Tb927.11.7340	hypothetical protein, conserved, PLP-dependent transferase domain	ZUnknown	13	40	204	118	97	85	21	45	59	82	2.143	1.39	0.464	0.761	0.965	1	0	0	1	0	0	1	1	636	1680	2511	0.669	-0.394	0.5327	0.636	0.328	-0.9267	0
Tb927.5.2750	Alpha/beta hydrolase family, putative	ZUnknown	10	50	160	74	58	62	16	56	47	51	3.5	1.085	0.823	0.914	0.966	1	0	0	1	0	0	1	1	799	1281	2121	-2.279	-0.1297	0.3334	-2.992	1.866	-0.4631	0
Tb927.10.8170	TbNup144 Outer-inner connect	Nuclear.transport	11	122	555	247	177	191	18	137	162	171	7.611	1.056	0.717	0.871	0.966	1	0	0	1	0	0	1	1	115	3978	4137	-0.17	-0.1993	0.1635	0.808	-0.16	-0.3628	0
Tb927.10.11690	YEATS family, putative	ZUnknown	7	28	165	83	64	59	11	31	48	57	2.818	1.188	0.484	0.773	0.966	1	0	0	1	0	0	1	1		1455		0.13	-0.3715	-0.0639	-1.317	-0.694	-0.3076	0
Tb927.10.5890	Galactose oxidase, central domain containing protein, putative	ZUnknown	17	66	229	129	92	96	27	74	67	89	2.741	1.328	0.771	0.894	0.967	1	0	0	1	0	0	1	1		2718		-0.971	-0.1617	-0.0341	-0.235	-0.154	-0.1276	0
Tb927.10.11660	hypothetical protein, conserved	ZUnknown	3	47	70	87	62	62	5	53	20	60	10.6	3	0.855	0.929	0.968	0	1	0	1	0	0	1	1		1362		0.116	-0.1062	-0.0145	-1.096	0.108	-0.0917	0
Tb927.5.2980	Exocyst complex component Sec3	Vesicular.transport	6	58	253	130	94	93	10	65	74	90	6.5	1.216	0.691	0.863	0.968	1	0	0	1	0	0	1	1	796	3246	4101	-1.218	-0.2126	0.4186	-1.768	0.274	-0.6312	0
Tb927.4.660	hypothetical protein, conserved	ZUnknown	14	56	398	135	98	96	22	63	116	93	2.864	0.802	0.643	0.843	0.969	1	0	0	1	0	1	1	2		2064		-0.582	-0.2464	-0.2009	-0.153	-0.272	-0.0455	0
Tb927.3.5600	hypothetical protein, conserved	ZUnknown	16	62	125	51	71	71	26	69	36	35	2.654	0.972	0.493	0.786	0.972	1	0	0	1	0	1	1	2	142	816	972	0.975	-0.3474	-0.4673	0.643	-0.426	0.1199	0
Tb927.4.2720	ATP dependent DEAD-box helicase (RH)	Mito.translation	24	92	323	158	112	129	39	103	94	109	2.641	1.16	0.798	0.907	0.973	1	0	0	1	0	0	1	1	388	2220	2734	-0.295	-0.1408	0.4186	0.575	0.163	-0.5594	0
Tb927.10.1530	hypothetical protein, conserved	ZUnknown	11	64	215	84	74	74	18	72	63	58	4	0.921	0.784	0.903	0.973	1	0	0	1	0	1	1	2		2448		-0.694	-0.1472	0.1331	0.097	0.259	-0.2803	0
Tb927.6.4740	importin-alpha re-exporter protein, putative	Nuclear.transport	18	105	626	259	184	191	29	118	182	179	4.069	0.984	0.618	0.834	0.973	1	0	0	1	0	1	1	2	303	2883	3535	0.382	-0.2619	0.1199	1.865	-0.377	-0.3818	0
Tb927.11.1250	kinetoplast poly(A) polymerase complex 1 subunit, MIT ssu-associated	Mito.RNA	15	88	481	205	146	172	24	99	140	142	4.125	1.014	0.576	0.81	0.973	1	0	0	1	0	0	1	1		2625		0.759	-0.304	0.189	1.259	0.339	-0.493	0
Tb927.11.8300	hypothetical protein, conserved	ZUnknown	10	57	158	107	76	81	16	64	46	74	4	1.609	0.79	0.904	0.974	1	0	0	1	0	0	1	1	528	1989	2754	-0.381	-0.1456	-0.0194	-0.624	0.61	-0.1262	0
Tb927.10.12470	hypothetical protein, conserved	ZUnknown	8	24	145	54	38	38	13	27	42	37	2.077	0.881	0.711	0.874	0.974	1	0	0	1	0	1	1	2	804	1584	2497	0.172	-0.1943	0.1419	-0.965	-1.402	-0.3362	0
Tb927.4.1660	mitochondrial carrier protein, MCP6	Mito.transport	11	42	135	109	79	77	18	47	39	75	2.611	1.923	0.595	0.826	0.974	1	0	0	1	0	0	1	1		1158		-0.873	-0.2758	0.4401	0.017	0.311	-0.7159	0
Tb927.11.2190	Domain of unknown function (DUF543), putative	ZUnknown	17	35	40	43	47	40	27	39	12	30	1.444	2.5	0.638	0.839	0.975	0	1	0	1	0	0	1	1	463	300	930	-0.15	-0.2533	-0.152	-0.658	0.713	-0.1013	0
Tb927.10.8080	Uncharacterized conserved protein (DUF2042), putative	ZUnknown	19	68	408	166	133	118	31	76	119	115	2.452	0.966	0.571	0.811	0.975	1	0	0	1	0	1	1	2	150	2223	2379	0.161	-0.3022	0.0566	-0.053	-0.141	-0.3588	0
Tb927.10.2490	glucose-6-phosphate 1-dehydrogenase (G6PD)	Glucose.glycerol	7	39	177	114	81	85	11	44	52	79	4	1.519	0.518	0.793	0.975	1	0	0	1	0	0	1	1	1407	1677	3356	-0.932	-0.3346	0.5025	0.301	-0.574	-0.8371	0
Tb927.11.11140	hypothetical protein	ZUnknown	6	44	208	119	85	84	10	49	61	82	4.9	1.344	0.576	0.82	0.976	1	0	0	1	0	0	1	1		2979		-1.248	-0.2863	0.2429	-0.784	-0.249	-0.5292	0
Tb927.9.6130	calmodulin, putative	Calcium	55	45	111	118	93	84	88	50	32	82	0.568	2.563	0.538	0.798	0.976	0	1	0	1	1	0	1	2	1309	474	1977	-0.897	-0.3255	0.1462	-1.003	0.574	-0.4717	0
Tb927.11.7400	hypothetical protein, conserved	ZUnknown	6	31	348	117	86	83	10	35	101	81	3.5	0.802	0.407	0.749	0.976	1	0	0	1	0	1	1	2		3165		-0.299	-0.417	-0.1047	0.816	0.194	-0.3123	0
Tb927.10.9230	adaptin complex AP4 beta subunit	Vesicular.transport	6	76	157	91	87	98	10	85	46	63	8.5	1.37	0.643	0.842	0.977	1	0	0	1	0	0	1	1		2310		0.179	-0.2481	0.4507	0.751	0.486	-0.6988	0
Tb927.9.8290	Mitchondrial LSU ribosomal protein	Mito.translation	12	38	97	44	49	44	19	43	28	30	2.263	1.071	0.612	0.83	0.977	1	0	0	1	0	0	1	1		657		0.52	-0.2688	0.433	0.106	-0.447	-0.7018	0
Tb927.1.1130	glycerol-3-phosphate dehydrogenase (FAD-dependent), in TAO complex	Glucose.glycerol	12	48	371	123	94	87	19	54	108	85	2.842	0.787	0.574	0.815	0.977	1	0	0	1	0	1	1	2		1854		0.688	-0.2951	0.275	1.117	-0.28	-0.5701	0
Tb927.11.17020	hypothetical protein, conserved	ZUnknown	17	81	245	104	93	103	27	91	71	72	3.37	1.014	0.699	0.867	0.978	1	0	0	1	0	0	1	1		2574		-0.606	-0.2059	0.0191	0.052	-0.24	-0.225	0
Tb927.10.5920	hypothetical protein, conserved	ZUnknown	18	89	204	142	102	121	29	100	59	98	3.448	1.661	0.81	0.916	0.98	1	0	0	1	0	0	1	1		2376		0.116	-0.1266	0.2016	1.875	0.051	-0.3282	0
Tb927.11.13320	hypothetical protein, conserved	ZUnknown	6	30	136	73	52	51	10	34	40	50	3.4	1.25	0.654	0.852	0.98	1	0	0	1	0	0	1	1	237	2166	2432	-0.759	-0.2311	0.1763	-1.446	0.668	-0.4074	0
Tb927.10.12910	hypothetical protein, conserved	ZUnknown	17	50	442	144	101	101	27	56	129	99	2.074	0.767	0.554	0.814	0.98	1	0	0	1	0	1	1	2	89	2817	3171	-0.366	-0.2969	0.0144	0.648	0.317	-0.3113	0
Tb927.11.2640	ras-like small GTPase, putative (TbNST)	Signalling	9	35	153	72	51	90	14	39	45	50	2.786	1.111	0.433	0.747	0.98	1	0	0	1	0	0	1	1	310	1461	1854	0.825	-0.4208	-0.1151	1.495	-0.203	-0.3057	0
Tb927.5.1580	ZC3H13	RNA.binding	9	45	108	77	54	54	14	50	31	53	3.571	1.71	0.926	0.963	0.981	1	0	0	1	0	0	1	1	1476	1701	3340	-1.123	-0.0544	0.4436	-1.332	-0.071	-0.498	0
Tb927.11.8410	hypothetical protein, conserved	ZUnknown	9	50	170	79	60	57	14	56	50	55	4	1.1	0.917	0.959	0.982	1	0	0	1	0	0	1	1	653	2037	2880	-0.288	-0.0604	0.21	-0.994	-0.18	-0.2704	0
Tb927.8.6610	hypothetical protein, conserved	ZUnknown	10	36	130	81	59	57	16	40	38	56	2.5	1.474	0.678	0.862	0.982	1	0	0	1	0	0	1	1	289	1038	1369	0.301	-0.2142	0.2141	-0.763	-0.036	-0.4283	0
Tb927.2.3750	Domain of unknown function (DUF4520), putative	ZUnknown	9	36	159	80	60	56	14	40	46	55	2.857	1.196	0.667	0.856	0.982	1	0	0	1	0	0	1	1	356	2217	2740	-0.776	-0.2243	-0.0291	0.687	0.23	-0.1952	0
Tb927.10.650	TAX-2, flagellar protein	Cytoskeleton	39	49	93	84	64	59	63	55	27	58	0.873	2.148	0.859	0.936	0.983	0	1	0	1	1	0	1	2	384	663	1173	0.003	-0.0954	-0.263	-0.85	-0.316	0.1676	0
Tb927.7.3570	hypothetical protein, conserved	ZUnknown	7	43	203	95	69	67	11	48	59	66	4.364	1.119	0.696	0.871	0.985	1	0	0	1	0	0	1	1	148	2205	2441	-0.488	-0.1993	0.2265	-0.796	-0.397	-0.4258	0
Tb927.10.3250	Mitchondrial SSU ribosomal protein	Mito.translation	9	62	140	85	70	77	14	69	41	59	4.929	1.439	0.766	0.898	0.986	1	0	0	1	0	0	1	1	175	924	1323	0.897	-0.1552	0.663	0.768	0.182	-0.8182	0
Tb927.11.6570	transporter, putative. 14 TM domains, SSF103473 general substrate transporter family	Transporter	30	109	597	299	219	210	48	122	174	207	2.542	1.19	0.557	0.814	0.986	1	0	0	1	0	0	1	1	534	1830	2604	0.256	-0.2969	0.1419	1.012	0.425	-0.4388	0
Tb927.3.4720	dynamin DLP1	Vesicular.transport	66	246	1110	730	537	511	106	275	323	504	2.594	1.56	0.512	0.795	0.986	1	0	0	1	0	0	1	1	713	1983	2710	-0.96	-0.331	0.0976	-0.969	1.627	-0.4286	0
Tb927.2.5980	ATP-dependent Clp protease subunit, heat shock protein 104 (HSP104)	Chaperone	32	132	428	209	153	150	51	148	125	144	2.902	1.152	0.941	0.971	0.987	1	0	0	1	0	0	1	1	574	2613	3281	-0.842	-0.0425	0.1848	-0.69	1.19	-0.2273	0
Tb927.6.900	hypothetical protein, conserved	ZUnknown	13	73	274	111	83	95	21	82	80	77	3.905	0.963	0.811	0.918	0.988	1	0	0	1	0	1	1	2	66	2943	3069	0.145	-0.1234	0.2265	1.355	0.162	-0.3499	0
Tb927.8.6770	WD domain, G-beta repeat, putative	ZUnknown	11	71	146	105	80	96	18	79	43	73	4.389	1.698	0.76	0.897	0.988	1	0	0	1	0	0	1	1		1260		0.465	-0.1568	0	0.691	-0.364	-0.1568	0
Tb927.6.1510	lysyl-tRNA synthetase, putative	Translation.tRNA	15	55	246	121	85	86	24	62	72	84	2.583	1.167	0.721	0.883	0.988	1	0	0	1	0	0	1	1	627	1905	2831	0.344	-0.1795	0.4577	1.086	-0.205	-0.6372	0
Tb927.4.3530	hypothetical protein, conserved	ZUnknown	13	48	208	119	87	83	21	54	61	82	2.571	1.344	0.621	0.84	0.988	1	0	0	1	0	0	1	1		2265		0.081	-0.2515	-0.039	-0.44	0.241	-0.2125	0
Tb927.3.3170	hypothetical protein, conserved	ZUnknown	15	77	329	137	99	96	24	86	96	95	3.583	0.99	0.869	0.943	0.99	1	0	0	1	0	1	1	2	349	1965	2383	-0.059	-0.0847	0.1721	-0.282	-0.634	-0.2568	0
Tb927.11.4980	ATP-dependent DEAD/H RNA helicase, putative Dbp9, ribosome assembly?	rRNA.tRNA.process	6	86	163	109	97	106	10	96	47	75	9.6	1.596	0.708	0.875	0.99	1	0	0	1	0	0	1	1		1806		0.535	-0.1926	0.1549	1.309	-0.434	-0.3475	0
Tb927.8.5210	CUL3 cullin	Ubiquitin.proteasome	14	45	356	141	112	98	22	50	104	97	2.273	0.933	0.446	0.763	0.99	1	0	0	1	0	1	1	2		3486		-0.4	-0.3902	0.1806	-0.187	0.237	-0.5708	0
Tb927.7.6410	hypothetical protein, conserved, dsRNA binding domain	ZUnknown	10	80	303	159	115	111	16	90	88	110	5.625	1.25	0.783	0.908	0.991	1	0	0	1	0	0	1	1	142	4371	4631	-0.462	-0.1392	0.279	0.718	-0.288	-0.4182	0
Tb927.10.5670	N-acetyltransferase subunit Nat1, putative (NAT1)	Enzyme	6	95	271	161	112	170	10	106	79	111	10.6	1.405	0.624	0.843	0.991	1	0	0	1	0	0	1	1		2136		0.453	-0.2464	0.075	2.471	0.22	-0.3214	0
Tb927.2.1760	hypothetical protein, conserved	ZUnknown	79	241	723	359	274	272	127	270	211	248	2.126	1.175	0.905	0.959	0.993	1	0	0	1	0	0	1	1	499	2409	2916	0.484	-0.0604	0.3822	1.955	1.102	-0.4426	0
Tb927.3.4020	PI4 kinase	Signalling	9	162	567	260	189	181	14	181	165	180	12.929	1.091	0.952	0.981	1	1	0	0	1	0	0	0	0		6939		-1.613	-0.0277	0.3599	2.229	0.597	-0.3876	0
Tb927.8.2960	Probable methyltransferase BTM2 homolog	Enzyme	12	50	211	83	57	61	19	56	61	57	2.947	0.934	0.918	0.967	1	1	0	0	1	0	1	0	1		1665		0.148	-0.0484	-0.2688	-1.305	-0.808	0.2204	0
Tb927.4.4300	NADH-ubiquinone oxidoreductase complex I subunit, putative	Mito.e.transport	9	39	122	66	46	49	14	44	36	46	3.143	1.278	0.898	0.959	1	1	0	0	1	0	0	0	0	302	1851	2191	0.61	-0.0604	0.1549	0.205	-0.062	-0.2153	0
Tb927.7.610	DNA ligase, putative,mitochondrial DNA ligase homolog, putative	DNA	30	119	285	222	153	156	48	133	83	153	2.771	1.843	0.853	0.941	1	1	0	0	1	0	0	0	0		1449		-0.913	-0.0877	0.4436	0.016	0.744	-0.5313	0
Tb927.6.880	conserved protein	ZUnknown	9	32	121	49	36	40	14	36	35	34	2.571	0.971	0.85	0.939	1	1	0	0	1	0	1	0	1	459	1395	1862	-0.884	-0.0908	0.052	-0.801	-0.779	-0.1428	0
Tb927.7.3350	palmitoyl acyltransferase 11, putative	Lipids	26	64	123	112	77	85	42	72	36	77	1.714	2.139	0.847	0.938	1	0	1	0	1	0	0	0	0		1074		-0.793	-0.0923	0.1974	-1.052	0.157	-0.2897	0
Tb927.11.4550	Domain of unknown function (DUF4200), putative	ZUnknown	10	38	127	72	52	50	16	43	37	50	2.688	1.351	0.827	0.93	1	1	0	0	1	0	0	0	0		900		-0.419	-0.1047	-0.0145	-0.767	-0.007	-0.0902	0
Tb927.11.8760	hypothetical protein, conserved	ZUnknown	13	52	226	102	70	77	21	58	66	70	2.762	1.061	0.753	0.898	1	1	0	0	1	0	0	0	0		1863		-0.279	-0.1552	-0.0539	-0.398	0.007	-0.1013	0
Tb927.4.1050	inositol-pentakisphosphate 2-kinase, putative	ZUnknown	7	35	133	69	52	48	11	39	39	48	3.545	1.231	0.75	0.897	1	1	0	0	1	0	0	0	0	165	1386	1587	0.299	-0.1568	0.2141	-0.482	0.046	-0.3709	0
Tb927.4.990	hypothetical protein, conserved	ZUnknown	9	31	154	62	47	43	14	35	45	43	2.5	0.956	0.745	0.895	1	1	0	0	1	0	1	0	1	96	1053	1209	-0.128	-0.16	0.0333	-0.829	-0.342	-0.1933	0
Tb927.4.1340	CPSF73	RNA.processing	20	86	348	185	128	130	32	96	101	128	3	1.267	0.738	0.895	1	1	0	0	1	0	0	0	0	369	2313	2725	-0.193	-0.16	0.279	0.674	0.152	-0.439	0
Tb927.11.6740	PUF10	rRNA.tRNA.process	10	133	349	207	149	197	16	149	102	143	9.313	1.402	0.726	0.888	1	1	0	0	1	0	0	0	0		2052			-0.1714	0.5194	#N/A	0	-0.6908	0
Tb927.11.16460	hypothetical protein, conserved	ZUnknown	6	76	262	142	98	117	10	85	76	98	8.5	1.289	0.726	0.886	1	1	0	0	1	0	0	0	0	150	2229	2523	0.139	-0.1746	0.1375	0.758	0.198	-0.3121	0
Tb927.4.4210	ATP-dependent zinc metallopeptidase, putative,metallo-peptidase, Clan MA(E) Family M41	Protease	17	113	268	146	126	141	27	126	78	101	4.667	1.295	0.716	0.882	1	1	0	0	1	0	0	0	0		2634		-0.022	-0.1811	0.1375	2.066	1.266	-0.3186	0
Tb927.6.2670	NUDIX hydrolase, conserved, has mRNA decapping activity in vitro	Enzyme	9	37	62	44	43	41	14	41	18	30	2.929	1.667	0.698	0.877	1	1	0	0	1	0	0	0	0		885		0.825	-0.1894	0.1287	0.246	-0.655	-0.3181	0
Tb927.11.5300	kinesin, Kif13-3, predicted centromere-associated	Cytoskeleton	14	90	416	185	128	144	22	101	121	128	4.591	1.058	0.701	0.876	1	1	0	0	1	0	0	0	0		1701		0.055	-0.191	0.1375	0.366	0.364	-0.3285	0
Tb927.7.4040	hypothetical protein, conserved	ZUnknown	6	81	205	88	91	95	10	91	60	61	9.1	1.017	0.642	0.854	1	1	0	0	1	0	0	0	0		2559		-0.425	-0.2277	0.279	-0.495	-0.251	-0.5067	0
Tb927.11.4340	hypothetical protein, conserved	ZUnknown	12	71	274	79	86	79	19	79	80	55	4.158	0.688	0.64	0.851	1	1	0	0	1	0	1	0	1	595	2673	3306	-0.482	-0.2328	0.2429	-0.034	0.416	-0.4757	0
Tb927.9.1730	Primase zinc finger/Mcm10 replication factor, putative	ZUnknown	13	39	373	110	77	76	21	44	109	76	2.095	0.697	0.571	0.827	1	1	0	0	1	0	1	0	1	503	2196	2836	0.473	-0.274	-0.1047	0.317	-0.061	-0.1693	0
Tb927.10.4010	hypothetical protein, conserved, virus attachment domain, C-terminal match to some bacterial proteins	ZUnknown	12	47	291	131	90	93	19	53	85	90	2.789	1.059	0.57	0.825	1	1	0	0	1	0	0	0	0	47	2049	2178	0.448	-0.2775	0.0886	0.418	-0.805	-0.3661	0
Tb927.11.12230	heat shock protein HslU2, in mitochondrion	Chaperone	6	90	149	92	101	113	10	101	43	64	10.1	1.488	0.566	0.819	1	1	0	0	1	0	0	0	0	274	1491	2015	0.16	-0.2881	0.3711	-0.16	0.447	-0.6592	0
Tb927.8.7800	hypothetical protein, conserved	ZUnknown	9	46	214	89	61	101	14	51	62	61	3.643	0.984	0.505	0.789	1	1	0	0	1	0	1	0	1	692	3603	4699	-0.635	-0.3419	0.415	0.293	-0.278	-0.7569	0
Tb927.10.13620	NADH-ubiquinone oxidoreductase complex I subunit, NDUFA9 subunit, putative	Mito.e.transport	8	38	342	138	97	95	13	43	100	95	3.308	0.95	0.443	0.775	1	1	0	0	1	0	1	0	1	446	1458	2005	0.909	-0.3677	0.3219	0.782	-0.032	-0.6896	0
Tb927.10.6950	sterol 24-c-methyltransferase, putative	Sterols	75	279	1433	516	355	381	120	312	417	356	2.6	0.854	0.819	0.927	1.003	1	0	0	1	0	1	0	1	1182	1080	2411	2.832	-0.1094	0.1592	2.551	-0.051	-0.2686	0
Tb927.11.14960	PUF7	rRNA.tRNA.process	45	158	297	180	176	242	72	177	86	124	2.458	1.442	0.512	0.791	1.006	1	0	0	1	0	0	0	0	1024	2115	3258	0.471	-0.3383	0.1375	2.684	0.986	-0.4758	0
Tb927.9.4420	hypothetical protein, conserved	ZUnknown	38	122	244	168	138	136	61	137	71	116	2.246	1.634	0.841	0.939	1.007	1	0	0	1	0	0	0	0		1248		-0.513	-0.0908	0.21	-0.819	0.627	-0.3008	0
Tb927.1.1670	ARM-like helical domain-containing protein	ZUnknown	6	84	633	223	153	168	10	94	184	154	9.4	0.837	0.56	0.819	1.007	1	0	0	1	0	1	0	1	1132	3246	4505	-0.271	-0.2881	0.2388	0.21	0.387	-0.5269	0
Tb927.11.910	hypothetical protein, conserved	ZUnknown	11	95	493	184	130	126	18	106	144	127	5.889	0.882	0.815	0.928	1.008	1	0	0	1	0	1	0	1		3663		0.061	-0.1078	0.1592	0.991	-0.388	-0.267	0
Tb927.10.5420	hypothetical protein, conserved	ZUnknown	13	67	622	194	139	133	21	75	181	134	3.571	0.74	0.54	0.815	1.008	1	0	0	1	0	1	0	1		4086		0.055	-0.2951	0.2947	2.585	0.427	-0.5898	0
Tb927.10.13690	hypothetical protein, conserved	ZUnknown	26	105	242	160	122	117	42	118	70	111	2.81	1.586	0.91	0.967	1.009	1	0	0	1	0	0	0	0		2055		0.355	-0.0484	0.4785	-0.108	1.027	-0.5269	0
Tb927.11.10990	Methylthioribosephosphate isomerase (was annotated as EIF2B subunit)	Enzyme	29	85	308	155	106	108	47	95	90	107	2.021	1.189	0.88	0.955	1.009	1	0	0	1	0	0	0	0		1161		0.731	-0.0664	0.1021	0.985	-0.662	-0.1685	0
Tb927.11.7530	long-chain-fatty-acid-CoA ligase, putative	Lipids	19	82	330	143	98	102	31	92	96	99	2.968	1.031	0.902	0.964	1.01	1	0	0	1	0	0	0	0	405	2184	2836	-0.221	-0.0529	0.2141	-0.618	0.232	-0.267	0
Tb927.11.2680	ATP synthase regulation protein NCA2, putative	ZUnknown	13	74	231	136	94	93	21	83	67	94	3.952	1.403	0.883	0.957	1.011	1	0	0	1	0	0	0	0	240	2097	2359	0.323	-0.0634	-0.152	1.935	0.838	0.0886	0
Tb927.6.2780	U3 small nuclear ribonucleoprotein (snRNP), putative	rRNA.tRNA.process	11	84	84	43	93	102	18	94	24	30	5.222	1.25	0.294	0.71	1.011	1	0	0	1	0	0	0	0		864		0.415	-0.4941	-0.0145	2.844	0.039	-0.4796	0
Tb927.5.2480	hypothetical protein, conserved	ZUnknown	102	38	125	120	95	82	164	43	36	83	0.262	2.306	0.453	0.773	1.012	0	1	0	1	1	0	0	1	790	1035	1879	-1.911	-0.3715	0.1462	-2.684	2.612	-0.5177	0
Tb927.4.2580	hypothetical protein, conserved	Mito.pathway	6	72	199	102	81	80	10	81	58	70	8.1	1.207	0.864	0.95	1.013	1	0	0	1	0	0	0	0		3021		-0.796	-0.074	0.3103	1.019	0.703	-0.3843	0
Tb927.10.15160	hypothetical protein, conserved	ZUnknown	10	67	224	115	87	78	16	75	65	79	4.688	1.215	0.862	0.949	1.013	1	0	0	1	0	0	0	0		2634		-0.606	-0.0755	0.1592	-1.302	0.275	-0.2347	0
Tb927.7.5890	hypothetical protein, conserved	ZUnknown	14	47	244	116	79	81	22	53	71	80	2.409	1.127	0.654	0.865	1.013	1	0	0	1	0	0	0	0		2001		-0.231	-0.2092	-0.1255	-0.483	-0.102	-0.0837	0
Tb927.8.4860	Mitchondrial SSU ribosomal protein	Mito.translation	9	38	164	110	75	77	14	43	48	76	3.071	1.583	0.558	0.826	1.013	1	0	0	1	0	0	0	0	52	2040	2112	0.084	-0.2758	0.2829	0.859	0.171	-0.5587	0
Tb927.9.10820	hypothetical protein, conserved	ZUnknown	7	67	153	98	81	74	11	75	45	68	6.818	1.511	0.84	0.94	1.014	1	0	0	1	0	0	0	0	125	1938	2081	0.041	-0.0893	0.1243	-0.565	-0.301	-0.2136	0
Tb927.7.680	chaperone protein DNAj, putative	Chaperone	9	124	313	194	137	144	14	139	91	134	9.929	1.473	0.931	0.978	1.015	1	0	0	1	0	0	0	0		2325		0.557	-0.0321	0.2016	2.098	0.867	-0.2337	0
Tb927.5.3310	hypothetical protein, conserved	ZUnknown	16	56	104	81	62	62	26	63	30	56	2.423	1.867	0.903	0.968	1.016	1	0	0	1	0	0	0	0	786	1074	1890	0.073	-0.0469	0.2987	0.191	0.307	-0.3456	0
Tb927.9.12900	LEO1	RNA.degradation	7	41	147	94	64	64	11	46	43	65	4.182	1.512	0.719	0.894	1.016	1	0	0	1	0	0	0	0	572	1743	2388	-0.508	-0.1617	0.1287	-0.289	0.067	-0.2904	0
Tb927.11.14790	DNA repair and recombination helicase protein PIF4	Mito.DNA	11	57	162	78	77	63	18	64	47	54	3.556	1.149	0.701	0.881	1.016	1	0	0	1	0	0	0	0	376	2058	2816	-0.735	-0.1828	-0.2176	-0.762	2.341	0.0348	0
Tb927.11.15070	BBP119	Cytoskeleton	11	100	306	174	125	118	18	112	89	120	6.222	1.348	0.896	0.964	1.017	1	0	0	1	0	0	0	0	937	3231	4208	-0.621	-0.0529	0.2429	1.677	0.947	-0.2958	0
Tb927.10.3510	tRNA pseudouridine synthase D (TruD), putative	ZUnknown	9	127	480	265	180	183	14	142	140	183	10.143	1.307	0.776	0.916	1.017	1	0	0	1	0	0	0	0	466	5409	5902	-1.038	-0.1266	0.2908	2.752	0.95	-0.4174	0
Tb927.10.9040	hypothetical protein, conserved	ZUnknown	22	84	488	175	127	119	35	94	142	121	2.686	0.852	0.74	0.9	1.017	1	0	0	1	0	1	0	1	203	4623	4913	-0.776	-0.152	0.3372	-0.514	0.516	-0.4892	0
Tb927.4.630	hypothetical protein, conserved	Mito.pathway	15	54	125	50	62	59	24	60	36	35	2.5	0.972	0.565	0.828	1.017	1	0	0	1	0	1	0	1		906		0.561	-0.2723	0.2469	0.221	-0.344	-0.5192	0
Tb927.11.8940	LDK protein kinase	Protein.kinase	8	27	231	86	58	58	13	30	67	59	2.308	0.881	0.517	0.814	1.017	1	0	0	1	0	1	0	1	993	1665	2933	-0.208	-0.2969	-0.0291	-0.391	-0.313	-0.2678	0
Tb927.10.11130	SET domain containing protein, putative	ZUnknown	16	55	514	165	116	112	26	62	150	114	2.385	0.76	0.534	0.818	1.018	1	0	0	1	0	1	0	1		2934		-0.932	-0.2898	0.1243	0.73	-0.159	-0.4141	0
Tb927.7.910	hypothetical protein, conserved	Mito.pathway	15	94	215	153	104	106	24	105	63	106	4.375	1.683	0.991	1.004	1.019	1	0	0	1	0	0	0	0		2142		-0.146	0.0058	0.2469	1.322	0.639	-0.2411	0
Tb927.6.3350	hypothetical protein, conserved (YCF45-like)	Mito.pathway	10	44	110	80	54	55	16	49	32	55	3.063	1.719	0.891	0.963	1.019	1	0	0	1	0	0	0	0	152	1596	1826	-0.042	-0.0544	0.0795	0.935	-0.636	-0.1339	0
Tb927.11.14730	Metalloprotease M41 FtsH, putative	Protease	21	174	513	318	216	234	34	195	149	220	5.735	1.477	0.833	0.939	1.019	1	0	0	1	0	0	0	0	620	2034	2692	0.607	-0.0908	-0.0639	1.14	0.937	-0.0269	0
Tb927.6.3610	SET domain containing protein, putative	ZUnknown	9	47	156	69	61	52	14	53	45	48	3.786	1.067	0.787	0.92	1.019	1	0	0	1	0	0	0	0	189	1038	1316	-0.022	-0.1203	-0.1047	-0.286	-0.479	-0.0156	0
Tb927.10.5490	HOP1 homologue, HORMA domain, involved in meiosis?	DNA	6	45	95	58	52	49	10	50	28	40	5	1.429	0.769	0.914	1.02	1	0	0	1	0	0	0	0	159	1272	1625	-1.265	-0.1297	0.3296	-1.444	1.055	-0.4593	0
Tb927.11.16620	hypothetical protein, conserved	ZUnknown	6	32	179	70	56	47	10	36	52	48	3.6	0.923	0.643	0.857	1.021	1	0	0	1	0	1	0	1		1824		0.688	-0.2226	-0.304	0.563	-0.618	0.0814	0
Tb927.11.860	leucine-rich repeat protein (LRRP)	LRRP	7	61	182	137	97	93	11	68	53	95	6.182	1.792	0.701	0.887	1.022	1	0	0	1	0	0	0	0	47	2847	3034	-0.697	-0.173	0.2388	0.244	0.941	-0.4118	0
Tb927.7.6760	hypothetical protein, conserved	ZUnknown	23	67	374	127	92	86	37	75	109	88	2.027	0.807	0.815	0.933	1.023	1	0	0	1	0	1	0	1	475	3711	5100	-0.778	-0.1001	-0.0944	0.143	-0.146	-0.0057	0
Tb927.2.4780	hypothetical protein, conserved	ZUnknown	0	61	151	129	94	87	0	68	44	89		2.023	0.723	0.895	1.023	0	1	0	1	1	0	0	1	958	2823	4095	-1.265	-0.16	0.4471	-0.16	0.457	-0.6071	0
Tb927.9.8410	chaperone protein DNAj, putative	Chaperone	25	80	280	94	88	92	40	90	82	65	2.25	0.793	0.707	0.889	1.023	1	0	0	1	0	1	0	1	1116	1383	2717	0.544	-0.1697	0.415	1.411	-0.614	-0.5847	0
Tb927.11.9540	hypothetical protein, conserved	ZUnknown	16	80	196	81	88	97	26	90	57	56	3.462	0.982	0.577	0.833	1.023	1	0	0	1	0	1	0	1		1659		0.755	-0.2636	-0.3401	0.358	0.105	0.0765	0
Tb927.5.2940	stress-induced protein sti1, putative	Chaperone	25	391	678	337	428	470	40	438	197	233	10.95	1.183	0.496	0.799	1.023	1	0	0	1	0	0	0	0		1653		-0.715	-0.3237	-0.0145	-0.741	1.005	-0.3092	0
Tb927.5.1910	hypothetical protein, conserved	ZUnknown	8	46	331	125	90	84	13	51	96	86	3.923	0.896	0.567	0.831	1.024	1	0	0	1	0	1	0	1		3504		-1.279	-0.2671	0.3372	-1.054	0.261	-0.6043	0
Tb927.10.8770	TBC-Q1, likely GAP, in Tc vacuolar proteome	Signalling	19	64	171	120	82	81	31	72	50	83	2.323	1.66	0.878	0.961	1.025	1	0	0	1	0	0	0	0	497	1257	1926	-0.189	-0.0574	0.4471	-1.241	0.638	-0.5045	0
Tb927.2.5820	hypothetical protein, conserved	ZUnknown	24	82	553	177	129	119	39	92	161	122	2.359	0.758	0.713	0.891	1.025	1	0	0	1	0	1	0	1	197	3246	3780	0.214	-0.1665	0.0566	0.362	-0.823	-0.2231	0
Tb927.11.340	hypothetical protein, conserved	ZUnknown	5	21	62	59	40	40	8	24	18	41	3	2.278	0.6	0.85	1.025	0	1	0	1	0	0	0	0		2142		-0.357	-0.2345	0.0976	0.121	0.272	-0.3321	0
Tb927.11.3330	hypothetical protein, conserved, no yeast or human match	ZUnknown	20	65	427	171	131	115	32	73	124	118	2.281	0.952	0.557	0.824	1.026	1	0	0	1	0	1	0	1		3171		-0.095	-0.2793	0.2265	0.552	0.195	-0.5058	0
Tb927.6.1250	Mitchondrial SSU ribosomal protein S29	Mito.translation	8	28	218	116	78	82	13	31	63	80	2.385	1.27	0.378	0.755	1.026	1	0	0	1	0	0	0	0		1497		1.47	-0.4055	-0.0842	1.716	-0.617	-0.3213	0
Tb927.7.3510	Mitchondrial LSU ribosomal protein	Mito.translation	13	67	204	66	77	73	21	75	59	46	3.571	0.78	0.597	0.846	1.027	1	0	0	1	0	1	0	1	135	1449	1598	0.697	-0.2413	-0.1151	0.007	-0.116	-0.1262	0
Tb927.8.5830	SMP-30/Gluconolaconase/LRE-like region, putative	ZUnknown	18	69	350	62	76	75	29	77	102	43	2.655	0.422	0.566	0.836	1.027	1	0	0	1	0	1	0	1		1035		0.345	-0.2584	-0.1735	-0.216	-0.618	-0.0849	0
Tb927.10.8420	TOR1 protein kinase	Protein.kinase	23	172	1044	376	261	253	37	193	304	260	5.216	0.855	0.739	0.905	1.028	1	0	0	1	0	1	0	1	538	7299	7895	-1.238	-0.144	0.3334	1.193	0.132	-0.4774	0
Tb927.11.4230	hypothetical protein, conserved	ZUnknown	8	147	523	244	164	185	13	165	152	169	12.692	1.112	0.892	0.968	1.03	1	0	0	1	0	0	0	0	175	3606	3901	-0.178	-0.0469	0.1848	1.44	0.26	-0.2317	0
Tb927.7.4530	hypothetical protein, conserved	ZUnknown	17	49	219	95	64	65	27	55	64	66	2.037	1.031	0.846	0.95	1.031	1	0	0	1	0	0	0	0	556	2091	2732	0.095	-0.074	0.1066	-1.362	1.136	-0.1806	0
Tb927.4.4760	CUL6 cullin	Ubiquitin.proteasome	10	86	237	128	93	98	16	96	69	88	6	1.275	0.898	0.971	1.032	1	0	0	1	0	0	0	0	50	2862	3199	-0.425	-0.0425	0.271	-0.185	0.222	-0.3135	0
Tb927.2.2240	tRNA exportin, putative,exportin-T, putative (25N14.145)	Nuclear.transport	17	117	471	224	153	150	27	131	137	155	4.852	1.131	0.856	0.955	1.033	1	0	0	1	0	0	0	0		3660		-0.286	-0.0664	0.5623	2.5	-0.043	-0.6287	0
Tb927.8.4660	hypothetical protein, conserved	ZUnknown	12	48	366	137	99	92	19	54	107	95	2.842	0.888	0.545	0.825	1.033	1	0	0	1	0	1	0	1		3165		-0.529	-0.2775	0.2141	0.625	0.294	-0.4916	0
Tb927.10.7610	hypothetical protein, conserved	Mito.pathway	9	105	508	223	149	157	14	118	148	154	8.429	1.041	0.752	0.912	1.034	1	0	0	1	0	0	0	0	700	4299	5073	-1.08	-0.1329	0.2388	1.367	0.675	-0.3717	0
Tb927.10.2230	adrenodoxin reductase, putative,ferredoxin NADP reductase-like protein	Mito.pathway	13	53	181	85	59	57	21	59	53	59	2.81	1.113	1	1.014	1.035	1	0	0	1	0	0	0	0		1803		0.004	0.0201	0.052	-0.252	-0.597	-0.0319	0
Tb927.6.2580	hypothetical protein, conserved	ZUnknown	6	34	187	86	60	57	10	38	54	59	3.8	1.093	0.633	0.864	1.035	1	0	0	1	0	0	0	0		1815		1.026	-0.2109	0.2908	0.648	-0.6	-0.5017	0
Tb927.9.2120	hypothetical protein, conserved, E-7 to a helicobacter recombinase	ZUnknown	22	79	159	79	85	103	35	88	46	55	2.514	1.196	0.534	0.814	1.035	1	0	0	1	0	0	0	0	247	831	1212	1.133	-0.2969	-0.2515	1.402	-0.515	-0.0454	0
Tb927.10.7280	pre-mRNA splicing factor ATP-dependent RNA helicase, putative	RNA.processing	13	107	440	208	141	139	21	120	128	144	5.714	1.125	0.851	0.954	1.036	1	0	0	1	0	0	0	0	79	3189	3347	-0.29	-0.0679	0.1462	1.23	-0.281	-0.2141	0
Tb927.8.2870	conserved protein	ZUnknown	9	51	123	78	55	67	14	57	36	54	4.071	1.5	0.806	0.935	1.036	1	0	0	1	0	0	0	0		2247		-1.617	-0.097	0.1462	0.237	0.02	-0.2432	0
Tb927.10.14890	C-terminal motor kinesin KIFC1	Cytoskeleton	20	94	366	208	139	140	32	105	107	144	3.281	1.346	0.75	0.914	1.036	1	0	0	1	0	0	0	0	1465	2463	4048	-3.699	-0.1297	0.2908	-4.236	0.795	-0.4205	0
Tb927.7.670	hypothetical protein, conserved	ZUnknown	6	35	167	81	59	54	10	39	49	56	3.9	1.143	0.661	0.874	1.037	1	0	0	1	0	0	0	0	1510	2478	4022	-1.556	-0.1943	0.4258	-2.029	1.09	-0.6201	0
Tb927.2.4740	Mitochondrial LSU ribosomal protein L11	Mito.translation	27	121	279	192	138	130	43	135	81	133	3.14	1.642	0.964	1.001	1.038	1	0	0	1	0	0	0	0		1029		1.597	0.0014	-0.1255	1.451	-0.82	0.1269	0
Tb927.7.890	FDXA Ferredoxin	Mito.pathway	14	48	76	64	59	52	22	54	22	44	2.455	2	0.746	0.909	1.038	1	0	0	1	0	0	0	0	162	537	771	1.466	-0.1376	-0.4086	0.294	-0.205	0.271	0
Tb927.10.3550	DNA repair helicase, putative	DNA	6	57	203	117	87	78	10	64	59	81	6.4	1.373	0.736	0.905	1.038	1	0	0	1	0	0	0	0	377	3171	4426	-0.824	-0.144	-0.1099	1.481	0.304	-0.0341	0
Tb927.5.4300	prolyl oligopeptidase, putative	Protease	23	84	359	155	123	103	37	94	105	107	2.541	1.019	0.764	0.917	1.039	1	0	0	1	0	0	0	0	157	3087	3376	-0.191	-0.125	0.038	1.582	-0.158	-0.163	0
Tb927.6.3630	Sphingosine-1-phosphate lyase	Lipids	34	123	431	227	153	151	55	138	126	157	2.509	1.246	0.902	0.976	1.04	1	0	0	1	0	0	0	0		1617		0.729	-0.035	0.1066	1.9	0.114	-0.1416	0
Tb927.9.5210	glutaminyl-tRNA synthetase, putative (28G16.175)	Translation.tRNA	48	188	906	411	273	290	77	210	264	284	2.727	1.076	0.724	0.903	1.04	1	0	0	1	0	0	0	0	86	1734	1891	0.658	-0.1472	-0.263	-0.004	-0.115	0.1158	0
Tb927.6.3550	phospholipid-translocating P-type ATPase (flippase), putative	Lipids	27	130	468	252	167	176	43	146	136	174	3.395	1.279	0.83	0.947	1.042	1	0	0	1	0	0	0	0		3267		-0.552	-0.0786	0.3599	-0.306	0.727	-0.4385	0
Tb927.10.6540	kinetoplastid-specific phospho-protein phosphatase, putative	Protein.phosphatase	6	28	184	72	51	48	10	31	54	50	3.1	0.926	0.608	0.855	1.042	1	0	0	1	0	1	0	1		1914		-0.299	-0.226	0.1592	-1.08	0.266	-0.3852	0
Tb927.3.790	ZC3H6	RNA.binding	12	43	131	64	47	46	19	48	38	44	2.526	1.158	0.936	0.991	1.043	1	0	0	1	0	0	0	0	29	1071	1140	0.393	-0.013	0.0841	-0.412	-0.476	-0.0971	0
Tb927.8.4960	hypothetical protein, conserved	ZUnknown	25	95	523	209	138	143	40	106	152	144	2.65	0.947	0.741	0.912	1.043	1	0	0	1	0	1	0	1		4380		-0.448	-0.1329	0.3524	1.742	0.499	-0.4853	0
Tb927.10.9360	L-2-hydroxyglutarate dehydrogenase, mitochondrial, putative	ZUnknown	8	30	163	70	46	48	13	34	47	48	2.615	1.021	0.708	0.898	1.043	1	0	0	1	0	0	0	0	364	1563	2103	-0.525	-0.1552	0.2388	-1.83	0.561	-0.394	0
Tb927.10.3780	hypothetical protein, conserved	ZUnknown	7	58	288	141	94	93	11	65	84	97	5.909	1.155	0.691	0.893	1.043	1	0	0	1	0	0	0	0		3069		-0.932	-0.1633	0.2987	-0.368	0.648	-0.462	0
Tb927.11.5550	DNA polymerase theta, putative	DNA	18	109	244	114	117	125	29	122	71	79	4.207	1.113	0.632	0.865	1.043	1	0	0	1	0	0	0	0	583	2541	3169	-0.498	-0.2092	0.2429	0.033	0.338	-0.4521	0
Tb927.11.16960	hypothetical protein, conserved	ZUnknown	6	31	185	105	81	70	10	35	54	73	3.5	1.352	0.432	0.775	1.043	1	0	0	1	0	0	0	0	38	2517	3654	-1.662	-0.3677	0.1419	-0.68	0.123	-0.5096	0
Tb927.11.2420	Tubulin-tyrosine ligase family, putative	ZUnknown	23	147	346	162	158	181	37	165	101	112	4.459	1.109	0.619	0.857	1.044	1	0	0	1	0	0	0	0	62	1941	2170	-0.147	-0.2226	0.1506	-0.076	0.516	-0.3732	0
Tb927.7.5230	lanosterol synthase	Sterols	9	94	398	202	138	134	14	105	116	140	7.5	1.207	0.761	0.921	1.045	1	0	0	1	0	0	0	0	730	2721	3534	-1.02	-0.1187	0.1974	1.208	0.483	-0.3161	0
Tb927.11.5020	hypothetical protein, conserved	ZUnknown	38	117	639	306	202	202	61	131	186	211	2.148	1.134	0.649	0.877	1.045	1	0	0	1	0	0	0	0	160	5121	5647	-0.375	-0.1894	0.3296	2.12	0.117	-0.519	0
Tb927.2.5890	hypothetical protein, conserved	ZUnknown	6	62	202	58	69	66	10	69	59	40	6.9	0.678	0.58	0.846	1.045	1	0	0	1	0	1	0	1	259	1359	1700	-0.349	-0.2413	-0.1255	-0.85	-0.333	-0.1158	0
Tb927.10.720	CAP118 Clathrin-associated protein	Vesicular.transport	7	122	217	182	135	131	11	137	63	126	12.455	2	0.933	0.991	1.046	1	0	0	1	0	0	0	0	747	3252	4502	-1.45	-0.013	0.5753	0.568	0.715	-0.5883	0
Tb927.7.760	hypothetical protein, conserved	ZUnknown	13	99	240	132	111	106	21	111	70	91	5.286	1.3	0.82	0.945	1.047	1	0	0	1	0	0	0	0	488	1710	2234	-0.293	-0.0816	0	-0.071	-0.338	-0.0816	0
Tb927.8.1830	MTU1 tRNA thiolation	rRNA.tRNA.process	10	78	294	104	83	83	16	87	86	72	5.438	0.837	0.867	0.966	1.048	1	0	0	1	0	1	0	1		1674		0.338	-0.0499	0.0191	-0.124	0.097	-0.069	0
Tb927.4.1940	WD domain, G-beta repeat, putative	ZUnknown	8	28	188	96	65	63	13	31	55	66	2.385	1.2	0.477	0.806	1.048	1	0	0	1	0	0	0	0	570	1446	2027	-0.147	-0.3111	0.3296	-0.741	0	-0.6407	0
Tb927.10.6310	major vault protein, putative (MVP)	Enzyme	25	120	498	215	142	144	40	134	145	149	3.35	1.028	0.931	0.992	1.049	1	0	0	1	0	0	0	0		2589		-0.241	-0.0116	0.0976	0.233	-0.356	-0.1092	0
Tb927.7.4810	HD domain containing protein, putative	ZUnknown	17	65	149	124	85	82	27	73	43	86	2.704	2	0.859	0.962	1.049	1	0	0	1	0	0	0	0	141	1377	1600	-0.655	-0.0559	0.4542	0.085	1.499	-0.5101	0
Tb927.10.7040	hypothetical protein, conserved	ZUnknown	9	38	171	56	46	41	14	43	50	39	3.071	0.78	0.848	0.957	1.049	1	0	0	1	0	1	0	1	939	1380	2324	0.84	-0.0634	-0.1099	1.728	0.617	0.0465	0
Tb927.7.5390	hypothetical protein, conserved	ZUnknown	15	79	280	155	110	102	24	88	82	107	3.667	1.305	0.8	0.937	1.049	1	0	0	1	0	0	0	0		4224		-0.504	-0.0939	0.3674	-1.331	1.798	-0.4613	0
Tb927.11.9680	hypothetical protein, conserved	ZUnknown	6	23	317	93	67	61	10	26	92	64	2.6	0.696	0.388	0.764	1.049	1	0	0	1	0	1	0	1	122	1791	1936	-0.47	-0.3884	-0.179	-0.752	-0.301	-0.2094	0
Tb927.11.11630	Mitchondrial LSU ribosomal protein	Mito.translation	6	37	109	43	40	39	10	41	32	30	4.1	0.938	0.75	0.919	1.051	1	0	0	1	0	1	0	1		729		1.19	-0.1219	-0.1203	1.077	-0.918	-0.0016	0
Tb927.10.9000	hypothetical protein, conserved	Mito.pathway	15	102	647	241	158	165	24	114	188	166	4.75	0.883	0.691	0.894	1.051	1	0	0	1	0	1	0	1	135	4926	5137	-0.404	-0.1617	0.3334	0.947	0.661	-0.4951	0
Tb927.7.5160	deoxyuridine triphosphatase, putative,dUTP diphosphatase	Nucleotides	29	127	304	197	135	148	47	142	89	136	3.021	1.528	0.919	0.988	1.052	1	0	0	1	0	0	0	0		864		0.541	-0.0174	0.3142	1.361	-0.047	-0.3316	0
Tb927.9.11670	hypothetical protein, conserved	ZUnknown	19	86	302	177	124	116	31	96	88	122	3.097	1.386	0.774	0.927	1.052	1	0	0	1	0	0	0	0		3675		-0.353	-0.1094	0.279	0.629	0.922	-0.3884	0
Tb927.8.4820	eIF4G3	Translation	35	237	688	349	252	315	56	265	200	241	4.732	1.205	0.765	0.923	1.052	1	0	0	1	0	0	0	0	425	1869	2563	1.155	-0.1156	-0.0341	2.215	-0.09	-0.0815	0
Tb927.6.2760	hypothetical protein, conserved	ZUnknown	9	106	325	159	113	131	14	119	95	110	8.5	1.158	0.84	0.955	1.053	1	0	0	1	0	0	0	0		4506		-0.628	-0.0664	0.3785	1.689	0.636	-0.4449	0
Tb927.10.6360	hypothetical protein, conserved	ZUnknown	11	89	160	103	95	102	18	100	47	71	5.556	1.511	0.696	0.895	1.053	1	0	0	1	0	0	0	0		1464		0.288	-0.16	-0.039	-0.122	-0.343	-0.121	0
Tb927.10.13880	hypothetical protein, conserved	ZUnknown	14	58	383	174	118	114	22	65	112	120	2.955	1.071	0.551	0.838	1.053	1	0	0	1	0	0	0	0	240	3261	3680	-0.657	-0.255	-0.0048	0.671	-0.184	-0.2502	0
Tb927.10.8230	protein disulfide isomerase,ERp57-like, cofactor wth calnexin, putative	Chaperone	99	299	616	456	318	317	159	335	179	315	2.107	1.76	0.991	1.019	1.057	1	0	0	1	0	0	0	0	341	1494	1891	-2.358	0.0272	-0.0893	-2.183	0.679	0.1165	0
Tb927.4.3310	TPR repeat/SET domain containing protein, putative	ZUnknown	13	100	215	151	107	106	21	112	63	104	5.333	1.651	0.972	1.011	1.057	1	0	0	1	0	0	0	0		2022		-0.582	0.0158	0.0704	-0.072	-0.325	-0.0546	0
Tb927.11.10650	adaptin complex AP3 beta subunit AP3B	Vesicular.transport	20	87	522	161	105	109	32	97	152	111	3.031	0.73	0.89	0.978	1.057	1	0	0	1	0	1	0	1	554	2757	3319	-0.279	-0.0321	0.111	0.211	-0.21	-0.1431	0
Tb927.10.15470	hypothetical protein, conserved	ZUnknown	10	55	212	107	70	71	16	62	62	74	3.875	1.194	0.873	0.972	1.057	1	0	0	1	0	0	0	0		1446		-0.022	-0.041	0.0886	-0.06	-0.157	-0.1296	0
Tb927.10.4160	predicted zinc finger protein	Zinc.finger	7	29	133	54	41	35	11	32	39	37	2.909	0.949	0.78	0.931	1.057	1	0	0	1	0	1	0	1	1771	1164	2995	-1.49	-0.1031	0.0658	-3.802	0.223	-0.1689	0
Tb927.9.7470	purine nucleoside transporter NT10	Nucleotides	805	1017	2197	1996	1564	1304	1293	1138	640	1379	0.88	2.155	0.728	0.908	1.058	0	1	0	1	1	0	0	1	2291	1389	3722	3.609	-0.1392	-0.0489	5.713	1.936	-0.0903	0
Tb927.5.3210	small ubiquitin-related modifier, putative (SUMO)	Ubiquitin.proteasome	403	128	151	158	146	135	647	143	44	109	0.221	2.477	0.747	0.919	1.059	0	1	0	1	1	0	0	1	9	345	585	-0.394	-0.1219	0.2908	-0.161	0.276	-0.4127	0
Tb927.7.4030	hypothetical protein, conserved	ZUnknown	8	46	172	104	68	71	13	51	50	72	3.923	1.44	0.718	0.908	1.059	1	0	0	1	0	0	0	0		1617		-0.711	-0.1392	0.1506	-0.273	-0.313	-0.2898	0
Tb927.9.1560	hypothetical protein, conserved, DNAj domain	Chaperone	18	128	218	116	135	135	29	143	63	80	4.931	1.27	0.593	0.861	1.059	1	0	0	1	0	0	0	0	327	1395	1751	0.286	-0.2159	0.1243	0.773	0.658	-0.3402	0
Tb927.8.4510	nucleoside diphosphate kinase, putative	ZUnknown	15	55	255	103	70	67	24	62	74	71	2.583	0.959	0.886	0.977	1.06	1	0	0	1	0	1	0	1	805	1905	2897	-0.793	-0.0336	0.1763	-1.63	-0.131	-0.2099	0
Tb927.9.9010	SAC3/GANP/Nin1/mts3/eIF-3 p25 family, putative	ZUnknown	13	71	297	128	83	90	21	79	86	88	3.762	1.023	0.878	0.974	1.06	1	0	0	1	0	0	0	0	153	1758	1980	-0.094	-0.038	0.1243	-0.141	-0.531	-0.1623	0
Tb927.10.7580	hypothetical protein, conserved	ZUnknown	8	72	243	126	84	82	13	81	71	87	6.231	1.225	0.964	1.01	1.061	1	0	0	1	0	0	0	0		3033		-1.336	0.0144	0.0566	0.353	-0.181	-0.0422	0
Tb927.2.2450	ribosomal RNA methyltransferase, putative (25N14.40)	rRNA.tRNA.process	12	41	228	75	49	50	19	46	66	52	2.421	0.788	0.92	0.992	1.061	1	0	0	1	0	1	0	1		1299		-0.458	-0.0116	0.0566	0.024	-0.622	-0.0682	0
Tb927.8.7520	aminopeptidase, putative	Protease	6	51	203	102	73	66	10	57	59	70	5.7	1.186	0.781	0.933	1.061	1	0	0	1	0	0	0	0		1956		-0.136	-0.1001	0.4005	0.136	-0.374	-0.5006	0
Tb927.10.7120	hypothetical protein, conserved	ZUnknown	10	78	123	93	82	91	16	87	36	64	5.438	1.778	0.703	0.9	1.061	1	0	0	1	0	0	0	0		978		-0.141	-0.152	0.4401	-0.027	0.123	-0.5921	0
Tb927.10.6220	XRND	RNA.degradation	8	115	445	253	165	214	13	129	130	175	9.923	1.346	0.603	0.853	1.061	1	0	0	1	0	0	0	0	443	2406	2888	0.901	-0.2294	0.267	2.222	0.403	-0.4964	0
Tb927.11.14040	RIC1, putative	ZUnknown	9	73	449	227	149	148	14	82	131	157	5.857	1.198	0.55	0.844	1.061	1	0	0	1	0	0	0	0		3747		-0.327	-0.2447	0.2429	-0.049	0.04	-0.4876	0
Tb927.7.5440	hypothetical protein, conserved	Mito.pathway	23	79	713	223	145	147	37	88	208	154	2.378	0.74	0.599	0.863	1.062	1	0	0	1	0	1	0	1		5967		-0.578	-0.2126	0.3065	0.885	0.627	-0.5191	0
Tb927.2.2470	RNA-editing complex protein,KREPA1 (KREPA1)	Mito.RNA	15	65	371	121	79	84	24	73	108	84	3.042	0.778	0.869	0.971	1.063	1	0	0	1	0	1	0	1		2289		0.249	-0.0425	0.0426	0.666	-0.005	-0.0851	0
Tb927.10.3130	myotubularin-associated protein, putative	ZUnknown	16	94	292	196	127	147	26	105	85	135	4.038	1.588	0.714	0.904	1.063	1	0	0	1	0	0	0	0		2355		-0.357	-0.1456	0.267	0.724	0.722	-0.4126	0
Tb927.10.6780	vacuolar protein sorting-associated protein 45, putative (VPS45)	Lysosome	19	102	354	169	115	110	31	114	103	117	3.677	1.136	0.991	1.022	1.064	1	0	0	1	0	0	0	0		1770		0.174	0.0314	0.3142	0.224	-0.056	-0.2828	0
Tb927.8.1260	Molybdopterin guanine dinucleotide synthesis protein B, putative	ZUnknown	21	84	499	169	110	131	34	94	145	117	2.765	0.807	0.718	0.906	1.064	1	0	0	1	0	1	0	1	359	3105	3492	-0.114	-0.1424	-0.0194	2.368	-0.471	-0.123	0
Tb927.8.5240	Domain of unknown function DUF221, putative	ZUnknown	18	85	489	240	164	156	29	95	142	166	3.276	1.169	0.579	0.853	1.064	1	0	0	1	0	0	0	0	813	3315	4234	-0.243	-0.2294	0.3822	0.291	0.376	-0.6116	0
Tb927.5.1450	GRESAG 4, putative receptor-type adenylate cyclase	GRESAG	9	103	307	167	109	108	14	115	89	115	8.214	1.292	1.055	1.048	1.065	1	0	0	1	0	0	0	0	313	3750	4121	-2.114	0.0676	0.4957	1.254	1.586	-0.4281	0
Tb927.5.3750	PPCT1	RNA.binding	11	56	160	96	62	65	18	63	47	66	3.5	1.404	0.969	1.013	1.065	1	0	0	1	0	0	0	0		1563		-0.913	0.0186	0.2265	-0.579	0.137	-0.2079	0
Tb927.10.2470	Cleft lip and palate transmembrane protein 1 (CLPTM1), putative	ZUnknown	11	44	140	69	46	50	18	49	41	48	2.722	1.171	0.96	1.01	1.065	1	0	0	1	0	0	0	0	952	1653	2712	-1.373	0.0144	0.0841	-0.269	-0.578	-0.0697	0
Tb927.7.7450	GTP-binding protein, putative	Enzyme	14	117	301	157	123	134	22	131	88	108	5.955	1.227	0.806	0.945	1.065	1	0	0	1	0	0	0	0		1806		-0.683	-0.0816	-0.0689	0.811	-0.153	-0.0127	0
Tb927.8.1130	protein phosphatase with EF-Hand domains, putative	Protein.phosphatase	10	71	340	144	100	93	16	79	99	99	4.938	1	0.79	0.939	1.065	1	0	0	1	0	0	0	0	2002	4293	6939	-0.676	-0.0908	0.3822	-0.708	1.295	-0.473	0
Tb927.8.5610	hypothetical protein, conserved	ZUnknown	13	44	350	64	56	46	21	49	102	44	2.333	0.431	0.786	0.936	1.065	1	0	0	1	0	1	0	1	173	1497	1902	-0.404	-0.0954	-0.2401	0.161	-0.653	0.1447	0
Tb927.4.1090	endosomal integral membrane protein, putative	Vesicular.transport	12	41	195	96	68	62	19	46	57	66	2.421	1.158	0.676	0.891	1.065	1	0	0	1	0	0	0	0	319	1905	2405	-0.766	-0.1665	0.2141	-0.751	0.09	-0.3806	0
Tb927.7.3050	Mitchondrial SSU ribosomal associated	Mito.translation	18	80	632	260	182	169	29	90	184	180	3.103	0.978	0.495	0.816	1.065	1	0	0	1	0	1	0	1		3498		0.192	-0.2934	-0.0589	1.455	0.165	-0.2345	0
Tb927.11.3780	subtilisin peptidase	Protease	19	88	410	187	132	121	31	99	119	129	3.194	1.084	0.75	0.922	1.066	1	0	0	1	0	0	0	0		4464		-0.778	-0.1172	0.4542	-0.213	0.464	-0.5714	0
Tb927.11.1160	Region in Clathrin and VPS, putative	ZUnknown	12	56	289	140	91	93	19	63	84	97	3.316	1.155	0.677	0.896	1.066	1	0	0	1	0	0	0	0		3324		-1.02	-0.1584	0.2947	-0.413	0.443	-0.4531	0
Tb927.4.4710	hypothetical protein, conserved	ZUnknown	21	99	336	135	104	119	34	111	98	93	3.265	0.949	0.782	0.935	1.067	1	0	0	1	0	1	0	1	50	3090	3157	-0.206	-0.097	0.0795	1.114	0.045	-0.1765	0
Tb927.11.16230	hypothetical protein, conserved	ZUnknown	21	92	362	183	118	122	34	103	105	126	3.029	1.2	0.844	0.964	1.068	1	0	0	1	0	0	0	0		2922		-0.147	-0.0529	-0.0097	0.2	-0.159	-0.0432	0
Tb927.10.4430	PUF1	RNA.binding	54	182	349	233	191	204	87	204	102	161	2.345	1.578	0.789	0.94	1.068	1	0	0	1	0	0	0	0		1719		-0.037	-0.0893	0.4471	-0.292	0.886	-0.5364	0
Tb927.3.2070	hypothetical protein, conserved	ZUnknown	13	53	522	159	109	103	21	59	152	110	2.81	0.724	0.541	0.838	1.068	1	0	0	1	0	1	0	1	430	4059	4729	-0.865	-0.255	0.2987	-0.043	-0.073	-0.5537	0
Tb927.2.5530	POMP22	Mito.membrane	8	239	846	420	291	271	13	268	246	290	20.615	1.179	0.921	0.995	1.07	1	0	0	1	0	0	0	0	1130	4569	5767	-1.211	-0.0072	0.5294	2.454	1.252	-0.5366	0
Tb927.7.2570	guide RNA associated protein, GAP2	Mito.RNA	17	151	279	208	158	165	27	169	81	144	6.259	1.778	0.873	0.976	1.07	1	0	0	1	0	0	0	0	334	1422	2460	-0.462	-0.035	0.1806	0.671	0.624	-0.2156	0
Tb927.3.3080	NEK6 protein kinase	Protein.kinase	9	36	161	67	49	43	14	40	47	46	2.857	0.979	0.816	0.951	1.07	1	0	0	1	0	1	0	1	437	1503	1986	-0.573	-0.0725	-0.0341	-1.239	0.273	-0.0384	0
Tb927.5.1650	serine/threonine-protein kinase, putative,protein kinase, putative	Protein.kinase	14	59	383	177	114	116	22	66	112	122	3	1.089	0.569	0.854	1.07	1	0	0	1	0	0	0	0		2052		-1.218	-0.2277	0.2469	-0.264	0.481	-0.4746	0
Tb927.8.6530	SET domain containing protein, putative	ZUnknown	6	24	118	65	42	43	10	27	34	45	2.7	1.324	0.628	0.878	1.071	1	0	0	1	0	0	0	0		1119		-0.234	-0.1877	0.2429	0.04	-0.414	-0.4306	0
Tb927.11.6390	hypothetical protein, conserved, START domain, possible phoshatidylcholine transfer protein	Lipids	5	31	85	87	58	56	8	35	25	60	4.375	2.4	0.603	0.867	1.071	0	1	0	1	0	0	0	0		879		-1.032	-0.2059	0.5558	-1.236	-0.12	-0.7617	0
Tb927.11.5070	ethanolamine phosphotransferase (EPT) (TbGPI13)	GPI.anchors	12	45	273	174	112	114	19	50	79	120	2.632	1.519	0.439	0.802	1.071	1	0	0	1	0	0	0	0		2517		-1.241	-0.3183	0.1678	-0.35	0.771	-0.4861	0
Tb927.11.12520	hypothetical protein, conserved	ZUnknown	9	39	177	63	41	44	14	44	52	44	3.143	0.846	1	1.029	1.073	1	0	0	1	0	1	0	1	285	1008	1325	0.491	0.0412	-0.212	0.868	-0.561	0.2532	0
Tb927.11.8150	protein kinase, putative	Protein.kinase	6	68	346	169	117	109	10	76	101	117	7.6	1.158	0.65	0.884	1.073	1	0	0	1	0	0	0	0		3762		-1.178	-0.1779	0.2265	-0.079	0.004	-0.4044	0
Tb927.3.3650	hypothetical protein, conserved	ZUnknown	9	37	249	84	54	54	14	41	73	58	2.929	0.795	0.759	0.933	1.074	1	0	0	1	0	1	0	1		1674		0.239	-0.1001	0.0976	-0.626	-0.965	-0.1977	0
Tb927.7.790	hypothetical protein, conserved	ZUnknown	6	28	124	62	40	40	10	31	36	43	3.1	1.194	0.775	0.94	1.075	1	0	0	1	0	0	0	0	49	1704	2020	-0.606	-0.0893	0.275	-1.254	0.197	-0.3643	0
Tb927.10.9900	ABC1 protein, putative	Transporter	6	41	239	104	67	72	10	46	70	72	4.6	1.029	0.639	0.88	1.075	1	0	0	1	0	0	0	0	193	1548	1804	-0.203	-0.1844	0.2141	-0.129	-0.093	-0.3985	0
Tb927.11.6370	leucine-rich repeat protein (LRRP)	LRRP	22	83	634	229	147	154	35	93	185	158	2.657	0.854	0.604	0.867	1.075	1	0	0	1	0	1	0	1	172	2640	2967	-0.083	-0.2059	0.0048	0.042	0.188	-0.2107	0
Tb927.9.14330	mismatch repair protein PMS1	DNA	17	78	353	143	99	92	27	87	103	99	3.222	0.961	0.879	0.98	1.076	1	0	0	1	0	1	0	1	168	2367	2700	-0.642	-0.0291	-0.074	-1.695	-0.383	0.0449	0
Tb927.9.12780	Leucine carboxyl methyltransferase/Cupin-like domain containing protein, putative	ZUnknown	8	50	364	184	118	122	13	56	106	127	4.308	1.198	0.459	0.81	1.076	1	0	0	1	0	0	0	0	136	3300	3507	-0.385	-0.304	0.2183	1.404	0.116	-0.5223	0
Tb927.11.6680	Polyamine transporter 2 (TbPOT2)	Amino.acid.transport	8	100	208	154	104	118	13	112	61	106	8.615	1.738	0.898	0.989	1.077	1	0	0	1	0	0	0	0	989	1524	2581	0.577	-0.016	0.4005	3.262	0.88	-0.4165	0
Tb927.11.9310	tRNA pseudouridine synthase, putative	rRNA.tRNA.process	9	61	162	90	63	70	14	68	47	62	4.857	1.319	0.886	0.984	1.079	1	0	0	1	0	0	0	0	42	2703		-0.515	-0.0233	0.3296	0.418	0.985	-0.3529	0
Tb927.2.4580	UNC119 (unc119)	Cytoskeleton	492	102	430	376	269	241	790	114	125	260	0.144	2.08	0.424	0.788	1.079	0	1	0	1	1	0	0	1	1528	591	2187	-0.946	-0.3437	-0.0194	-0.28	0.726	-0.3243	0
Tb927.4.5070	CRAL/TRIO domain containing protein, putative	ZUnknown	9	32	119	78	50	53	14	36	35	54	2.571	1.543	0.679	0.9	1.08	1	0	0	1	0	0	0	0		1338		-0.68	-0.152	0.4222	-0.652	0.314	-0.5742	0
Tb927.9.9280	hypothetical protein, conserved	ZUnknown	24	83	189	130	87	86	39	93	55	90	2.385	1.636	1.034	1.046	1.081	1	0	0	1	0	0	0	0		1701		0.338	0.0649	0.2469	-0.481	0.338	-0.182	0
Tb927.3.1590	mitochondrial RNA binding complex 1 subunit (MRB1590)	Mito.RNA	16	113	488	212	135	150	26	126	142	146	4.846	1.028	0.84	0.966	1.081	1	0	0	1	0	0	0	0		2007		-0.149	-0.0499	0.2183	1.398	-0.368	-0.2682	0
Tb927.11.15990	TbNup109 Outer ring	Nuclear.transport	7	59	303	194	129	124	11	66	88	134	6	1.523	0.512	0.833	1.081	1	0	0	1	0	0	0	0	274	3006	3832	-0.739	-0.2636	0.3065	0.867	0.153	-0.5701	0
Tb927.9.14030	hypothetical protein, conserved	ZUnknown	21	82	403	130	89	85	34	92	117	90	2.706	0.769	1.011	1.037	1.082	1	0	0	1	0	1	0	1	225	2280	2508	-0.529	0.0524	-0.0489	-0.405	-0.346	0.1013	0
Tb927.7.2070	heat shock protein DNAJ, putative	Chaperone	25	82	240	126	85	90	40	92	70	87	2.3	1.243	0.967	1.019	1.082	1	0	0	1	0	0	0	0	374	987	1431	-0.097	0.0272	-0.0194	0.046	-0.575	0.0466	0
Tb927.11.5730	pre-mRNA splicing factor, putative,ATP- dependent RNA helicase, putative	RNA.processing	10	73	232	133	85	85	16	82	68	92	5.125	1.353	0.965	1.019	1.082	1	0	0	1	0	0	0	0	215	3141	3405	-0.608	0.0272	0.2306	0.004	-0.032	-0.2034	0
Tb927.10.400	hypothetical protein, conserved	ZUnknown	77	41	75	75	50	48	124	46	22	52	0.371	2.364	0.92	1	1.083	0	1	0	1	1	0	0	1	919	480	1534	0.345	0	0.0886	0.914	0.093	-0.0886	0
Tb927.7.970	NMD3 (rRNA processing)	rRNA.tRNA.process	20	129	242	175	133	163	32	144	70	121	4.5	1.729	0.742	0.924	1.083	1	0	0	1	0	0	0	0	201	1629	1978	0.249	-0.114	0.3932	1.425	0.76	-0.5072	0
Tb927.11.2880	KIN-A, kinesin, mitotic spindle	Cytoskeleton	14	84	476	168	109	107	22	94	139	116	4.273	0.835	0.862	0.978	1.084	1	0	0	1	0	1	0	1	1006	2589	4079	-0.218	-0.0321	0.2469	0.886	0.021	-0.279	0
Tb927.10.6710	hypothetical protein, conserved	ZUnknown	7	46	120	70	47	50	11	51	35	48	4.636	1.371	0.96	1.017	1.085	1	0	0	1	0	0	0	0		1191		0.128	0.0243	-0.0291	-0.635	-0.512	0.0534	0
Tb927.10.6790	hypothetical protein, conserved, spindle pole body domain	Cytoskeleton	23	104	449	221	154	141	37	116	131	153	3.135	1.168	0.753	0.931	1.085	1	0	0	1	0	0	0	0		5184		-1.286	-0.1031	0.3142	0.671	0.204	-0.4173	0
Tb927.10.15840	hypothetical protein, conserved	ZUnknown	18	56	346	129	87	82	29	63	101	89	2.172	0.881	0.724	0.92	1.085	1	0	0	1	0	1	0	1		2595		-1.171	-0.1203	0.1331	0.049	-0.116	-0.2534	0
Tb927.7.6650	Colon cancer-associated protein Mic1-like, putative	ZUnknown	11	33	252	91	70	58	18	37	73	63	2.056	0.863	0.529	0.831	1.086	1	0	0	1	0	1	0	1		3210		-1.366	-0.2671	0.259	-2.377	0.557	-0.5261	0
Tb927.6.4480	valyl-tRNA synthetase, putative (ValRS)	Translation.tRNA	27	208	773	470	299	329	43	233	225	325	5.419	1.444	0.708	0.912	1.087	1	0	0	1	0	0	0	0	395	2928	3439	0.409	-0.1329	0.1763	2.162	0.081	-0.3092	0
Tb927.9.4660	hypothetical protein, conserved	ZUnknown	15	44	173	68	47	45	24	49	50	47	2.042	0.94	1	1.035	1.089	1	0	0	1	0	1	0	1	383	1488	1896	-0.013	0.0496	-0.0194	-0.189	-0.539	0.069	0
Tb927.3.1180	hypothetical protein, conserved	ZUnknown	9	50	261	123	83	78	14	56	76	85	4	1.118	0.675	0.901	1.09	1	0	0	1	0	0	0	0	624	2496	3337	-0.041	-0.1504	0.1462	0.009	0.216	-0.2966	0
Tb927.9.3400	endo-beta-N-acetylglucosaminidase, putative	Glycans	7	81	233	173	111	109	11	91	68	119	8.273	1.75	0.82	0.964	1.092	1	0	0	1	0	0	0	0	108	3156	4753	-1.791	-0.0529	0.4542	0.007	0.206	-0.5071	0
Tb927.10.620	hypothetical protein, conserved	ZUnknown	25	76	289	205	133	130	40	85	84	142	2.125	1.69	0.639	0.891	1.092	1	0	0	1	0	0	0	0	1194	1605	3012	-1.053	-0.1665	0.267	-0.72	0.691	-0.4335	0
Tb927.8.6220	Phosphorylated CTD interacting factor 1 WW domain containing protein, putative	ZUnknown	7	72	281	118	75	81	11	81	82	82	7.364	1	1	1.037	1.093	1	0	0	1	0	0	0	0	114	1719	1850	-0.001	0.0524	-0.212	0.683	-0.731	0.2644	0
Tb927.4.4560	hypothetical protein, conserved	ZUnknown	13	52	378	154	99	97	21	58	110	106	2.762	0.964	0.586	0.869	1.093	1	0	0	1	0	1	0	1	1505	3243	4760	-0.458	-0.2026	0.0566	0.388	-0.289	-0.2592	0
Tb927.10.14410	leucine-rich repeat protein (LRRP)	LRRP	7	90	237	152	106	96	11	101	69	105	9.182	1.522	0.953	1.018	1.094	1	0	0	1	0	0	0	0		3876		-1.194	0.0257	0.3969	0.806	0.413	-0.3712	0
Tb927.11.5770	hypothetical protein, conserved	ZUnknown	8	114	455	202	135	128	13	128	132	140	9.846	1.061	0.948	1.016	1.094	1	0	0	1	0	0	0	0	512	6093	6967	-1.165	0.0229	0.4186	0.481	0.459	-0.3957	0
Tb927.9.1940	hypothetical protein, conserved	ZUnknown	25	146	371	165	149	153	40	163	108	114	4.075	1.056	0.745	0.934	1.094	1	0	0	1	0	0	0	0		3171		-0.718	-0.0985	0.189	-0.33	0.925	-0.2875	0
Tb927.10.13150	hypothetical protein, conserved	ZUnknown	7	34	218	101	68	64	11	38	63	70	3.455	1.111	0.559	0.855	1.094	1	0	0	1	0	0	0	0		2559		-0.776	-0.226	-0.0639	-0.195	0.089	-0.1621	0
Tb927.11.14190	Staphylococcal nuclease homologue/Tudor domain containing protein, putative	ZUnknown	37	206	751	324	216	211	59	231	219	224	3.915	1.023	1.037	1.053	1.095	1	0	0	1	0	0	0	0	334	2775	3271	-0.335	0.0745	0.2869	0.054	0.026	-0.2124	0
Tb927.4.4930	hypothetical protein, conserved	ZUnknown	21	190	1238	434	307	274	34	213	361	300	6.265	0.831	0.694	0.909	1.095	1	0	0	1	0	1	0	1	170	4338	4686	-1.415	-0.1376	0.1506	0.656	-0.031	-0.2882	0
Tb927.11.3690	Alpha/beta hydrolase family, putative	ZUnknown	11	41	151	44	42	45	18	46	44	30	2.556	0.682	0.667	0.9	1.095	1	0	0	1	0	1	0	1	207	1128	1450	0.602	-0.152	0.111	-0.185	-0.599	-0.263	0
Tb927.9.5380	TBC-H likely GAP	Signalling	12	46	197	117	81	74	19	51	57	81	2.684	1.421	0.63	0.883	1.095	1	0	0	1	0	0	0	0	617	2226	3098	-0.409	-0.1795	0.482	-0.264	-0.413	-0.6615	0
Tb927.10.8040	adaptin complex AP1 beta subunit (BAD1)	Vesicular.transport	10	76	314	200	126	136	16	85	91	138	5.313	1.516	0.625	0.882	1.095	1	0	0	1	0	0	0	0	209	2088	2541	-0.821	-0.1811	0.2469	-1.391	0.244	-0.428	0
Tb927.11.6160	ERF3 eukaryotic release factor 3, putative	Translation	38	148	691	295	186	204	61	166	201	204	2.721	1.015	0.814	0.961	1.097	1	0	0	1	0	0	0	0	424	2097	2556	-0.01	-0.0574	-0.1099	1.773	0.145	0.0525	0
Tb927.8.8160	hypothetical protein, conserved	ZUnknown	6	40	140	54	41	75	10	45	41	37	4.5	0.902	0.493	0.819	1.098	1	0	0	1	0	1	0	1	803	2466	3334	-0.651	-0.2881	0.1592	-0.424	0.058	-0.4473	0
Tb927.7.4160	Elongase 1	Lipids	67	67	334	291	183	195	108	75	97	201	0.694	2.072	0.385	0.785	1.098	0	1	0	1	1	0	0	1	89	906	1289	-1.111	-0.3492	0.3969	0.342	0.855	-0.7461	0
Tb927.1.1060	Cell cycle checkpoint protein RAD1-like, putative	Cell.cycle	6	39	133	52	42	40	10	44	39	36	4.4	0.923	0.857	0.981	1.1	1	0	0	1	0	1	0	1	832	918	1817	-0.223	-0.0277	-0.304	-0.415	-0.336	0.2763	0
Tb927.6.2460	ubiquitin fusion degradation protein 2 ubiquitin conjugation factor E4 B, putative	Ubiquitin.proteasome	17	142	457	238	149	151	27	159	133	164	5.889	1.233	1.053	1.061	1.101	1	0	0	1	0	0	0	0	701	3000	3833	-0.191	0.0854	0.263	0.623	-0.249	-0.1776	0
Tb927.11.15330	phosphatidylinositol 3-kinase catalytic subunit, putative	Signalling	6	61	171	110	76	69	10	68	50	76	6.8	1.52	0.895	0.996	1.101	1	0	0	1	0	0	0	0	702	3342	4058	-1.373	-0.0058	0.3896	-1.194	1.195	-0.3954	0
Tb927.8.2860	hypothetical protein, conserved, t-snare motif	Vesicular.transport	9	57	215	110	69	77	14	64	63	76	4.571	1.206	0.831	0.969	1.101	1	0	0	1	0	0	0	0	202	2697	3000	-1.181	-0.0454	0.3296	-1.1	-0.058	-0.375	0
Tb927.7.2550	proteasome regulatory ATPase subunit 5 (RPT5)	Ubiquitin.proteasome	20	91	223	157	98	98	32	102	65	108	3.188	1.662	1.041	1.057	1.102	1	0	0	1	0	0	0	0	1174	1338	2972	-0.798	0.08	0.4042	-0.294	0.116	-0.3242	0
Tb927.6.3560	hypothetical protein, conserved	ZUnknown	20	126	377	185	128	132	32	141	110	128	4.406	1.164	0.97	1.028	1.102	1	0	0	1	0	0	0	0	911	4449	5403	-0.092	0.0398	0.2306	0.613	0.075	-0.1908	0
Tb927.11.7860	DNA replication licensing factor MCM2	DNA	14	68	356	156	98	99	22	76	104	108	3.455	1.038	0.768	0.947	1.102	1	0	0	1	0	0	0	0	1268	2847	4179	-0.313	-0.0786	0.3636	0.827	0.281	-0.4422	0
Tb927.7.4600	Calponin homology (CH) domain containing protein, putative	ZUnknown	8	39	119	94	59	61	13	44	35	65	3.385	1.857	0.721	0.927	1.102	1	0	0	1	0	0	0	0		2832		-0.667	-0.1094	0.1806	0.356	0.302	-0.29	0
Tb927.10.11470	hypothetical protein, conserved	ZUnknown	20	114	499	147	117	116	32	128	145	102	4	0.703	0.872	0.99	1.103	1	0	0	1	0	1	0	1		4086		-0.732	-0.0145	0.0426	0.539	0.244	-0.0571	0
Tb927.11.890	hypothetical protein, conserved	ZUnknown	43	199	1155	510	319	321	69	223	336	352	3.232	1.048	0.695	0.919	1.103	1	0	0	1	0	0	0	0	244	3669	4282	-0.252	-0.1219	0.2469	0.614	0.255	-0.3688	0
Tb927.8.1310	mitochondrial carrier protein, MCP15	Mito.transport	6	20	217	93	58	59	10	22	63	64	2.2	1.016	0.373	0.788	1.103	1	0	0	1	0	0	0	0	784	1005	1810	-0.432	-0.3437	-0.0291	0.998	-0.704	-0.3146	0
Tb927.8.1860	pitrilysin-like metalloprotease	Protease	44	189	799	294	192	197	71	212	233	203	2.986	0.871	1.03	1.054	1.104	1	0	0	1	0	1	0	1		3093		0.322	0.0759	-0.1574	1.69	0.522	0.2333	0
Tb927.3.1970	DNA / pantothenate metabolism flavoprotein, putative	ZUnknown	6	20	141	77	48	50	10	22	41	53	2.2	1.293	0.44	0.813	1.104	1	0	0	1	0	0	0	0		969		0.529	-0.2987	-0.2345	0.455	-0.426	-0.0642	0
Tb927.5.2970	suppressive immunomodulating factor (TSIF)	ZUnknown	13	56	369	137	92	86	21	63	107	95	3	0.888	0.685	0.911	1.105	1	0	0	1	0	1	0	1		2493		-1.221	-0.1345	0.1066	0.461	0.187	-0.2411	0
Tb927.4.4170	rRNA methyltransferase, putative	rRNA.tRNA.process	7	28	120	34	32	28	11	31	35	23	2.818	0.657	0.719	0.923	1.107	1	0	0	1	0	1	0	1	82	855	1019	0.699	-0.1156	-0.0242	-0.674	-0.181	-0.0914	0
Tb927.3.1330	hypothetical protein, conserved	ZUnknown	9	69	462	165	121	103	14	77	135	114	5.5	0.844	0.636	0.887	1.107	1	0	0	1	0	1	0	1	176	4278	4503	-0.531	-0.173	0.1419	0.449	0.642	-0.3149	0
Tb927.6.3520	Uncharacterised ACR, YagE family COG1723, putative	ZUnknown	7	51	209	135	84	93	11	57	61	93	5.182	1.525	0.613	0.88	1.107	1	0	0	1	0	0	0	0		1953		0.223	-0.1844	0.1066	0.917	-0.293	-0.291	0
Tb927.10.9210	hypothetical protein, conserved	ZUnknown	2	37	53	49	38	37	3	41	15	34	13.667	2.267	0.895	1	1.108	0	1	0	1	0	0	0	0		1614		-0.318	0	0.2869	-0.363	-0.216	-0.2869	0
Tb927.7.3990	mitochondrial DNA polymerase I protein C (TbPOL1C)	Mito.DNA	10	76	267	193	124	120	16	85	78	133	5.313	1.705	0.685	0.915	1.108	1	0	0	1	0	0	0	0	927	4950	6348	-1.3	-0.1282	0.6135	1.841	1.384	-0.7417	0
Tb927.9.10150	hypothetical protein, conserved	ZUnknown	10	34	180	104	67	65	16	38	52	72	2.375	1.385	0.567	0.867	1.108	1	0	0	1	0	0	0	0		1809		0.016	-0.2059	0.0795	-0.308	0.04	-0.2854	0
Tb927.7.6180	hypothetical protein, conserved	ZUnknown	52	99	188	162	101	102	84	111	55	112	1.321	2.036	1.088	1.079	1.109	0	1	0	1	0	0	0	0		837		0.483	0.1097	0.3448	1.645	0.587	-0.2351	0
Tb927.10.14490	hypothetical protein, conserved	ZUnknown	34	165	578	280	177	174	55	185	168	193	3.364	1.149	1.045	1.062	1.109	1	0	0	1	0	0	0	0		1263		-0.099	0.0868	0.2347	-1.069	0.117	-0.1479	0
Tb927.8.4400	hypothetical protein, conserved	ZUnknown	17	136	363	205	137	142	27	152	106	142	5.63	1.34	1	1.043	1.109	1	0	0	1	0	0	0	0	502	2007	2527	-0.265	0.0607	-0.0145	-0.395	0.742	0.0752	0
Tb927.9.12530	DnaJ domain containing protein, putative	ZUnknown	5	43	64	74	46	52	8	48	19	51	6	2.684	0.923	1.011	1.109	0	1	0	1	0	0	0	0		1254		0.346	0.0158	0.0473	1.275	1.037	-0.0315	0
Tb927.11.15740	hypothetical protein, conserved	ZUnknown	11	46	120	54	50	46	18	51	35	37	2.833	1.057	0.74	0.935	1.109	1	0	0	1	0	0	0	0	451	1629	2187	-0.946	-0.097	0	-2.242	0.436	-0.097	0
Tb927.10.1930	hypothetical protein, conserved	Mito.pathway	13	59	311	147	92	103	21	66	91	102	3.143	1.121	0.641	0.891	1.109	1	0	0	1	0	0	0	0		1944		0.818	-0.1665	-0.0242	0.863	-0.352	-0.1423	0
Tb927.5.810	ZC3H11	RNA.binding	100	477	1045	714	481	495	161	534	304	493	3.317	1.622	0.996	1.042	1.11	1	0	0	1	0	0	0	0	3500	1095	4912	-1.029	0.0594	0.6323	0.459	1.221	-0.5729	0
Tb927.8.3710	hypothetical protein, conserved, RNAse H ExoIII domain	RNA.degradation	18	64	224	132	87	82	29	72	65	91	2.483	1.4	0.828	0.972	1.11	1	0	0	1	0	0	0	0	178	2370	2838	-0.274	-0.041	0.1462	0.551	-0.093	-0.1872	0
Tb927.11.16610	zinc-finger of a C2HC-type, putative	Zinc.finger	12	42	399	132	87	82	19	47	116	91	2.474	0.784	0.54	0.854	1.11	1	0	0	1	0	1	0	1	358	1851	2234	0.202	-0.2277	-0.1414	0.036	-0.032	-0.0863	0
Tb927.10.5860	hypothetical protein, conserved	ZUnknown	226	80	130	112	81	82	363	90	38	77	0.248	2.026	0.939	1.02	1.111	0	1	0	1	1	0	0	1	215	429	858	-0.094	0.0286	-0.2345	-0.126	0.118	0.2631	0
Tb927.4.2790	hypothetical protein, conserved	ZUnknown	12	58	224	116	73	72	19	65	65	80	3.421	1.231	0.89	1	1.111	1	0	0	1	0	0	0	0	183	1710	1945	0.365	0	-0.0194	0.36	-0.185	0.0194	0
Tb927.11.830	hypothetical protein, conserved, no yeast or human match	ZUnknown	9	107	307	138	108	110	14	120	89	95	8.571	1.067	0.864	0.989	1.111	1	0	0	1	0	0	0	0		2508		-0.781	-0.016	0.4577	-0.225	0.559	-0.4737	0
Tb927.9.9740	AMP deaminase, putative	Nucleotides	21	110	726	288	179	180	34	123	211	199	3.618	0.943	0.683	0.918	1.112	1	0	0	1	0	1	0	1	215	4254	4588	-1.162	-0.1234	0.052	0.574	0.261	-0.1754	0
Tb927.11.2310	hypothetical protein, conserved	ZUnknown	8	44	115	68	49	44	13	49	33	47	3.769	1.424	0.959	1.028	1.114	1	0	0	1	0	0	0	0		3066		-1.49	0.0398	0.2183	0.324	1.598	-0.1785	0
Tb927.11.7690	hypothetical protein	ZUnknown	9	70	319	142	98	88	14	78	93	98	5.571	1.054	0.796	0.959	1.114	1	0	0	1	0	0	0	0		2802			-0.0604	0.0886	0.773	0.213	-0.149	0
Tb927.11.4640	calpain-like protein, putative	Protease	7	64	190	127	92	79	11	72	55	88	6.545	1.6	0.783	0.953	1.114	1	0	0	1	0	0	0	0	310	3339	3792	-0.504	-0.0695	0.663	-0.495	1.127	-0.7325	0
Tb927.8.6210	PI3 kinase Class (III)	Signalling	6	60	341	169	111	105	10	67	99	117	6.7	1.182	0.604	0.882	1.114	1	0	0	1	0	0	0	0		2850		-1.224	-0.1811	0.3258	0.124	0.294	-0.5069	0
Tb927.1.1550	tubulin-tyrosine ligase, putative	Cytoskeleton	17	61	283	98	62	61	27	68	82	68	2.519	0.829	1.097	1.085	1.115	1	0	0	1	0	1	0	1	177	2073	2258	-0.379	0.1177	0.052	-0.074	0.015	0.0657	0
Tb927.10.1250	MCP3, Ybak homogue, deacylation of misaminoacylated tRNA Pro	Translation.tRNA	9	87	177	107	87	103	14	97	52	74	6.929	1.423	0.718	0.925	1.115	1	0	0	1	0	0	0	0	247	786	1102	0.145	-0.1125	-0.039	0.418	-0.39	-0.0735	0
Tb927.10.10730	RNA Interference Factor 5 (RIF5)	RNA.degradation	24	125	745	208	141	129	39	140	217	144	3.59	0.664	0.993	1.043	1.116	1	0	0	1	0	1	0	1		4530		-0.364	0.0607	0.1721	0.246	-0.562	-0.1114	0
Tb927.10.10090	CMF14, possible component of motile flagella, TbTBC-L	Cytoskeleton	14	93	340	181	112	119	22	104	99	125	4.727	1.263	0.874	0.994	1.116	1	0	0	1	0	0	0	0	235	3261	3681	-0.474	-0.0087	0.3142	1.02	-0.061	-0.3229	0
Tb927.10.12310	helicase-like protein	DNA	8	43	175	111	72	69	13	48	51	77	3.692	1.51	0.667	0.91	1.116	1	0	0	1	0	0	0	0		2769		-0.855	-0.1361	-0.0539	-0.497	-0.256	-0.0822	0
Tb927.11.4690	mitochondrial DNA polymerase I protein B (POLIB)	Mito.DNA	16	98	579	263	174	163	26	110	169	182	4.231	1.077	0.632	0.894	1.117	1	0	0	1	0	0	0	0		4215		-0.589	-0.1617	0.3822	1.362	1.187	-0.5439	0
Tb927.10.12140	hypothetical protein, conserved	ZUnknown	10	36	127	83	55	51	16	40	37	57	2.5	1.541	0.727	0.933	1.118	1	0	0	1	0	0	0	0		2376		-0.793	-0.1001	0.0931	-0.48	0.339	-0.1932	0
Tb927.10.7820	hypothetical protein, conserved	ZUnknown	80	39	77	68	46	42	128	44	22	47	0.344	2.136	0.957	1.029	1.119	0	1	0	1	1	0	0	1		423		-0.673	0.0412	0.075	-1.166	0.249	-0.0338	0
Tb927.8.2810	XRNC	RNA.degradation	16	65	349	149	104	92	26	73	102	103	2.808	1.01	0.702	0.921	1.12	1	0	0	1	0	0	0	0	99	2607	2719	-0.009	-0.1187	0.1021	-0.001	-0.332	-0.2208	0
Tb927.4.580	hypothetical protein, conserved	ZUnknown	9	37	99	66	43	41	14	41	29	46	2.929	1.586	0.953	1.029	1.122	1	0	0	1	0	0	0	0	263	1281	1609	0.019	0.0412	-0.2688	-0.597	0.249	0.31	0
Tb927.10.1990	major vault protein, putative (MVP)	Enzyme	20	158	586	306	202	188	32	177	171	211	5.531	1.234	0.876	0.997	1.122	1	0	0	1	0	0	0	0	114	2592	2867	0.161	-0.0043	0.1243	-0.217	-0.645	-0.1286	0
Tb927.10.2640	intraflagellar transport protein IFT81	Cytoskeleton	2	46	99	93	62	57	3	51	29	64	17	2.207	0.823	0.974	1.123	0	1	0	1	0	0	0	0		2307		-1.286	-0.038	0.3334	-0.861	-0.2	-0.3714	0
Tb927.7.1370	spliced leader RNA PSE-promoter transcription factor, putative (PPB1)	RNA.synthesis	6	56	106	69	56	61	10	63	31	48	6.3	1.548	0.787	0.96	1.125	1	0	0	1	0	0	0	0		1818		-0.295	-0.0589	-0.1574	-0.284	-0.148	0.0985	0
Tb927.11.3260	mitochondrial DNA polymerase I protein D, putative (POLID)	Mito.DNA	9	159	449	295	181	184	14	178	131	204	12.714	1.557	0.967	1.037	1.127	1	0	0	1	0	0	0	0	501	4890	6279	-1.297	0.0524	0.279	1.044	1.34	-0.2266	0
Tb927.11.6900	DNA repair and recombination helicase protein PIF2	Mito.DNA	9	96	398	232	146	142	14	107	116	160	7.643	1.379	0.733	0.942	1.127	1	0	0	1	0	0	0	0		3147		-1.142	-0.0862	0.6508	2.446	1.226	-0.737	0
Tb927.9.10140	Uncharacterised conserved protein, putative	ZUnknown	9	38	197	103	63	65	14	43	57	71	3.071	1.246	0.662	0.913	1.127	1	0	0	1	0	0	0	0		2466		-0.819	-0.1313	-0.2345	-1.202	-0.337	0.1032	0
Tb927.11.12240	ubiquitin carboxyl-terminal hydrolase, Clan CA cysteine peptidase, family C12, putative	Ubiquitin.proteasome	11	81	250	150	92	93	18	91	73	104	5.056	1.425	0.978	1.043	1.13	1	0	0	1	0	0	0	0	1002	2373	3470	-1.053	0.0607	0.0426	-0.515	0.218	0.0181	0
Tb927.11.12770	ubiquitin ligase, putative	Ubiquitin.proteasome	23	113	512	226	151	138	37	126	149	156	3.405	1.047	0.834	0.982	1.13	1	0	0	1	0	0	0	0	515	5496	6043	-1.231	-0.0262	0.2058	0.131	0.248	-0.232	0
Tb927.11.13070	O-phosphoseryl-tRNA(Sec) selenium transferase, putative	ZUnknown	10	30	213	75	50	46	16	34	62	52	2.125	0.839	0.68	0.918	1.13	1	0	0	1	0	1	0	1	255	1638	1938	0.055	-0.1234	0.1331	-0.345	-0.804	-0.2565	0
Tb927.11.230	CPSF100	RNA.processing	14	62	182	89	61	73	22	69	53	61	3.136	1.151	0.836	0.982	1.131	1	0	0	1	0	0	0	0	92	2457	2582	0.017	-0.0262	-0.0489	0.469	-1.244	0.0227	0
Tb927.10.3880	hypothetical protein, conserved	ZUnknown	16	61	271	138	85	84	26	68	79	95	2.615	1.203	0.8	0.972	1.131	1	0	0	1	0	0	0	0		2286		-0.44	-0.041	0.415	-0.724	0.135	-0.456	0
Tb927.11.9780	TbNup119 Outer-inner connect	Nuclear.transport	24	117	358	212	129	131	39	131	104	146	3.359	1.404	1	1.052	1.132	1	0	0	1	0	0	0	0		3234		-0.086	0.0731	0.3372	1.154	-0.586	-0.2641	0
Tb927.9.15480	hypothetical protein	ZUnknown	36	70	123	124	76	79	58	78	36	86	1.345	2.389	0.987	1.047	1.132	0	1	0	1	0	0	0	0	936	1653	2866	-1.086	0.0663	0.1635	-0.682	1.989	-0.0972	0
Tb927.10.4220	hypothetical protein, conserved	ZUnknown	21	41	89	87	53	61	34	46	26	60	1.353	2.308	0.754	0.948	1.132	0	1	0	1	0	0	0	0	49	930	1000	-0.077	-0.077	-0.304	0.004	0.027	0.227	0
Tb927.11.7240	dynein regulatory complex subunit CMF70	Cytoskeleton	7	107	293	114	106	114	11	120	85	79	10.909	0.929	0.693	0.925	1.132	1	0	0	1	0	1	0	1		1524		-1.08	-0.1125	0.1155	-0.33	0.022	-0.228	0
Tb927.4.4110	hypothetical protein, conserved	ZUnknown	6	21	141	62	38	39	10	24	41	43	2.4	1.049	0.615	0.896	1.132	1	0	0	1	0	0	0	0		1539		-0.357	-0.1584	0.259	-0.607	-0.327	-0.4174	0
Tb927.3.5180	cofilin/actin depolymerizing factor, putative	Cytoskeleton	475	314	252	256	352	310	763	351	73	177	0.46	2.425	0.503	0.841	1.132	0	1	0	1	1	0	0	1	934	411	1466	-0.676	-0.2498	-0.0341	-1.013	0.671	-0.2157	0
Tb927.6.2050	ribosome biogenesis regulatory protein (RRS1), putative	rRNA.tRNA.process	7	92	123	62	102	91	11	103	36	43	9.364	1.194	0.422	0.807	1.132	1	0	0	1	0	0	0	0	608	642	1279	0.85	-0.3094	0.482	0.901	-0.981	-0.7914	0
Tb927.5.3300	hypothetical protein, conserved	Mito.pathway	20	46	59	70	48	45	32	51	17	48	1.594	2.824	1	1.053	1.133	0	1	0	1	0	0	0	0		648		0.862	0.0745	0.5914	0.306	0.167	-0.5169	0
Tb927.11.1550	XRNF	RNA.degradation	12	68	155	95	67	76	19	76	45	66	4	1.467	0.868	0.998	1.134	1	0	0	1	0	0	0	0		1575		0.069	-0.0029	0.1066	-0.098	-0.266	-0.1095	0
Tb927.4.1270	ruvB-like DNA helicase, putative	DNA	14	227	406	256	224	258	22	254	118	177	11.545	1.5	0.686	0.919	1.134	1	0	0	1	0	0	0	0	325	1380	1754	0.664	-0.1219	0.275	1.004	0.383	-0.3969	0
Tb927.3.1880	hypothetical protein, conserved, trypanosome-specific	ZUnknown	17	65	280	109	73	66	27	73	82	75	2.704	0.915	1	1.054	1.136	1	0	0	1	0	1	0	1	115	2028	2313	-0.023	0.0759	0.2829	-0.618	-0.59	-0.207	0
Tb927.7.2600	class I transcription factor A, subunit 7 (CITFA-7)	RNA.synthesis	35	52	83	97	59	66	56	58	24	67	1.036	2.792	0.879	1.003	1.136	0	1	0	1	0	0	0	0	963	411	1468	0.504	0.0043	0.1549	-0.339	-0.415	-0.1506	0
Tb927.8.7290	Regulator of chromosome condensation (RCC1) repeat, putative	ZUnknown	6	22	55	33	22	27	10	25	16	23	2.5	1.438	0.852	0.992	1.136	1	0	0	1	0	0	0	0	881	1590	2507	0.372	-0.0116	-0.2176	0.681	-0.629	0.206	0
Tb927.7.700	hypothetical protein, conserved	ZUnknown	27	148	307	201	146	190	43	166	89	139	3.86	1.562	0.732	0.939	1.137	1	0	0	1	0	0	0	0		2001		0.433	-0.0908	0.1199	1.132	0.39	-0.2107	0
Tb927.6.1980	LMBR1-like membrane protein, putative	ZUnknown	13	29	166	157	101	95	21	32	48	108	1.524	2.25	0.317	0.772	1.137	0	1	0	1	0	0	0	0	528	1752	2748	-0.238	-0.3733	0.2987	-1.155	0.281	-0.672	0
Tb927.10.13000	cAMP phosphodiesterase A, putative (PDEA)	Signalling	43	192	553	243	189	203	69	215	161	168	3.116	1.043	0.828	0.983	1.138	1	0	0	1	0	0	0	0	164	1863	2186	0.883	-0.0247	0.2141	1.624	0.074	-0.2388	0
Tb927.10.11800	33 kDa inner dynein arm light chain, axonemal, putative,dynein light chain, putative	Cytoskeleton	9	45	172	82	50	51	14	50	50	57	3.571	1.14	0.98	1.048	1.14	1	0	0	1	0	0	0	0	508	1122	1861	-0.279	0.0676	0.1066	-0.969	-0.211	-0.039	0
Tb927.3.950	2OG-Fe(II) oxygenase superfamily, putative	Mito.pathway	6	43	119	83	50	50	10	48	35	57	4.8	1.629	0.96	1.04	1.14	1	0	0	1	0	0	0	0	1360	1263	2881	0.73	0.0566	-0.0048	0.723	0.234	0.0614	0
Tb927.1.2990	PPR2	Mito.translation	13	84	333	154	93	101	21	94	97	106	4.476	1.093	0.931	1.026	1.14	1	0	0	1	0	0	0	0	94	3075	3175	-0.134	0.037	0.2224	0.697	-0.129	-0.1854	0
Tb927.2.3800	mRNA processing protein, putative GAP1 MRB complex protein	Mito.RNA	27	161	498	399	242	259	43	180	145	276	4.186	1.903	0.695	0.929	1.14	1	0	0	1	0	0	0	0	1669	1479	3157	0.623	-0.1062	0.341	0.698	0.686	-0.4472	0
Tb927.2.4720	dolichyl-P-Man:GDP-Man7GlcNAc2-PP-dolichyl alpha-1,6-mannosyltransferase, putative	Glycans	17	67	328	129	84	78	27	75	96	89	2.778	0.927	0.893	1.011	1.141	1	0	0	1	0	1	0	1	2484	2277	4773	-0.146	0.0158	-0.0639	0.687	0.459	0.0797	0
Tb927.8.4640	flagellar protofilament ribbon protein, putative	Cytoskeleton	9	180	300	208	176	185	14	201	87	144	14.357	1.655	0.778	0.965	1.142	1	0	0	1	0	0	0	0	364	1158	1568	0.643	-0.0514	0.1592	0.146	0.359	-0.2106	0
Tb927.3.4700	Domain of unknown function (DUF4379), putative	ZUnknown	14	57	229	64	56	57	22	64	67	44	2.909	0.657	0.772	0.965	1.143	1	0	0	1	0	1	0	1		1188		0.908	-0.0514	-0.4086	1.096	0	0.3572	0
Tb927.2.5440	hypothetical protein, conserved	ZUnknown	7	40	317	93	64	56	11	45	92	64	4.091	0.696	0.703	0.93	1.143	1	0	0	1	0	1	0	1	1247	2643	4018	-1.077	-0.1047	0.4436	-1.192	0.283	-0.5483	0
Tb927.10.10190	Homologue of GRR1, and F-box component of the SCF ubiquitin ligase complex.	Ubiquitin.proteasome	13	91	267	149	90	94	21	102	78	103	4.857	1.321	1.085	1.092	1.144	1	0	0	1	0	0	0	0	364	2541	3039	-0.837	0.127	0.415	-0.758	0.567	-0.288	0
Tb927.5.2400	ubiquitin carboxyl-terminal hydrolase, Clan CA cysteine peptidase, family C12, putative	Ubiquitin.proteasome	31	178	438	334	213	202	50	199	128	231	3.98	1.805	0.934	1.029	1.144	1	0	0	1	0	0	0	0	2030	2961	5808	-1.927	0.0412	0.4716	-0.602	1.567	-0.4304	0
Tb927.8.1480	RAVE protein 1 C terminal, putative	ZUnknown	36	113	836	330	225	199	58	126	243	228	2.172	0.938	0.56	0.87	1.146	1	0	0	1	0	1	0	1	300	7407	7824	-1.873	-0.2009	0.3599	0.356	0.465	-0.5608	0
Tb927.7.1910	pyridoxal phosphate containing glycine decarboxylase, putative	Amino.acids	26	110	540	316	190	218	42	123	157	218	2.929	1.389	0.564	0.872	1.147	1	0	0	1	0	0	0	0	757	2913	3742	0.332	-0.1976	0.1592	1.644	0.7	-0.3568	0
Tb927.3.4680	RAB GDP dissociation inhibitor alpha, putative	Signalling	64	235	585	427	257	259	103	263	170	295	2.553	1.735	1.015	1.065	1.148	1	0	0	1	0	0	0	0	586	1338	2082	0.099	0.0909	0.1331	-0.22	0.58	-0.0422	0
Tb927.1.4780	Alpha/beta hydrolase domain-containing protein	Protease	22	73	200	134	81	86	35	82	58	93	2.343	1.603	0.953	1.039	1.148	1	0	0	1	0	0	0	0		2013		0.188	0.0552	-0.1203	0.691	-0.072	0.1755	0
Tb927.4.2510	multidrug resistance-associated protein, putative,p-glycoprotein (PGPA)	Transporter	14	74	467	180	115	108	22	83	136	124	3.773	0.912	0.722	0.943	1.148	1	0	0	1	0	1	0	1	81	4512	4890	-1.617	-0.0847	0.4401	0.24	0.828	-0.5248	0
Tb927.7.2320	cyclic nucleotide-binding domain containing protein, putative	ZUnknown	6	69	147	90	67	69	10	77	43	62	7.7	1.442	0.899	1.018	1.149	1	0	0	1	0	0	0	0	354	1818	2260	-1.114	0.0257	0.0238	-0.799	-0.194	0.0019	0
Tb927.4.1920	GPI transamidase, putative (TbGPI16)	GPI.anchors	9	110	354	151	107	111	14	123	103	104	8.786	1.01	0.937	1.033	1.15	1	0	0	1	0	0	0	0		2061		-0.761	0.0468	0.1763	-0.08	-0.05	-0.1295	0
Tb927.7.4990	hypothetical protein, conserved	ZUnknown	29	101	680	187	112	116	47	113	198	129	2.404	0.652	0.974	1.049	1.152	1	0	0	1	0	1	0	1		2241		-0.791	0.069	-0.0944	-0.759	-0.406	0.1634	0
Tb927.11.16690	chloride channel protein, putative	Ions	6	56	305	154	101	92	10	63	89	106	6.3	1.191	0.624	0.902	1.152	1	0	0	1	0	0	0	0	239	2757	2997	-1.586	-0.1488	0.0473	-0.2	0.422	-0.1961	0
Tb927.5.310	invariant surface glycoprotein, putative	ZUnknown	10	68	104	64	66	72	16	76	30	44	4.75	1.467	0.611	0.897	1.152	1	0	0	1	0	0	0	0	2256	1224	3632	-4.238	-0.1568	0.2224	-4.473	1.265	-0.3792	0
Tb927.5.3880	hypothetical protein, conserved	ZUnknown	8	34	249	110	74	66	13	38	73	76	2.923	1.041	0.514	0.854	1.152	1	0	0	1	0	0	0	0		2223		-0.739	-0.2277	0.21	0.055	0.387	-0.4377	0
Tb927.10.5390	hypothetical protein, conserved	ZUnknown	12	123	443	218	139	131	19	138	129	151	7.263	1.171	0.993	1.057	1.153	1	0	0	1	0	0	0	0	391	4101	4574	-1.077	0.08	0.2388	0.165	0.57	-0.1588	0
Tb927.9.9700	hypothetical protein, conserved	ZUnknown	7	61	150	85	65	59	11	68	44	59	6.182	1.341	0.908	1.021	1.153	1	0	0	1	0	0	0	0	145	1383	1545	-0.344	0.03	0.2429	-0.575	0.51	-0.2129	0
Tb927.11.7420	phosphoadenosine phosphosulfate reductase-like protein	Enzyme	18	73	198	100	71	73	29	82	58	69	2.828	1.19	0.945	1.039	1.155	1	0	0	1	0	0	0	0	260	969	1259	1.159	0.0552	-0.6141	0.537	-0.608	0.6693	0
Tb927.10.14310	hypothetical protein, conserved	ZUnknown	10	73	177	93	71	72	16	82	52	64	5.125	1.231	0.889	1.017	1.155	1	0	0	1	0	0	0	0		1014		0.486	0.0243	0.052	-0.764	-0.529	-0.0277	0
Tb927.11.12110	RNA helicase, putative homologue of yeast YLR419W, which is in mitochondria	RNA.helicase	12	92	448	204	135	122	19	103	130	141	5.421	1.085	0.763	0.961	1.156	1	0	0	1	0	0	0	0	53	3900	3980	-0.494	-0.0574	0.0426	0.434	-0.075	-0.1	0
Tb927.9.6430	Rab geranylgeranyl transferase component A, putative	Prenylation	9	85	231	149	89	91	14	95	67	103	6.786	1.537	1.044	1.08	1.157	1	0	0	1	0	0	0	0	270	2922	3248	-0.392	0.111	0.255	0.834	-0.481	-0.144	0
Tb927.10.12180	hypothetical protein, conserved	ZUnknown	9	44	115	86	51	51	14	49	33	59	3.5	1.788	0.961	1.047	1.157	1	0	0	1	0	0	0	0	517	2109	2699	-0.226	0.0663	0.4294	0.152	0.298	-0.3631	0
Tb927.11.13190	EF1 gamma, elongation factor 1 gamma, putative	Translation	90	1030	2564	967	996	1188	145	1153	747	668	7.952	0.894	0.562	0.872	1.158	1	0	0	1	0	1	0	1	222	1215	1472	1.383	-0.1976	0.0144	0.867	0.397	-0.212	0
Tb927.11.16910	Serine hydrolase (FSH1)/RWD domain/50S ribosome-binding GTPase/GTPase of unknown function C-terminal, putative	ZUnknown	25	90	436	147	90	88	40	101	127	102	2.525	0.803	1.122	1.112	1.159	1	0	0	1	0	1	0	1		2739		-0.206	0.1532	0.3296	0.423	-0.711	-0.1764	0
Tb927.8.2370	DCL1	RNA.degradation	7	119	298	232	146	138	11	133	87	160	12.091	1.839	0.911	1.026	1.159	1	0	0	1	0	0	0	0		4947		-1.099	0.037	0.4222	1.197	0.724	-0.3852	0
Tb927.2.1800	DNA polymerase delta catalytic subunit, putative (27H14.40)	DNA	13	74	370	220	136	131	21	83	108	152	3.952	1.407	0.61	0.904	1.16	1	0	0	1	0	0	0	0	561	3081	3909	-0.811	-0.1456	0.1592	-0.036	-0.128	-0.3048	0
Tb927.3.1320	hypothetical protein, conserved	ZUnknown	10	58	368	168	106	100	16	65	107	116	4.063	1.084	0.613	0.904	1.16	1	0	0	1	0	0	0	0		3444		-1.498	-0.1456	0.3711	-0.204	0.33	-0.5167	0
Tb927.10.5650	hypothetical protein, conserved	ZUnknown	8	32	83	45	31	32	13	36	24	31	2.769	1.292	0.969	1.051	1.161	1	0	0	1	0	0	0	0		699		-0.9	0.0718	0.2388	-1.257	0.329	-0.167	0
Tb927.11.16270	DNAexcision repair helicase XPBR	DNA	8	83	291	146	97	87	13	93	85	101	7.154	1.188	0.959	1.046	1.161	1	0	0	1	0	0	0	0	927	2334	3492	-0.097	0.0649	0.075	-0.155	0.051	-0.0101	0
Tb927.9.5680	Rho GAP	Signalling	15	74	294	198	130	118	24	83	86	137	3.458	1.593	0.638	0.911	1.161	1	0	0	1	0	0	0	0	281	2355	2928	-1.336	-0.1345	0.0795	-0.792	0.57	-0.214	0
Tb927.3.2810	hypothetical protein, conserved	ZUnknown	37	131	524	229	136	145	59	147	153	158	2.492	1.033	1.014	1.069	1.162	1	0	0	1	0	0	0	0		5028		-0.358	0.0963	0.1763	1.947	0.359	-0.08	0
Tb927.8.7560	CorA-like Mg2+ transporter protein, putative	ZUnknown	6	31	139	62	38	37	10	35	40	43	3.5	1.075	0.921	1.032	1.162	1	0	0	1	0	0	0	0		1695		-0.023	0.0454	0.2469	-0.642	-0.743	-0.2015	0
Tb927.10.13610	hypothetical protein, conserved, 6 C2HC Zn fingers, Zn ribbon, matches other proteins with motif	Zinc.finger	9	66	246	125	90	74	14	74	72	86	5.286	1.194	0.822	0.988	1.162	1	0	0	1	0	0	0	0	507	2199	2791	-0.009	-0.0174	-0.0341	-1.111	-0.051	0.0167	0
Tb927.3.1230	Ribonuclease 3, putative	RNA.degradation	25	89	315	138	86	90	40	100	92	95	2.5	1.033	1.056	1.087	1.163	1	0	0	1	0	0	0	0		2847		-0.521	0.1204	-0.0893	0.11	-0.39	0.2097	0
Tb927.9.2630	hypothetical protein, conserved	ZUnknown	13	91	452	238	155	141	21	102	132	164	4.857	1.242	0.658	0.921	1.163	1	0	0	1	0	0	0	0		5760		-1.671	-0.1187	0.3065	-1.03	0.671	-0.4252	0
Tb927.7.4090	serine/threonine-protein kinase, putative	Protein.kinase	7	54	221	123	78	73	11	60	64	85	5.455	1.328	0.769	0.969	1.164	1	0	0	1	0	0	0	0	966	2073	3372	-1.13	-0.0454	0.1462	0.168	0.574	-0.1916	0
Tb927.5.3590	Putative zinc finger motif, C2HC5-type/ASCH domain containing protein, putative	ZUnknown	24	82	285	119	79	83	39	92	83	82	2.359	0.988	0.988	1.06	1.165	1	0	0	1	0	1	0	1	215	1827	2050	-0.642	0.0841	0.5427	-0.456	0.596	-0.4586	0
Tb927.10.13350	hypothetical protein, conserved	ZUnknown	11	82	380	111	80	79	18	92	111	77	5.111	0.694	0.963	1.05	1.165	1	0	0	1	0	1	0	1	515	3354	3996	-0.313	0.0704	0.111	0.377	-0.236	-0.0406	0
Tb927.11.4610	protein kinase A regulatory subunit (PKA-R)	Protein.kinase	141	183	357	368	230	218	226	205	104	254	0.907	2.442	0.891	1.02	1.165	0	1	0	1	1	0	0	1		1500		-2.108	0.0286	0.3896	-1.999	0.92	-0.361	0
Tb927.10.3640	nuclear transmembrane protein, putative (NP)	ZUnknown	51	50	352	307	194	182	82	56	103	212	0.683	2.058	0.289	0.771	1.165	0	1	0	1	1	0	0	1		855		0.317	-0.3752	0.259	0.566	1.366	-0.6342	0
Tb927.9.2220	SUMO1/Ulp2, putative	Ubiquitin.proteasome	14	74	240	122	77	72	22	83	70	84	3.773	1.2	1.078	1.098	1.167	1	0	0	1	0	0	0	0		2235		-0.278	0.1349	0.0096	-0.409	0.472	0.1253	0
Tb927.7.5060	CLN3 protein, putative	ZUnknown	10	31	115	46	36	30	16	35	33	32	2.188	0.97	0.889	1.019	1.167	1	0	0	1	0	1	0	1		1548		-1.699	0.0272	0.2987	-3.87	1.081	-0.2715	0
Tb927.3.5060	Ankyrin repeats (many copies)/Ankyrin repeats (3 copies), putative	ZUnknown	44	137	228	179	140	131	71	153	66	124	2.155	1.879	0.886	1.019	1.168	1	0	0	1	0	0	0	0	576	1044	1659	-0.335	0.0272	-0.0539	-0.121	0.761	0.0811	0
Tb927.3.2750	hypothetical protein, conserved	ZUnknown	5	118	177	182	113	162	8	132	52	126	16.5	2.423	0.778	0.975	1.168	0	1	0	1	0	0	0	0	350	2616	3178	-0.281	-0.0365	0.3181	2.757	0.692	-0.3546	0
Tb927.7.5660	hypothetical protein, conserved	ZUnknown	6	69	335	120	76	71	10	77	98	83	7.7	0.847	1.013	1.072	1.169	1	0	0	1	0	1	0	1	395	1728	2178	-0.519	0.1003	0.1331	0.099	-0.244	-0.0328	0
Tb927.3.5540	FAP133, Component of the IFT dynein motor	Cytoskeleton	14	80	205	105	77	83	22	90	60	73	4.091	1.217	0.88	1.016	1.169	1	0	0	1	0	0	0	0	420	1605	2217	-1.415	0.0229	0.0841	-0.728	0.282	-0.0612	0
Tb927.5.3630	hypothetical protein, conserved	ZUnknown	11	62	140	76	61	59	18	69	41	52	3.833	1.268	0.852	1.007	1.169	1	0	0	1	0	0	0	0		1236		-0.158	0.0101	-0.1954	-0.336	0.517	0.2055	0
Tb927.11.14340	exportin 1 (XPO1)	Nuclear.transport	22	64	564	241	142	146	35	72	164	166	2.057	1.012	0.493	0.861	1.169	1	0	0	1	0	0	0	0		3102		-0.272	-0.2159	0.1974	0.762	0.006	-0.4133	0
Tb927.7.3520	MPC2 mitochondrial pyruvate carrier	Mito.membrane	255	258	351	387	273	247	410	289	102	267	0.705	2.618	0.978	1.058	1.17	0	1	0	1	1	0	0	1	310	405	767	2.18	0.0813	-0.0439	1.25	0.317	0.1252	0
Tb927.8.610	hypothetical protein, conserved	ZUnknown	18	104	306	179	106	128	29	116	89	124	4	1.393	0.906	1.028	1.17	1	0	0	1	0	0	0	0	522	2646	3266	-0.178	0.0398	0.2265	0.556	0.704	-0.1867	0
Tb927.10.7130	hypothetical protein, conserved	ZUnknown	8	39	189	90	53	53	13	44	55	62	3.385	1.127	0.83	1	1.17	1	0	0	1	0	0	0	0	343	2241	2617	0.024	0	0.2016	-0.312	-0.724	-0.2016	0
Tb927.10.15280	Domain of Unknown Function (DUF1042), putative	ZUnknown	6	70	396	169	103	100	10	78	115	117	7.8	1.017	0.757	0.969	1.17	1	0	0	1	0	0	0	0	265	3594	4197	-0.597	-0.0454	0.1932	-0.214	-0.086	-0.2386	0
Tb927.11.540	ABC transporter, putative	Transporter	21	122	390	192	117	120	34	137	114	133	4.029	1.167	1.108	1.112	1.171	1	0	0	1	0	0	0	0	52	2076	3124	-0.699	0.1532	0.1243	1.349	0.352	0.0289	0
Tb927.3.1290	CUL4 cullin	Ubiquitin.proteasome	11	118	405	218	139	129	18	132	118	151	7.333	1.28	0.95	1.046	1.171	1	0	0	1	0	0	0	0	213	2844	3282	-0.44	0.0649	-0.039	0.7	-0.582	0.1039	0
Tb927.11.15190	Domain of unknown function (DUF4200), putative	ZUnknown	17	122	332	158	117	130	27	137	97	109	5.074	1.124	0.838	0.999	1.171	1	0	0	1	0	0	0	0		2049		-0.154	-0.0014	-0.0145	-0.354	0.264	0.0131	0
Tb927.6.2380	hypothetical protein, conserved	Mito.pathway	10	43	235	108	71	64	16	48	68	75	3	1.103	0.676	0.931	1.172	1	0	0	1	0	0	0	0		2166		1.722	-0.1031	0.5025	2.242	-0.399	-0.6056	0
Tb927.9.12450	class I transcription factor A, subunit 2 (CITFA-2)	RNA.synthesis	21	80	265	137	81	90	34	90	77	95	2.647	1.234	1	1.068	1.173	1	0	0	1	0	0	0	0	130	1266	1403	-0.057	0.0949	0.189	-0.954	0.761	-0.0941	0
Tb927.11.9200	methyltransferase domain containing protein, putative	ZUnknown	8	36	71	53	34	35	13	40	21	37	3.077	1.762	1.057	1.093	1.176	1	0	0	1	0	0	0	0	166	1743	1930	-0.946	0.1283	0.3181	-1.555	0.551	-0.1898	0
Tb927.4.1950	NADPH--cytochrome p450 reductase, putative (CPR)	Enzyme	7	91	315	232	138	136	11	102	92	160	9.273	1.739	0.739	0.965	1.176	1	0	0	1	0	0	0	0	315	1833	2185	-0.644	-0.0514	0.1592	0.22	-0.072	-0.2106	0
Tb927.2.4340	hypothetical protein, conserved	ZUnknown	11	47	102	66	53	45	18	53	30	46	2.944	1.533	0.868	1.014	1.178	1	0	0	1	0	0	0	0	95	1293	1451	-0.633	0.0201	-0.0439	-2.72	0.506	0.064	0
Tb927.10.14790	aminopeptidase, putative,metallo-peptidase, Clan MG, Family M24	Protease	16	384	588	347	365	421	26	430	171	240	16.538	1.404	0.57	0.885	1.178	1	0	0	1	0	0	0	0	469	1149	1718	0.399	-0.1763	0.1155	1.049	0.209	-0.2918	0
Tb927.6.1670	PAN2	RNA.degradation	16	125	473	257	151	157	26	140	138	178	5.385	1.29	0.892	1.026	1.179	1	0	0	1	0	0	0	0		3258			0.037	0.2908	1.196	0	-0.2538	0
Tb927.11.16720	CYC6,mitotic cyclin	Cell.cycle	2	108	91	189	111	118	3	121	26	131	40.333	5.038	1.025	1.081	1.18	0	1	0	1	0	0	0	0	2303	1281	4074	-1.13	0.1124	0.5126	-0.149	1.328	-0.4002	0
Tb11.02.5440	hypothetical protein, conserved	ZUnknown	12	49	322	85	54	50	19	55	94	59	2.895	0.628	1.019	1.078	1.18	1	0	0	1	0	1	0	1		1614			0.1084	0.0426	#N/A	0	0.0658	0
Tb927.11.6340	PUB domain containing protein, putative	ZUnknown	12	54	177	104	61	61	19	60	52	72	3.158	1.385	0.984	1.066	1.18	1	0	0	1	0	0	0	0	305	1203	1635	0.381	0.0922	0.4005	-0.385	-0.832	-0.3083	0
Tb927.8.4220	TMA46, putative	Translation	12	105	206	130	100	118	19	118	60	90	6.211	1.5	0.763	0.969	1.18	1	0	0	1	0	0	0	0	722	678	1511	-0.278	-0.0454	0.3334	-0.933	0.166	-0.3788	0
Tb927.10.9650	TbNup152 Outer ring	Nuclear.transport	21	140	679	360	228	211	34	157	198	249	4.618	1.258	0.689	0.941	1.18	1	0	0	1	0	0	0	0		4221		-0.554	-0.0877	0.2908	0.941	0.104	-0.3785	0
Tb927.11.11740	membrane-bound acid phosphatase, putative	Phosphatase	45	151	684	417	292	244	72	169	199	288	2.347	1.447	0.579	0.888	1.18	1	0	0	1	0	0	0	0	438	1503	2050	0.233	-0.1714	0.2469	0.334	1.241	-0.4183	0
Tb927.2.4330	paraflagellar rod protein PFR5	Cytoskeleton	11	104	285	199	116	136	18	116	83	137	6.444	1.651	0.853	1.008	1.181	1	0	0	1	0	0	0	0		2289		-0.766	0.0115	0.4991	-0.115	0.944	-0.4876	0
Tb927.8.4790	Putative snoRNA binding domain containing protein, putative	ZUnknown	10	33	91	56	35	33	16	37	26	39	2.313	1.5	1.057	1.095	1.182	1	0	0	1	0	0	0	0	634	717	1414	-0.39	0.1309	-0.1899	-0.246	-0.868	0.3208	0
Tb927.9.5350	actin related protein 3, putative	Cytoskeleton	6	40	125	76	44	45	10	45	36	52	4.5	1.444	1	1.072	1.182	1	0	0	1	0	0	0	0		1251		-0.432	0.1003	-0.2458	-1.76	-0.035	0.3461	0
Tb927.8.2840	hypothetical protein, conserved	ZUnknown	8	40	90	75	47	44	13	45	26	52	3.462	2	0.957	1.054	1.182	1	0	0	1	0	0	0	0	50	1413	1529	-1.136	0.0759	0.1806	-0.745	-0.663	-0.1047	0
Tb927.10.6010	STAG domain containing protein, putative	ZUnknown	16	172	418	270	163	166	26	193	122	186	7.423	1.525	1.12	1.122	1.184	1	0	0	1	0	0	0	0		3495		-0.302	0.1661	0.038	0.507	0.141	0.1281	0
Tb927.9.14160	Complex III cytochrome b/c complex, rieske iron-sulfur protein ISP	Mito.e.transport	298	501	686	839	500	490	479	561	200	580	1.171	2.9	1.122	1.122	1.184	0	1	0	1	0	0	0	0		894		1.935	0.1661	0.3822	2.269	1.012	-0.2161	0
Tb927.8.1710	protein phosphatase 2A, regulatory subunit B, putative,phosphotyrosyl phosphate activator protein, putative	Protein.phosphatase	20	63	246	149	87	90	32	71	72	103	2.219	1.431	0.789	0.987	1.184	1	0	0	1	0	0	0	0	439	1215	2070	-0.68	-0.0189	0.0286	-0.297	0.005	-0.0475	0
Tb927.5.1330	hypothetical protein, conserved	ZUnknown	11	55	277	130	83	76	18	62	81	90	3.444	1.111	0.747	0.966	1.184	1	0	0	1	0	0	0	0		2958		-1.108	-0.0499	0.0048	-0.755	0.066	-0.0547	0
Tb927.6.660	hypothetical protein, conserved	ZUnknown	13	51	304	195	139	114	21	57	89	135	2.714	1.517	0.41	0.813	1.184	1	0	0	1	0	0	0	0		1812		0.283	-0.2987	0.1932	-0.167	-0.333	-0.4919	0
Tb927.4.4950	hypothetical protein, conserved	ZUnknown	17	126	491	199	119	124	27	141	143	137	5.222	0.958	1.105	1.116	1.185	1	0	0	1	0	1	0	1	216	1713	1970	0.076	0.1583	0.3636	1.085	-0.31	-0.2053	0
Tb927.6.2150	cell division cycle protein 16, putative	Cell.cycle	9	49	184	111	65	73	14	55	54	77	3.929	1.426	0.753	0.968	1.185	1	0	0	1	0	0	0	0		1644		0.553	-0.0469	0.038	0.388	-0.756	-0.0849	0
Tb927.11.15040	chaperonin HSP60, mitochondrial precursor	Mito.biogenesis	44	206	482	211	195	213	71	231	140	146	3.254	1.043	0.685	0.941	1.185	1	0	0	1	0	0	0	0		1785		1.12	-0.0877	-0.0242	1.528	0.811	-0.0635	0
Tb927.2.4950	hypothetical protein, conserved	ZUnknown	6	65	467	185	114	108	10	73	136	128	7.3	0.941	0.64	0.925	1.185	1	0	0	1	0	1	0	1		4275		-0.394	-0.1125	-0.0689	0.889	-0.566	-0.0436	0
Tb927.11.4910	predicted ankyrin repeat family protein	ZUnknown	20	124	564	322	191	187	32	139	164	222	4.344	1.354	0.728	0.964	1.187	1	0	0	1	0	0	0	0		1179		0.514	-0.0529	-0.074	0.942	-0.327	0.0211	0
Tb927.10.8390	hypothetical protein, conserved, HECT E3 ligase at C-terminus	Ubiquitin.proteasome	12	213	1118	516	341	300	19	238	326	356	12.526	1.092	0.698	0.944	1.187	1	0	0	1	0	0	0	0		11166		-1.862	-0.0831	0.5818	0.368	0.98	-0.6649	0
Tb927.7.2410	Dynamin family, putative	Mito.pathway	37	140	339	247	144	145	59	157	99	171	2.661	1.727	1.083	1.108	1.188	1	0	0	1	0	0	0	0	808	1803	2697	0.462	0.148	0.7049	2.11	0.763	-0.5569	0
Tb927.5.2730	hypothetical protein, conserved	ZUnknown	3	34	54	49	32	34	5	38	16	34	7.6	2.125	1	1.074	1.188	0	1	0	1	0	0	0	0	727	804	2164	-1.527	0.103	0.4005	-0.438	0.6	-0.2975	0
Tb927.1.3910	TPR repeat, putative	ZUnknown	18	90	414	174	109	101	29	101	121	120	3.483	0.992	0.927	1.043	1.188	1	0	0	1	0	1	0	1	341	2724	3290	-0.398	0.0607	0.075	-0.223	-0.618	-0.0143	0
Tb927.9.4530	hypothetical protein, conserved	ZUnknown	7	80	276	163	101	95	11	90	80	113	8.182	1.413	0.891	1.029	1.189	1	0	0	1	0	0	0	0		3057		-0.69	0.0412	0.5558	0.329	0.502	-0.5146	0
Tb927.3.4230	CMF33 subtilisin-like serine peptidase	Cytoskeleton	13	70	289	155	100	90	21	78	84	107	3.714	1.274	0.78	0.981	1.189	1	0	0	1	0	0	0	0		4167		-2.565	-0.0277	0.4785	-2.024	0.749	-0.5062	0
Tb927.7.2630	50S ribosome-binding GTPase, putative	Mito.pathway	37	129	378	203	121	124	59	144	110	140	2.441	1.273	1.129	1.127	1.19	1	0	0	1	0	0	0	0	121	2766	2891	-0.191	0.1725	0.0238	-0.027	-0.193	0.1487	0
Tb927.10.2780	DNA-directed RNA polymerase iii largest subunit,t (RPC160)	RNA.synthesis	8	126	379	264	153	162	13	141	110	182	10.846	1.655	0.87	1.021	1.19	1	0	0	1	0	0	0	0	567	4593	5257	-0.93	0.03	0.3181	1.403	0.186	-0.2881	0
Tb927.11.5370	hypothetical protein, conserved	ZUnknown	13	54	169	108	71	63	21	60	49	75	2.857	1.531	0.845	1.009	1.19	1	0	0	1	0	0	0	0		2073		-2.45	0.0129	0.4114	-2.454	0.833	-0.3985	0
Tb927.2.2370	Vps51/Vps67, putative	ZUnknown	11	99	336	162	106	94	18	111	98	112	6.167	1.143	1.047	1.095	1.191	1	0	0	1	0	0	0	0	337	4200	4792	-0.941	0.1309	0.0931	-0.007	-0.169	0.0378	0
Tb927.11.7410	MSP-A, putative	Membrane.protein	7	36	163	90	58	52	11	40	47	62	3.636	1.319	0.69	0.944	1.192	1	0	0	1	0	0	0	0		2028		-1.932	-0.0831	0.0238	-2.994	0.007	-0.1069	0
Tb927.9.4910	PDK1 protein kinase	Protein.kinase	17	88	274	84	83	95	27	99	80	58	3.667	0.725	0.611	0.909	1.193	1	0	0	1	0	1	0	1	82	1155	1325	0.466	-0.1376	0.2183	0.543	-0.447	-0.3559	0
Tb927.2.2380	glycosyltransferase (GlcNAc), putative	Glycans	12	77	225	118	72	75	19	86	66	82	4.526	1.242	1.093	1.115	1.194	1	0	0	1	0	0	0	0	345	2625	3081	-0.651	0.157	0.275	0.468	0.497	-0.118	0
Tb927.6.4820	CPC1, chromosomal passenger complex	Chromatin	22	66	134	104	67	62	35	74	39	72	2.114	1.846	1.075	1.107	1.194	1	0	0	1	0	0	0	0	247	792	1142	0.114	0.1467	0.0704	0.08	-0.697	0.0763	0
Tb927.6.4710	calmodulin, putative	Calcium	7	66	244	97	66	62	11	74	71	67	6.727	0.944	1.015	1.082	1.194	1	0	0	1	0	1	0	1	781	2022	2883	-0.083	0.1137	0.271	-1.002	-1.094	-0.1573	0
Tb927.7.3230	hypothetical protein, conserved	ZUnknown	22	63	406	125	76	72	35	71	118	86	2.029	0.729	0.934	1.049	1.194	1	0	0	1	0	1	0	1		2694		-0.683	0.069	-0.2981	-0.133	-0.499	0.3671	0
Tb927.6.4940	RF-1 domain containing protein, putative	ZUnknown	7	55	166	116	67	68	11	62	48	80	5.636	1.667	0.912	1.042	1.194	1	0	0	1	0	0	0	0	47	1410	1460	-0.136	0.0594	0.1549	0.377	-0.312	-0.0955	0
Tb927.11.15550	NADH-cytochrome b5 reductase, putative (B5R)	Mito.e.transport	67	75	227	241	149	139	108	84	66	166	0.778	2.515	0.564	0.895	1.194	0	1	0	1	1	0	0	1	2175	927	3163	1.502	-0.16	0.7049	2.689	1.147	-0.8649	0
Tb927.5.1690	hypothetical protein, conserved	ZUnknown	25	98	260	155	93	92	40	110	76	107	2.75	1.408	1.151	1.138	1.196	1	0	0	1	0	0	0	0	1128	1389	2806	-1.02	0.1865	0.271	-0.98	-0.227	-0.0845	0
Tb927.4.2220	TPR-repeat-containing chaperone protein DNAJ, putative	Chaperone	7	158	353	209	148	152	11	177	103	144	16.091	1.398	0.947	1.056	1.196	1	0	0	1	0	0	0	0	1979	2118	4116	-0.537	0.0786	0.2908	0.281	0.703	-0.2122	0
Tb927.9.6670	hypothetical protein, conserved	ZUnknown	19	125	1103	310	199	179	31	140	321	214	4.516	0.667	0.704	0.951	1.196	1	0	0	1	0	1	0	1		7653		-1.105	-0.0725	0.5688	1.067	1.042	-0.6413	0
Tb927.8.4870	DIGIT, flagellar component	Cytoskeleton	10	144	543	326	188	206	16	161	158	225	10.063	1.424	0.782	0.985	1.197	1	0	0	1	0	0	0	0	241	3615	3969	-0.921	-0.0218	0.2469	0.282	0.101	-0.2687	0
Tb927.7.6390	hypothetical protein, conserved	ZUnknown	17	50	335	115	74	66	27	56	98	79	2.074	0.806	0.757	0.974	1.197	1	0	0	1	0	1	0	1		2907		-0.983	-0.038	0.2469	-0.188	-0.307	-0.2849	0
Tb927.10.6090	tRNA pseudouridine synthase A, putative	rRNA.tRNA.process	18	93	414	166	106	96	29	104	121	115	3.586	0.95	0.981	1.069	1.198	1	0	0	1	0	1	0	1		2067		0.339	0.0963	-0.0589	0.089	-0.262	0.1552	0
Tb927.1.1540	Tubulin/FtsZ family, putative	Cytoskeleton	23	97	326	143	91	104	37	109	95	99	2.946	1.042	0.952	1.057	1.198	1	0	0	1	0	0	0	0	289	1956	2281	0.165	0.08	0.3065	0.816	-0.305	-0.2265	0
Tb927.10.11040	hypothetical protein, conserved	ZUnknown	6	79	389	130	75	76	10	88	113	90	8.8	0.796	1.158	1.143	1.2	1	0	0	1	0	1	0	1	423	2313	2768	0.27	0.1928	0.1243	1.027	0.197	0.0685	0
Tb927.8.3280	Beta-lactamase superfamily domain containing protein, putative	ZUnknown	17	53	148	87	54	50	27	59	43	60	2.185	1.395	1.093	1.117	1.2	1	0	0	1	0	0	0	0	240	1104	1588	-0.556	0.1596	-0.0242	-0.373	0.039	0.1838	0
Tb927.11.7180	MORN repeat, putative	ZUnknown	9	54	172	104	62	60	14	60	50	72	4.286	1.44	0.968	1.066	1.2	1	0	0	1	0	0	0	0	127	1962	2113	-0.786	0.0922	0.255	-0.983	-0.587	-0.1628	0
Tb927.9.6580	hypothetical protein, conserved	ZUnknown	24	107	291	143	100	128	39	120	85	99	3.077	1.165	0.773	0.98	1.2	1	0	0	1	0	0	0	0	91	2169	2353	-0.653	-0.0291	-0.0791	2.536	0	0.05	0
Tb927.8.3810	hypothetical protein, conserved	ZUnknown	6	32	122	78	50	45	10	36	36	54	3.6	1.5	0.72	0.96	1.2	1	0	0	1	0	0	0	0	1270	1173	2944	-0.136	-0.0589	0.1592	-0.4	-0.452	-0.2181	0
Tb927.11.7470	hypothetical protein, conserved	ZUnknown	21	70	94	61	70	65	34	78	27	42	2.294	1.556	0.6	0.912	1.2	1	0	0	1	0	0	0	0	54	744	824	-0.069	-0.1329	0.0886	-0.484	-0.292	-0.2215	0
Tb927.6.2770	vacuolar assembly protein vps41, putative	Lysosome	10	96	292	140	89	97	16	107	85	97	6.688	1.141	1	1.079	1.202	1	0	0	1	0	0	0	0		3279		-0.267	0.1097	0.279	0.502	-0.303	-0.1693	0
Tb927.11.14380	Kinetoplast polyadenylation/uridylation factor 2	Mito.RNA	6	63	157	102	59	64	10	71	46	70	7.1	1.522	1.094	1.119	1.203	1	0	0	1	0	0	0	0	112	1932	2136	-0.165	0.1622	0.279	0.437	-0.038	-0.1168	0
Tb927.6.1810	Alpha/beta hydrolase family, putative	ZUnknown	17	71	210	129	74	76	27	79	61	89	2.926	1.459	1.039	1.096	1.203	1	0	0	1	0	0	0	0		1242		0.327	0.1322	0.0704	0.678	-0.304	0.0618	0
Tb927.8.3310	Elongator-like Protein 3b	Lipids	5	64	126	129	74	76	8	72	37	89	9	2.405	0.947	1.059	1.203	0	1	0	1	0	0	0	0		2001		0.05	0.0827	0.4542	0.583	-0.026	-0.3715	0
Tb927.10.9160	CYC12, L-type cyclin	Cell.cycle	16	66	333	137	79	84	26	74	97	95	2.846	0.979	0.881	1.03	1.203	1	0	0	1	0	1	0	1	146	1920	2267	0.027	0.0426	-0.0893	-0.072	-0.524	0.1319	0
Tb927.7.4940	oligopeptidase B protein, clathrin-associated	Vesicular.transport	9	70	334	213	122	136	14	78	97	147	5.571	1.515	0.574	0.9	1.205	1	0	0	1	0	0	0	0	255	2715	2986	0.245	-0.152	0.075	1.45	0.305	-0.227	0
Tb927.11.15930	Probable TRAPP subunit 4	Vesicular.transport	4	47	40	37	44	49	6	53	12	26	8.833	2.167	0.531	0.882	1.205	0	1	0	1	0	0	0	0		474		-0.865	-0.1811	0.3896	-0.312	0.811	-0.5707	0
Tb927.9.10690	Protein of unknown function (DUF2009), putative	ZUnknown	15	73	183	114	68	84	24	82	53	79	3.417	1.491	0.94	1.057	1.206	1	0	0	1	0	0	0	0	351	1467	2283	-0.751	0.08	0.4716	0.947	0.094	-0.3916	0
Tb927.6.3620	zinc finger protein, putative	Zinc.finger	10	31	52	41	31	29	16	35	15	28	2.188	1.867	0.903	1.041	1.207	1	0	0	1	0	0	0	0	1891	618	2594	-0.565	0.058	0.0795	-4.756	0.837	-0.0215	0
Tb927.10.4670	hypothetical protein, conserved	ZUnknown	7	25	100	50	29	32	11	28	29	35	2.545	1.207	0.875	1.028	1.207	1	0	0	1	0	0	0	0	205	915	1169	-1.297	0.0398	-0.0439	-1.868	0.229	0.0837	0
Tb927.6.410	hypothetical protein, conserved	ZUnknown	1	21	45	50	29	30	2	24	13	35	12	2.692	0.8	1	1.207	0	1	0	1	0	0	0	0		2577		-1.095	0	0.3932	-0.971	-1.107	-0.3932	0
Tb927.6.4590	glutamyl-tRNA synthetase, putative	Translation.tRNA	149	511	559	467	474	518	239	572	163	323	2.393	1.982	0.624	0.923	1.207	1	0	0	1	0	0	0	0	274	1824	2230	0.584	-0.1156	0.4005	1.513	0.313	-0.5161	0
Tb927.4.770	ubiquitin-protein ligase, putative (upl3)	Ubiquitin.proteasome	14	89	658	312	179	188	22	100	192	216	4.545	1.125	0.532	0.889	1.207	1	0	0	1	0	0	0	0	510	3861	4538	-0.293	-0.1697	0.255	0.461	0.39	-0.4247	0
Tb927.4.3340	hypothetical protein, conserved, in MCM-BP-TAP	ZUnknown	15	17	98	102	76	58	24	19	29	70	0.792	2.414	0.25	0.741	1.207	0	1	0	1	1	0	0	1	485	1311	1878	-1.02	-0.4325	-0.3646	0.042	1.896	-0.0679	0
Tb927.10.1180	hypothetical protein, conserved	ZUnknown	14	57	126	62	55	53	22	64	37	43	2.909	1.162	0.782	0.993	1.208	1	0	0	1	0	0	0	0		1446		0.494	-0.0101	-0.0842	0.399	-0.661	0.0741	0
Tb927.10.5910	BBP86	Cytoskeleton	10	41	259	126	72	80	16	46	75	87	2.875	1.16	0.575	0.902	1.208	1	0	0	1	0	0	0	0		2400		0.154	-0.1488	0.2347	0.654	0.526	-0.3835	0
Tb927.7.7230	nitroreductase (NTR)	Enzyme	9	35	127	76	45	43	14	39	37	52	2.786	1.405	0.867	1.028	1.209	1	0	0	1	0	0	0	0	518	963	1550	0.027	0.0398	0.255	0.665	-0.396	-0.2152	0
Tb927.4.500	FHA domain containing protein, putative	ZUnknown	15	27	54	76	44	43	24	30	16	52	1.25	3.25	0.682	0.954	1.209	0	1	0	1	0	0	0	0	616	1293	1952	-0.554	-0.0679	0.2947	-3.881	1.632	-0.3626	0
Tb927.10.8600	Vps54-like protein, putative	ZUnknown	30	90	489	200	125	114	48	101	142	138	2.104	0.972	0.808	1.002	1.211	1	0	0	1	0	1	0	1	208	3270	4112	-1.431	0.0029	0.0144	-0.797	-0.226	-0.0115	0
Tb927.4.3020	ATP-dependent DEAH-box RNA helicase, putative	Mito.RNA	6	113	417	174	104	106	10	126	121	120	12.6	0.992	1.132	1.137	1.212	1	0	0	1	0	1	0	1		4323		-0.653	0.1852	0.2908	1.84	0.552	-0.1056	0
Tb927.10.11170	hypothetical protein, conserved, P-loop, AAAdomain, NF-Zinc finger with Ring	ZUnknown	6	126	516	264	166	150	10	141	150	182	14.1	1.213	0.849	1.02	1.213	1	0	0	1	0	0	0	0	218	5424	5730	-1.089	0.0286	0.3599	1.089	-0.052	-0.3313	0
Tb927.7.7330	oxidoreductase, putative	Mito.pathway	9	81	164	73	75	76	14	91	48	50	6.5	1.042	0.658	0.947	1.213	1	0	0	1	0	0	0	0	436	1239	1749	0.348	-0.0786	0.415	0.048	0.044	-0.4936	0
Tb927.2.2410	hypothetical protein, conserved	ZUnknown	9	61	171	96	58	56	14	68	50	66	4.857	1.32	1.138	1.141	1.214	1	0	0	1	0	0	0	0	287	1944	2310	0.261	0.1903	0.3065	0.041	-0.188	-0.1162	0
Tb927.9.13620	hypothetical protein, conserved	ZUnknown	17	92	598	280	166	159	27	103	174	193	3.815	1.109	0.62	0.929	1.214	1	0	0	1	0	0	0	0	269	6006	6395	-1.155	-0.1062	0.3561	-0.132	0.708	-0.4623	0
Tb927.11.14880	paraflagellar rod protein PFC9	Cytoskeleton	5	207	204	240	191	204	8	232	59	166	29	2.814	0.814	1.007	1.215	0	1	0	1	0	0	0	0	825	1116	2157	-0.267	0.0101	0.275	-0.481	0.479	-0.2649	0
Tb927.10.7440	MTR4	RNA.degradation	6	151	421	210	139	155	10	169	123	145	16.9	1.179	0.935	1.057	1.216	1	0	0	1	0	0	0	0		2853		-0.425	0.08	0.2869	1.476	-0.079	-0.2069	0
Tb927.11.14270	protein kinase, putative	Protein.kinase	8	82	306	138	79	78	13	92	89	95	7.077	1.067	1.165	1.153	1.218	1	0	0	1	0	0	0	0	388	2256	2769	-0.685	0.2054	-0.0589	0.815	0.054	0.2643	0
Tb927.3.1140	Surp module, putative	ZUnknown	10	60	152	87	55	57	16	67	44	60	4.188	1.364	1.053	1.107	1.218	1	0	0	1	0	0	0	0	365	1173	1735	0.05	0.1467	0.1243	-0.472	-0.387	0.0224	0
Tb927.11.6940	hypothetical protein, conserved	ZUnknown	9	35	118	57	36	32	14	39	34	39	2.786	1.147	1.083	1.121	1.219	1	0	0	1	0	0	0	0		1113		-0.165	0.1648	0.4294	-0.575	-0.342	-0.2646	0
Tb927.11.13000	phospholipid-transporting ATPase, putative	Lipids	10	110	369	201	119	114	16	123	107	139	7.688	1.299	1.034	1.1	1.219	1	0	0	1	0	0	0	0	298	4710	5696	-1.044	0.1375	0.3219	-0.585	1.015	-0.1844	0
Tb927.9.9860	GRP170, HSP70 and actin-like ATPase domains	Chaperone	68	293	564	385	269	282	109	328	164	266	3.009	1.622	0.943	1.063	1.219	1	0	0	1	0	0	0	0		2163		-1.653	0.0881	0.2829	-0.926	0.931	-0.1948	0
Tb927.10.8210	KREPA2	Mito.RNA	16	66	256	145	89	82	26	74	75	100	2.846	1.333	0.831	1.015	1.22	1	0	0	1	0	0	0	0		1764		0.438	0.0215	-0.1203	0.533	-0.572	0.1418	0
Tb927.1.1370	rRNA biogenesis protein, putative	rRNA.tRNA.process	10	109	241	130	100	129	16	122	70	90	7.625	1.286	0.698	0.953	1.22	1	0	0	1	0	0	0	0	1091	2040	3218	-0.102	-0.0695	0.1021	1.722	-0.197	-0.1716	0
Tb927.9.8510	hypothetical protein, conserved	ZUnknown	23	104	378	232	133	131	37	116	110	160	3.135	1.455	0.872	1.036	1.221	1	0	0	1	0	0	0	0	335	2097	2466	0.138	0.051	-0.1099	0.219	-0.251	0.1609	0
Tb927.11.6560	POC11	Cytoskeleton	8	39	81	48	42	36	13	44	24	33	3.385	1.375	0.786	0.994	1.222	1	0	0	1	0	0	0	0	351	1215	1634	0.054	-0.0087	0.1635	-1.188	-0.267	-0.1722	0
Tb927.11.3890	N(2), N(2)-dimethylguanosine tRNA methyltransferase, putative	rRNA.tRNA.process	11	76	210	135	79	76	18	85	61	93	4.722	1.525	1.076	1.119	1.224	1	0	0	1	0	0	0	0	129	2175	2369	-0.533	0.1622	-0.1099	1.226	-0.515	0.2721	0
Tb927.11.15580	hypothetical protein, conserved	ZUnknown	6	63	158	76	58	60	10	71	46	52	7.1	1.13	0.867	1.034	1.224	1	0	0	1	0	0	0	0	151	1245	1400	-0.094	0.0482	0.0144	-0.37	-0.149	0.0338	0
Tb927.5.3510	structural maintenance of chromosome 3 (SMC3)	Chromatin	32	279	583	383	255	315	51	312	170	265	6.118	1.559	0.841	1.019	1.224	1	0	0	1	0	0	0	0	44	3600	3661	-1.595	0.0272	0.3896	1.208	1.63	-0.3624	0
Tb927.10.13450	hypothetical protein, conserved	ZUnknown	7	52	201	135	86	76	11	58	59	93	5.273	1.576	0.674	0.949	1.224	1	0	0	1	0	0	0	0	2819	1803	5526	-0.58	-0.0755	0.3065	0.698	0.622	-0.382	0
Tb927.4.1530	hypothetical protein, conserved	ZUnknown	25	126	453	170	124	115	40	141	132	117	3.525	0.886	0.944	1.065	1.226	1	0	0	1	0	1	0	1		2913		0.072	0.0909	0.0144	1.206	0.328	0.0765	0
Tb927.10.5070	ribonuclease H, putative	DNA	12	72	140	101	66	72	19	81	41	70	4.263	1.707	0.972	1.077	1.227	1	0	0	1	0	0	0	0		981		0.264	0.107	0.2058	0.458	0.252	-0.0988	0
Tb927.9.13520	Importin 1 (IMP1)	Nuclear.transport	30	246	633	383	224	289	48	275	184	265	5.729	1.44	0.917	1.056	1.228	1	0	0	1	0	0	0	0	862	2727	3591	-0.163	0.0786	0.1848	2.099	0.08	-0.1062	0
Tb927.10.11700	guanylate kinase, putative	Nucleotides	94	96	170	147	87	87	151	107	50	102	0.709	2.04	1.172	1.161	1.23	0	1	0	1	1	0	0	1	112	621	857	-0.24	0.2154	-0.2401	-0.626	0.032	0.4555	0
Tb927.7.5220	Forkhead Kinase	Protein.kinase	26	129	621	231	143	130	42	144	181	160	3.429	0.884	1.007	1.093	1.231	1	0	0	1	0	1	0	1	492	5037	5622	-1.446	0.1283	0.3181	-0.186	0.503	-0.1898	0
Tb927.2.2950	Nop14-like family, putative	ZUnknown	30	162	529	251	147	178	48	181	154	173	3.771	1.123	0.972	1.079	1.231	1	0	0	1	0	0	0	0	340	2868	3251	0.673	0.1097	0.038	1.943	-0.274	0.0717	0
Tb927.6.1830	CstF50	RNA.processing	20	95	249	192	108	118	32	106	73	133	3.313	1.822	0.898	1.048	1.231	1	0	0	1	0	0	0	0		1329		1.063	0.0676	0.1506	0.029	-1.163	-0.083	0
Tb927.11.9130	replication factor A, 51kDa subunit, putative	DNA	17	119	366	144	120	108	27	133	107	99	4.926	0.925	0.825	1.016	1.231	1	0	0	1	0	1	0	1	688	1392	2274	0.001	0.0229	0.0658	0.702	0.244	-0.0429	0
Tb927.8.1300	hypothetical protein, conserved	ZUnknown	7	36	223	107	67	60	11	40	65	74	3.636	1.138	0.597	0.92	1.233	1	0	0	1	0	0	0	0	157	2169	3122	-2.071	-0.1203	0.251	-0.226	-0.55	-0.3713	0
Tb927.6.3590	hypothetical protein, conserved, kineto-specific	ZUnknown	21	170	346	186	154	176	34	190	101	128	5.588	1.267	0.727	0.974	1.234	1	0	0	1	0	0	0	0	61	2076	2218	-0.49	-0.038	0.2265	0.183	0.324	-0.2645	0
Tb927.1.1730	conserved protein, unknown function	Mito.pathway	10	92	274	152	89	85	16	103	80	105	6.438	1.313	1.157	1.157	1.235	1	0	0	1	0	0	0	0	154	2082	2386	-0.034	0.2104	0.259	0.806	0.435	-0.0486	0
Tb927.11.12350	DNA photolyase, putative	DNA	8	49	185	122	82	68	13	55	54	84	4.231	1.556	0.671	0.948	1.235	1	0	0	1	0	0	0	0	164	2547	2928	0.006	-0.077	0.0886	2.224	0.206	-0.1656	0
Tb927.7.5600	leucine-rich repeat protein (LRRP)	LRRP	15	76	342	236	132	141	24	85	100	163	3.542	1.63	0.603	0.928	1.235	1	0	0	1	0	0	0	0		3081		-0.417	-0.1078	0.5688	0.909	0.549	-0.6766	0
Tb927.11.7218	Component of mitochondrial complex containing the MERS1 NUDIX hydrolase	Mito.RNA	13	130	360	220	123	127	21	146	105	152	6.952	1.448	1.15	1.154	1.236	1	0	0	1	0	0	0	0		2841			0.2066	0.5093	#VALUE!	0	-0.3027	0
Tb927.7.720	conserved protein	ZUnknown	8	67	293	159	91	89	13	75	85	110	5.769	1.294	0.824	1.022	1.236	1	0	0	1	0	0	0	0	461	5214	5784	-1.862	0.0314	0.6104	1.702	0.796	-0.579	0
Tb927.10.3730	SET domain containing protein, putative	ZUnknown	15	50	184	106	70	59	24	56	54	73	2.333	1.352	0.8	1.006	1.237	1	0	0	1	0	0	0	0	261	2019	2301	-0.109	0.0086	0.0473	-0.589	-0.426	-0.0387	0
Tb927.11.11880	conserved protein	ZUnknown	29	92	773	317	180	177	47	103	225	219	2.191	0.973	0.572	0.922	1.237	1	0	0	1	0	1	0	1	466	4116	4752	0.761	-0.1172	0.2469	0.594	0.215	-0.3641	0
Tb927.11.950	DRBD14	RNA.binding	31	167	357	246	160	151	50	187	104	170	3.74	1.635	1.063	1.119	1.238	1	0	0	1	0	0	0	0	1625	1416	3224	-0.519	0.1622	0.3674	-0.585	1.084	-0.2052	0
Tb927.11.3640	Mitchondrial LSU ribosomal protein	Mito.translation	7	27	89	52	29	32	11	30	26	36	2.727	1.385	0.938	1.068	1.241	1	0	0	1	0	0	0	0	1829	558	2399	0.606	0.0949	0.111	0	-0.438	-0.0161	0
Tb927.11.2090	choline kinase (EK1)	Lipids	8	65	187	142	79	84	13	73	54	98	5.615	1.815	0.869	1.04	1.241	1	0	0	1	0	0	0	0		1296		0.287	0.0566	0.052	0.272	-0.528	0.0046	0
Tb927.9.12170	leucine-rich repeat protein (LRRP)	LRRP	111	86	189	291	173	162	178	96	55	201	0.539	3.655	0.555	0.91	1.241	0	1	0	1	1	0	0	1	4471	876	5411	0.185	-0.1361	0.1462	-0.361	0.945	-0.2823	0
Tb927.11.8270	hypothetical protein, conserved	ZUnknown	14	138	525	200	124	136	22	154	153	138	7	0.902	1.015	1.1	1.242	1	0	0	1	0	1	0	1		2292		0.157	0.1375	0.1243	1.95	-0.037	0.0132	0
Tb927.6.2370	ubiquitin-protein ligase, putative	Ubiquitin.proteasome	23	98	464	215	127	120	37	110	135	149	2.973	1.104	0.866	1.04	1.242	1	0	0	1	0	0	0	0	495	3255	3794	1.101	0.0566	0.1021	1.848	-0.47	-0.0455	0
Tb927.10.5820	predicted RanGDP binding protein	Zinc.finger	38	149	687	267	149	148	61	167	200	184	2.738	0.92	1.121	1.145	1.243	1	0	0	1	0	1	0	1	403	3012	3436	0.467	0.1953	0.0931	0.949	-0.213	0.1022	0
Tb927.10.13100	hypothetical protein, conserved	ZUnknown	3	41	44	63	37	45	5	46	13	44	9.2	3.385	0.978	1.086	1.243	0	1	0	1	0	0	0	0	962	1317	2383	-1.269	0.119	0.3748	-1.701	0.874	-0.2558	0
Tb927.10.1970	hypothetical protein, conserved, RNI, TPR, CHAT domains (caspase associated with TPRs)	ZUnknown	31	156	667	279	171	155	50	175	194	193	3.5	0.995	1.023	1.105	1.245	1	0	0	1	0	1	0	1	745	4218	5059	-0.927	0.144	0.2016	0.376	0.238	-0.0576	0
Tb927.11.8780	hypothetical protein, conserved	ZUnknown	7	52	135	95	53	58	11	58	39	66	5.273	1.692	1	1.096	1.245	1	0	0	1	0	0	0	0	346	1722	2088	-0.624	0.1322	0.3103	-0.734	-0.129	-0.1781	0
Tb927.6.1760	KU80 protein (KU80)	DNA	13	74	303	191	113	106	21	83	88	132	3.952	1.5	0.735	0.986	1.245	1	0	0	1	0	0	0	0	326	1908	2376	0.921	-0.0203	0.4114	2.069	-0.02	-0.4317	0
Tb927.11.12470	hypothetical protein, conserved, possible ARF-GEF domain	Vesicular.transport	8	148	442	239	147	133	13	166	129	165	12.769	1.279	1.122	1.148	1.248	1	0	0	1	0	0	0	0		6588		-2.286	0.1991	0.5977	-0.76	0.828	-0.3986	0
Tb927.10.14930	ZC3H39	RNA.binding	216	137	287	247	137	143	347	153	84	171	0.441	2.036	1.07	1.126	1.248	0	1	0	1	1	0	0	1	3450	858	4830	0.987	0.1712	0.626	0.572	0.208	-0.4548	0
Tb927.5.1320	hypothetical protein, conserved	ZUnknown	19	67	310	189	110	105	31	75	90	131	2.419	1.456	0.682	0.967	1.248	1	0	0	1	0	0	0	0	194	2454		-0.941	-0.0484	0.1806	-0.72	0.318	-0.229	0
Tb927.4.2960	hypothetical protein, conserved	ZUnknown	16	27	44	40	24	24	26	30	13	28	1.154	2.154	1.167	1.167	1.25	0	1	0	1	0	0	0	0		366		0.392	0.2228	-0.0242	-0.014	0.239	0.247	0
Tb927.3.2020	kinesin	Cytoskeleton	30	89	261	129	80	80	48	100	76	89	2.083	1.171	1.113	1.145	1.25	1	0	0	1	0	0	0	0	173	2241	2461	-0.023	0.1953	-0.0589	-0.351	-0.156	0.2542	0
Tb927.11.14890	DNA polymerase alpha/epsilon subunit B, putative	ZUnknown	6	80	139	103	72	77	10	90	40	71	9	1.775	0.922	1.065	1.25	1	0	0	1	0	0	0	0		1947		-0.211	0.0909	0.2947	0.664	0.644	-0.2038	0
Tb927.7.4220	WD domain, G-beta repeat/Dip2/Utp12 Family, putative	ZUnknown	11	153	598	290	160	193	18	171	174	200	9.5	1.149	0.886	1.048	1.25	1	0	0	1	0	0	0	0	198	3318	3525	0.187	0.0676	0.516	2.599	0.194	-0.4484	0
Tb927.10.1770	hypothetical protein	ZUnknown	6	22	48	27	20	24	10	25	14	19	2.5	1.357	0.792	1.007	1.25	1	0	0	1	0	0	0	0	583	795	1468	-1.63	0.0101	0.267	-3.301	0.803	-0.2569	0
Tb927.1.4520	Zinc finger, C3HC4 type (RING finger), putative	Zinc.finger	8	85	103	82	76	78	13	95	30	57	7.308	1.9	0.731	0.99	1.25	1	0	0	1	0	0	0	0	1966	2196	4697	-0.25	-0.0145	0.3711	-1.648	1.434	-0.3856	0
Tb927.11.5660	hypothetical protein, conserved	ZUnknown	10	36	72	34	33	32	16	40	21	23	2.5	1.095	0.697	0.976	1.25	1	0	0	1	0	0	0	0	107	1227	1463	-0.604	-0.035	-0.2009	-2.159	0.677	0.1659	0
Tb927.10.3570	KREX2	Mito.RNA	14	106	281	194	107	114	22	119	82	134	5.409	1.634	1.044	1.117	1.252	1	0	0	1	0	0	0	0	141	2724	2887	-0.042	0.1596	0.1331	1.656	0.572	0.0265	0
Tb927.8.770	hypothetical protein, conserved	ZUnknown	8	87	204	150	92	83	13	97	59	104	7.462	1.763	1.054	1.121	1.253	1	0	0	1	0	0	0	0	1251	1920	3307	-0.651	0.1648	0.1721	0.545	0.07	-0.0073	0
Tb927.8.1700	hypothetical protein, conserved	ZUnknown	10	45	505	136	94	75	16	50	147	94	3.125	0.639	0.532	0.89	1.253	1	0	0	1	0	1	0	1		2010		-0.116	-0.1681	-0.039	-1.166	0.063	-0.1291	0
Tb927.2.3160	Gar1/Naf1 RNA binding region, putative	ZUnknown	8	75	230	105	75	67	13	84	67	73	6.462	1.09	0.973	1.087	1.254	1	0	0	1	0	0	0	0	405	1290	1734	0.375	0.1204	-0.2922	0.534	-0.121	0.4126	0
Tb927.7.1660	hypothetical protein, conserved	ZUnknown	12	75	299	98	72	67	19	84	87	68	4.421	0.782	0.944	1.076	1.254	1	0	0	1	0	1	0	1		3195		-0.608	0.1057	0.0426	-0.521	0.092	0.0631	0
Tb927.3.5370	hypothetical protein, conserved	ZUnknown	40	132	241	115	118	122	64	148	70	79	2.313	1.129	0.648	0.957	1.254	1	0	0	1	0	0	0	0	641	942	1589	-0.193	-0.0634	0.3258	0.005	0.987	-0.3892	0
Tb927.11.1480	GRESAG 4, putative receptor-type adenylate cyclase	GRESAG	6	162	467	263	145	147	10	181	136	182	18.1	1.338	1.231	1.195	1.255	1	0	0	1	0	0	0	0	696	3717	5946	-1.458	0.257	0.271	0.364	2.562	-0.014	0
Tb927.5.3480	hypothetical protein, conserved	ZUnknown	7	53	91	71	47	48	11	59	26	49	5.364	1.885	1.021	1.11	1.255	1	0	0	1	0	0	0	0		1671		-0.737	0.1506	0.2469	0.523	0.167	-0.0963	0
Tb927.6.2690	ubiquitin carboxyl-terminal hydrolase, Clan CA cysteine peptidase, family C12, putative	Ubiquitin.proteasome	31	163	261	202	145	159	50	182	76	140	3.64	1.842	0.881	1.049	1.255	1	0	0	1	0	0	0	0		1920		0.308	0.069	0.3822	0.401	-0.134	-0.3132	0
Tb927.10.14320	FAZ9 flagellar attachment zone protein	Cytoskeleton	10	88	472	234	129	129	16	99	137	162	6.188	1.182	0.767	1.009	1.256	1	0	0	1	0	0	0	0	376	3402	3959	-0.311	0.0129	0.1419	0.245	0.226	-0.129	0
Tb927.6.1110	ubiquitin carboxyl-terminal hydrolase, Clan CA cysteine peptidase, family C12, putative	Ubiquitin.proteasome	10	77	238	128	82	70	16	86	69	88	5.375	1.275	1.049	1.122	1.257	1	0	0	1	0	0	0	0		3291		-0.178	0.1661	0.5059	0.586	-0.856	-0.3398	0
Tb927.11.5870	hypothetical protein, conserved	ZUnknown	7	39	149	54	35	38	11	44	43	37	4	0.86	0.974	1.089	1.257	1	0	0	1	0	1	0	1	724	1293	2220	-0.68	0.123	0.3674	0.242	-0.667	-0.2444	0
Tb927.5.3610	adaptin complex AP3 delta subunit	Vesicular.transport	19	103	438	262	144	155	31	115	128	181	3.71	1.414	0.742	0.993	1.257	1	0	0	1	0	0	0	0	559	3384	4124	-0.278	-0.0101	0.1021	0.338	0.017	-0.1122	0
Tb927.11.3290	p166, conserved	Cytoskeleton	8	144	350	199	128	128	13	161	102	137	12.385	1.343	1.07	1.131	1.258	1	0	0	1	0	0	0	0	421	4506	4934	-1.366	0.1776	0.4005	1.079	1.715	-0.2229	0
Tb927.10.9570	paraflagellar rod protein PFC14	Cytoskeleton	143	663	1792	969	590	649	230	742	522	669	3.226	1.282	1.031	1.113	1.258	1	0	0	1	0	0	0	0	223	3249	3528	-0.803	0.1545	0.341	-0.14	1.019	-0.1865	0
Tb927.7.5610	hypothetical protein, conserved	ZUnknown	15	109	310	189	104	113	24	122	90	131	5.083	1.456	1.08	1.134	1.26	1	0	0	1	0	0	0	0	202	3273	3539	-0.599	0.1814	0.3258	0.061	0.336	-0.1444	0
Tb927.8.3950	hypothetical protein, conserved	ZUnknown	11	77	315	141	77	88	18	86	92	97	4.778	1.054	0.977	1.091	1.26	1	0	0	1	0	0	0	0		2745		-0.017	0.1257	0.1243	0.443	-0.644	0.0014	0
Tb927.9.1700	btb/poz domain containing protein, putative	ZUnknown	16	88	231	190	104	105	26	99	67	131	3.808	1.955	0.943	1.08	1.26	1	0	0	1	0	0	0	0		1806		-0.398	0.111	0.1021	-0.11	1.054	0.0089	0
Tb927.1.1910	MORN repeat-containing protein	Cytoskeleton	7	69	320	140	77	85	11	77	93	97	7	1.043	0.906	1.061	1.26	1	0	0	1	0	0	0	0	280	3777	4388	-0.739	0.0854	0.1806	0.215	-0.475	-0.0952	0
Tb927.10.15240	hypothetical protein, conserved	ZUnknown	10	106	335	188	113	103	16	119	98	130	7.438	1.327	1.053	1.124	1.262	1	0	0	1	0	0	0	0		3645		-1.071	0.1686	0.341	-0.274	0.632	-0.1724	0
Tb927.11.5740	formin-like protein	ZUnknown	11	55	243	112	61	61	18	62	71	77	3.444	1.085	1.016	1.111	1.262	1	0	0	1	0	0	0	0		3015		-1.276	0.1519	0.4186	0.403	0.71	-0.2667	0
Tb927.8.570	proteasome regulatory non-ATP-ase subunit 10 (RPN10)	Ubiquitin.proteasome	1	95	88	116	84	92	2	106	26	80	53	3.077	0.87	1.047	1.262	0	1	0	1	0	0	0	0	446	996	1587	-0.484	0.0663	0.4785	-0.333	0.584	-0.4122	0
Tb927.7.7410	oxidoreductase, putative	Mito.pathway	16	69	226	70	61	66	26	77	66	48	2.962	0.727	0.727	0.989	1.262	1	0	0	1	0	1	0	1	984	1008	1998	0.846	-0.016	-0.2232	0.567	-0.628	0.2072	0
Tb927.5.1540	hypothetical protein, conserved	ZUnknown	13	44	218	119	69	65	21	49	63	82	2.333	1.302	0.71	0.983	1.262	1	0	0	1	0	0	0	0	263	2208	2494	-1.548	-0.0247	-0.179	-1.09	-0.423	0.1543	0
Tb927.4.670	conserved protein, unknown function	ZUnknown	12	81	221	125	72	72	19	91	64	86	4.789	1.344	1.194	1.183	1.264	1	0	0	1	0	0	0	0	1354	1959	3438	-0.49	0.2425	0.4716	-0.403	-0.11	-0.2291	0
Tb927.8.2160	multidrug resistance protein A,p-glycoprotein (PGPA)	Transporter	25	308	931	569	320	311	40	345	271	393	8.625	1.45	1.078	1.136	1.264	1	0	0	1	0	0	0	0	630	4746	5570	-0.51	0.184	0.4078	3.43	1.053	-0.2238	0
Tb927.11.5350	myo-inositol/proton symporter (MIT)	Glucose.glycerol	52	119	343	298	164	163	84	133	100	206	1.583	2.06	0.811	1.029	1.264	0	1	0	1	0	0	0	0	1565	1452	3265	-0.111	0.0412	0.7049	0.481	1.706	-0.6637	0
Tb927.8.5680	Pyridoxal-dependent decarboxylase conserved domain containing protein, putative	ZUnknown	8	60	146	64	60	53	13	67	43	44	5.154	1.023	0.733	0.989	1.264	1	0	0	1	0	0	0	0		1824		-0.63	-0.016	0.263	-0.176	0.155	-0.279	0
Tb927.11.15690	U5 snRNP-associated 102 kDa protein,U5-102K putative	RNA.processing	6	94	236	140	92	83	10	105	69	97	10.5	1.406	1.054	1.126	1.265	1	0	0	1	0	0	0	0	424	3030	3510	-0.567	0.1712	0.0658	0.081	-0.309	0.1054	0
Tb927.4.1510	phospholipid-translocating ATPase, putative	Lipids	16	154	489	213	136	140	26	172	142	147	6.615	1.035	1.05	1.125	1.265	1	0	0	1	0	0	0	0		3243		-1.095	0.1699	0.21	0.621	0.558	-0.0401	0
Tb927.5.2950	CMF3, T. brucei components of motile flagella (TbCMF3)	Cytoskeleton	27	145	433	214	138	128	43	162	126	148	3.767	1.175	1.072	1.134	1.266	1	0	0	1	0	0	0	0	344	2340	2695	-1.02	0.1814	0.0841	-0.432	0.127	0.0973	0
Tb927.11.5850	RBP38	RNA.binding	41	183	524	407	222	246	66	205	153	281	3.106	1.837	0.833	1.033	1.266	1	0	0	1	0	0	0	0	753	1416	2258	0.434	0.0468	0.1021	-0.379	1.128	-0.0553	0
Tb927.3.4600	hypothetical protein, conserved	ZUnknown	27	159	657	345	188	217	43	178	191	238	4.14	1.246	0.82	1.026	1.266	1	0	0	1	0	0	0	0		3240		-0.034	0.037	-0.0097	1.934	0.299	0.0467	0
Tb927.3.1860	ATP-grasp domain containing protein, putative	ZUnknown	28	84	287	151	84	82	45	94	84	104	2.089	1.238	1.119	1.154	1.268	1	0	0	1	0	0	0	0	529	2316	2861	0.061	0.2066	0.251	1.105	0.95	-0.0444	0
Tb927.4.1460	Zn-finger in ubiquitin-hydrolases and other protein, putative	Zinc.finger	21	84	223	150	86	82	34	94	65	104	2.765	1.6	1.093	1.143	1.268	1	0	0	1	0	0	0	0		1491		-0.246	0.1928	0.0841	-1.947	0.09	0.1087	0
Tb927.9.12090	Putative death-receptor fusion protein (DUF2428), putative	ZUnknown	23	151	642	356	194	202	37	169	187	246	4.568	1.316	0.837	1.039	1.268	1	0	0	1	0	0	0	0	268	6261	6592	-1.009	0.0552	0.3065	2.186	0.358	-0.2513	0
Tb927.3.5610	ribosomal protein L3 mitochondrial, putative	Mito.translation	6	80	166	84	71	81	10	90	48	58	9	1.208	0.716	0.982	1.268	1	0	0	1	0	0	0	0		1422		0.711	-0.0262	0.2141	0.916	1.05	-0.2403	0
Tb927.8.1410	pre-rrna-processing protein Tsr1 homolog	rRNA.tRNA.process	36	190	344	177	168	241	58	213	100	122	3.672	1.22	0.506	0.877	1.268	1	0	0	1	0	0	0	0	386	2334	2746	-0.431	-0.1894	0.3181	1.946	0.897	-0.5075	0
Tb927.8.3590	hypothetical protein, conserved	ZUnknown	7	79	216	144	79	78	11	88	63	99	8	1.571	1.114	1.153	1.269	1	0	0	1	0	0	0	0		1959		-0.51	0.2054	0.3448	-0.901	0.152	-0.1394	0
Tb927.7.3700	hypothetical protein, conserved	ZUnknown	34	72	156	143	79	78	55	81	45	99	1.473	2.2	1.025	1.117	1.269	0	1	0	1	0	0	0	0	68	918	1299	-1.458	0.1596	0.6009	-1.594	0.914	-0.4413	0
Tb927.9.5620	hypothetical protein, conserved	ZUnknown	22	112	583	239	140	130	35	125	170	165	3.571	0.971	0.893	1.06	1.269	1	0	0	1	0	1	0	1	118	4041	4354	-0.517	0.0841	0.1806	-0.31	0.058	-0.0965	0
Tb927.10.4770	phosphatidylinositol-4-phosphate 5-kinase, putative	Signalling	18	70	248	157	85	90	29	78	72	108	2.69	1.5	0.867	1.051	1.271	1	0	0	1	0	0	0	0		1341		-1.056	0.0718	0.1848	-1.775	0.126	-0.113	0
Tb927.11.15110	Vitamin B6 photo-protection and homoeostasis, putative	ZUnknown	11	38	253	129	75	70	18	43	74	89	2.389	1.203	0.573	0.929	1.271	1	0	0	1	0	0	0	0		1722		-0.191	-0.1062	0.0886	0.963	0.276	-0.1948	0
Tb927.7.6970	paraflagellar rod protein, putative	Cytoskeleton	6	113	295	176	99	104	10	126	86	122	12.6	1.419	1.173	1.178	1.273	1	0	0	1	0	0	0	0	2442	2067	4966	-0.821	0.2363	0.21	0.117	0.246	0.0263	0
Tb927.3.4030	hypothetical protein, conserved	Mito.pathway	33	163	762	216	155	143	53	182	222	149	3.434	0.671	0.961	1.09	1.273	1	0	0	1	0	1	0	1		3642		-0.45	0.1243	0.2141	1.565	0.283	-0.0898	0
Tb927.2.4510	CRK9 cdc2- like protein kinase	Cell.cycle	15	66	375	183	104	99	24	74	109	126	3.083	1.156	0.712	0.989	1.273	1	0	0	1	0	0	0	0	2141	2325	4660	-0.258	-0.016	0.2908	0.216	0.179	-0.3068	0
Tb927.6.4600	pre-mRNA splicing factor ATP-dependent RNA helicase, putative	RNA.processing	18	163	300	161	143	168	29	182	87	111	6.276	1.276	0.661	0.959	1.273	1	0	0	1	0	0	0	0		2901		-0.405	-0.0604	0.3334	1.238	0.31	-0.3938	0
Tb927.11.9750	Protein of unknown function (DUF498/DUF598), putative	Mito.pathway	14	80	292	135	77	73	22	90	85	93	4.091	1.094	1.169	1.177	1.274	1	0	0	1	0	0	0	0		1890		-0.442	0.2351	-0.1361	0.95	-0.421	0.3712	0
Tb927.11.11570	eIF2B subunit (epsilon)	Translation	14	121	312	189	106	114	22	135	91	131	6.136	1.44	1.149	1.169	1.274	1	0	0	1	0	0	0	0	472	2403	3126	0.059	0.2253	0.2947	0.909	-0.118	-0.0694	0
Tb927.7.2490	hypothetical protein, conserved	ZUnknown	8	71	254	98	71	62	13	79	74	68	6.077	0.919	0.958	1.088	1.274	1	0	0	1	0	1	0	1		2112		-0.542	0.1217	0.0048	-0.659	-0.279	0.1169	0
Tb927.2.3020	hypothetical protein, conserved	ZUnknown	6	91	262	143	82	80	10	102	76	99	10.2	1.303	1.207	1.193	1.275	1	0	0	1	0	0	0	0		3099		-0.492	0.2546	0.1932	0.01	-0.004	0.0614	0
Tb927.7.5040	KIN-B, kinesin, mitotic spindle mid-zone	Cytoskeleton	7	66	153	128	70	69	11	74	45	88	6.727	1.956	1.057	1.132	1.275	1	0	0	1	0	0	0	0	578	1875	2600	-0.29	0.1789	0.5126	-0.308	-0.128	-0.3337	0
Tb927.4.610	PX domain containing protein, putative	ZUnknown	8	40	142	94	52	51	13	45	41	65	3.462	1.585	0.865	1.054	1.275	1	0	0	1	0	0	0	0	684	1416	2104	-0.708	0.0759	0.3711	-0.975	0.254	-0.2952	0
Tb927.10.6870	short-chain dehydrogenase, putative	Enzyme	7	30	148	74	40	44	11	34	43	51	3.091	1.186	0.773	1.011	1.275	1	0	0	1	0	0	0	0		1098		0.021	0.0158	0.2058	0.519	-0.142	-0.19	0
Tb927.5.1520	heat shock protein HslU1, in mitochondrion	Chaperone	21	125	664	296	160	181	34	140	193	204	4.118	1.057	0.773	1.01	1.275	1	0	0	1	0	0	0	0	1092	1428	2749	-0.133	0.0144	0.1419	0.221	0.323	-0.1275	0
Tb927.7.3950	RNA-editing 3' terminal uridylyl transferase 1,KRET1 (KRET1)	Mito.RNA	28	101	611	181	103	98	45	113	178	125	2.511	0.702	1.097	1.148	1.276	1	0	0	1	0	1	0	1	96	2928	3295	0.106	0.1991	0.189	0.466	-0.524	0.0101	0
Tb927.5.3320	protein kinase, putative	Protein.kinase	15	68	449	160	89	87	24	76	131	111	3.167	0.847	0.854	1.05	1.276	1	0	0	1	0	1	0	1	1066	3762	4909	-1.311	0.0704	0.2469	-1.024	-0.083	-0.1765	0
Tb927.11.1300	UBA/TS-N domain containing protein, putative	ZUnknown	16	74	115	84	65	67	26	83	33	58	3.192	1.758	0.866	1.055	1.277	1	0	0	1	0	0	0	0	10	1083	1148	-0.476	0.0772	0.3258	-0.266	0.368	-0.2486	0
Tb927.7.2480	peptidyl-prolyl cis-trans isomerase, putative (PAR45)	Chaperone	13	62	133	87	55	54	21	69	39	60	3.286	1.538	1.091	1.147	1.278	1	0	0	1	0	0	0	0	226	1152	1441	0.824	0.1979	-0.1735	0.127	-0.369	0.3714	0
Tb927.9.1970	syntaxin binding protein 1, putative	Vesicular.transport	12	62	162	100	54	72	19	69	47	69	3.632	1.468	0.958	1.094	1.278	1	0	0	1	0	0	0	0		1929		-0.542	0.1296	0.1549	-1.056	-0.445	-0.0253	0
Tb927.11.2790	Solute carrier (proton/amino acid symporter), TRAMD3 or PAT1, putative	ZUnknown	24	127	256	206	118	111	39	142	75	142	3.641	1.893	1.203	1.193	1.279	1	0	0	1	0	0	0	0	539	2130	2862	-0.147	0.2546	0.052	-0.345	0.039	0.2026	0
Tb927.5.4430	protein kinase, putative	Protein.kinase	6	39	147	79	45	43	10	44	43	55	4.4	1.279	0.978	1.1	1.279	1	0	0	1	0	0	0	0	515	1056	1635	-0.98	0.1375	0.0841	-1.394	-0.385	0.0534	0
Tb927.11.16880	leucine-rich repeat protein (LRRP)	LRRP	10	53	215	113	70	61	16	59	63	78	3.688	1.238	0.843	1.041	1.279	1	0	0	1	0	0	0	0	179	1887	2171	-0.591	0.058	-0.0639	-0.41	-0.709	0.1219	0
Tb927.8.840	hypothetical protein, conserved	ZUnknown	21	78	492	173	97	93	34	87	143	119	2.559	0.832	0.897	1.068	1.28	1	0	0	1	0	1	0	1	671	3261	4269	-0.584	0.0949	0.3599	-1.155	-0.136	-0.265	0
Tb927.11.15940	hypothetical protein, conserved	ZUnknown	11	98	488	231	125	147	18	110	142	160	6.111	1.127	0.748	0.999	1.28	1	0	0	1	0	0	0	0		2883		0.459	-0.0014	0.1721	1.539	-0.628	-0.1735	0
Tb927.3.3520	POMP25	Mito.membrane	12	43	161	86	46	50	19	48	47	59	2.526	1.255	0.96	1.093	1.283	1	0	0	1	0	0	0	0		1284		0.099	0.1283	-0.3523	0.403	-0.579	0.4806	0
Tb927.4.3940	calpain-like cysteine peptidase, putative,cysteine peptidase, Clan CA, family C2, putative (TbCALP2)	Protease	13	78	244	171	92	116	21	87	71	118	4.143	1.662	0.75	0.999	1.283	1	0	0	1	0	0	0	0		2379		0.457	-0.0014	0.3969	2.296	0.921	-0.3983	0
Tb927.7.7210	POMP37	Mito.membrane	19	117	403	215	116	117	31	131	117	149	4.226	1.274	1.12	1.161	1.284	1	0	0	1	0	0	0	0	229	2091	3234	0.624	0.2154	0.3822	2.716	-0.112	-0.1668	0
Tb927.10.5520	AmmeMemoRadiSam system protein B, putative	ZUnknown	40	82	184	176	96	95	64	92	54	122	1.438	2.259	0.958	1.096	1.284	0	1	0	1	0	0	0	0	742	972	2040	-0.178	0.1322	0.4647	-1.179	0.729	-0.3325	0
Tb927.9.4560	RBP32	RNA.binding	13	154	341	196	149	134	21	172	99	135	8.19	1.364	0.906	1.07	1.284	1	0	0	1	0	0	0	0		3096		-0.949	0.0976	0.2947	0.24	2.221	-0.1971	0
Tb927.4.3380	MYO1 myosin IB heavy chain, in Tc vacuolar proteome and clathrin-associated	Vesicular.transport	10	64	367	137	88	74	16	72	107	95	4.5	0.888	0.818	1.031	1.284	1	0	0	1	0	1	0	1		3504		-1.604	0.044	0.4078	-2.267	-0.092	-0.3638	0
Tb927.8.7340	trans-sialidase, putative,neuraminidase, putative	Membrane.protein	65	262	778	324	228	364	104	293	227	224	2.817	0.987	0.615	0.938	1.285	1	0	0	1	0	1	0	1		2247		1.719	-0.0923	0.0238	7.44	2.207	-0.1161	0
Tb927.3.680	cytochrome P450, putative	Mito.e.transport	19	101	304	235	126	128	31	113	89	162	3.645	1.82	0.883	1.066	1.286	1	0	0	1	0	0	0	0		1755		0.386	0.0922	0.2347	3.613	0.546	-0.1425	0
Tb927.7.5280	hypothetical protein, conserved	Mito.pathway	28	148	1018	365	210	196	45	166	296	252	3.689	0.851	0.79	1.025	1.286	1	0	0	1	0	1	0	1	619	6207	7275	-0.889	0.0356	0.4294	1.817	0.668	-0.3938	0
Tb927.7.6450	tRNA-dihydrouridine synthase 3, putative	rRNA.tRNA.process	32	100	198	114	87	94	51	112	58	79	2.196	1.362	0.84	1.045	1.287	1	0	0	1	0	0	0	0	235	1587	1911	-0.927	0.0635	0.1506	1.088	-0.298	-0.0871	0
Tb927.7.4830	Kinesin-12	Cytoskeleton	16	49	158	97	56	52	26	55	46	67	2.115	1.457	0.982	1.105	1.288	1	0	0	1	0	0	0	0		1551		-0.201	0.144	0.1021	-0.572	-0.009	0.0419	0
Tb927.11.5700	hypothetical protein, conserved	ZUnknown	16	96	386	226	121	126	26	107	112	156	4.115	1.393	0.849	1.052	1.289	1	0	0	1	0	0	0	0		5163		-1.415	0.0731	0.279	-0.287	0.178	-0.2059	0
Tb927.10.2900	importin beta-1 subunit, putative	Nuclear.transport	10	212	487	353	189	199	16	237	142	244	14.813	1.718	1.191	1.192	1.291	1	0	0	1	0	0	0	0	1829	2601	4834	-0.552	0.2534	0.3599	0.957	1.046	-0.1065	0
Tb927.3.2620	hypothetical protein, conserved	ZUnknown	20	142	760	264	153	141	32	159	221	182	4.969	0.824	1.039	1.129	1.291	1	0	0	1	0	1	0	1	364	6054	7519	-0.974	0.175	0.0704	-0.649	0.336	0.1046	0
Tb927.10.9100	hypothetical protein, conserved	ZUnknown	21	85	194	148	79	97	34	95	56	102	2.794	1.821	0.979	1.105	1.291	1	0	0	1	0	0	0	0	66	2244	2313	-0.308	0.144	0.0976	0.391	0.37	0.0464	0
Tb927.3.4860	MKK1 protein kinase	Protein.kinase	16	55	90	75	48	56	26	62	26	52	2.385	2	0.929	1.082	1.292	1	0	0	1	0	0	0	0		1119		-0.386	0.1137	0.189	-1.614	-0.368	-0.0753	0
Tb927.7.3760	phosphatidylserine synthase, putative	Lipids	24	108	357	191	105	102	39	121	104	132	3.103	1.269	1.152	1.178	1.294	1	0	0	1	0	0	0	0	1187	1527	2808	-0.831	0.2363	0.0333	-0.177	0.486	0.203	0
Tb927.11.13670	hypothetical protein, conserved	ZUnknown	11	131	615	305	169	163	18	147	179	211	8.167	1.179	0.87	1.063	1.294	1	0	0	1	0	0	0	0	211	4875	5119	-1.158	0.0881	0.2987	0.232	0.001	-0.2106	0
Tb927.11.8460	amastin-like protein	Enzyme	13	23	91	96	51	51	21	26	26	66	1.238	2.538	0.51	0.922	1.294	0	1	0	1	0	0	0	0	65	1371	1718	-0.824	-0.1172	-0.0689	-1.227	0.327	-0.0483	0
Tb927.11.1680	vesicular-fusion protein SEC18, putative	Vesicular.transport	16	110	395	162	95	99	26	123	115	112	4.731	0.974	1.131	1.169	1.295	1	0	0	1	0	1	0	1	380	2667	3078	-0.613	0.2253	0.3103	0.265	-0.091	-0.085	0
Tb927.10.10840	Enriched in surface-labeled proteome protein 15 (ESP15)	ZUnknown	9	37	122	82	48	44	14	41	36	57	2.929	1.583	0.854	1.054	1.295	1	0	0	1	0	0	0	0		1710		-1.45	0.0759	-0.0639	-1.785	-0.582	0.1398	0
Tb927.7.4150	hypothetical protein, conserved	ZUnknown	9	104	315	208	111	113	14	116	92	144	8.286	1.565	1.027	1.129	1.297	1	0	0	1	0	0	0	0	921	3756	4716	-1.388	0.175	0.4186	0.76	0.252	-0.2436	0
Tb927.8.4850	hypothetical protein, conserved	ZUnknown	9	28	131	70	38	37	14	31	38	48	2.214	1.263	0.816	1.043	1.297	1	0	0	1	0	0	0	0	95	903	1100	-0.007	0.0607	0.0886	-0.086	-0.571	-0.0279	0
Tb927.10.6630	ATP-dependent DEAD/H RNA helicase similar to DBP1 or HEL64	RNA.helicase	29	371	348	258	320	474	47	415	101	178	8.83	1.762	0.376	0.821	1.297	1	0	0	1	0	0	0	0		1707		0.974	-0.2845	0.0048	2.559	1.217	-0.2893	0
Tb927.7.290	leucine-rich repeat protein (LRRP)	LRRP	9	47	414	158	84	97	14	53	121	109	3.786	0.901	0.546	0.92	1.298	1	0	0	1	0	1	0	1	1007	1614	2664	0.61	-0.1203	0.5623	0.705	0.382	-0.6826	0
Tb927.7.1190	regulator of chromosome condensation, putative	Cell.cycle	14	54	430	182	108	97	22	60	125	126	2.727	1.008	0.556	0.928	1.299	1	0	0	1	0	0	0	0		3459		-1.178	-0.1078	0.5688	-1.189	0.409	-0.6766	0
Tb927.10.9350	hypothetical protein, conserved	ZUnknown	13	63	245	132	70	73	21	71	71	91	3.381	1.282	0.973	1.107	1.3	1	0	0	1	0	0	0	0		2568		-0.171	0.1467	0.4186	0.422	0.081	-0.2719	0
Tb927.10.11250	BRE1 E3 ubiquitin ligase, putative	ZUnknown	17	181	571	241	156	196	27	203	166	166	7.519	1	0.847	1.05	1.301	1	0	0	1	0	0	0	0		2619		-1.168	0.0704	0.5361	-0.006	0.392	-0.4657	0
Tb927.7.5150	exocyst complex component Exo84	Vesicular.transport	19	78	570	213	125	113	31	87	166	147	2.806	0.886	0.696	0.989	1.301	1	0	0	1	0	1	0	1		4365		-0.725	-0.016	0.1375	-0.112	-0.144	-0.1535	0
Tb927.7.990	chaperone protein DNAj, putative	Chaperone	7	70	220	162	86	86	11	78	64	112	7.091	1.75	0.907	1.084	1.302	1	0	0	1	0	0	0	0	262	2337	2867	-0.667	0.1164	0.1243	1.183	-0.453	-0.0079	0
Tb927.11.11310	hypothetical protein, conserved	ZUnknown	18	72	378	143	76	84	29	81	110	99	2.793	0.9	0.964	1.102	1.303	1	0	0	1	0	1	0	1		1497		0.516	0.1401	0.3969	0.196	-0.489	-0.2568	0
Tb927.11.9180	ADP-ribosylation factor GTPase activating protein, centaurin beta 5 (Cnt-b5)	Vesicular.transport	17	47	150	168	89	91	27	53	44	116	1.963	2.636	0.582	0.951	1.303	0	1	0	1	0	0	0	0	585	876	1626	0.051	-0.0725	0.1592	-0.445	0.408	-0.2317	0
Tb927.6.890	hypothetical protein, conserved	ZUnknown	11	125	363	217	117	115	18	140	106	150	7.778	1.415	1.197	1.2	1.304	1	0	0	1	0	0	0	0		4695		-1.211	0.263	0.3822	1.254	-0.38	-0.1192	0
Tb927.11.4010	hypothetical protein, conserved, no domains, no yeast or human match	ZUnknown	29	107	349	153	98	92	47	120	102	106	2.553	1.039	1.082	1.153	1.304	1	0	0	1	0	0	0	0	767	3435	4857	-1.211	0.2054	0.1848	-0.085	0.463	0.0206	0
Tb927.3.5620	FACT complex subunit SPT16, involved in pol II trasncription initiation, histone H2A/B dissociation from chromatin	RNA.synthesis	71	260	706	466	247	298	114	291	206	322	2.553	1.563	0.977	1.108	1.304	1	0	0	1	0	0	0	0	804	3069	3944	-0.155	0.148	0.255	1.016	0.585	-0.107	0
Tb927.7.1150	hypothetical protein, conserved	ZUnknown	6	104	335	180	102	95	10	116	98	124	11.6	1.265	1.137	1.176	1.305	1	0	0	1	0	0	0	0		3939		-0.957	0.2339	0.2829	0.101	0.271	-0.049	0
Tb927.11.770	hypothetical protein, conserved	ZUnknown	21	88	458	147	80	78	34	99	133	102	2.912	0.767	1.238	1.218	1.308	1	0	0	1	0	1	0	1	455	738	1230	0.124	0.2845	0.2058	-0.525	-0.116	0.0787	0
Tb927.11.16120	hypothetical protein, conserved	ZUnknown	7	47	135	99	52	57	11	53	39	68	4.818	1.744	0.93	1.09	1.308	1	0	0	1	0	0	0	0		1833		-1.077	0.1243	0.2469	0.117	0.145	-0.1226	0
Tb927.9.4630	hypothetical protein, conserved	ZUnknown	12	82	553	221	121	117	19	92	161	153	4.842	0.95	0.76	1.024	1.308	1	0	0	1	0	1	0	1		4038		-0.842	0.0342	0.1592	0.593	0.212	-0.125	0
Tb927.11.4380	ATP-dependent RNA helicase, putative Brr2 homologue, disruption of U4/U6 pairing, also resembles Slh1	RNA.processing	19	133	567	337	190	178	31	149	165	233	4.806	1.412	0.784	1.031	1.309	1	0	0	1	0	0	0	0		6456		-1.751	0.044	0.516	0.874	0.211	-0.472	0
Tb927.11.330	TbNup110 Basket	Nuclear.transport	10	68	202	102	58	62	16	76	59	70	4.75	1.186	1.129	1.174	1.31	1	0	0	1	0	0	0	0	179	2955	3236	-0.065	0.2314	-0.0194	0.433	-0.638	0.2508	0
Tb927.10.2390	protein kinase, putative,casein kinase I, putative	Protein.kinase	9	20	42	55	29	30	14	22	12	38	1.571	3.167	0.733	1.014	1.31	0	1	0	1	0	0	0	0	1071	1140	2409	-1.971	0.0201	0.1974	-6.101	1.432	-0.1773	0
Tb927.11.450	hypothetical protein, conserved	ZUnknown	8	53	125	84	45	45	13	59	36	58	4.538	1.611	1.289	1.24	1.311	1	0	0	1	0	0	0	0	383	2466	2926	-0.602	0.3103	0.3524	0.092	-1.167	-0.0421	0
Tb927.6.4520	Tumour suppressor, Mitostatin, putative	ZUnknown	12	192	334	150	164	172	19	215	97	104	11.316	1.072	0.605	0.96	1.311	1	0	0	1	0	0	0	0	252	1311	1589	1.528	-0.0589	-0.1844	0.424	-0.211	0.1255	0
Tb927.10.1210	katanin, putative	Protease	18	106	229	176	93	93	29	119	67	122	4.103	1.821	1.28	1.237	1.312	1	0	0	1	0	0	0	0		2043		-0.208	0.3068	0.4114	0.055	0.142	-0.1046	0
Tb927.9.3680	hypothetical protein, conserved	ZUnknown	10	117	349	207	109	111	16	131	102	143	8.188	1.402	1.18	1.196	1.312	1	0	0	1	0	0	0	0	7896	4101	12138	-0.704	0.2582	0.0841	0.518	-0.439	0.1741	0
Tb927.3.3900	carnitine O-palmitoyltransferase II, putative (CPT II)	Lipids	34	191	923	456	240	243	55	214	269	315	3.891	1.171	0.881	1.076	1.313	1	0	0	1	0	0	0	0		1866		1.481	0.1057	0.2869	1.496	0.967	-0.1812	0
Tb927.5.710	hypothetical protein, conserved	ZUnknown	12	61	382	158	86	83	19	68	111	109	3.579	0.982	0.791	1.038	1.313	1	0	0	1	0	1	0	1		2898		-0.747	0.0538	0.2141	-0.074	-0.373	-0.1603	0
Tb927.9.14190	hypothetical protein, conserved	ZUnknown	18	67	466	163	101	86	29	75	136	113	2.586	0.831	0.743	1.009	1.314	1	0	0	1	0	1	0	1	612	4032	4693	-1.047	0.0129	0.1806	-0.797	1.491	-0.1677	0
Tb927.11.2280	BRO1-like domain/ALIX V-shaped domain binding to HIV, putative	ZUnknown	9	108	273	172	92	93	14	121	79	119	8.643	1.506	1.28	1.238	1.315	1	0	0	1	0	0	0	0		2589		-0.766	0.308	0.1678	-0.892	-0.048	0.1402	0
Tb927.5.1770	RNA pseudouridylate synthase, putative	ZUnknown	8	96	412	211	114	111	13	107	120	146	8.231	1.217	0.939	1.1	1.315	1	0	0	1	0	0	0	0	115	2103	2261	-1.586	0.1375	0.5882	-0.272	0.227	-0.4507	0
Tb927.11.6350	AAA ATPase, putative	Enzyme	48	202	854	331	180	174	77	226	249	229	2.935	0.92	1.256	1.229	1.316	1	0	0	1	0	1	0	1		3816		-0.409	0.2975	0.1375	0.976	-0.842	0.16	0
Tb927.10.10750	metallo-peptidase, Clan MC, Family M14, putative	Protease	45	189	768	289	171	161	72	212	224	200	2.944	0.893	1.17	1.194	1.317	1	0	0	1	0	1	0	1	228	4713	6037	-0.432	0.2558	0.3026	0.324	-0.012	-0.0468	0
Tb927.6.2730	hypothetical protein, conserved	ZUnknown	19	95	798	265	143	139	31	106	232	183	3.419	0.789	0.741	1.02	1.317	1	0	0	1	0	1	0	1	304	5535	6025	-0.664	0.0286	0.2141	0.355	-0.213	-0.1855	0
Tb927.9.5700	hypothetical protein, conserved	ZUnknown	20	184	833	324	175	170	32	206	243	224	6.438	0.922	1.177	1.197	1.318	1	0	0	1	0	1	0	1	429	6444	7001	-1.297	0.2594	0.2987	0.707	0.286	-0.0393	0
Tb927.1.3940	hypothetical protein, conserved	ZUnknown	13	92	353	168	98	88	21	103	103	116	4.905	1.126	1.051	1.145	1.318	1	0	0	1	0	0	0	0	179	2739	3283	-0.884	0.1953	0.255	-0.141	-0.556	-0.0597	0
Tb927.8.2220	hypothetical protein, conserved	ZUnknown	9	142	725	263	140	138	14	159	211	182	11.357	0.863	1.136	1.181	1.319	1	0	0	1	0	1	0	1	210	4488	4759	-0.713	0.24	0.1806	0.115	-0.549	0.0594	0
Tb927.11.10880	hypothetical protein, conserved	ZUnknown	14	59	178	94	50	55	22	66	52	65	3	1.25	1.182	1.2	1.32	1	0	0	1	0	0	0	0	748	1296	2051	0.353	0.263	0.2141	0.112	-0.459	0.0489	0
Tb927.5.2800	Beta-lactamase superfamily domain containing protein, putative	ZUnknown	6	69	551	239	141	125	10	77	160	165	7.7	1.031	0.546	0.93	1.32	1	0	0	1	0	0	0	0		3255		-0.732	-0.1047	0.2347	0.49	-0.256	-0.3394	0
Tb927.9.10450	hypothetical protein, conserved	ZUnknown	15	118	421	214	112	114	24	132	123	148	5.5	1.203	1.158	1.191	1.321	1	0	0	1	0	0	0	0	577	3879	4566	-1.556	0.2522	0.3296	0.761	0.658	-0.0774	0
Tb927.10.10770	Generative cell specific 1 protein, putative (GCS1)	ZUnknown	93	272	640	418	232	230	149	304	186	289	2.04	1.554	1.246	1.227	1.322	1	0	0	1	0	0	0	0		1857		1.095	0.2951	0.1848	-0.101	0.99	0.1103	0
Tb927.8.3220	exonuclease, putative	RNA.degradation	33	136	408	210	118	115	53	152	119	145	2.868	1.218	1.229	1.22	1.322	1	0	0	1	0	0	0	0		2394		-0.72	0.2869	0.259	-0.232	0.036	0.0279	0
Tb927.11.6830	Domain of unknown function(DUF2779), putative	Mito.pathway	7	105	271	172	97	90	11	118	79	119	10.727	1.506	1.216	1.215	1.322	1	0	0	1	0	0	0	0	431	2904	3357	-0.751	0.281	0.3142	0.418	0.218	-0.0332	0
Tb927.8.4940	hypothetical protein, conserved	ZUnknown	23	73	310	172	90	90	37	82	90	119	2.216	1.322	0.911	1.093	1.322	1	0	0	1	0	0	0	0	35	1653	1916	0.014	0.1283	-0.0145	0.002	-0.339	0.1428	0
Tb927.11.1540	isovaleryl-coA dehydrogenase, putative	Amino.acids	13	103	409	220	115	144	21	115	119	152	5.476	1.277	0.799	1.035	1.322	1	0	0	1	0	0	0	0	699	1236	2322	1.603	0.0496	0.1678	0.878	0.308	-0.1182	0
Tb927.8.700	DNA repair and recombination helicase protein PIF7	Mito.DNA	10	117	213	136	99	109	16	131	62	94	8.188	1.516	0.862	1.067	1.323	1	0	0	1	0	0	0	0		2979		-0.676	0.0936	0.3372	0.446	0.718	-0.2436	0
Tb927.8.650	cation-transporting ATPase, putative	Ions	11	241	507	425	222	255	18	270	148	294	15	1.986	1.059	1.15	1.324	1	0	0	1	0	0	0	0		3786		-1.621	0.2016	0.271	1.517	1.381	-0.0694	0
Tb927.10.2770	eIF5	Translation	34	139	514	307	160	178	55	156	150	212	2.836	1.413	0.876	1.073	1.325	1	0	0	1	0	0	0	0		1149		-0.214	0.1017	0.0333	0.843	0.582	0.0684	0
Tb927.10.12920	FAZ18 flagellar attachment zone protein	Cytoskeleton	11	102	363	183	95	95	18	114	106	126	6.333	1.189	1.2	1.211	1.326	1	0	0	1	0	0	0	0		3108		-0.573	0.2762	0.3969	0.376	-0.154	-0.1207	0
Tb927.11.2300	ERF1 eukaryotic peptide chain release factor subunit 1, putative	Translation	26	153	329	221	129	150	42	171	96	153	4.071	1.594	1.02	1.134	1.326	1	0	0	1	0	0	0	0		1359		-0.193	0.1814	0.3822	1.153	0.615	-0.2008	0
Tb927.9.7480	hypothetical protein, conserved	ZUnknown	19	47	207	176	93	92	31	53	60	122	1.71	2.033	0.57	0.957	1.326	0	1	0	1	0	0	0	0	679	1515	2680	-1.362	-0.0634	0.275	-0.596	0.905	-0.3384	0
Tb927.6.1410	hypothetical protein, conserved	Mito.pathway	10	51	93	27	43	49	16	57	27	19	3.563	0.704	0.388	0.864	1.326	1	0	0	1	0	1	0	1		690		-0.035	-0.2109	-0.0489	0.658	-1.111	-0.162	0
Tb927.10.3820	hypothetical protein, tryp specific	ZUnknown	15	215	716	406	231	211	24	241	209	280	10.042	1.34	1.043	1.145	1.327	1	0	0	1	0	0	0	0	289	6444	7050	-1.747	0.1953	0.3932	0.674	0.537	-0.1979	0
Tb927.3.3860	lipase, putative,triacylglycerol lipase, putative	Lipids	36	141	630	211	130	119	58	158	183	146	2.724	0.798	1.123	1.179	1.328	1	0	0	1	0	1	0	1	380	3750	4155		0.2376	0.189	-0.38	0.266	0.0486	0
Tb927.7.3880	BBP87	Cytoskeleton	14	122	345	241	125	139	22	137	100	166	6.227	1.66	0.986	1.121	1.328	1	0	0	1	0	0	0	0		2331		-1.006	0.1648	0.2183	-0.021	0.229	-0.0535	0
Tb927.10.15430	Ankyrin repeats (3 copies), putative	ZUnknown	7	101	188	80	85	93	11	113	55	55	10.273	1	0.591	0.957	1.329	1	0	0	1	0	0	0	0		1665		0.376	-0.0634	0.21	-0.455	-0.198	-0.2734	0
Tb927.5.2140	UPF1	RNA.degradation	12	84	321	187	97	98	19	94	93	129	4.947	1.387	0.959	1.115	1.33	1	0	0	1	0	0	0	0		2529		-2.083	0.157	0.341	0.361	0.2	-0.184	0
Tb927.9.11540	hypothetical protein, conserved	ZUnknown	30	409	693	575	344	386	48	458	202	397	9.542	1.965	1.028	1.14	1.331	1	0	0	1	0	0	0	0	1004	1317	2664	-0.031	0.189	0.1243	0.607	1.045	0.0647	0
Tb927.11.3270	squalene monooxygenase, putative	Sterols	30	91	517	262	142	136	48	102	151	181	2.125	1.199	0.718	1.015	1.331	1	0	0	1	0	0	0	0		1740		0.66	0.0215	0.2987	2.125	0.034	-0.2772	0
Tb927.3.5240	Mitchondrial SSU ribosomal associated KRIPP8 (PPR)	Mito.translation	21	111	320	159	95	93	34	124	93	110	3.647	1.183	1.158	1.196	1.333	1	0	0	1	0	0	0	0	195	1746	1961	1.034	0.2582	-0.0944	0.76	-0.091	0.3526	0
Tb927.8.1250	hypothetical protein, conserved, predicted GPI anchor	Membrane.protein	6	47	280	121	64	63	10	53	82	84	5.3	1.024	0.828	1.063	1.333	1	0	0	1	0	0	0	0		2412		-1.204	0.0881	0.1506	-0.93	-0.338	-0.0625	0
Tb927.7.5500	hypothetical protein, conserved	ZUnknown	15	103	403	167	86	92	24	115	117	115	4.792	0.983	1.25	1.235	1.337	1	0	0	1	0	1	0	1		3537		-0.398	0.3045	0.1932	0.678	0.194	0.1113	0
Tb927.8.5970	CUL5 cullin / CULLIN 1	Ubiquitin.proteasome	14	91	259	172	89	101	22	102	75	119	4.636	1.587	1.01	1.134	1.337	1	0	0	1	0	0	0	0		2229		-0.589	0.1814	0.1199	0.413	-0.514	0.0615	0
Tb927.7.3300	Possible homologue of yeast DAL81, which affects pol II transcription in yeast but also has unrelated interactions, e.g. TOR1	RNA.synthesis	11	89	257	172	100	89	18	100	75	119	5.556	1.587	1	1.13	1.337	1	0	0	1	0	0	0	0		2523		-0.191	0.1763	0.2306	2.668	0.728	-0.0543	0
Tb927.5.490	methyltransferase, putative	Enzyme	12	78	329	167	95	86	19	87	96	115	4.579	1.198	0.916	1.095	1.337	1	0	0	1	0	0	0	0	649	2778	3690	-0.989	0.1309	0.3103	0.079	-0.3	-0.1794	0
Tb927.3.3870	lipase domain protein, putative	Lipids	19	79	304	155	91	80	31	88	89	107	2.839	1.202	0.967	1.116	1.338	1	0	0	1	0	0	0	0		3699			0.1583	0.1331	-2.865	0.957	0.0252	0
Tb927.3.4840	ubiquitin hydrolase, putative,cysteine peptidase, Clan CA, family C19, putative	Ubiquitin.proteasome	16	109	285	229	120	118	26	122	83	158	4.692	1.904	1.017	1.141	1.339	1	0	0	1	0	0	0	0		2196		-0.513	0.1903	0.2947	0.045	-0.189	-0.1044	0
Tb927.3.4260	Acyl-coenzyme A thioesterase, putative	Mito.pathway	55	187	300	250	161	156	88	209	87	173	2.375	1.989	1.075	1.164	1.34	1	0	0	1	0	0	0	0	939	1107	2369	0.267	0.2191	0.5558	0.143	1.002	-0.3367	0
Tb927.11.16100	ubiquitin carboxyl-terminal hydrolase, putative	Ubiquitin.proteasome	8	76	444	182	103	94	13	85	129	126	6.538	0.977	0.825	1.059	1.34	1	0	0	1	0	1	0	1	791	3555	4513	-1.158	0.0827	0.3065	0.221	-0.327	-0.2238	0
Tb927.11.3570	aminopeptidase, putative,metallo-peptidase, Clan MA(E) Family M1	Protease	81	448	1344	752	387	405	130	501	391	519	3.854	1.327	1.237	1.231	1.341	1	0	0	1	0	0	0	0	366	2616	3068	0.459	0.2998	0.038	0.953	0.189	0.2618	0
Tb927.8.3290	DNA polymerase zeta catalytic subunit, putative	DNA	26	120	683	268	156	138	42	134	199	185	3.19	0.93	0.859	1.071	1.341	1	0	0	1	0	1	0	1	207	5877	6181	-1.617	0.099	0.3859	-0.849	0.569	-0.2869	0
Tb927.5.1140	Ethanolamine kinase 1	Lipids	18	73	430	176	99	91	29	82	125	122	2.828	0.976	0.828	1.06	1.341	1	0	0	1	0	1	0	1		1887		-1.201	0.0841	0.1592	-0.288	-0.22	-0.0751	0
Tb927.3.2090	aminopeptidase P1, putative,metallo-peptidase, Clan MG, Family M24	Protease	14	71	392	245	126	131	22	79	114	169	3.591	1.482	0.603	0.972	1.341	1	0	0	1	0	0	0	0	735	1848	2614	-0.037	-0.041	-0.0439	0.54	0.084	0.0029	0
Tb927.11.690	hypothetical protein, conserved	ZUnknown	24	91	417	117	85	76	39	102	121	81	2.615	0.669	0.953	1.112	1.342	1	0	0	1	0	1	0	1		2133		-0.048	0.1532	-0.0242	-0.878	-0.642	0.1774	0
Tb927.2.4060	dynein intermediate chain IC 138	Cytoskeleton	10	100	270	175	93	90	16	112	79	121	7	1.532	1.204	1.219	1.344	1	0	0	1	0	0	0	0		2595		-0.502	0.2857	0.2429	0.425	-0.082	0.0428	0
Tb927.8.4880	DNA polymerase alpha catalytic subunit,DNA polymerase I	DNA	15	178	410	250	148	168	24	199	119	173	8.292	1.454	1.03	1.146	1.345	1	0	0	1	0	0	0	0		4023		-0.639	0.1966	0.3859	1.242	0.637	-0.1893	0
Tb927.8.6330	hypothetical protein, conserved, similar to yeast Doa1p, 7WD repeats,PFU domain binding to Ubiquitin	Ubiquitin.proteasome	22	86	504	226	116	116	35	96	147	156	2.743	1.061	0.828	1.069	1.345	1	0	0	1	0	0	0	0	548	2661	3357	-0.513	0.0963	0.3142	-0.137	-0.21	-0.2179	0
Tb927.10.13260	hypothetical protein, conserved	ZUnknown	6	121	317	202	124	104	10	135	92	140	13.5	1.522	1.089	1.172	1.346	1	0	0	1	0	0	0	0	306	3474	4089	-1.544	0.229	0.3859	-0.416	0.414	-0.1569	0
Tb927.11.8960	hypothetical protein, conserved	ZUnknown	8	76	444	253	137	130	13	85	129	175	6.538	1.357	0.62	0.98	1.346	1	0	0	1	0	0	0	0		3738		-0.9	-0.0291	0.1721	0.618	-0.198	-0.2012	0
Tb927.1.4740	FAM91 N-terminus/FAM91 C-terminus, putative	ZUnknown	6	88	359	185	95	99	10	99	105	128	9.9	1.219	1	1.136	1.347	1	0	0	1	0	0	0	0		3180		-0.957	0.184	0.1243	-1.161	0.243	0.0597	0
Tb927.9.10350	Snf7, putative	ZUnknown	31	49	99	90	46	55	50	55	29	62	1.1	2.138	1	1.134	1.348	0	1	0	1	0	0	0	0		624		-0.826	0.1814	0.1066	-1.371	0.304	0.0748	0
Tb927.5.1680	hypothetical protein, conserved	ZUnknown	34	165	920	357	201	183	55	185	268	247	3.364	0.922	0.92	1.102	1.35	1	0	0	1	0	1	0	1	528	5256	6017	-2.419	0.1401	0.1287	-0.261	-0.03	0.0114	0
Tb927.4.2590	hypothetical protein, conserved	ZUnknown	8	57	135	112	57	59	13	64	39	77	4.923	1.974	1.085	1.173	1.351	1	0	0	1	0	0	0	0	2985	1797	4797	-0.431	0.2302	0.263	0.075	0.632	-0.0328	0
Tb927.4.1650	hypothetical protein, conserved	ZUnknown	25	90	231	190	97	97	40	101	67	131	2.525	1.955	1.041	1.157	1.351	1	0	0	1	0	0	0	0		1686		-1.466	0.2104	0.5785	-1.439	0.945	-0.3681	0
Tb927.4.1430	hypothetical protein, conserved	ZUnknown	13	38	192	111	57	59	21	43	56	77	2.048	1.375	0.729	1.028	1.351	1	0	0	1	0	0	0	0	229	1404	1756	-0.486	0.0398	0.2388	-0.719	-0.19	-0.199	0
Tb927.10.2700	predicted WD40 repeat protein	ZUnknown	8	89	166	93	89	74	13	100	48	64	7.692	1.333	0.719	1.012	1.351	1	0	0	1	0	0	0	0		2091		-0.338	0.0172	0.0931	1.847	-0.755	-0.0759	0
Tb927.11.10730	SNF2 DNA repair protein, putative,ATP-dependent helicase, putative,SNF2 family helicase, putative	DNA	20	123	497	206	105	109	32	138	145	142	4.313	0.979	1.266	1.247	1.352	1	0	0	1	0	1	0	1	537	3636	4360	-0.93	0.3185	0.0096	-0.069	-0.128	0.3089	0
Tb927.6.1660	hypothetical protein, conserved	ZUnknown	10	110	252	170	97	91	16	123	73	117	7.688	1.603	1.206	1.222	1.352	1	0	0	1	0	0	0	0		1713		0.166	0.2892	0.3181	0.492	-0.694	-0.0289	0
Tb927.1.3550	hypothetical protein	ZUnknown	50	57	116	100	56	51	80	64	34	69	0.8	2.029	1.143	1.197	1.353	0	1	0	1	1	0	0	1	5637	1092	6796	-0.456	0.2594	0.255	-4.768	1.865	0.0044	0
Tb927.11.4470	protein kinase, putative,serine/threonine protein kinase, putative	Protein.kinase	11	123	254	145	102	104	18	138	74	100	7.667	1.351	0.962	1.124	1.353	1	0	0	1	0	0	0	0		3270		-1.056	0.1686	0.4222	0.072	0.312	-0.2536	0
Tb927.10.6680	member of the NOL1/NOP2/sun family (S-adenosyl methionine methyltransferases)	Enzyme	9	99	303	233	119	120	14	111	88	161	7.929	1.83	0.925	1.11	1.353	1	0	0	1	0	0	0	0	268	2223	2581	-0.257	0.1506	0.0886	1.655	0.336	0.062	0
Tb927.11.9220	proteasome regulatory non-ATP-ase subunit 2 (RPN2)	Ubiquitin.proteasome	36	177	886	399	204	226	58	198	258	276	3.414	1.07	0.876	1.084	1.353	1	0	0	1	0	0	0	0		2934		-0.486	0.1164	0.1932	0.74	-0.176	-0.0768	0
Tb927.11.14180	CLASP N terminal, putative	ZUnknown	8	82	199	95	77	68	13	92	58	66	7.077	1.138	0.857	1.075	1.353	1	0	0	1	0	0	0	0	190	2898	3188	-0.98	0.1043	0.3448	-0.38	0.69	-0.2405	0
Tb927.4.800	TOR3 protein kinase = TOR-like 1	Protein.kinase	14	161	911	421	215	241	22	180	265	291	8.182	1.098	0.747	1.029	1.353	1	0	0	1	0	0	0	0	1117	7788	9152	-1.873	0.0412	0.4436	0.646	0.743	-0.4024	0
Tb927.3.1770	leucine-rich repeat protein (LRRP)	LRRP	8	30	199	127	69	65	13	34	58	88	2.615	1.517	0.493	0.929	1.354	1	0	0	1	0	0	0	0	55	2694	2969	-0.798	-0.1062	0.259	-0.241	0.063	-0.3652	0
Tb927.5.2290	U5 splicing factor U5-200K, putative or BRR2 homologue	RNA.processing	12	118	396	215	110	115	19	132	115	149	6.947	1.296	1.148	1.2	1.355	1	0	0	1	0	0	0	0		6714		-2.847	0.263	0.3785	1.048	-0.331	-0.1155	0
Tb927.9.3870	hypothetical protein, conserved	ZUnknown	6	52	207	122	64	62	10	58	60	84	5.8	1.4	0.906	1.102	1.355	1	0	0	1	0	0	0	0		2115		-0.927	0.1401	0.279	0.108	-0.063	-0.1389	0
Tb927.11.11800	DNA repair and recombination helicase protein PIF3	Mito.DNA	13	88	159	113	79	73	21	99	46	78	4.714	1.696	0.987	1.133	1.356	1	0	0	1	0	0	0	0	529	2256	2856	-1.146	0.1801	-0.0097	-0.941	1.878	0.1898	0
Tb927.8.3680	KKT4 kinetochore protein	Cell.cycle	11	68	172	107	58	56	18	76	50	74	4.222	1.48	1.276	1.253	1.357	1	0	0	1	0	0	0	0	1655	1938	3633	-1.038	0.3254	-0.0842	-0.12	-0.297	0.4096	0
Tb927.2.5540	hypothetical protein, conserved	ZUnknown	24	239	970	467	262	238	39	268	282	323	6.872	1.145	1.023	1.148	1.357	1	0	0	1	0	0	0	0		6183		-1.544	0.1991	0.4222	0.667	1.136	-0.2231	0
Tb927.8.3380	SDH2N succinate dehydrogenase (complex II) subunit, electron transfer protein	Mito.e.transport	204	200	283	340	182	173	328	224	82	235	0.683	2.866	1.231	1.235	1.358	0	1	0	1	1	0	0	1	1063	729	1933	0.41	0.3045	0.2869	-0.591	0.543	0.0176	0
Tb927.8.5510	apurinic/apyrimidinic endonuclease, putative	DNA	10	98	271	97	81	84	16	110	79	67	6.875	0.848	0.798	1.058	1.358	1	0	0	1	0	1	0	1	1204	1191	2422	0.112	0.0813	0.0658	0.47	-0.281	0.0155	0
Tb927.11.2210	diacylglycerol acyltransferase, putative	Lipids	24	157	619	285	156	145	39	176	180	197	4.513	1.094	1.128	1.193	1.359	1	0	0	1	0	0	0	0	1365	4575	6017	-2.012	0.2546	0.1331	-1.69	1.17	0.1215	0
Tb927.11.13360	AAA ATPase, putative	Enzyme	16	226	492	353	186	186	26	253	143	244	9.731	1.706	1.312	1.269	1.36	1	0	0	1	0	0	0	0		3846		-0.687	0.3437	0.433	1.354	0.349	-0.0893	0
Tb927.8.2580	exocyst complex component Sec10	Vesicular.transport	29	94	360	170	90	86	47	105	105	117	2.234	1.114	1.167	1.21	1.36	1	0	0	1	0	0	0	0		3297		-0.476	0.275	0.3859	-0.675	-0.18	-0.1109	0
Tb927.10.7060	TbNup96 Inner ring	Nuclear.transport	14	102	456	225	114	119	22	114	133	155	5.182	1.165	0.958	1.124	1.36	1	0	0	1	0	0	0	0	461	2652	3240	-0.252	0.1686	0.052	0.541	-0.449	0.1166	0
Tb927.8.2420	hypothetical protein, conserved	ZUnknown	7	44	64	53	37	36	11	49	19	37	4.455	1.947	1	1.143	1.361	1	0	0	1	0	0	0	0	488	918	1472	-0.12	0.1928	0.1375	-0.628	-0.005	0.0553	0
Tb927.5.670	hypothetical protein, conserved	ZUnknown	14	128	273	196	105	114	22	143	79	135	6.5	1.709	1.184	1.217	1.362	1	0	0	1	0	0	0	0		2889		-1.184	0.2833	0.3599	0.114	-0.055	-0.0766	0
Tb927.10.540	ATP-dependent DEAD/H RNA helicase, DDX39-like, no clear yeast homologue. Named as orthologue of TcSUB2, RNAi causes poly(A) accumulation in nucleus.	RNA.helicase	31	329	858	545	276	327	50	368	250	376	7.36	1.504	1.125	1.194	1.362	1	0	0	1	0	0	0	0	2610	1311	3992	-0.209	0.2558	0.259	0.482	0.213	-0.0032	0
Tb927.6.2230	TbRGG1	Mito.RNA	40	410	1302	439	337	364	64	459	379	303	7.172	0.799	0.832	1.071	1.362	1	0	0	1	0	1	0	1	311	2385	2744	2.884	0.099	0.0144	3.543	-0.118	0.0846	0
Tb927.9.14470	ubiquitin carboxyl-terminal hydrolase, Clan CA cysteine peptidase, family C12, putative	Ubiquitin.proteasome	10	138	277	131	113	132	16	154	81	90	9.625	1.111	0.682	1.002	1.363	1	0	0	1	0	0	0	0	92	3486	3592	-1.142	0.0029	0.1243	-0.289	0.141	-0.1214	0
Tb927.3.1030	RBP28	RNA.binding	75	228	531	364	187	265	120	255	155	251	2.125	1.619	0.947	1.123	1.364	1	0	0	1	0	0	0	0	599	1074	1780	1.178	0.1674	0.2388	1.224	-0.148	-0.0714	0
Tb927.8.7070	FAZ15 flagellar attachment zone protein	Cytoskeleton	5	21	47	44	26	22	8	24	14	30	3	2.143	0.923	1.106	1.364	0	1	0	1	0	0	0	0	160	951	1289	-1.639	0.1454	0.5591	-0.17	-0.238	-0.4137	0
Tb927.9.14050	Mitchondrial LSU ribosomal protein	Mito.translation	6	63	227	96	52	53	10	71	66	66	7.1	1	1.245	1.244	1.365	1	0	0	1	0	0	0	0		1575		0.837	0.315	0.4114	0.452	-1.139	-0.0964	0
Tb927.10.14880	hypothetical protein, conserved	ZUnknown	17	90	222	127	74	76	27	101	65	88	3.741	1.354	1.158	1.208	1.365	1	0	0	1	0	0	0	0	705	2553	3267	-0.464	0.2726	0.0886	-0.084	0.027	0.184	0
Tb927.11.6120	ABC transporter, putative	Transporter	13	104	329	184	100	93	21	116	96	127	5.524	1.323	1.16	1.209	1.366	1	0	0	1	0	0	0	0	1758	5217	7037	-1.595	0.2738	0.4258	-4.266	2.159	-0.152	0
Tb927.11.5430	DNA repair and recombination protein RAD54, putative	DNA	10	75	308	200	101	116	16	84	90	138	5.25	1.533	0.724	1.022	1.366	1	0	0	1	0	0	0	0	319	3114	3443	-0.889	0.0314	0.2869	-0.509	0.624	-0.2555	0
Tb927.4.2300	hypothetical protein, conserved	ZUnknown	3	73	110	114	61	60	5	82	32	79	16.4	2.469	1.295	1.265	1.367	0	1	0	1	0	0	0	0		2121		-0.844	0.3391	0.0658	-0.307	0.264	0.2733	0
Tb927.11.7070	ATP-dependent DEAD/H RNA helicase, putative, no clear yeast homologue	RNA.helicase	13	57	259	135	68	69	21	64	75	93	3.048	1.24	0.928	1.117	1.368	1	0	0	1	0	0	0	0	1256	1653	2967	-1.133	0.1596	0.271	-0.451	0.017	-0.1114	0
Tb927.3.4630	UDP-glucose:glycoprotein glucosyltransferase, ER quality control	Glycans	12	104	508	270	150	136	19	116	148	186	6.105	1.257	0.773	1.047	1.368	1	0	0	1	0	0	0	0	250	5028	5329	-2.351	0.0663	0.1806	-0.304	0.593	-0.1143	0
Tb927.2.3180	kinetoplast polyadenylation/uridylation factor 1 (KPAF1), PPR1	Mito.RNA	22	180	413	296	149	166	35	201	120	204	5.743	1.7	1.211	1.232	1.369	1	0	0	1	0	0	0	0	143	3012	3184	0.414	0.301	-0.1047	1.239	0.039	0.4057	0
Tb927.9.6460	hypothetical protein, conserved	ZUnknown	36	158	514	295	149	156	58	177	150	204	3.052	1.36	1.135	1.2	1.369	1	0	0	1	0	0	0	0	135	4563	4863	-1.074	0.263	0.2224	0.328	0.098	0.0406	0
Tb927.11.7210	eIF2K1	Protein.kinase	9	109	309	198	103	100	14	122	90	137	8.714	1.522	1.184	1.221	1.37	1	0	0	1	0	0	0	0	183	3711	3955		0.2881	0.1462	0.375	0	0.1419	0
Tb927.7.7270	hypothetical protein, conserved	ZUnknown	15	89	242	119	73	74	24	100	70	82	4.167	1.171	1.108	1.191	1.37	1	0	0	1	0	0	0	0	490	2367	2997	-0.635	0.2522	0.3334	0.522	0.534	-0.0812	0
Tb927.10.1140	epsilon tubulin (TUBE1)	Cytoskeleton	7	89	219	109	74	73	11	100	64	75	9.091	1.172	1.014	1.152	1.37	1	0	0	1	0	0	0	0		1464		0.089	0.2041	-0.074	0.261	-0.089	0.2781	0
Tb927.11.5040	leucine-rich repeat protein (LRRP)	LRRP	18	65	194	160	90	81	29	73	56	111	2.517	1.982	0.811	1.063	1.37	1	0	0	1	0	0	0	0	176	1323	1554	-1.171	0.0881	0.1806	-1.332	0.316	-0.0925	0
Tb927.11.12030	hypothetical protein, conserved	ZUnknown	11	66	80	57	54	76	18	74	23	39	4.111	1.696	0.513	0.916	1.37	1	0	0	1	0	0	0	0	207	1071	1294	-0.163	-0.1266	-0.2288	1.438	-0.143	0.1022	0
Tb927.10.8990	hypothetical protein, conserved	ZUnknown	6	27	180	69	35	42	10	30	52	48	3	0.923	0.714	1.017	1.371	1	0	0	1	0	1	0	1		1257		0.517	0.0243	-0.0194	-0.549	-0.613	0.0437	0
Tb927.10.8290	eIF3c	Translation	52	415	1106	545	339	384	84	465	322	376	5.536	1.168	0.979	1.134	1.372	1	0	0	1	0	0	0	0	89	2223	2343	-0.816	0.1814	0.2016	1.316	0.539	-0.0202	0
Tb927.11.15610	hypothetical protein, conserved	ZUnknown	12	65	237	117	67	59	19	73	69	81	3.842	1.174	1.09	1.182	1.373	1	0	0	1	0	0	0	0	1003	2994	4168	-1.362	0.2412	0.259	-0.173	0.356	-0.0178	0
Tb927.10.5240	cAMP binding protein, putative	ZUnknown	11	199	678	405	206	204	18	223	197	280	12.389	1.421	1.083	1.181	1.373	1	0	0	1	0	0	0	0		5109		-1.083	0.24	0.275	0.545	0.382	-0.035	0
Tb927.9.3640	Mitchondrial LSU ribosomal protein	Mito.translation	19	72	90	56	60	59	31	81	26	39	2.613	1.5	0.65	1.007	1.373	1	0	0	1	0	0	0	0	685	597	1286	0.888	0.0101	-0.0639	0.45	-0.674	0.074	0
Tb927.11.2910	phosphoglycerate mutase, putative (iPGAM)	Glucose.glycerol	4	39	136	117	66	59	6	44	40	81	7.333	2.025	0.667	1.003	1.373	0	1	0	1	0	0	0	0	760	1152	2003	-0.034	0.0043	0.251	-0.373	0.105	-0.2467	0
Tb927.11.1400	hypothetical protein, conserved	Mito.pathway	22	108	342	181	91	92	35	121	100	125	3.457	1.25	1.315	1.275	1.374	1	0	0	1	0	0	0	0		2538		-0.517	0.3505	0.4258	0.418	0.391	-0.0753	0
Tb927.7.860	hypothetical protein, conserved	ZUnknown	16	151	358	224	127	123	26	169	104	155	6.5	1.49	1.22	1.237	1.374	1	0	0	1	0	0	0	0	645	3123	4139	-0.531	0.3068	0.3561	2.872	1.118	-0.0493	0
Tb927.9.10440	DNA polymerase epsilon catalytic subunit, putative	DNA	42	272	1049	421	223	221	67	304	305	291	4.537	0.954	1.305	1.272	1.376	1	0	0	1	0	1	0	1		6723		-0.913	0.3471	0.4471	1.281	0.667	-0.1	0
Tb06.3A7.270	hypothetical protein, conserved	ZUnknown	7	101	384	186	93	94	11	113	112	128	10.273	1.143	1.202	1.231	1.376	1	0	0	1	0	0	0	0		3408			0.2998	0.5294	3.178	0.3	-0.2296	0
Tb927.10.15080	WDR1	Ubiquitin.proteasome	6	122	634	259	133	130	10	137	185	179	13.7	0.968	1.03	1.161	1.377	1	0	0	1	0	1	0	1		4905		-1.035	0.2154	0.3026	0.408	0.205	-0.0872	0
Tb927.9.12340	hypothetical protein, conserved	ZUnknown	56	110	261	228	114	126	90	123	76	157	1.367	2.066	0.976	1.136	1.377	0	1	0	1	0	0	0	0		2046		-0.3	0.184	0.263	-0.03	0.555	-0.079	0
Tb927.11.5220	chaperone protein DNAj, putative	Chaperone	40	132	547	307	154	160	64	148	159	212	2.313	1.333	0.925	1.118	1.377	1	0	0	1	0	0	0	0	256	2301	2755	-0.238	0.1609	0.0612	0.155	0.49	0.0997	0
Tb927.11.8350	katanin, putative	Protease	7	51	260	106	61	53	11	57	76	73	5.182	0.961	0.934	1.117	1.377	1	0	0	1	0	1	0	1		1665		-0.269	0.1596	0.3674	-0.556	-0.116	-0.2078	0
Tb927.10.14180	TbSec13 Outer ring nucleoporin	Nuclear.transport	53	176	442	152	143	149	85	197	129	105	2.318	0.814	0.705	1.028	1.378	1	0	0	1	0	1	0	1	401	1125	1633	0.003	0.0398	0.0238	-0.22	-0.41	0.016	0
Tb927.11.9150	hypothetical protein, conserved	Mito.pathway	23	175	576	243	145	142	37	196	168	168	5.297	1	1.159	1.215	1.38	1	0	0	1	0	0	0	0	219	5187	5537	-1.12	0.281	0.3524	1.584	0.688	-0.0714	0
Tb927.8.6810	protein kinase, putative	Protein.kinase	5	53	96	100	50	51	8	59	28	69	7.375	2.464	1.157	1.214	1.38	0	1	0	1	0	0	0	0	385	1302	1833	0.139	0.2798	0.1462	-0.753	-0.711	0.1336	0
Tb927.11.3190	hypothetical protein, conserved, LIS homology & WD40 repeat region matches a human HIV BPR binding protein	ZUnknown	12	127	379	236	120	118	19	142	110	163	7.474	1.482	1.183	1.225	1.381	1	0	0	1	0	0	0	0		4872		-1.506	0.2928	0.4005	1.12	-0.078	-0.1077	0
Tb927.11.2530	Mitochondrial SSU ribosomal protein, putative	Mito.RNA	19	107	300	236	122	118	31	120	87	163	3.871	1.874	0.984	1.144	1.381	1	0	0	1	0	0	0	0	175	2244	2815	0.151	0.1941	0.2947	1.22	0.772	-0.1006	0
Tb927.8.1570	Uncharacterised protein family (UPF0172), putative	ZUnknown	23	63	172	194	98	97	37	71	50	134	1.919	2.68	0.724	1.041	1.381	0	1	0	1	0	0	0	0	581	819	1866	-0.646	0.058	0.5261	0.238	0.352	-0.4681	0
Tb927.10.2040	protein kinase, putative	Protein.kinase	13	49	295	168	89	84	21	55	86	116	2.619	1.349	0.618	0.991	1.381	1	0	0	1	0	0	0	0	797	2622	3588	-0.368	-0.013	0.1806	0.042	-0.045	-0.1936	0
Tb927.9.8040	hypothetical protein, conserved	ZUnknown	21	94	390	130	84	76	34	105	114	90	3.088	0.789	1.071	1.177	1.382	1	0	0	1	0	1	0	1	297	2703	3966	-0.61	0.2351	0.2987	0.417	-0.135	-0.0636	0
Tb927.5.1070	hypothetical protein, conserved	Cytoskeleton	20	82	235	152	89	76	32	92	68	105	2.875	1.544	1.034	1.161	1.382	1	0	0	1	0	0	0	0	118	2748	2989		0.2154	0.1199	-2.143	0.889	0.0955	0
Tb927.9.2140	protein kinase, putative	Protein.kinase	24	81	343	178	96	89	39	91	100	123	2.333	1.23	0.948	1.127	1.382	1	0	0	1	0	0	0	0	941	3078	4231	-0.573	0.1725	0.4507	-0.854	0.552	-0.2782	0
Tb927.8.5820	Las1-like, putative	ZUnknown	9	84	180	75	68	84	14	94	52	52	6.714	1	0.619	0.977	1.382	1	0	0	1	0	0	0	0	96	1137	1294	0.728	-0.0336	-0.1467	-0.599	-0.011	0.1131	0
Tb927.4.3920	CRAL/TRIO domain containing protein, putative	ZUnknown	20	149	599	256	128	134	32	167	174	177	5.219	1.017	1.246	1.251	1.383	1	0	0	1	0	0	0	0	538	3240	3812	0.413	0.3231	0.4577	3.428	0.5	-0.1346	0
Tb927.2.5030	transcription initiation protein, putative (30M24.65)	RNA.synthesis	4	116	152	166	95	94	6	130	44	115	21.667	2.614	1.211	1.237	1.383	0	1	0	1	0	0	0	0	274	2148	2431	-0.007	0.3068	0.267	0.456	-0.213	0.0398	0
Tb927.3.5020	Flagellar Member 6 (FLAM6)	Cytoskeleton	39	129	1348	403	221	201	63	144	393	278	2.286	0.707	0.652	1.002	1.383	1	0	0	1	0	1	0	1	120	4242	4584	-0.735	0.0029	0.2469	-0.109	-0.011	-0.244	0
Tb927.11.7600	hypothetical protein, conserved	ZUnknown	50	203	484	307	164	181	80	227	141	212	2.838	1.504	1.171	1.22	1.384	1	0	0	1	0	0	0	0	1134	786	2195	1.462	0.2869	0.3486	1.403	0.859	-0.0617	0
Tb927.11.7200	GRIP domain containing protein, putative	ZUnknown	19	90	176	104	73	77	31	101	51	72	3.258	1.412	0.935	1.123	1.384	1	0	0	1	0	0	0	0	77	1842	1941	-0.462	0.1674	0.075	-0.067	-0.126	0.0924	0
Tb927.5.2600	methyltransferase domain containing protein, putative	ZUnknown	13	119	321	152	96	97	21	133	93	105	6.333	1.129	1.082	1.187	1.385	1	0	0	1	0	0	0	0	427	2793	3251	-1.146	0.2473	0.251	-0.4	0.609	-0.0037	0
Tb927.8.5400	hypothetical protein, conserved	ZUnknown	6	80	196	86	65	81	10	90	57	59	9	1.035	0.728	1.026	1.385	1	0	0	1	0	0	0	0		2826		-1.544	0.037	0.2058	0.895	0.867	-0.1688	0
Tb927.6.3310	calpain-like cysteine peptidase, putative,cysteine peptidase, Clan CA, family C2, putative	Protease	23	83	288	166	83	86	37	93	84	115	2.514	1.369	1.081	1.185	1.386	1	0	0	1	0	0	0	0	286	3033	3438	-0.494	0.2449	0.3181	0.855	-0.305	-0.0732	0
Tb927.10.5510	endonuclease/exonuclease/phosphatase, putative	DNA	10	31	140	89	47	44	16	35	41	61	2.188	1.488	0.745	1.045	1.386	1	0	0	1	0	0	0	0	173	1695	1974	-1.415	0.0635	0.1678	-2.909	0.771	-0.1043	0
Tb927.6.2210	hypothetical protein, conserved, copurifies with ZC3H32 and 4E-IP	ZUnknown	14	141	475	275	137	139	22	158	138	190	7.182	1.377	1.137	1.209	1.387	1	0	0	1	0	0	0	0		3387		1.143	0.2738	0.2908	2.326	-0.52	-0.017	0
Tb927.4.1990	RNA helicase, SUV3 homologue, putative,in mitochondrion	Mito.RNA	21	72	487	135	67	71	34	81	142	93	2.382	0.655	1.141	1.21	1.388	1	0	0	1	0	1	0	1		1881		-0.257	0.275	0.1763	-0.425	-0.563	0.0987	0
Tb927.5.650	GRESAG 4, putative receptor-type adenylate cyclase	GRESAG	6	46	229	98	49	54	10	51	67	68	5.1	1.015	0.944	1.126	1.388	1	0	0	1	0	0	0	0	1922	3846	6443	-2.133	0.1712	0.275	-0.936	1.693	-0.1038	0
Tb927.9.2650	POMP2	Mito.membrane	19	83	270	145	74	72	31	93	79	100	3	1.266	1.257	1.258	1.389	1	0	0	1	0	0	0	0	955	1821	2842	-0.388	0.3311	0.0886	0.475	-0.442	0.2425	0
Tb927.4.1300	amidinotransferase, putative	ZUnknown	77	431	3305	1599	820	795	124	482	962	1104	3.887	1.148	0.588	0.986	1.389	1	0	0	1	0	0	0	0	641	1125	1959	0.913	-0.0203	0.111	0.026	0.253	-0.1313	0
Tb927.8.1650	protein associated with differentiation 4, PAD4	Transporter	6	61	180	119	59	60	10	68	52	82	6.8	1.577	1.133	1.208	1.39	1	0	0	1	0	0	0	0		1776		-0.651	0.2726	0.3142	-1.923	1.804	-0.0416	0
Tb927.11.13520	hypothetical protein, conserved	ZUnknown	14	200	526	325	161	187	22	224	153	224	10.182	1.464	1.198	1.236	1.391	1	0	0	1	0	0	0	0	711	2850	3774	-0.811	0.3057	0.1592	0.09	0.821	0.1465	0
Tb927.2.3930	DNA replication licensing factor MCM3	DNA	6	92	234	141	74	75	10	103	68	97	10.3	1.426	1.293	1.274	1.392	1	0	0	1	0	0	0	0	393	2439	3243	-0.331	0.3494	0.4889	0.385	-0.459	-0.1395	0
Tb927.2.5280	trans-sialidase, putative (30J2.90)	Membrane.protein	17	187	405	299	150	156	27	209	118	207	7.741	1.754	1.327	1.288	1.393	1	0	0	1	0	0	0	0	149	2109	2495	0.08	0.3651	0.271	1.55	0.357	0.0941	0
Tb927.7.5640	G-patch domain containing protein, putative	ZUnknown	15	76	78	56	61	64	24	85	23	39	3.542	1.696	0.609	0.994	1.393	1	0	0	1	0	0	0	0	217	816	1304	0.512	-0.0087	-0.1467	0.469	-0.612	0.138	0
Tb927.7.1100	hypothetical protein, conserved	ZUnknown	26	124	528	210	112	104	42	139	154	145	3.31	0.942	1.241	1.253	1.394	1	0	0	1	0	1	0	1	71	2214	2369	-0.615	0.3254	0.263	-0.059	-0.219	0.0624	0
Tb927.11.12440	Plus-3 domain/Zinc finger, C3HC4 type (RING finger), putative	ZUnknown	0	68	156	144	73	71	0	76	45	99		2.2	1.041	1.172	1.394	0	1	0	1	1	0	0	1	485	1185	1677	-0.281	0.229	0.189	0.925	0.292	0.04	0
Tb927.7.4460	von Willebrand factor type A domain containing protein, putative	ZUnknown	25	123	425	251	136	124	40	138	124	173	3.45	1.395	1.015	1.159	1.395	1	0	0	1	0	0	0	0	395	2529	3266	-0.781	0.2129	0.038	-0.01	-0.096	0.1749	0
Tb927.11.10280	metallo-peptidase, Clan MC, Family M14, putative	Protease	30	114	714	338	171	167	48	128	208	233	2.667	1.12	0.749	1.055	1.395	1	0	0	1	0	0	0	0		3579		-0.602	0.0772	0.4222	0.196	0.701	-0.345	0
Tb927.4.2490	hypothetical protein, conserved	ZUnknown	10	47	73	47	42	38	16	53	21	32	3.313	1.524	0.762	1.052	1.395	1	0	0	1	0	0	0	0		1353		0.517	0.0731	-0.2922	-0.34	0.276	0.3653	0
Tb927.7.6900	REC8, a rad 21 homologue, double-strand-break repair protein, putative	DNA	50	183	1077	367	182	198	80	205	314	254	2.563	0.809	1.035	1.168	1.396	1	0	0	1	0	1	0	1	873	1755	2750	0.229	0.224	-0.1047	-0.414	-0.358	0.3287	0
Tb927.7.2200	Tim9	Mito.biogenesis	51	66	67	69	62	53	82	74	20	48	0.902	2.4	0.774	1.054	1.396	0	1	0	1	1	0	0	1		237		-0.644	0.0759	-0.1099	0.45	0.5	0.1858	0
Tb927.9.7190	oxidoreductase, putative	Mito.pathway	29	143	365	265	131	143	47	160	106	183	3.404	1.726	1.119	1.203	1.397	1	0	0	1	0	0	0	0	347	1338	1891	0.664	0.2666	-0.0048	1.112	0.765	0.2714	0
Tb927.10.3870	hypothetical protein, tryp-specific, WD40 repeat and alcohol dehydrogenase-like domain	ZUnknown	6	150	353	290	155	143	10	168	103	200	16.8	1.942	1.084	1.19	1.399	1	0	0	1	0	0	0	0		6456		-2.077	0.251	0.5525	-0.492	1.528	-0.3015	0
Tb927.8.6260	hypothetical protein, conserved	ZUnknown	10	100	200	107	80	83	16	112	58	74	7	1.276	0.892	1.113	1.4	1	0	0	1	0	0	0	0		2844		-0.739	0.1545	0.21	0.591	0.285	-0.0555	0
Tb927.11.2740	hypothetical protein, conserved	ZUnknown	15	90	392	233	116	115	24	101	114	161	4.208	1.412	0.871	1.107	1.4	1	0	0	1	0	0	0	0		2517		-0.561	0.1467	0.1155	-0.388	0.575	0.0312	0
Tb927.9.11870	zinc finger protein, putative,predicted zinc finger protein, MIZ	DNA	9	81	107	55	65	71	14	91	31	38	6.5	1.226	0.535	0.96	1.4	1	0	0	1	0	0	0	0	96	858	1888	-0.454	-0.0589	0.3142	0.265	-0.061	-0.3731	0
Tb927.4.5380	hypothetical protein, conserved	ZUnknown	39	284	942	428	227	264	63	318	274	296	5.048	1.08	1.121	1.206	1.401	1	0	0	1	0	0	0	0		4383		-0.908	0.2702	0.3258	0.198	-0.035	-0.0556	0
Tb927.10.15680	hypothetical protein, conserved	ZUnknown	28	384	2317	642	316	334	45	430	675	443	9.556	0.656	1.287	1.275	1.402	1	0	0	1	0	1	0	1		7200			0.3505	0.3561	0.047	0.487	-0.0056	0
Tb927.6.1090	proteasome regulatory ATPase subunit 3 (RPT3)	Ubiquitin.proteasome	51	137	267	292	144	147	82	153	78	202	1.866	2.59	1.041	1.176	1.403	0	1	0	1	0	0	0	0	163	1212	1737	0.574	0.2339	0.3026	0.541	-0.388	-0.0687	0
Tb927.6.3820	hypothetical protein, conserved	ZUnknown	31	125	411	302	149	161	50	140	120	209	2.8	1.742	0.87	1.102	1.403	1	0	0	1	0	0	0	0	39	2544	2782	0.154	0.1401	0.0238	0.405	-0.074	0.1163	0
Tb927.11.3360	T. brucei components of motile flagella (TbCMF22) OADbeta outer arm dynein heavy chain, not a DHC in Wickstead analysis	Cytoskeleton	15	137	299	191	114	109	24	153	87	132	6.375	1.517	1.158	1.223	1.404	1	0	0	1	0	0	0	0	89	2730	2999	-0.737	0.2904	0.3026	-0.109	0.016	-0.0122	0
Tb927.10.9410	selenophosphate synthetase, putative	Enzyme	13	65	140	84	52	56	21	73	41	58	3.476	1.415	1.036	1.172	1.404	1	0	0	1	0	0	0	0	209	1182	1426	-0.46	0.229	-0.0689	-0.46	-0.519	0.2979	0
Tb927.11.5650	replication factor C large subunit, putative	DNA	20	130	301	143	105	104	32	146	88	99	4.563	1.125	0.943	1.138	1.404	1	0	0	1	0	0	0	0		1764		-0.171	0.1865	0.0333	-0.509	0.148	0.1532	0
Tb927.11.11540	DNA topoisomerase II, putative (TOP2)	DNA	21	205	512	316	163	170	34	229	149	218	6.735	1.463	1.282	1.274	1.405	1	0	0	1	0	0	0	0				-1.552	0.3494	0.5093	0.617	0	-0.1599	0
Tb927.7.5340	CARP3	Signalling	102	206	281	377	185	202	164	231	82	260	1.409	3.171	1.144	1.217	1.405	0	1	0	1	0	0	0	0	1387	1497	3550	-1.427	0.2833	0.3969	0.256	1.484	-0.1136	0
Tb927.11.15220	hypothetical protein, conserved	ZUnknown	33	105	139	97	84	86	53	118	40	67	2.226	1.675	0.779	1.071	1.405	1	0	0	1	0	0	0	0		906		0.13	0.099	-0.0689	-1.007	-0.08	0.1679	0
Tb927.7.5200	hypothetical protein, conserved	ZUnknown	17	81	340	140	76	69	27	91	99	97	3.37	0.98	1.197	1.24	1.406	1	0	0	1	0	1	0	1		2175		0.036	0.3103	-0.2176	0.282	-0.48	0.5279	0
Tb927.1.3670	ESAG8, putative	ESAG	4	40	61	55	32	33	6	45	18	38	7.5	2.111	1.152	1.222	1.406	0	1	0	1	0	0	0	0	246	2142	9262	-1.329	0.2892	0.1635	-1.29	0	0.1257	0
Tb927.7.4640	hypothetical protein, conserved	ZUnknown	11	74	181	93	59	60	18	83	53	64	4.611	1.208	1.067	1.188	1.407	1	0	0	1	0	0	0	0	148	2205	2403	-0.773	0.2485	0.111	-0.509	-0.146	0.1375	0
Tb927.9.1880	WD domain, G-beta repeat, putative	ZUnknown	35	157	278	150	125	130	56	176	81	104	3.143	1.284	0.8	1.079	1.408	1	0	0	1	0	0	0	0	61	1710	2020	0.25	0.1097	0.0566	-0.686	-0.467	0.0531	0
Tb927.3.2900	EF-2 alpha, elongation initiation factor 2 alpha subunit,	Translation	56	487	663	332	387	472	90	545	193	229	6.056	1.187	0.485	0.928	1.408	1	0	0	1	0	0	0	0	389	1257	1675	0.638	-0.1078	-0.0291	1.53	0.249	-0.0787	0
Tb927.8.5650	hypothetical protein, conserved	ZUnknown	18	144	399	235	128	115	29	161	116	162	5.552	1.397	1.258	1.266	1.409	1	0	0	1	0	0	0	0	196	2745	3037	-0.646	0.3403	0.0238	0.784	-0.239	0.3165	0
Tb927.10.1150	hypothetical protein, conserved	ZUnknown	9	92	506	189	98	93	14	103	147	131	7.357	0.891	1.051	1.181	1.409	1	0	0	1	0	1	0	1	146	3003	3367	-0.778	0.24	0.0841	0.448	-0.445	0.1559	0
Tb927.4.1080	V-type ATPase, A subunit, putative	Lysosome	25	129	563	334	164	166	40	144	164	231	3.6	1.409	0.867	1.109	1.409	1	0	0	1	0	0	0	0		1833		-0.39	0.1493	0.0976	-0.813	0.054	0.0517	0
Tb927.9.7150	RNA pseudouridylate synthase protein, putative	rRNA.tRNA.process	8	126	473	187	115	100	13	141	138	129	10.846	0.935	1.122	1.21	1.41	1	0	0	1	0	1	0	1		3765		-0.407	0.275	0.1155	0.412	0.009	0.1595	0
Tb927.5.2710	hypothetical protein, conserved	ZUnknown	11	71	144	96	56	61	18	79	42	66	4.389	1.571	1.082	1.193	1.411	1	0	0	1	0	0	0	0		2775		-1.586	0.2546	0.3932	-1.01	1.306	-0.1386	0
Tb927.1.4450	Ion channel/Calcium-activated BK potassium channel alpha subunit, putative	ZUnknown	9	52	508	218	115	107	14	58	148	151	4.143	1.02	0.504	0.954	1.411	1	0	0	1	0	0	0	0		3504		-0.617	-0.0679	0.3103	1.162	0.474	-0.3782	0
Tb927.10.14400	hypothetical protein, conserved	ZUnknown	22	122	462	193	104	97	35	137	135	133	3.914	0.985	1.279	1.276	1.412	1	0	0	1	0	1	0	1		3342		-0.388	0.3516	0.0931	0.584	0.106	0.2585	0
Tb927.5.570	hypothetical protein, conserved, no clear yeast or human matches	ZUnknown	13	195	531	342	171	167	21	218	155	236	10.381	1.523	1.275	1.275	1.413	1	0	0	1	0	0	0	0	1224	6384	7668	-3.293	0.3505	0.4294	0.34	0.904	-0.0789	0
Tb927.2.1860	mitochondrial RNA binding complex 1 subunit (MRB1860)	Mito.RNA	30	133	322	227	111	112	48	149	94	157	3.104	1.67	1.33	1.298	1.414	1	0	0	1	0	0	0	0		2619		-0.062	0.3763	0.2829	0.793	0.032	0.0934	0
Tb927.10.9780	ATP-dependent DEAD/H RNA helicase, putative Mak5, ribosome biogenesis?	rRNA.tRNA.process	18	155	296	191	123	153	29	174	86	132	6	1.535	0.863	1.098	1.415	1	0	0	1	0	0	0	0	161	2637	3641	-0.144	0.1349	0.3674	2.141	0.406	-0.2325	0
Tb927.5.2890	AAA domain (dynein-related subfamily)/von Willebrand factor type A domain containing protein, putative	ZUnknown	11	137	543	315	155	154	18	153	158	218	8.5	1.38	0.987	1.161	1.416	1	0	0	1	0	0	0	0		6594		-1.831	0.2154	0.3296	1.181	0.2	-0.1142	0
Tb927.2.4540	Small nuclear ribonucleoprotein-associated protein B (TbSmB)	RNA.processing	58	76	98	87	60	68	93	85	29	60	0.914	2.069	0.882	1.11	1.417	0	1	0	1	1	0	0	1	502	330	1070	-0.496	0.1506	0.4957	0.045	-0.443	-0.3451	0
Tb927.11.13580	ubiquinone biosynthesis protein-like protein	Mito.pathway	21	70	142	69	57	55	34	78	41	48	2.294	1.171	0.842	1.1	1.418	1	0	0	1	0	0	0	0		750		0.406	0.1375	-0.0194	0.033	-0.806	0.1569	0
Tb927.9.14040	short-chain dehydrogenase, putative	Enzyme	5	43	94	88	48	43	8	48	27	61	6	2.259	1	1.161	1.419	0	1	0	1	0	0	0	0	238	1281	1609	-0.133	0.2154	0.4923	-0.274	-0.424	-0.2769	0
Tb927.3.1420	hypothetical protein, conserved, trypanosome-specific, C-terminal Kelch motif	Cytoskeleton	19	195	928	481	253	234	31	218	270	332	7.032	1.23	0.862	1.105	1.419	1	0	0	1	0	0	0	0	299	10779	11204	-1.916	0.144	0.5059	0.255	0.832	-0.3619	0
Tb927.5.1830	lysosomal/endosomal membrane protein p67 (p67)	Lysosome	29	334	1289	931	457	453	47	374	375	643	7.957	1.715	0.818	1.094	1.419	1	0	0	1	0	0	0	0	828	1986	2861	-2.889	0.1296	-0.0639	-1.448	0.969	0.1935	0
Tb927.2.1820	protein kinase, putative	Protein.kinase	144	110	289	245	119	121	231	123	84	169	0.532	2.012	1.017	1.173	1.42	0	1	0	1	1	0	0	1	2588	1866	4770	0.773	0.2302	0.2347	1.248	0.158	-0.0045	0
Tb927.11.8290	DIS3L2, RNaseB motif protein, no PIN domain	RNA.degradation	43	151	731	362	176	196	69	169	213	250	2.449	1.174	0.862	1.104	1.42	1	0	0	1	0	0	0	0		2688		0.466	0.1427	0.2058	1.64	0.216	-0.0631	0
Tb927.7.940	protein kinase C substrate protein, heavy chain, putative,glucosidase II beta subunit, putative	Protein.kinase	22	127	188	125	100	115	35	142	55	86	4.057	1.564	0.748	1.053	1.42	1	0	0	1	0	0	0	0	21	1446	1486	-1.756	0.0745	0.1066	-0.703	0.405	-0.0321	0
Tb927.11.6790	BOP1/Erb1p	rRNA.tRNA.process	3	174	222	252	137	157	5	195	65	174	39	2.677	1.108	1.209	1.423	0	1	0	1	0	0	0	0		2346		-0.438	0.2738	0.21	2.269	0.766	0.0638	0
Tb927.6.1610	ribosomal RNA adenine dimethylase family protein, =yeast Dim1	rRNA.tRNA.process	92	123	136	130	97	113	148	138	40	90	0.932	2.25	0.796	1.074	1.423	0	1	0	1	1	0	0	1	324	1035	1592	0.723	0.103	-0.2065	1.03	-0.069	0.3095	0
Tb927.2.2580	hypothetical protein, conserved	ZUnknown	6	72	165	121	66	59	10	81	48	84	8.1	1.75	1.227	1.259	1.424	1	0	0	1	0	0	0	0	1069	3174	4652	-1.355	0.3323	0.6446	-1.412	0.68	-0.3123	0
Tb927.9.1780	sec1 family transport protein, putative (SLY1)	Vesicular.transport	16	50	256	121	64	59	26	56	75	84	2.154	1.12	0.875	1.112	1.424	1	0	0	1	0	0	0	0		1884		-1.188	0.1532	0.2306	-0.82	-0.24	-0.0774	0
Tb927.6.3280	cyclosome subunit 1, putative	Enzyme	7	74	286	189	92	107	11	83	83	131	7.545	1.578	0.776	1.065	1.424	1	0	0	1	0	0	0	0	202	5514	5784	-0.569	0.0909	0.4991	1.563	-0.006	-0.4082	0
Tb927.3.4940	5-histidylcysteine sulfoxide synthase, 1st step ovothiol s/s	Redox	9	99	411	218	106	107	14	111	120	151	7.929	1.258	1.037	1.184	1.425	1	0	0	1	0	0	0	0	1294	2250	3568	-0.34	0.2437	0.0191	1.36	0.02	0.2246	0
Tb927.11.1420	hypothetical protein, conserved	ZUnknown	15	90	262	218	106	112	24	101	76	151	4.208	1.987	0.902	1.125	1.425	1	0	0	1	0	0	0	0	462	2583	3244	-1.816	0.1699	0.3258	-1.859	0.523	-0.1559	0
Tb927.7.730	hypothetical protein, conserved	ZUnknown	6	78	135	90	61	62	10	87	39	62	8.7	1.59	1	1.169	1.426	1	0	0	1	0	0	0	0		1827		-0.236	0.2253	0.1806	0.21	-0.093	0.0447	0
Tb927.11.5140	ubiquitin carboxyl-terminal hydrolase, Clan CA cysteine peptidase, family C12, putative	Ubiquitin.proteasome	77	173	142	145	136	152	124	194	41	100	1.565	2.439	0.658	1.019	1.426	0	1	0	1	0	0	0	0		930		0.076	0.0272	0.0426	0.094	0.128	-0.0154	0
Tb927.3.3050	hypothetical protein, conserved	ZUnknown	19	102	203	170	82	82	31	114	59	117	3.677	1.983	1.39	1.327	1.427	1	0	0	1	0	0	0	0	178	3036	3222	-0.162	0.4082	0.3486	0.738	0.474	0.0596	0
Tb927.9.3490	hypothetical protein, conserved	ZUnknown	0	27	36	35	21	23	0	30	10	24		2.4	1.043	1.184	1.429	0	1	0	1	1	0	0	1	1166	771	2478	-1.248	0.2437	0.4577	-1.692	0	-0.214	0
Tb927.10.13250	hypothetical protein, conserved	ZUnknown	17	103	851	323	172	156	27	115	248	223	4.259	0.899	0.669	1.026	1.429	1	0	0	1	0	1	0	1	1016	5733	6879	-1.279	0.037	0.3258	0.275	0.09	-0.2888	0
Tb927.10.9270	emp24/gp25L/p24 family/GOLD, putative	Vesicular.transport	30	20	62	73	35	38	48	22	18	50	0.458	2.778	0.579	0.99	1.429	0	1	0	1	1	0	0	1	938	699	1781	0.97	-0.0145	0.3561	0.262	0.215	-0.3706	0
Tb927.8.6830	Kinesin-like but poor match	Cytoskeleton	18	151	707	309	178	149	29	169	206	213	5.828	1.034	0.949	1.142	1.43	1	0	0	1	0	0	0	0	1073	5460	6549	-1.026	0.1916	0.2908	0.21	0.36	-0.0992	0
Tb927.9.14280	hypothetical protein, conserved	ZUnknown	6	126	563	294	156	142	10	141	164	203	14.1	1.238	0.904	1.126	1.43	1	0	0	1	0	0	0	0		5127		-1.171	0.1712	0.3026	-0.095	0.225	-0.1314	0
Tb927.10.13090	PhoD-like phosphatase, putative	ZUnknown	10	65	170	97	54	51	16	73	50	67	4.563	1.34	1.241	1.268	1.431	1	0	0	1	0	0	0	0		1764		-2.146	0.3426	0.1287	-2.782	0.844	0.2139	0
Tb927.10.7690	CMF4, T. brucei components of motile flagella (TbCMF4)	Cytoskeleton	10	124	409	211	102	112	16	139	119	146	8.688	1.227	1.241	1.268	1.431	1	0	0	1	0	0	0	0		2175		-0.824	0.3426	0.1462	-0.517	-0.136	0.1964	0
Tb927.3.3730	ABC transporter, putative	Transporter	16	95	597	240	139	116	26	106	174	166	4.077	0.954	0.763	1.06	1.431	1	0	0	1	0	1	0	1	731	5538	7684	-0.747	0.0841	0.4436	2.747	1.428	-0.3595	0
Tb927.11.7120	exocyst complex component Sec15	Vesicular.transport	8	74	363	139	72	67	13	83	106	96	6.385	0.906	1.153	1.232	1.433	1	0	0	1	0	1	0	1		3012		-0.868	0.301	0.433	-0.3	0.17	-0.132	0
Tb927.10.10680	hypothetical protein, conserved	ZUnknown	17	77	415	125	85	60	27	86	121	86	3.185	0.711	1.012	1.178	1.433	1	0	0	1	0	1	0	1		2982		0.115	0.2363	0.0333	0.183	0.241	0.203	0
Tb927.8.6010	Heme uptake protein LHR1	Transporter	57	59	153	139	68	67	92	66	45	96	0.717	2.133	0.971	1.16	1.433	0	1	0	1	1	0	0	1	778	501	1331	2.35	0.2141	0.1462	4.307	-0.126	0.0679	0
Tb927.11.2780	hypothetical protein, conserved	ZUnknown	22	86	327	90	70	67	35	96	95	62	2.743	0.653	0.886	1.123	1.433	1	0	0	1	0	1	0	1		1128		-0.218	0.1674	0.1419	-0.196	-0.423	0.0255	0
Tb927.10.5380	intraflagellar transport protein IFT122	Cytoskeleton	36	242	704	370	189	209	58	271	205	256	4.672	1.249	1.225	1.262	1.434	1	0	0	1	0	0	0	0		3729		-0.644	0.3357	0.4042	-0.19	-0.018	-0.0685	0
Tb927.9.11770	Fusaric acid resistance protein-like, putative	ZUnknown	19	92	358	253	122	127	31	103	104	175	3.323	1.683	0.811	1.094	1.434	1	0	0	1	0	0	0	0		3012		0.358	0.1296	0.2265	1.508	0.417	-0.0969	0
Tb927.11.5490	synaptojanin (N-terminal domain), putative	Vesicular.transport	8	108	272	191	94	92	13	121	79	132	9.308	1.671	1.287	1.288	1.435	1	0	0	1	0	0	0	0	213	4683	4930	-2.245	0.3651	0.4923	-0.903	1.34	-0.1272	0
Tb927.10.11650	hypothetical protein, conserved	ZUnknown	29	20	68	95	46	46	47	22	20	66	0.468	3.3	0.478	0.965	1.435	0	1	0	1	1	0	0	1		486		0.697	-0.0514	0.6041	0.597	0.01	-0.6555	0
Tb927.8.6790	hypothetical protein, conserved	ZUnknown	17	125	478	252	133	121	27	140	139	174	5.185	1.252	1.053	1.191	1.438	1	0	0	1	0	0	0	0	584	4353	5176	-1.056	0.2522	0.1287	-0.362	-0.094	0.1235	0
Tb927.10.8850	A distinct subfamily of CDD/CDA-like deaminases, putative	ZUnknown	14	48	329	166	85	80	22	54	96	115	2.455	1.198	0.635	1.02	1.438	1	0	0	1	0	0	0	0	159	1758	2304	-0.484	0.0286	0.2141	-0.22	-0.156	-0.1855	0
Tb927.5.4310	GTP-binding protein, putative	Enzyme	20	137	416	242	116	136	32	153	121	167	4.781	1.38	1.125	1.222	1.44	1	0	0	1	0	0	0	0	41	2445	2670	0.374	0.2892	-0.0893	1.567	-0.266	0.3785	0
Tb927.1.4480	WD repeat and HMG-box DNA-binding protein, putative	ZUnknown	14	157	552	269	129	131	22	176	161	186	8	1.155	1.344	1.314	1.442	1	0	0	1	0	0	0	0		4455		-0.919	0.394	0.3636	0.914	0.503	0.0304	0
Tb927.3.2710	6-phosphofructo-2-kinase/fructose-2,6-bisphosphatase	Glucose.glycerol	28	111	528	141	95	86	45	124	154	97	2.756	0.63	1.021	1.179	1.442	1	0	0	1	0	1	0	1	1118	3072	4534	-0.908	0.2376	0.3636	-0.725	0.054	-0.126	0
Tb927.9.2240	protein kinase, putative	Protein.kinase	25	90	247	120	72	70	40	101	72	83	2.525	1.153	1.153	1.237	1.443	1	0	0	1	0	0	0	0	1998	2340	4638	0.085	0.3068	0.4542	-0.132	0.09	-0.1474	0
Tb927.6.3870	SGN1	Translation	22	79	160	98	61	64	35	88	47	68	2.514	1.447	1.063	1.199	1.443	1	0	0	1	0	0	0	0	434	645	1188	1.035	0.2618	-0.0995	0.267	-1.341	0.3613	0
Tb927.10.6260	ATP-dependent DEAD/H RNA helicase, putative Has1, ribosome biogenesis?	rRNA.tRNA.process	6	115	294	222	106	134	10	129	86	153	12.9	1.779	0.963	1.153	1.443	1	0	0	1	0	0	0	0		1815		0.132	0.2054	0.0426	1.968	-0.143	0.1628	0
Tb927.3.2310	flagellar component,PACRGA	Cytoskeleton	26	169	216	178	131	134	42	189	63	123	4.5	1.952	0.918	1.142	1.443	1	0	0	1	0	0	0	0	314	903	1289	-0.466	0.1916	0.4889	-0.058	0.084	-0.2973	0
Tb927.8.5880	eIF1A	Translation	39	227	319	224	176	187	63	254	93	155	4.032	1.667	0.829	1.102	1.443	1	0	0	1	0	0	0	0	62	519	661	0.366	0.1401	-0.1255	0.497	0.246	0.2656	0
Tb927.11.5690	SNF2 DNA repair protein, putative,SNF2 family protein	DNA	7	149	307	245	117	134	11	167	89	169	15.182	1.899	1.246	1.276	1.444	1	0	0	1	0	0	0	0		3207		-0.464	0.3516	0.2908	0.706	0.09	0.0608	0
Tb927.10.8150	Bromodomain protein BDF1	Chromatin	13	70	165	83	55	54	21	78	48	57	3.714	1.188	1.036	1.191	1.444	1	0	0	1	0	0	0	0	273	906	1252	-0.252	0.2522	0.1806	-0.551	-0.553	0.0716	0
Tb927.4.2760	Protein of unknown function (DUF3808), putative	ZUnknown	11	93	202	118	72	79	18	104	59	82	5.778	1.39	1.038	1.188	1.444	1	0	0	1	0	0	0	0	279	2019	2653	-1.171	0.2485	0.21	-1.615	0.643	0.0385	0
Tb927.4.2200	Sec7 domain containing protein, putative	ZUnknown	6	106	548	283	139	135	10	119	160	195	11.9	1.219	0.856	1.117	1.444	1	0	0	1	0	0	0	0		5016		-1.826	0.1596	0.1848	1.086	-0.205	-0.0252	0
Tb927.8.2060	Concanavalin A-like lectin/glucanases superfamily/Beige/BEACH domain containing protein, putative	ZUnknown	27	305	1311	351	267	236	43	341	382	242	7.93	0.634	0.906	1.131	1.445	1	0	0	1	0	1	0	1	30	8850	9177	-1.51	0.1776	0.5059	-0.689	0.709	-0.3283	0
Tb927.8.830	Protein of unknown function (DUF3608), putative	ZUnknown	12	77	279	174	84	83	19	86	81	120	4.526	1.481	1.024	1.187	1.446	1	0	0	1	0	0	0	0	1557	4560	6278	-2.258	0.2473	0.2469	0.313	0.43	0.0004	0
Tb927.9.9730	FP45	Vesicular.transport	5	50	150	174	83	87	8	56	44	120	7	2.727	0.644	1.029	1.446	0	1	0	1	0	0	0	0		1200		0.227	0.0412	0.3969	2.092	-0.089	-0.3557	0
Tb927.6.1720	hypothetical protein, conserved	ZUnknown	9	30	182	117	62	56	14	34	53	81	2.429	1.528	0.548	0.982	1.446	1	0	0	1	0	0	0	0	151	2295	2505	0.207	-0.0262	0.075	0.248	-0.578	-0.1012	0
Tb927.8.4170	RNA-binding protein MRD1	rRNA.tRNA.process	19	106	360	178	85	95	31	119	105	123	3.839	1.171	1.253	1.279	1.447	1	0	0	1	0	0	0	0	234	2574	3020	-0.496	0.355	0.2265	1.095	-0.459	0.1285	0
Tb927.1.2970	hypothetical protein, conserved	ZUnknown	11	49	85	63	38	41	18	55	25	44	3.056	1.76	1.073	1.204	1.447	1	0	0	1	0	0	0	0	140	741	909	-0.51	0.2678	-0.1361	-1.011	-0.63	0.4039	0
Tb927.4.4740	ER to golgi transport of GPI proteins OR Dihydroceramide synthase)	Lipids	24	87	274	197	94	100	39	97	80	136	2.487	1.7	0.97	1.162	1.447	1	0	0	1	0	0	0	0	141	1203	1417	-0.331	0.2166	0.038	0.476	-0.061	0.1786	0
Tb927.6.3220	hypothetical protein, conserved, no domains, no yeast or human match	Cytoskeleton	12	43	373	201	96	104	19	48	109	139	2.526	1.275	0.462	0.949	1.448	1	0	0	1	0	0	0	0	443	3240	3755	0.13	-0.0755	0.2469	1.319	0.047	-0.3224	0
Tb927.11.15170	ribosome biogenesis protein TSR3, putative (tsr3)	rRNA.tRNA.process	6	63	109	56	49	50	10	71	32	39	7.1	1.219	0.78	1.089	1.449	1	0	0	1	0	0	0	0	353	795	1196	1.551	0.123	0.1375	0.154	-0.149	-0.0145	0
Tb927.4.2530	hypothetical protein, conserved	ZUnknown	218	146	607	588	280	292	350	163	177	406	0.466	2.294	0.558	0.996	1.45	0	1	0	1	1	0	0	1	717	477	1329	-0.402	-0.0058	0.189	0.018	0.862	-0.1948	0
Tb927.7.5140	hypothetical protein, conserved	ZUnknown	21	91	269	149	71	74	34	102	78	103	3	1.321	1.378	1.332	1.451	1	0	0	1	0	0	0	0	225	1413	1807	-0.01	0.4136	0.3859	-0.512	-0.831	0.0277	0
Tb927.10.11580	predicted WD40 repeat protein	ZUnknown	18	162	713	322	156	153	29	181	208	222	6.241	1.067	1.16	1.243	1.451	1	0	0	1	0	0	0	0	833	5094	6137	-1.311	0.3138	0.255	0.284	-0.113	0.0588	0
Tb927.11.11780	acyl-CoA dehydrogenase, putative	Lipids	16	109	176	136	85	84	26	122	51	94	4.692	1.843	1.106	1.223	1.452	1	0	0	1	0	0	0	0	148	1824	2259	0.582	0.2904	0.1155	0.697	0.417	0.1749	0
Tb927.10.11820	Mitchondrial SSU ribosomal protein	Mito.translation	6	50	145	92	44	46	10	56	42	64	5.6	1.524	1.217	1.267	1.455	1	0	0	1	0	0	0	0	567	1005	1599	0.661	0.3414	0.3448	-0.01	-0.457	-0.0034	0
Tb927.7.7300	ATP-dependent DEAD/H RNA helicase, putative, no clear yeast homologue	RNA.helicase	12	86	305	119	66	68	19	96	89	82	5.053	0.921	1.206	1.263	1.455	1	0	0	1	0	1	0	1	114	3051	3196	-0.178	0.3369	0.1243	-0.023	-0.909	0.2126	0
Tb927.11.6590	aminopeptidase, putative,metallo-peptidase, Clan MF, Family M17	Protease	56	453	1542	828	393	427	90	507	449	572	5.633	1.274	1.187	1.254	1.455	1	0	0	1	0	0	0	0	864	1566	2689	0.789	0.3265	0.2265	1.08	0.266	0.1	0
Tb927.11.16260	SPRY domain/HECT-domain (ubiquitin-transferase), putative	ZUnknown	13	185	683	348	193	165	21	207	199	240	9.857	1.206	1.073	1.205	1.455	1	0	0	1	0	0	0	0		12387		-1.894	0.269	0.5427	-1.415	2.481	-0.2737	0
Tb927.4.2350	G-actin binding protein, putative, twinfilin, putative	Cytoskeleton	17	57	157	46	44	50	27	64	46	32	2.37	0.696	0.64	1.02	1.455	1	0	0	1	0	1	0	1	270	963	1396	-0.186	0.0286	-0.0194	-1.572	0.011	0.048	0
Tb927.10.14990	intraflagellar transport protein IFT80/CHE2	Cytoskeleton	24	122	336	244	116	133	39	137	98	169	3.513	1.724	1.03	1.188	1.457	1	0	0	1	0	0	0	0	613	2349	3397	-0.552	0.2485	0.4507	-0.701	0.062	-0.2022	0
Tb927.10.10380	ATP-dependent DEAD/H RNA helicase, putative Dbp8, ribosome biogenesis?	rRNA.tRNA.process	21	74	268	203	97	96	34	83	78	140	2.441	1.795	0.856	1.124	1.458	1	0	0	1	0	0	0	0		1563		-0.637	0.1686	0	-0.474	-0.004	0.1686	0
Tb927.8.5750	hypothetical protein, conserved	ZUnknown	15	93	305	180	90	85	24	104	89	124	4.333	1.393	1.156	1.243	1.459	1	0	0	1	0	0	0	0	581	2637	3236	0.2	0.3138	0.2265	0.1	-0.151	0.0873	0
Tb927.9.6160	hypothetical protein, conserved	ZUnknown	20	99	457	230	116	109	32	111	133	159	3.469	1.195	0.957	1.161	1.459	1	0	0	1	0	0	0	0	207	3438	3704	-1.326	0.2154	0.0886	-0.043	0.322	0.1268	0
Tb927.10.15210	nuclear cap binding complex subunit CBP30	Nuclear.transport	13	48	61	49	42	37	21	54	18	34	2.571	1.889	0.81	1.095	1.459	1	0	0	1	0	0	0	0	143	813	1158	0.27	0.1309	0.0931	-0.379	-0.537	0.0378	0
Tb927.8.1550	paraflagellar rod protein PFC3	Cytoskeleton	70	364	1137	767	363	385	112	407	331	530	3.634	1.601	1.057	1.203	1.46	1	0	0	1	0	0	0	0		2337		-0.349	0.2666	0.1592	-0.058	0.468	0.1074	0
Tb927.9.15400	CAP334 ankyrin-repeat protein, clathrin-associated	Vesicular.transport	28	169	832	395	214	187	45	189	242	273	4.2	1.128	0.883	1.126	1.46	1	0	0	1	0	0	0	0	250	9147	9440	-1.676	0.1712	0.5427	0.39	0.98	-0.3715	0
Tb927.9.3120	protein kinase, putative	Protein.kinase	20	151	505	321	152	155	32	169	147	222	5.281	1.51	1.09	1.219	1.461	1	0	0	1	0	0	0	0	93	3042	3140	-0.542	0.2857	0.1763	2.119	0.468	0.1094	0
Tb927.7.2350	hypothetical protein, conserved	ZUnknown	8	136	294	192	106	104	13	152	86	133	11.692	1.547	1.255	1.286	1.462	1	0	0	1	0	0	0	0	504	3060	3780	-0.977	0.3629	0.3258	-0.172	0.285	0.0371	0
Tb927.7.3280	IF2 translation initiation factor IF-2, putative	Translation	8	102	191	126	78	81	13	114	56	87	8.769	1.554	1.074	1.212	1.462	1	0	0	1	0	0	0	0	597	2364	3019	0.091	0.2774	0.341	1.83	0.075	-0.0636	0
Tb927.6.2390	conserved hypothetical protein, putative	ZUnknown	30	161	365	222	123	132	48	180	106	153	3.75	1.443	1.159	1.246	1.463	1	0	0	1	0	0	0	0		1719		1.841	0.3173	0.4258	1.846	0.213	-0.1085	0
Tb927.5.3430	SUMO-activating enzyme e1 UBA2	Ubiquitin.proteasome	11	90	257	111	74	69	18	101	75	77	5.611	1.027	1.041	1.197	1.464	1	0	0	1	0	0	0	0	527	2391	2936	-0.209	0.2594	0.341	0.457	-0.139	-0.0816	0
Tb927.11.10520	KKT2 kinetochore protein, tyrosine kinase, putative	Cell.cycle	9	85	317	210	101	99	14	95	92	145	6.786	1.576	0.941	1.16	1.465	1	0	0	1	0	0	0	0		3783		-0.837	0.2141	0.5126	0.436	0.232	-0.2985	0
Tb927.10.11190	tRNA-splicing ligase RtcB, putative	ZUnknown	9	76	141	68	58	58	14	85	41	47	6.071	1.146	0.81	1.11	1.466	1	0	0	1	0	0	0	0		1461		-0.66	0.1506	-0.0097	-0.728	-0.367	0.1603	0
Tb927.5.2510	hypothetical protein, conserved	ZUnknown	6	199	345	286	152	162	10	223	100	198	22.3	1.98	1.222	1.274	1.467	1	0	0	1	0	0	0	0		4200		-2.373	0.3494	0.4681	0.782	1.26	-0.1187	0
Tb927.7.4490	exocyst complex component Sec5	Vesicular.transport	11	134	346	201	118	102	18	150	101	139	8.333	1.376	1.178	1.256	1.471	1	0	0	1	0	0	0	0	90	4932	5156	-1.949	0.3288	0.1331	-0.309	0.815	0.1957	0
Tb927.11.8210	RAD50 DNA repair-like protein	DNA	24	179	360	250	136	147	39	200	105	173	5.128	1.648	1.177	1.256	1.471	1	0	0	1	0	0	0	0	1114	4050	5381	-1.54	0.3288	0.4258	0.553	1.002	-0.097	0
Tb927.11.2710	cell division cycle 45 (CDC45), putative	Cell.cycle	16	48	249	149	70	75	26	54	73	103	2.077	1.411	0.72	1.067	1.471	1	0	0	1	0	0	0	0		2058		-0.513	0.0936	0.4612	1.097	0.669	-0.3676	0
Tb927.8.790	hypothetical protein, conserved	ZUnknown	7	54	310	189	96	89	11	60	90	131	5.455	1.456	0.625	1.027	1.472	1	0	0	1	0	0	0	0	634	3900	4825	-1.111	0.0384	0.4542	0.199	0.366	-0.4158	0
Tb927.8.6250	TbNup76 Complex+149, 140, symmetric, interact MEX67	Nuclear.transport	16	97	166	113	74	76	26	109	48	78	4.192	1.625	1.026	1.198	1.473	1	0	0	1	0	0	0	0	262	2076	2524	-0.637	0.2606	0.2429	-0.001	-0.4	0.0177	0
Tb927.2.3910	beta-ketoacyl synthase family protein, putative	Lipids	11	40	176	121	57	60	18	45	51	84	2.5	1.647	0.75	1.083	1.474	1	0	0	1	0	0	0	0	1458	1503	3158	0.214	0.115	0.1506	0.546	-0.332	-0.0356	0
Tb927.8.540	N-terminal region of Chorein, a TM vesicle-mediated sorter, putative	ZUnknown	18	236	730	354	179	189	29	264	213	245	9.103	1.15	1.296	1.307	1.475	1	0	0	1	0	0	0	0	1657	7332	9024	-1.404	0.3863	0.4365	0.87	0.367	-0.0502	0
Tb927.9.2940	hypothetical protein, conserved	ZUnknown	7	51	244	126	59	59	11	57	71	87	5.182	1.225	0.966	1.176	1.475	1	0	0	1	0	0	0	0	559	1488	2198	-0.24	0.2339	-0.0489	-0.796	-0.445	0.2828	0
Tb927.4.1320	hypothetical protein, conserved	ZUnknown	21	79	437	184	86	86	34	88	127	127	2.588	1	1.023	1.2	1.477	1	0	0	1	0	0	0	0		2727		-0.515	0.263	0.2183	-0.027	0.051	0.0447	0
Tb927.3.5070	hypothetical protein, conserved	ZUnknown	21	72	230	192	90	90	34	81	67	133	2.382	1.985	0.9	1.151	1.478	1	0	0	1	0	0	0	0	998	1938	3011	0.19	0.2029	-0.0242	0.237	-0.521	0.2271	0
Tb927.10.15780	hypothetical protein, conserved	ZUnknown	27	94	369	137	83	71	43	105	107	95	2.442	0.888	1.145	1.245	1.479	1	0	0	1	0	1	0	1		2343		-0.519	0.3161	0.1462	-1.037	0.024	0.1699	0
Tb927.3.640	hypothetical protein, conserved	ZUnknown	67	198	186	92	150	157	108	222	54	64	2.056	1.185	0.408	0.946	1.48	1	0	0	1	0	0	0	0	147	891		-0.243	-0.0801	0.1592	0.318	0.319	-0.2393	0
Tb927.3.1210	protein transport protein Sec24	Vesicular.transport	4	115	210	232	113	108	6	129	61	160	21.5	2.623	1.142	1.247	1.481	0	1	0	1	0	0	0	0	921	2922	3854	-0.747	0.3185	0.666	0.448	0.327	-0.3475	0
Tb927.2.5950	hypothetical protein, conserved	ZUnknown	35	176	319	114	149	133	56	197	93	79	3.518	0.849	0.53	0.986	1.481	1	0	0	1	0	1	0	1	351	1593	2133	-0.285	-0.0203	0.1678	-0.519	0.681	-0.1881	0
Tb927.7.2180	T. brucei spp.-specific protein, putative	ZUnknown	32	110	137	105	83	94	51	123	40	73	2.412	1.825	0.777	1.089	1.482	1	0	0	1	0	0	0	0	463	1062	2120	-0.921	0.123	0.0976	-1.734	0	0.0254	0
Tb927.7.7120	kinesin	Cytoskeleton	29	118	253	190	106	89	47	132	74	131	2.809	1.77	1.236	1.287	1.483	1	0	0	1	0	0	0	0		2433			0.364	0.038	-0.698	0.973	0.326	0
Tb927.10.10050	hypothetical protein, conserved, 8 TM domains	ZUnknown	23	200	821	408	190	200	37	224	239	282	6.054	1.18	1.12	1.239	1.484	1	0	0	1	0	0	0	0	672	3666	5332	-1.438	0.3092	0.4785	0.714	0.729	-0.1693	0
Tb927.9.12990	hypothetical protein, conserved	ZUnknown	11	134	277	200	101	108	18	150	81	138	8.333	1.704	1.278	1.304	1.485	1	0	0	1	0	0	0	0	497	3846	4543	-1.162	0.3829	0.4222	0.476	0.23	-0.0393	0
Tb927.10.7000	hypothetical protein, conserved	ZUnknown	9	44	85	58	33	38	14	49	25	40	3.5	1.6	1.053	1.208	1.485	1	0	0	1	0	0	0	0		999		0.076	0.2726	0.0333	0.17	1.155	0.2393	0
Tb927.4.3810	DNA-directed RNA polymerase II subunit 2, p(RPB2)	RNA.synthesis	15	144	440	269	125	135	24	161	128	186	6.708	1.453	1.193	1.269	1.488	1	0	0	1	0	0	0	0		3573		-0.613	0.3437	0.2016	1.04	-0.144	0.1421	0
[truncated: 4,677 more rows]

## Sheet: 3. Bound and unbound sets
UNBOUND	GeneID	Annotation	class	Log2 average EL/DKO+	3UTR	CDS	mRNA length	Fadda ribo-PC/BS log2		BOUND	GeneID	Annotation	class	Log2 average EL/DKO+	3UTR	CDS	mRNA length	Fadda ribo-PC/BS log2	Log2 ZC3H32 EL/FT	Log2 average EL/DKO+ - Log2 ZC3H32 EL/FT	ZC3H30>2 x more bound than ZC3H32		Category	No in unique list	no in category Unbound	no in category Bound	no ZC3H30>2xZC3H32	Fraction of all	Fraction of unbound	Fraction of bound	Fraction of 30 >32		3UTR	CDS	mRNA length
	Tb927.11.15840	Amino acid transporter AAT16 Lys, Arg, high affinity Lysine	Amino.acid.transport	-0.619	925	1389	2337	0.647			Tb927.7.7170	CYC4, CYC2-like cyclin	Cell.cycle	1.389		2175		-1.038	0.2987	1.0903	1		ZUnknown	3658	667	38	20	0.512	0.4996	0.3958	0.408		223	813	1235	unbound
	Tb927.8.4700	amino acid transporter, AAT5	Amino.acid.transport	-0.63	1730	1377	3193	0.919			Tb927.10.12710	heat shock protein, HSP110	Chaperone	1.529	571	2436	3089	-1.181	0.2224	1.3066	1		Cytoskeleton	316	29	9	3	0.044	0.0217	0.0938	0.061		873.5	1938	3767	bound
	Tb927.8.5450	amino acid transporter, putative (AAT6)	Amino.acid.transport	-0.502	1029	1467	2682	0.333			Tb927.10.14000	aconitase (ACO)	Citric.acid.cycle	1.577	1990	2694	4783	1.152	0.516	1.061	1		RNA.binding	118	11	7	5	0.017	0.0082	0.0729	0.102
[truncated: 1,332 more rows]

## Sheet: 4. Raw data
GeneID	unique list	1FL	1EL	4FL	4EL
Tb927.11.7220	C-terminal BEACH domains, role in protein sorting, similar to yeast Bph1 but not top hit.	14	198	802	436
[truncated: 10,870 more rows]
