# Supplementary material for: Stress susceptibility in Trypanosoma brucei lacking the RNA-binding protein ZC3H30
Source: PLoS Negl Trop Dis. 2018 Oct 1;12(10):e0006835. doi: 10.1371/journal.pntd.0006835 (PMC6181440; doi:10.1371/journal.pntd.0006835)
Supplement: S4 Table — For a detailed legend see the top sheet of the Table. (XLS) [file pntd.0006835.s012.xls]

## Sheet: Legend
Sheet 1	All results from mass spectrometry. Percent coverage (lanes F-L) and numbers of peptides found (M - S) care indicated.
	TAP-ZC3H30 with RNase
	TAP-ZC3H30 without RNase
Sheet 2	Proteins present in at least 4 ZC3H30 preparations with >5% coverage and at least 2 peptides. "Times seen previously" gives results from a collection of many different published mass spectrometry datasets.
	The red proteins are the only ones for which the lowest coverage in the ZC3H30 dataset was more than twice the highest coverage for another protein, ZC3H22.
	ZC3H22 from M. Terrao (ZMBH, details will be published separately).

## Sheet: 1. All data
Accession Number				Molecular Weight	ZC3H30+RNase lowest	ZC3H30 noRNase lowest	ZC3H30+RNase 2	ZC3H30+RNase 3	ZC3H30+RNase 4	ZC3H30 noRNase 1	ZC3H30 noRNase 2	ZC3H30 noRNase 3	ZC3H30 noRNase 4	ZC3H30+RNase 2	ZC3H30+RNase 3	ZC3H30+RNase 4	ZC3H30 noRNase 1	ZC3H30 noRNase 2	ZC3H30 noRNase 3	ZC3H30 noRNase 4
Tb927.10.1540	Tb927.10.1540	ZC3H30	RNA.binding	60 kDa	0.121	0.19	0.465	0.197	0.121	0.667	0.512	0.19	0.3	20	6	7	31	22	7	11
Tb927.1.2400	Tb927.1.2340	alpha tubulin	Cytoskeleton	50 kDa	0.315	0.204	0.315	0.543	0.63	0.692	0.494	0.204	0.741	12	21	21	27	17	7	22
Tb927.10.11540	Tb927.10.11540	40S ribosomal protein S3	Ribosome	24 kDa	0.154	0	0.182	0.154	0.164	0.421	0.178	0	0.341	4	3	4	8	4	0	6
Tb927.10.11390	Tb927.10.11390	60S ribosomal protein L6	Ribosome	21 kDa	0.151	0	0.151	0.297	0.349	0.458	0.208	0	0.234	3	4	6	7	3	0	4
Tb927.10.5360	Tb927.10.5360	40S ribosomal protein S10	Ribosome	19 kDa	0.145	0.128	0.32	0.297	0.145	0.424	0.39	0.128	0.128	6	5	3	8	5	2	2
Tb927.6.4440	Tb927.6.4440	RBP42	RNA.binding	38 kDa	0.131	0.0881	0.156	0.131	0.216	0.449	0.236	0.0881	0.233	3	2	5	10	6	2	4
Tb927.9.12570	Tb927.9.12570	glycerol kinase, glycosomal (glk1)	Glucose.glycerol	56 kDa	0.117	0.129	0.117	0.348	0.316	0.615	0.197	0.129	0.533	5	13	17	31	9	5	26
Tb927.11.9720	Tb927.11.9720	40S ribosomal protein S27	Ribosome	10 kDa	0.116	0	0.151	0.43	0.116	0.593	0.314	0	0.465	1	3	1	5	2	0	3
Tb927.8.3820	Tb927.8.3820	hypothetical protein, conserved, kinetoplastid-specific	ZUnknown	35 kDa	0.103	0.248	0.501	0.18	0.103	0.516	0.501	0.248	0.342	7	2	2	8	7	3	5
Tb927.7.1040	Tb927.7.1040	40S ribosomal protein S16	Ribosome	17 kDa	0.101	0.0537	0.101	0.161	0.101	0.349	0.181	0.0537	0.302	1	2	1	6	2	1	4
Tb11.0290	Tb927.6.4980	40S ribosomal protein S14	Ribosome	16 kDa	0.0903	0	0.0903	0.167	0.167	0.417	0.188	0	0.167	1	2	3	6	3	0	2
Tb927.11.10790	Tb927.11.10790	40S ribosomal protein SA	Ribosome	28 kDa	0.0861	0.0328	0.0861	0.18	0.123	0.434	0.082	0.0328	0.205	2	2	3	9	2	1	4
Tb927.10.1100	Tb927.10.1100	60S ribosomal protein L9	Ribosome	22 kDa	0.0741	0	0.0741	0.222	0.111	0.593	0.196	0	0.159	1	3	2	9	3	0	2
Tb927.8.6030 (+1)	Tb927.8.6030	60S ribosomal protein L12	Ribosome	18 kDa	0.0732	0.14	0.0732	0.14	0.305	0.213	0.14	0.14	0.232	1	1	3	2	1	1	2
Tb927.11.16280	Tb927.11.16280	60S ribosomal protein L2 L8	Ribosome	28 kDa	0.0731	0	0.0731	0.138	0.312	0.362	0.169	0	0.235	2	3	5	7	4	0	4
Tb927.9.7590	Tb927.9.7590	60S ribosomal protein L11	Ribosome	22 kDa	0.0722	0	0.0722	0.113	0.0722	0.289	0.165	0	0.0722	1	2	2	5	3	0	1
Tb11.0880 (+2)	Tb927.11.680	60S ribosomal protein L21e	Ribosome	18 kDa	0.0629	0.0503	0.0881	0.0629	0.151	0.34	0.189	0.0503	0.358	1	1	4	5	3	1	5
Tb927.10.5610	Tb927.10.5610	40S ribosomal protein S9	Ribosome	22 kDa	0.0579	0	0.0579	0.174	0.116	0.405	0.258	0	0.153	1	2	3	7	4	0	3
Tb927.8.900	Tb927.8.900	splicing factor TSR1 (TSR1)	RNA.processing	37 kDa	0.0366	0.0701	0.101	0.0366	0.152	0.201	0.11	0.0701	0.0701	3	1	4	6	3	2	2
Tb927.10.2890	Tb927.10.2890	enolase	Glucose.glycerol	47 kDa	0.0303	0	0.0303	0.135	0.179	0.646	0	0.0769	0.256	1	4	3	29	0	3	8
Tb927.11.3240	Tb927.11.3240	Tric complex zeta subunit (TCP-1-zeta)	Chaperone	60 kDa	0.0257	0.0312	0.0257	0.118	0.0864	0.322	0.112	0.0312	0.123	1	3	3	12	3	2	5
Tb927.8.1500	Tb927.8.1500	hypothetical protein, conserved, copurifies with MKT1	ZUnknown	63 kDa	0.025	0	0.0266	0.025	0.196	0.191	0	0.0183	0.173	1	1	5	6	0	1	6
Tb927.11.12230	Tb927.11.12230	heat shock protein HslU2, in mitochondrion	Chaperone	55 kDa	0.0242	0.0242	0.107	0.147	0.0242	0.442	0.0242	0.0706	0.0726	4	6	2	23	1	3	3
Tb927.1.180	Tb927.1.180	retrotransposon hot spot protein 1 (RHS1), putative	RHS	94 kDa	0.0096	0	0.018	0.0096	0.0312	0.442	0.018	0	0.0696	1	1	0	26	1	0	1
Tb927.6.1500	Tb927.6.1500	1-Alkyl-dihydroxyacetonephosphate synthase	Lipids	69 kDa	0	0	0	0	0	0.0783	0	0	0	0	0	0	5	0	0	0
Tb927.11.1560	Tb927.11.1560	1,2-Dihydroxy-3-keto-5-methylthiopentene dioxygenase, putative	Amino.acids	38 kDa	0	0	0	0	0	0.16	0	0	0	0	0	0	5	0	0	0
Tb927.11.6870	Tb927.11.6870	14-3-3 protein	Signalling	29 kDa	0	0	0.0317	0	0	0.369	0	0	0	1	0	0	7	0	0	0
Tb927.11.9530	Tb927.11.9530	14-3-3-I protein	Signalling	30 kDa	0	0	0	0	0	0.363	0	0	0	0	0	0	8	0	0	0
Tb927.8.6060	Tb927.8.6060	2-amino-3-ketobutyrate coenzyme A ligase, putative,glycine acetyltransferase, putative	Amino.acids	44 kDa	0	0	0	0	0	0.446	0	0	0	0	0	0	13	0	0	0
Tb927.6.1570	Tb927.6.1570	2-hydroxy-3-oxopropionate reductase, putative	Mito.pathway	32 kDa	0	0	0	0	0	0.19	0	0	0	0	0	0	4	0	0	0
Tb927.11.1450	Tb927.11.1450	2-oxoglutarate dehydrogenase E1 component, putative	Citric.acid.cycle	113 kDa	0	0	0	0	0	0.379	0	0	0	0	0	0	29	0	0	0
Tb927.11.9980	Tb927.11.9980	2-oxoglutarate dehydrogenase E1 component, putative	Citric.acid.cycle	113 kDa	0	0	0	0	0	0.383	0	0	0	0	0	0	28	0	0	0
Tb927.11.11680	Tb927.11.11680	2-oxoglutarate dehydrogenase E2 component, putative	Citric.acid.cycle	41 kDa	0	0	0	0	0	0.345	0	0	0	0	0	0	12	0	0	0
Tb927.10.660	Tb927.10.660	2-oxoisovalerate dehydrogenase alpha subunit, putative	Lipids	46 kDa	0	0	0	0	0	0.166	0	0	0	0	0	0	5	0	0	0
Tb927.10.7930	Tb927.10.7930	2,3-bisphosphoglycerate-independent phosphoglycerate mutase (PGAM)	Glucose.glycerol	61 kDa	0	0	0	0	0	0.401	0	0	0	0	0	0	16	0	0	0
Tb11.v5.0162 (+1)	Tb927.7.4790	20S proteasome beta 6 subunit, putative (BETA6)	Ubiquitin.proteasome	29 kDa	0	0	0	0	0	0.151	0	0	0	0	0	0	3	0	0	0
Tb11.v5.0196	Tb927.10.6030	20S proteasome subunit alpha-6, (putative) (TbPSA6)	Ubiquitin.proteasome	29 kDa	0	0	0	0	0	0.278	0	0	0	0	0	0	4	0	0	0
Tb927.3.5520	Tb927.3.5520	26S proteasome regulatory non-ATPase subunit (RPN1)	Ubiquitin.proteasome	100 kDa	0	0	0	0	0	0.171	0	0	0	0	0	0	10	0	0	0
Tb927.9.6060	Tb927.9.6060	2Fe-2S iron-sulfur cluster binding domain containing protein, POMP4	Mito.pathway	30 kDa	0	0	0	0	0	0.308	0	0	0	0	0	0	6	0	0	0
Tb927.11.10960	Tb927.11.10960	2OG-Fe(II) oxygenase superfamily, putative	Mito.pathway	72 kDa	0	0	0	0	0	0.0385	0	0	0	0	0	0	2	0	0	0
Tb927.8.6110	Tb927.8.6110	3-hydroxy-3-methylglutaryl-CoA synthase, putative (HMGS)	Mito.pathway	55 kDa	0	0	0.022	0	0	0.315	0	0	0	1	0	0	14	0	0	0
Tb927.10.4040	Tb927.10.4040	3-Ketosphinganine reductase	Lipids	38 kDa	0	0	0	0	0	0.0575	0	0	0	0	0	0	2	0	0	0
Tb927.8.6970	Tb927.8.6970	3-methylcrotonyl-CoA carboxylase alpha subunit, putative	Amino.acids	74 kDa	0	0	0	0	0	0.0619	0	0	0	0	0	0	3	0	0	0
Tb927.3.1840	Tb927.3.1840	3-oxo-5-alpha-steroid 4-dehydrogenase, putative	Sterols	33 kDa	0	0	0	0.0302	0.0302	0.171	0	0	0.144	0	1	1	4	0	0	3
Tb927.4.4910	Tb927.4.4910	3,2-trans-enoyl-CoA isomerase, mitochondrial precursor, putative	Lipids	45 kDa	0	0	0	0	0	0.075	0	0	0	0	0	0	2	0	0	0
Tb927.8.7530	Tb927.8.7530	3,2-trans-enoyl-CoA isomerase, mitochondrial precursor, putative	Lipids	40 kDa	0	0	0.0419	0	0	0.232	0	0	0	1	0	0	5	0	0	0
Tb927.1.3180	Tb927.1.3180	40S ribosomal protein S11	Ribosome	20 kDa	0	0	0	0.0517	0	0.443	0.155	0.0517	0	0	1	0	6	3	1	0
Tb927.10.8430	Tb927.10.8430	40S ribosomal protein S12	Ribosome	16 kDa	0	0	0	0	0	0.493	0	0	0	0	0	0	5	0	0	0
Tb927.10.15120	Tb927.10.15120	40S ribosomal protein S13	Ribosome	17 kDa	0	0	0	0	0.0993	0.212	0.053	0.053	0	0	0	1	3	1	1	0
Tb927.7.2340	Tb927.7.2340	40S ribosomal protein S15	Ribosome	17 kDa	0	0	0	0	0.23	0.283	0.105	0	0.23	0	0	2	3	1	0	2
Tb927.10.5330	Tb927.10.5330	40S ribosomal protein S15A	Ribosome	18 kDa	0	0	0.255	0.209	0	0.516	0.346	0.288	0	4	3	0	12	5	4	0
Tb927.11.6140	Tb927.11.6140	40S ribosomal protein S15A	Ribosome	15 kDa	0	0.0538	0.108	0	0.346	0.408	0.108	0.0846	0.0538	1	0	3	4	1	1	1
Tb927.11.11830	Tb927.11.11820	40S ribosomal protein S17	Ribosome	16 kDa	0	0	0	0	0	0.275	0	0	0	0	0	0	3	0	0	0
Tb927.4.1860	Tb927.4.1860	40S ribosomal protein S19	Ribosome	19 kDa	0	0	0	0	0.0659	0.389	0.0898	0	0.12	0	0	2	6	1	0	2
Tb927.10.14710	Tb927.10.14710	40S ribosomal protein S2	Ribosome	29 kDa	0	0	0	0.173	0	0.583	0.214	0	0	0	4	0	15	5	0	0
Tb927.11.6500 (+1)	Tb927.11.6500	40S ribosomal protein S21	Ribosome	21 kDa	0	0	0.0765	0.0969	0	0.148	0.0969	0	0	1	1	0	2	1	0	0
Tb927.10.1080	Tb927.10.1080	40S ribosomal protein S23	Ribosome	16 kDa	0	0.0769	0.0769	0	0.189	0.406	0.161	0.0769	0.35	1	0	3	4	2	1	3
Tb927.10.7340	Tb927.10.7340	40S ribosomal protein S24E	Ribosome	16 kDa	0	0	0	0	0	0.255	0	0	0	0	0	0	4	0	0	0
Tb927.10.2840	Tb927.10.2840	40S ribosomal protein S25	Ribosome	13 kDa	0	0	0	0	0	0.23	0	0	0.0885	0	0	0	2	0	0	1
Tb927.11.8200	Tb927.11.8200	40S ribosomal protein S26	Ribosome	13 kDa	0	0	0	0	0.0901	0.414	0.189	0	0.153	0	0	1	4	2	0	1
Tb927.10.3940	Tb927.10.3940	40S ribosomal protein S3A	Ribosome	29 kDa	0	0	0	0.148	0.191	0.613	0.0742	0	0.223	0	3	4	21	2	0	5
Tb927.11.3600	Tb927.11.3600	40S ribosomal protein S4	Ribosome	31 kDa	0	0	0.143	0.11	0	0.564	0.26	0.0366	0	4	3	0	17	7	1	0
Tb927.11.6300	Tb927.11.6300	40S ribosomal protein S5	Ribosome	21 kDa	0	0	0	0.126	0.226	0.558	0.305	0	0	0	1	2	10	4	0	0
Tb927.10.190	Tb927.10.190	40S ribosomal protein S6	Ribosome	28 kDa	0	0	0.064	0	0.1	0.3	0.04	0	0.1	1	0	2	7	1	0	2
Tb927.9.3990	Tb927.9.3990	40S ribosomal protein S7	Ribosome	24 kDa	0	0	0	0.213	0.168	0.282	0.213	0	0.163	0	4	3	7	6	0	3
Tb927.8.6150	Tb927.8.6150	40S ribosomal protein S8	Ribosome	25 kDa	0	0	0.0727	0	0.186	0.195	0.123	0	0.259	1	0	5	3	2	0	4
Tb927.3.4940	Tb927.3.4940	5-histidylcysteine sulfoxide synthase, 1st step ovothiol s/s	Redox	86 kDa	0	0	0	0	0	0.0854	0	0	0	0	0	0	4	0	0	0
Tb927.7.2630	Tb927.7.2630	50S ribosome-binding GTPase, putative	Mito.pathway	100 kDa	0	0	0	0	0	0.0467	0.0122	0	0	0	0	0	3	1	0	0
Tb927.6.2350	Tb927.6.2350	50S ribosome-binding GTPase, putative	ZUnknown	103 kDa	0	0	0	0	0	0.0303	0	0	0	0	0	0	2	0	0	0
Tb927.9.12110	Tb927.9.12110	6-phosphogluconate dehydrogenase, decarboxylating (gnD)	PPP	52 kDa	0	0	0	0	0	0.248	0	0	0	0	0	0	9	0	0	0
Tb927.11.2060	Tb927.11.2060	60S acidic ribosomal subunit	Ribosome	35 kDa	0	0	0.0556	0.037	0	0.494	0	0	0	1	1	0	12	0	0	0
Tb927.10.8200	Tb927.10.8200	60S Ribosomal protein L1	Ribosome	31 kDa	0	0	0	0	0	0.156	0.0409	0	0	0	0	0	3	1	0	0
Tb927.9.8420	Tb927.9.8420	60S ribosomal protein L10	Ribosome	25 kDa	0	0	0	0.183	0	0.427	0.244	0.0751	0	0	3	0	11	4	1	0
Tb927.11.9710	Tb927.11.9710	60S ribosomal protein L10a	Ribosome	25 kDa	0	0	0	0	0	0.271	0	0	0	0	0	0	4	0	0	0
Tb927.3.3310	Tb927.3.3310	60S ribosomal protein L13	Ribosome	25 kDa	0	0	0	0	0.161	0.413	0.138	0	0.206	0	0	5	11	3	0	4
Tb927.5.1610	Tb927.5.1610	60S ribosomal protein L13a	Ribosome	26 kDa	0	0	0	0.189	0	0.243	0.0991	0.0405	0	0	4	0	5	2	1	0
Tb927.6.720	Tb927.6.720	60S ribosomal protein L14	Ribosome	21 kDa	0	0	0	0.0635	0	0.164	0.169	0.0635	0	0	1	0	3	3	1	0
Tb927.9.15190	Tb927.9.15190	60S ribosomal protein L15	Ribosome	24 kDa	0	0	0	0	0	0.123	0.123	0	0	0	0	0	2	2	0	0
Tb927.11.4820	Tb927.11.4820	60S ribosomal protein L17	Ribosome	19 kDa	0	0	0	0	0	0.337	0.0542	0	0	0	0	0	5	1	0	0
Tb927.11.14130	Tb927.11.14130	60S ribosomal protein L18	Ribosome	21 kDa	0	0	0.0782	0.168	0	0.469	0.268	0	0	1	3	0	8	5	0	0
Tb927.10.9880	Tb927.10.9880	60S ribosomal protein L18	Ribosome	22 kDa	0	0	0	0.0777	0.13	0.254	0	0	0.0777	0	1	3	4	0	0	1
Tb927.7.5020	Tb927.7.5020	60S ribosomal protein L19	Ribosome	29 kDa	0	0	0	0	0	0.188	0	0	0	0	0	0	5	0	0	0
Tb927.9.11380	Tb927.9.11380	60S ribosomal protein L23	Ribosome	15 kDa	0	0	0	0.201	0.144	0.59	0.115	0	0.317	0	2	2	8	2	0	5
Tb927.7.5180	Tb927.7.5180	60S ribosomal protein L23a or L25	Ribosome	18 kDa	0	0	0	0	0	0.311	0.165	0.0793	0	0	0	0	6	2	1	0
Tb927.10.5480	Tb927.10.5480	60S ribosomal protein L24	Ribosome	15 kDa	0	0	0	0.112	0	0.248	0.248	0.112	0	0	1	0	2	2	1	0
Tb927.8.6180 (+1)	Tb927.8.6180	60S ribosomal protein L26	Ribosome	16 kDa	0	0	0	0	0	0.273	0.0629	0	0	0	0	0	4	1	0	0
Tb927.11.15880	Tb927.11.15880	60S ribosomal protein L27	Ribosome	16 kDa	0	0	0	0.0752	0.0752	0.308	0.135	0	0.0752	0	1	1	6	2	0	1
Tb927.9.11470	Tb927.9.11470	60S ribosomal protein L27a	Ribosome	16 kDa	0	0	0	0	0	0.166	0	0	0	0	0	0	2	0	0	0
Tb927.11.6180	Tb927.11.6180	60S ribosomal protein L28	Ribosome	17 kDa	0	0	0	0	0	0.308	0.0753	0	0.253	0	0	0	4	1	0	3
Tb927.4.1790	Tb927.4.1790	60S ribosomal protein L3	Ribosome	49 kDa	0	0	0	0	0.331	0.457	0.0396	0	0.172	0	0	12	16	2	0	7
Tb927.10.4110	Tb927.10.4110	60S ribosomal protein L30	Ribosome	12 kDa	0	0	0.181	0	0	0.495	0.114	0	0.114	1	0	0	4	1	0	1
Tb927.9.12240	Tb927.9.12240	60S ribosomal protein L31	Ribosome	22 kDa	0	0	0	0	0	0.33	0	0	0	0	0	0	5	0	0	0
Tb927.10.270	Tb927.10.270	60S ribosomal protein L32	Ribosome	15 kDa	0	0	0	0	0	0.447	0.152	0	0	0	0	0	6	2	0	0
Tb927.10.12680 (+1)	Tb927.10.12680	60S ribosomal protein L34	Ribosome	19 kDa	0	0	0	0	0.141	0.171	0.141	0	0.141	0	0	2	2	2	0	2
Tb927.4.2180	Tb927.4.2180	60S ribosomal protein L35a	Ribosome	17 kDa	0	0	0	0.0537	0.154	0.369	0.215	0	0.0872	0	1	3	6	3	0	1
Tb927.9.15210	Tb927.9.15210	60S ribosomal protein L36	Ribosome	12 kDa	0	0	0	0	0	0.211	0	0.128	0	0	0	0	2	0	1	0
Tb927.11.3000	Tb927.11.3000	60S ribosomal protein L37	Ribosome	10 kDa	0	0	0	0.107	0	0.202	0.107	0	0	0	1	0	2	1	0	0
Tb927.10.220	Tb927.10.220	60S ribosomal protein L37a	Ribosome	10 kDa	0	0	0.194	0	0.194	0.376	0	0	0.194	1	0	1	3	0	0	1
Tb927.3.5050	Tb927.3.5050	60S ribosomal protein L4	Ribosome	42 kDa	0	0	0	0.0267	0.209	0.591	0.118	0	0.294	0	1	9	17	4	0	7
Tb927.9.15150	Tb927.9.15150	60S ribosomal protein L5	Ribosome	35 kDa	0	0	0.0812	0.143	0	0.25	0	0	0	2	4	0	7	0	0	0
Tb927.7.1730 (+1)	Tb927.7.1730	60S ribosomal protein L7	Ribosome	28 kDa	0	0	0	0.219	0	0.335	0.0455	0	0	0	5	0	7	1	0	0
Tb927.8.1340	Tb927.8.1340	60S ribosomal protein L7a	Ribosome	31 kDa	0	0	0	0	0	0.304	0.21	0	0	0	0	0	8	4	0	0
Tb927.8.4990	Tb927.8.4990	69 kDa paraflagellar rod protein. PFR2	Cytoskeleton	70 kDa	0	0	0	0	0	0.015	0.075	0	0	0	0	0	1	4	0	0
Tb927.3.4310	Tb927.3.4310	73 kDa paraflagellar rod protein. PFR1	Cytoskeleton	69 kDa	0	0	0	0	0	0.0628	0.187	0.0238	0	0	0	0	3	10	2	0
Tb927.11.13360	Tb927.11.13360	AAA ATPase, putative	Enzyme	141 kDa	0	0	0	0	0.00859	0.0656	0	0	0.00859	0	0	1	6	0	0	1
Tb927.9.6650	Tb927.9.6650	Aarsdi, homologue of alanyl tRNA editing protein	rRNA.tRNA.process	52 kDa	0	0	0	0	0	0.062	0	0	0	0	0	0	3	0	0	0
Tb927.10.15530	Tb927.10.15530	ABC transport system ATP-binding protein, putative	Transporter	68 kDa	0	0	0	0	0	0.138	0	0	0	0	0	0	5	0	0	0
Tb927.9.6310	Tb927.9.6310	ABC transporter, putative	Transporter	72 kDa	0	0	0	0	0	0.217	0	0	0	0	0	0	9	0	0	0
Tb927.11.540	Tb927.11.540	ABC transporter, putative	Transporter	76 kDa	0	0	0	0	0	0.143	0	0	0	0	0	0	5	0	0	0
Tb927.10.7700	Tb927.10.7700	ABC transporter, putative	Transporter	75 kDa	0	0	0	0	0	0.156	0	0	0	0	0	0	8	0	0	0
Tb927.1.4420	Tb927.1.4420	ABC transporter, putative	Transporter	105 kDa	0	0	0	0	0	0.0974	0	0	0	0	0	0	7	0	0	0
Tb927.10.3170	Tb927.10.3170	ABC transporter, putative	Transporter	82 kDa	0	0	0	0	0	0.0871	0	0	0	0	0	0	5	0	0	0
Tb927.10.8730	Tb927.10.8730	ABC1 family, putative	Mito.pathway	51 kDa	0	0	0	0	0	0.052	0	0	0	0	0	0	2	0	0	0
Tb927.8.2540	Tb927.8.2540	Acetyl-CoA acetyltransferase	Lipids	46 kDa	0	0	0	0	0	0.354	0	0	0	0	0	0	10	0	0	0
Tb927.8.7100	Tb927.8.7100	acetyl-CoA carboxylase, putative	Lipids	243 kDa	0	0	0	0	0.0248	0.238	0	0	0.183	0	0	4	38	0	0	30
Tb927.8.2520	Tb927.8.2520	Acetyl-CoA synthetase	Glucose.glycerol	75 kDa	0	0	0	0	0	0.0743	0	0	0	0	0	0	3	0	0	0
Tb927.10.7020	Tb927.10.7020	Acid phosphatase (TbAP)	Phosphatase	50 kDa	0	0	0	0	0	0.106	0	0	0	0	0	0	3	0	0	0
Tb927.11.7060	Tb927.11.7060	acidocalcisomal pyrophosphatase (VSP1)	Acidocalcisome	47 kDa	0	0	0	0	0	0.287	0	0	0	0	0	0	9	0	0	0
Tb927.10.14000	Tb927.10.14000	aconitase (ACO)	Citric.acid.cycle	98 kDa	0	0	0	0	0	0.528	0	0	0	0	0	0	31	0	0	0
Tb927.7.7470	Tb927.7.7470	ACP3,Gresag4-like	GRESAG	133 kDa	0	0	0	0	0	0.0556	0	0	0	0	0	0	5	0	0	0
Tb927.10.13040	Tb927.10.13040	ACP4, GRESAG 4-like	GRESAG	133 kDa	0	0	0	0	0	0.0256	0	0	0	0	0	0	2	0	0	0
Tb927.11.13740	Tb927.11.13740	ACP5, GRESAG 4-like	GRESAG	134 kDa	0	0	0	0	0	0.0412	0	0	0	0	0	0	2	0	0	0
Tb927.9.8880	Tb927.9.8880	actin A	Cytoskeleton	42 kDa	0	0	0.125	0.138	0	0.585	0	0	0	2	3	0	14	0	0	0
Tb927.10.13710	Tb927.10.13710	Activator of Hsp90 ATPase, N-terminal/Activator of Hsp90 ATPase homolog 1-like protein, putative	ZUnknown	38 kDa	0	0	0	0	0.0453	0.0846	0	0	0.0695	0	0	1	2	0	0	2
Tb927.8.1420	Tb927.8.1420	acyl-CoA dehydrogenase, mitochondrial precursor, putative	Lipids	56 kDa	0	0	0	0	0	0.0944	0	0	0	0	0	0	3	0	0	0
Tb927.11.11780	Tb927.11.11780	acyl-CoA dehydrogenase, putative	Lipids	67 kDa	0	0	0	0	0	0.0857	0	0	0	0	0	0	4	0	0	0
Tb927.3.4260	Tb927.3.4260	Acyl-coenzyme A thioesterase, putative	Mito.pathway	41 kDa	0	0	0	0	0	0.133	0	0	0	0	0	0	3	0	0	0
Tb927.10.8040	Tb927.10.8040	adaptin complex AP1 beta subunit (BAD1)	Vesicular.transport	76 kDa	0	0	0	0	0	0.0561	0	0	0.0576	0	0	0	2	0	0	3
Tb927.4.760	Tb927.4.760	adaptin complex AP1 gamma subunit	Vesicular.transport	87 kDa	0	0	0	0	0.0162	0.0824	0	0	0.0162	0	0	1	6	0	0	1
Tb927.7.3180	Tb927.7.3180	adaptin complex AP1 mu subunit	Vesicular.transport	49 kDa	0	0	0	0	0	0.0532	0	0	0	0	0	0	2	0	0	0
Tb927.7.1790	Tb927.7.1790	Adenine phosphoribosyltransferase, putative	Nucleotides	26 kDa	0	0	0	0	0	0.204	0	0	0	0	0	0	3	0	0	0
Tb927.7.1780	Tb927.7.1780	Adenine phosphoribosyltransferase, putative	Nucleotides	26 kDa	0	0	0	0	0	0.234	0	0	0	0	0	0	4	0	0	0
Tb927.6.2360	Tb927.6.2360	adenosine kinase, putative	Nucleotides	38 kDa	0	0	0	0	0	0.122	0	0	0	0	0	0	3	0	0	0
Tb927.2.5660	Tb927.2.5660	adenylate kinase, putative (ADKA)	Nucleotides	29 kDa	0	0	0	0	0	0	0.1	0	0	0	0	0	0	2	0	0
Tb927.9.8450	Tb927.9.8450	adenylate, cytidylate and uridylate kinase (ADKG)	Nucleotides	22 kDa	0	0	0	0	0	0.32	0	0	0	0	0	0	6	0	0	0
Tb927.9.7550	Tb927.9.7550	adenylosuccinate lyase, putative	Nucleotides	53 kDa	0	0	0	0	0	0.24	0	0	0	0	0	0	7	0	0	0
Tb927.11.3650	Tb927.11.3650	adenylosuccinate synthetase, putative	Nucleotides	67 kDa	0	0	0	0	0	0.239	0	0	0	0	0	0	10	0	0	0
Tb927.6.2270	Tb927.6.2270	AdoMet dependent proline di-methyltransferase, putative	ZUnknown	28 kDa	0	0	0	0	0	0.08	0	0	0	0	0	0	2	0	0	0
Tb927.11.14460	Tb927.11.14460	ADP-ribosylation factor GTPase activating protein 1, putative	Vesicular.transport	34 kDa	0	0	0	0	0	0.114	0	0	0	0	0	0	3	0	0	0
Tb927.3.3450	Tb927.3.3450	ADP-ribosylation factor-like protein 3A, putative	Vesicular.transport	20 kDa	0	0	0	0	0	0.618	0	0	0.107	0	0	0	7	0	0	2
Tb927.9.13650 (+1)	Tb927.9.13650	ADP-ribosylation factor, putative	Vesicular.transport	21 kDa	0	0	0.0604	0	0	0.385	0	0	0	1	0	0	5	0	0	0
Tb927.6.3650	Tb927.6.3650	ADP-ribosylation factor, putative	Vesicular.transport	20 kDa	0	0	0	0	0	0.219	0	0	0	0	0	0	3	0	0	0
Tb927.7.6230	Tb927.7.6230	ADP-ribosylation factor, putative (ARF3)	Vesicular.transport	21 kDa	0	0	0	0	0	0.179	0	0	0	0	0	0	2	0	0	0
Tb927.3.2440	Tb927.3.2440	AEK1	Protein.kinase	46 kDa	0	0	0	0	0	0.155	0	0	0	0	0	0	4	0	0	0
Tb927.10.10850	Tb927.10.10850	AGO1	RNA.degradation	99 kDa	0	0	0	0	0	0.224	0	0	0	0	0	0	16	0	0	0
Tb927.11.17000	Tb927.11.17000	AIR9	Cell.cycle	110 kDa	0	0	0	0	0.011	0.508	0.016	0	0.031	0	0	1	31	1	0	2
Tb927.6.700	Tb927.6.700	alanyl-tRNA synthetase, putative	Translation.tRNA	106 kDa	0	0	0	0	0	0.203	0	0	0	0	0	0	13	0	0	0
Tb927.4.2040	Tb927.4.2040	ALBA3	RNA.binding	21 kDa	0	0	0	0.132	0	0.453	0.0947	0	0	0	1	0	10	2	0	0
Tb927.4.2030	Tb927.4.2030	ALBA4	RNA.binding	23 kDa	0	0	0	0	0.0461	0.396	0	0	0	0	0	1	2	0	0	0
Tb927.6.3050	Tb927.6.3050	aldehyde dehydrogenase family, putative	Enzyme	60 kDa	0	0	0	0	0	0.162	0	0	0	0	0	0	6	0	0	0
Tb927.6.4210	Tb927.6.4210	aldehyde dehydrogenase, putative (ALDH)	Enzyme	65 kDa	0	0	0	0	0	0.0773	0	0	0	0	0	0	2	0	0	0
Tb927.10.6190	Tb927.10.6190	aldehyde dehydrogenase, putative (ALDH)	Mito.pathway	54 kDa	0	0	0.0378	0	0	0.274	0	0.0378	0	1	0	0	9	0	1	0
Tb927.4.1360	Tb927.4.1360	Aldose-1-epimerase, putative	Glucose.glycerol	33 kDa	0	0	0	0	0	0.133	0	0	0	0	0	0	2	0	0	0
Tb927.6.1810	Tb927.6.1810	Alpha/beta hydrolase family, putative	ZUnknown	46 kDa	0	0	0	0	0	0.046	0	0	0	0	0	0	2	0	0	0
Tb927.4.1300	Tb927.4.1300	amidinotransferase, putative	ZUnknown	42 kDa	0	0	0	0	0	0.396	0	0	0	0	0	0	11	0	0	0
Tb927.8.7620 (+1)	Tb927.8.7620	amino acid transporter 1, putative (AATP1)	Amino.acid.transport	50 kDa	0	0	0	0	0	0.12	0	0	0	0	0	0	5	0	0	0
Tb927.8.8300	Tb927.8.8300	amino acid transporter, putative	Amino.acid.transport	50 kDa	0	0	0	0	0	0.0531	0	0	0	0	0	0	2	0	0	0
Tb927.11.15950 (+1)	Tb927.11.15950	amino acid transporter, putative	Amino.acid.transport	54 kDa	0	0	0	0	0	0.0485	0	0	0	0	0	0	2	0	0	0
Tb927.4.4730	Tb927.4.4730	amino acid transporter, putative (AATP11)	Amino.acid.transport	51 kDa	0	0	0	0	0	0.0423	0	0	0	0	0	0	2	0	0	0
Tb927.9.13490	Tb927.9.13490	aminopeptidase P, putative,metallo-peptidase, Clan MG, Family M24	Protease	54 kDa	0	0	0	0	0	0.047	0	0	0	0	0	0	2	0	0	0
Tb927.3.2090	Tb927.3.2090	aminopeptidase P1, putative,metallo-peptidase, Clan MG, Family M24	Protease	68 kDa	0	0	0	0	0	0.125	0	0	0	0	0	0	5	0	0	0
Tb927.3.4750	Tb927.3.4750	aminopeptidase, putative,metallo-peptidase, Clan MA(E) Family M1	Protease	97 kDa	0	0	0	0	0.00918	0.186	0	0	0.0276	0	0	1	13	0	0	2
Tb927.11.3570	Tb927.11.3570	aminopeptidase, putative,metallo-peptidase, Clan MA(E) Family M1	Protease	98 kDa	0	0	0	0	0	0.33	0	0	0	0	0	0	23	0	0	0
Tb927.11.2470	Tb927.11.2470	aminopeptidase, putative,metallo-peptidase, Clan MF, Family M17	Protease	61 kDa	0	0	0	0	0	0.173	0	0	0	0	0	0	7	0	0	0
Tb927.11.6590	Tb927.11.6590	aminopeptidase, putative,metallo-peptidase, Clan MF, Family M17	Protease	55 kDa	0	0	0	0	0	0.566	0	0	0	0	0	0	20	0	0	0
Tb927.11.15750	Tb927.11.15750	AMP deaminase, putative	Nucleotides	163 kDa	0	0	0	0	0	0.0233	0	0	0	0	0	0	2	0	0	0
Tb927.6.2010	Tb927.6.2010	AMP-binding enzyme, putative	Mito.pathway	59 kDa	0	0	0	0	0	0.145	0.0363	0	0	0	0	0	7	2	0	0
Tb927.10.3700	Tb927.10.3700	AMPK gamma subunit	Protein.kinase	55 kDa	0	0	0	0	0	0.0817	0	0	0	0	0	0	2	0	0	0
Tb927.10.4060	Tb927.10.4060	Ankyrin repeats (3 copies), putative	ZUnknown	40 kDa	0	0	0	0	0	0.0625	0	0	0	0	0	0	2	0	0	0
Tb927.3.4040	Tb927.3.4040	Ankyrin repeats (3 copies), putative	ZUnknown	68 kDa	0	0	0	0	0	0.205	0	0	0	0	0	0	10	0	0	0
Tb927.6.1520	Tb927.6.1520	aquaporin 3, putative (AQP1)	Ions	35 kDa	0	0	0	0	0	0.212	0	0	0	0	0	0	4	0	0	0
Tb927.9.6230	Tb927.9.6230	arginine kinase (AK)	Amino.acids	42 kDa	0	0	0	0	0	0.586	0	0	0	0	0	0	25	0	0	0
Tb927.9.6290	Tb927.9.6290	arginine kinase (AK)	Amino.acids	40 kDa	0	0	0	0	0	0.618	0	0	0	0	0	0	2	0	0	0
Tb927.1.4690	Tb927.1.4690	arginine N-methyltransferase (PRMT1)	Arg.methylation	39 kDa	0	0	0	0	0	0.0957	0	0	0	0	0	0	2	0	0	0
Tb927.10.3560	Tb927.10.3560	arginine N-methyltransferase, putative	Arg.methylation	42 kDa	0	0	0	0	0	0.118	0	0	0	0	0	0	4	0	0	0
Tb927.11.1990	Tb927.11.1990	arginyl-tRNA synthetase, putative	Translation.tRNA	78 kDa	0	0	0	0	0	0.201	0	0	0	0	0	0	11	0	0	0
Tb927.1.1670	Tb927.1.1670	ARM-like helical domain-containing protein	ZUnknown	121 kDa	0	0	0	0	0	0.374	0	0	0	0	0	0	27	0	0	0
Tb927.7.1110	Tb927.7.1110	asparagine synthetase a, putative	Amino.acids	40 kDa	0	0	0	0	0	0.299	0	0	0	0	0	0	6	0	0	0
Tb927.4.2310	Tb927.4.2310	asparaginyl-tRNA synthetase, putative	Translation.tRNA	75 kDa	0	0	0	0	0	0.196	0	0	0	0	0	0	10	0	0	0
Tb927.10.3660	Tb927.10.3660	aspartate aminotransferase	Amino.acids	45 kDa	0	0	0.0323	0	0	0.37	0.0323	0	0.0769	1	0	0	10	1	0	2
Tb927.3.3410	Tb927.3.3410	aspartyl aminopeptidase, putative,metallo-peptidase, Clan MH, Family M20	Protease	49 kDa	0	0	0	0	0	0.18	0	0	0	0	0	0	6	0	0	0
Tb927.6.1880	Tb927.6.1880	aspartyl-tRNA synthetase, putative	Translation.tRNA	63 kDa	0	0	0	0	0	0.195	0	0	0	0	0	0	9	0	0	0
Tb927.9.9660	Tb927.9.9660	ATOM40	Mito.biogenesis	38 kDa	0	0	0	0	0	0.103	0	0	0	0	0	0	2	0	0	0
Tb927.11.7780	Tb927.11.7780	ATOM46	Mito.biogenesis	46 kDa	0	0	0	0	0	0.363	0	0	0	0	0	0	10	0	0	0
Tb927.11.11460	Tb927.11.11460	ATOM69 - POMP9	Mito.biogenesis	69 kDa	0	0	0	0	0	0.222	0	0	0	0	0	0	8	0	0	0
Tb927.11.16160	Tb927.11.16160	ATP binding protein-like protein	ZUnknown	22 kDa	0	0	0	0	0	0.222	0	0	0	0	0	0	4	0	0	0
Tb927.4.2720	Tb927.4.2720	ATP dependent DEAD-box helicase (RH)	Mito.translation	84 kDa	0	0	0	0	0	0.0893	0.0108	0	0	0	0	0	5	1	0	0
Tb927.10.180	Tb927.10.180	ATP synthase F1 subunit gamma protein, putative (ATPF1G)	Mito.e.transport	34 kDa	0	0	0	0	0	0.252	0.0393	0.0393	0	0	0	0	6	1	1	0
Tb927.7.7430	Tb927.7.7430	ATP synthase F1, alpha subunit (ATPF1A)	Mito.e.transport	64 kDa	0	0	0	0	0	0.262	0	0	0	0	0	0	13	0	0	0
Tb927.3.1380	Tb927.3.1380	ATP synthase subunit beta, mitochondrial (ATPB)	Mito.e.transport	56 kDa	0	0	0	0.0501	0	0.678	0.027	0	0.0212	0	2	0	23	1	0	1
Tb927.6.4990	Tb927.6.4990	ATP synthase, epsilon chain, putative	Mito.e.transport	20 kDa	0	0	0	0	0	0.209	0	0	0	0	0	0	3	0	0	0
Tb927.11.9420	Tb927.11.9420	ATP synthase, putative	Mito.e.transport	25 kDa	0	0	0	0	0	0.116	0	0	0	0	0	0	2	0	0	0
Tb927.10.10880	Tb927.10.10880	ATP-binding cassette sub-family F member 1, putative (ABCF1)	Transporter	78 kDa	0	0	0	0	0	0.0497	0	0	0	0	0	0	2	0	0	0
Tb927.2.5980	Tb927.2.5980	ATP-dependent Clp protease subunit, heat shock protein 104 (HSP104)	Chaperone	97 kDa	0	0	0	0.0149	0	0.259	0	0	0.031	0	1	0	17	0	0	2
Tb927.2.3030	Tb927.2.3030	ATP-dependent Clp protease subunit, heat shock protein 78 (HSP78)	Chaperone	91 kDa	0	0.0123	0.105	0.0579	0	0.347	0.0197	0.0123	0.0197	5	3	0	20	1	1	1
Tb927.10.6630	Tb927.10.6630	ATP-dependent DEAD/H RNA helicase similar to DBP1 or HEL64	RNA.helicase	64 kDa	0	0	0	0	0	0.0475	0	0	0	0	0	0	2	0	0	0
Tb927.8.1510	Tb927.8.1510	ATP-dependent DEAD/H RNA helicase, putative Dbp3, ribosome biogenesis? Cis-spliced	rRNA.tRNA.process	62 kDa	0	0	0	0	0	0.248	0	0	0	0	0	0	10	0	0	0
Tb927.11.4980	Tb927.11.4980	ATP-dependent DEAD/H RNA helicase, putative Dbp9, ribosome assembly?	rRNA.tRNA.process	65 kDa	0	0	0	0	0	0.0849	0.0316	0	0	0	0	0	3	2	0	0
Tb11.v5.0414	Tb927.10.540	ATP-dependent DEAD/H RNA helicase, DDX39-like, no clear yeast homologue. Named as orthologue of TcSUB2, RNAi causes poly(A) accumulation in nucleus.	RNA.helicase	49 kDa	0	0	0	0	0	0.303	0	0	0	0	0	0	12	0	0	0
Tb927.10.7080	Tb927.10.7080	ATP-dependent DEAD/H RNA helicase, putative Sub2 ,TREX complex mRNA export, homologue of UAP56, splicing factor	RNA.processing	62 kDa	0	0	0	0	0	0.142	0.0945	0	0	0	0	0	7	5	0	0
Tb927.7.7300	Tb927.7.7300	ATP-dependent DEAD/H RNA helicase, putative, no clear yeast homologue	RNA.helicase	109 kDa	0	0	0.00984	0	0	0.0207	0	0	0	1	0	0	2	0	0	0
Tb927.3.2600	Tb927.3.2600	ATP-dependent DEAD/H RNA helicase, putative, no clear yeast homologue	RNA.helicase	245 kDa	0	0	0	0.0129	0.117	0.289	0	0	0.212	0	3	21	52	0	0	39
Tb927.11.12930	Tb927.11.12930	ATP-dependent DEAD/H RNA helicase, putative, no clear yeast homologue	RNA.helicase	86 kDa	0	0	0	0	0	0.335	0.093	0	0	0	0	0	21	6	0	0
Tb927.4.3890	Tb927.4.3890	ATP-dependent DEAD/H RNA helicase, weak match to HsDDX39 (translation of structured mRNAs) no clear yeast homologue	RNA.helicase	123 kDa	0	0	0	0	0	0.0366	0	0	0	0	0	0	3	0	0	0
Tb927.3.3270	Tb927.3.3270	ATP-dependent phosphofructokinase (TbPFK)	Glucose.glycerol	54 kDa	0	0	0	0	0.0678	0.4	0.0226	0	0.181	0	0	2	16	1	0	6
Tb11.v5.0397 (+1)	Tb927.10.16150	ATP-dependent zinc metallopeptidase, putative,metallo-peptidase, Clan MA(E) Family M41	Protease	63 kDa	0	0	0	0	0	0.0641	0	0	0	0	0	0	3	0	0	0
Tb927.7.6930	Tb927.7.6930	ATPase, putative	Mito.pathway	56 kDa	0	0	0	0	0	0.0551	0	0	0	0	0	0	2	0	0	0
Tb927.1.2330	Tb927.1.2330	beta tubulin	Cytoskeleton	50 kDa	0	0	0.369	0.566	0	0.76	0.633	0.308	0	14	17	0	26	22	13	0
Tb927.10.11930	Tb927.10.11930	beta-D-hydroxybutyrate dehydrogenase	Mito.pathway	28 kDa	0	0	0	0	0	0.181	0	0	0	0	0	0	4	0	0	0
Tb927.7.3170	Tb927.7.3170	Beta-lactamase superfamily domain containing protein, putative	ZUnknown	43 kDa	0	0	0	0	0	0.0512	0	0	0	0	0	0	2	0	0	0
Tb927.10.12890	Tb927.10.12890	bifunctional aminoacyl-tRNA synthetase, putative	Translation.tRNA	91 kDa	0	0	0	0	0	0.324	0	0	0.0186	0	0	0	19	0	0	1
Tb927.11.10060	Tb927.11.10060	Biotin--acetyl-CoA-carboxylase ligase, putative,biotin--protein ligase, putative	Enzyme	26 kDa	0	0	0	0	0	0.121	0	0	0	0	0	0	2	0	0	0
Tb927.11.6790	Tb927.11.6790	BOP1/Erb1p	rRNA.tRNA.process	89 kDa	0	0	0	0	0	0.11	0	0	0	0	0	0	8	0	0	0
Tb927.2.4590	Tb927.2.4590	branched-chain amino acid aminotransferase, putative	Amino.acids	40 kDa	0	0	0	0	0	0.281	0	0	0	0	0	0	6	0	0	0
Tb927.10.7420	Tb927.10.7420	bromodomain factor 2 BDF2	Chromatin	26 kDa	0	0	0	0	0	0.223	0	0	0	0	0	0	4	0	0	0
Tb11.v5.0636	Tb927.10.14890	C-terminal motor kinesin KIFC1	Cytoskeleton	91 kDa	0	0	0	0	0.245	0.089	0	0	0.323	0	0	18	5	0	0	20
Tb927.6.3250	Tb927.6.3250	C2H2 type zinc-finger (2 copies), putative	ZUnknown	36 kDa	0	0	0	0	0	0.105	0	0	0	0	0	0	2	0	0	0
Tb927.9.8950	Tb927.9.8950	CAAX prenyl protease 1, putative,metallo- peptidase, Clan M- Family M48	Protease	49 kDa	0	0	0	0	0	0.082	0	0	0	0	0	0	2	0	0	0
Tb927.6.600	Tb927.6.600	CAF1	RNA.degradation	39 kDa	0	0	0	0	0	0.094	0	0	0	0	0	0	2	0	0	0
Tb927.4.410	Tb927.4.410	CAF40	RNA.degradation	35 kDa	0	0	0	0	0	0.241	0	0	0	0	0	0	5	0	0	0
Tb927.10.2880	Tb927.10.2880	calcium channel protein, putative	Calcium	304 kDa	0	0	0	0	0	0.0245	0	0	0	0	0	0	4	0	0	0
Tb927.9.15460	Tb927.9.15460	calcium motive p-type ATPase, putative	Ions	114 kDa	0	0	0	0	0.0279	0.0893	0	0	0	0	0	2	6	0	0	0
Tb927.5.3400	Tb927.5.3400	calcium-translocating P-type ATPase, calcium pump	Ions	110 kDa	0	0	0	0	0.0386	0.0702	0	0	0.0109	0	0	3	6	0	0	1
Tb927.7.4070	Tb927.7.4070	calpain-like cysteine peptidase, putative,cysteine peptidase, Clan CA, family C2, putative	Cytoskeleton	14 kDa	0	0	0	0	0	0.325	0	0	0	0	0	0	3	0	0	0
Tb927.1.2100	Tb927.1.2100	calpain-like cysteine peptidase, putative,cysteine peptidase, Clan CA, family C2, putative	Protease	126 kDa	0	0	0	0	0.0279	0.427	0	0	0	0	0	2	32	0	0	0
Tb927.1.2260	Tb927.1.2260	calpain-like protein fragment, putative	Protease	14 kDa	0	0	0	0	0	0.357	0.0853	0.0853	0	0	0	0	5	1	1	0
Tb927.11.1110	Tb927.11.1110	calpain, putative	Protease	171 kDa	0	0	0	0	0	0.05	0	0	0	0	0	0	5	0	0	0
Tb927.1.2120	Tb927.1.2120	calpain, putative,cysteine peptidase, Clan CA, family C2, putative	Protease	83 kDa	0	0	0	0	0	0.0833	0	0	0	0	0	0	5	0	0	0
Tb927.4.5010	Tb927.4.5010	calreticulin, putative	Vesicular.transport	45 kDa	0	0	0	0	0	0.463	0	0	0	0	0	0	17	0	0	0
Tb927.9.5100	Tb927.9.5100	cAMP-specific phosphodiesterase (PDEB2)	Signalling	103 kDa	0	0	0	0	0	0.279	0	0	0	0	0	0	18	0	0	0
Tb927.11.6720	Tb927.11.6720	cap guanine methyltransferase domain, capping-enzyme like	RNA.processing	118 kDa	0	0	0	0	0	0.118	0	0	0	0	0	0	9	0	0	0
Tb927.7.2640	Tb927.7.2640	CAP51	Cytoskeleton	51 kDa	0	0	0	0	0	0.232	0	0	0	0	0	0	10	0	0	0
Tb927.5.2660	Tb927.5.2660	CAP99 Clathrin-associated protein	Vesicular.transport	98 kDa	0	0	0	0	0	0.0477	0	0	0	0	0	0	4	0	0	0
Tb927.11.8260	Tb927.11.8260	carbonic anhydrase-like protein	Enzyme	46 kDa	0	0	0	0	0	0.0687	0	0	0	0	0	0	2	0	0	0
Tb927.11.2500	Tb927.11.2500	carboxypeptidase, putative,metallo-peptidase, Clan MA(E) Family M32	Protease	58 kDa	0	0	0	0	0	0.0398	0	0	0	0	0	0	2	0	0	0
Tb927.3.3900	Tb927.3.3900	carnitine O-palmitoyltransferase II, putative (CPT II)	Lipids	67 kDa	0	0	0	0	0	0.411	0	0	0	0	0	0	18	0	0	0
Tb927.7.5340	Tb927.7.5340	CARP3	Signalling	57 kDa	0	0	0	0	0	0.231	0	0	0	0	0	0	8	0	0	0
Tb927.8.650	Tb927.8.650	cation-transporting ATPase, putative	Ions	140 kDa	0	0	0	0	0.00634	0.0135	0	0	0	0	0	1	2	0	0	0
Tb927.4.2080	Tb927.4.2080	CC2D is a FAZ-ER protein, also present on the basal bodies. CC2D is required for FAZ filament assembly.	Cytoskeleton	105 kDa	0	0	0	0	0	0	0.0232	0	0	0	0	0	0	2	0	0
Tb927.5.760	Tb927.5.760	cell cycle sequence binding phosphoprotein (RBP33), CSBP2	RNA.binding	79 kDa	0	0	0	0	0	0.155	0	0	0	0	0	0	6	0	0	0
Tb927.5.2060	Tb927.5.2060	cell division control protein CDC5f, part of PRP19 complex	RNA.processing	80 kDa	0	0	0	0	0	0.033	0	0	0	0	0	0	2	0	0	0
Tb927.7.1500	Tb927.7.1500	CFD1 Cytosolic iron-sulphur cluster biogenesis, Thiomodification of cytiosolic tRNAs (NBP 2)	rRNA.tRNA.process	31 kDa	0	0	0	0	0	0.107	0	0	0	0	0	0	2	0	0	0
Tb927.6.2480	Tb927.6.2480	chaperone protein DNAj, associated with Mitchondrial LSU ribosome	Mito.translation	39 kDa	0	0	0	0	0	0.162	0.13	0	0	0	0	0	5	4	0	0
Tb927.9.12730	Tb927.9.12730	chaperone protein DNAj, endoplasmatic reticulum	Chaperone	49 kDa	0	0	0	0	0	0.299	0	0	0	0	0	0	10	0	0	0
Tb927.10.2290	Tb927.10.2290	chaperone protein DNAj, endoplasmatic reticulum	Chaperone	47 kDa	0	0	0	0	0	0.175	0.0481	0	0	0	0	0	4	2	0	0
Tb927.9.8410	Tb927.9.8410	chaperone protein DNAj, putative	Chaperone	36 kDa	0	0	0	0	0	0.359	0	0	0	0	0	0	11	0	0	0
Tb927.10.8540	Tb927.10.8540	chaperone protein DNAj, putative	Chaperone	36 kDa	0	0	0	0	0	0.262	0	0	0	0	0	0	6	0	0	0
Tb927.9.8160	Tb927.9.8160	chaperone protein DNAj, putative	Chaperone	48 kDa	0	0	0	0	0	0.0791	0	0	0	0	0	0	2	0	0	0
Tb927.11.5220	Tb927.11.5220	chaperone protein DNAj, putative	Chaperone	85 kDa	0	0	0	0	0	0.0457	0	0	0	0	0	0	3	0	0	0
Tb927.11.15130	Tb927.11.15130	chaperone protein DNAj, putative	Chaperone	35 kDa	0	0	0	0	0	0.204	0.0376	0	0	0	0	0	3	1	0	0
Tb927.1.1960	Tb927.1.1960	chaperone protein DNAj, putative	Chaperone	76 kDa	0	0	0	0	0	0.0547	0	0	0	0	0	0	3	0	0	0
Tb927.7.990	Tb927.7.990	chaperone protein DNAj, putative	Chaperone	87 kDa	0	0	0	0	0	0.181	0	0	0	0	0	0	10	0	0	0
Tb927.2.5160	Tb927.2.5160	chaperone protein DNAj, putative	Chaperone	44 kDa	0	0	0	0	0	0.56	0	0	0.147	0	0	0	17	0	0	3
Tb927.10.6510	Tb927.10.6510	chaperonin HSP60, mitochondrial precursor	Mito.biogenesis	60 kDa	0	0	0	0	0	0.523	0	0	0	0	0	0	26	0	0	0
Tb927.6.4090	Tb927.6.4090	chaperonin HSP60, mitochondrial precursor	Mito.biogenesis	58 kDa	0	0	0	0	0	0.139	0	0	0	0	0	0	6	0	0	0
Tb927.10.470	Tb927.10.470	choline dehydrogenase, putative	Amino.acids	57 kDa	0	0	0	0	0	0.35	0	0	0	0	0	0	12	0	0	0
Tb927.1.3170	Tb927.1.3170	CHORD, putative	ZUnknown	34 kDa	0	0	0	0	0	0.131	0	0	0	0	0	0	2	0	0	0
Tb927.11.15800	Tb927.11.15800	CIF1	Cytoskeleton	90 kDa	0	0	0	0	0.0202	0.024	0	0	0	0	0	1	2	0	0	0
Tb927.10.13430	Tb927.10.13430	citrate synthase, putative	Citric.acid.cycle	54 kDa	0	0	0	0	0	0.32	0	0	0	0	0	0	12	0	0	0
Tb927.5.800	Tb927.5.800	CK1.2 casein kinase 1	Protein.kinase	38 kDa	0	0	0	0	0	0.178	0	0	0	0	0	0	5	0	0	0
Tb927.9.14430	Tb927.9.14430	CK2A1 casein kinase II	Protein.kinase	41 kDa	0	0	0	0	0	0.0888	0	0	0	0	0	0	2	0	0	0
Tb927.6.2200	Tb927.6.2200	Class 1 glutamine amido-transferase domain, or protease	Enzyme	21 kDa	0	0	0	0	0	0.264	0	0	0	0	0	0	3	0	0	0
Tb927.11.8310	Tb927.11.8310	class I transcription factor A, subunit 4 (CITFA-4)	RNA.synthesis	43 kDa	0	0	0	0	0	0.0541	0	0	0	0	0	0	2	0	0	0
Tb927.10.6050	Tb927.10.6050	clathrin heavy chain (CHC)	Vesicular.transport	191 kDa	0	0	0	0	0.365	0.341	0	0	0.298	0	0	45	40	0	0	44
Tb927.11.7560	Tb927.11.7560	CMF15, T. brucei components of motile flagella (TbCMF15)	Cytoskeleton	68 kDa	0	0	0	0	0	0.126	0	0	0	0	0	0	6	0	0	0
Tb927.11.1430	Tb927.11.1430	CMF2, T. brucei components of motile flagella (TbCMF2)	Cytoskeleton	87 kDa	0	0	0	0	0	0	0.0532	0	0	0	0	0	0	3	0	0
Tb927.2.6050	Tb927.2.6050	coatamer beta-prime subunit beta prime COP	Vesicular.transport	94 kDa	0	0	0	0	0.0118	0.0952	0	0	0	0	0	1	6	0	0	0
Tb927.4.450	Tb927.4.450	coatomer alpha subunit, putative (TbCoatomerAlpha)	Vesicular.transport	133 kDa	0	0	0	0	0	0.0956	0	0	0	0	0	0	9	0	0	0
Tb927.1.2570	Tb927.1.2570	coatomer beta subunit (beta-coP)	Vesicular.transport	110 kDa	0	0	0	0	0.0234	0.159	0	0	0	0	0	2	11	0	0	0
Tb927.8.5250	Tb927.8.5250	coatomer delta subunit, ,delta-COP	Vesicular.transport	57 kDa	0	0	0	0	0	0.105	0	0	0	0	0	0	4	0	0	0
Tb927.11.14900	Tb927.11.14900	coatomer epsilon subunit, epsilon-COP COPE	Vesicular.transport	35 kDa	0	0	0	0	0	0.0586	0	0	0	0	0	0	2	0	0	0
Tb927.11.11900	Tb927.11.11900	coatomer gamma subunit, (Gamma-COP) COPG	Vesicular.transport	98 kDa	0	0	0	0	0	0.0683	0	0	0	0	0	0	5	0	0	0
Tb927.3.5180	Tb927.3.5180	cofilin/actin depolymerizing factor, putative	Cytoskeleton	15 kDa	0	0	0	0	0	0.699	0	0	0	0	0	0	5	0	0	0
Tb927.5.1060	Tb927.5.1060	Complex III beta-MMP subunit of cytochrom b/c1 complex	Mito.e.transport	54 kDa	0	0	0	0.141	0	0.489	0.0204	0.0204	0	0	5	0	17	1	1	0
Tb927.10.4280	Tb927.10.4280	Complex III cytochrome b/c complex, Cytochrome bd ubiquinol oxidase, 14kDa subunit	Mito.e.transport	24 kDa	0	0	0	0	0	0.219	0	0	0	0	0	0	3	0	0	0
Tb927.9.14160	Tb927.9.14160	Complex III cytochrome b/c complex, rieske iron-sulfur protein ISP	Mito.pathway	34 kDa	0	0	0	0	0	0.327	0	0	0	0	0	0	8	0	0	0
Tb927.8.1890	Tb927.8.1890	Complex III cytochrome c1, cytochrome b/c complex	Mito.e.transport	30 kDa	0	0	0	0	0	0.147	0	0	0	0	0	0	4	0	0	0
Tb927.11.3980	Tb927.11.3980	Complex III subunit of cytochrom b/c1 complex alpha-MMP	Mito.e.transport	57 kDa	0	0	0.0347	0	0	0.266	0	0	0	1	0	0	9	0	0	0
Tb927.11.12040	Tb927.11.12040	component of cytochrome c oxidase complex	Mito.e.transport	12 kDa	0	0	0	0	0	0.243	0	0	0	0	0	0	2	0	0	0
Tb927.6.1590	Tb927.6.1590	conserved protein	Mito.pathway	52 kDa	0	0	0	0	0	0.0278	0.0514	0	0	0	0	0	1	2	0	0
Tb927.11.440	Tb927.11.440	conserved protein	ZUnknown	33 kDa	0	0	0	0	0	0.133	0	0	0	0	0	0	3	0	0	0
Tb927.7.5740	Tb927.7.5740	conserved protein	ZUnknown	56 kDa	0	0	0	0	0	0.347	0.0942	0	0	0	0	0	11	4	0	0
Tb927.1.1730	Tb927.1.1730	conserved protein, unknown function	Mito.pathway	75 kDa	0	0	0	0	0	0.0693	0	0	0	0	0	0	4	0	0	0
Tb927.1.1470	Tb927.1.1470	conserved protein, unknown function	ZUnknown	65 kDa	0	0	0	0	0	0.0359	0	0	0	0	0	0	2	0	0	0
Tb927.1.1210	Tb927.1.1210	conserved protein, unknown function	ZUnknown	17 kDa	0	0	0	0	0	0.125	0.0694	0	0	0	0	0	2	1	0	0
Tb927.10.6640	Tb927.10.6640	COP-coated vesicle membrane protein erv25 precursor,	Vesicular.transport	28 kDa	0	0	0	0	0	0.111	0	0	0	0	0	0	2	0	0	0
Tb927.8.3100	Tb927.8.3100	coronin (CRN12)	Cytoskeleton	57 kDa	0	0	0	0	0	0.151	0	0	0	0	0	0	5	0	0	0
Tb927.4.1340	Tb927.4.1340	CPSF73	RNA.processing	85 kDa	0	0	0	0	0	0.0286	0	0	0	0	0	0	2	0	0	0
Tb927.10.1070	Tb927.10.1070	CRK1 cdc2- like protein kinase	Cell.cycle	34 kDa	0	0	0	0	0	0.0598	0	0	0	0	0	0	2	0	0	0
Tb927.3.1290	Tb927.3.1290	cullin 4B, putative	Ubiquitin.proteasome	106 kDa	0	0	0	0	0	0.0729	0	0	0	0	0	0	3	0	0	0
Tb927.11.2140	Tb927.11.2140	cyclic nucleotide-binding domain containing protein, putative	ZUnknown	123 kDa	0	0	0	0	0	0	0.0207	0	0	0	0	0	0	2	0	0
Tb927.11.880	Tb927.11.880	cyclophilin a,cyclophilin type peptidyl-prolyl cis-trans isomerase (CYPA)	Chaperone	19 kDa	0	0	0	0	0	0.746	0	0	0	0	0	0	9	0	0	0
Tb927.9.14420	Tb927.9.14420	cyclophilin type peptidyl-prolyl cis-trans isomerase, putative (PPIase)	Chaperone	43 kDa	0	0	0	0	0	0.0365	0	0	0	0	0	0	2	0	0	0
Tb927.2.1680	Tb927.2.1680	cyclophilin type peptidyl-prolyl cis-trans isomerase, putative (PPIase)	Chaperone	21 kDa	0	0	0	0	0	0.617	0	0	0	0	0	0	8	0	0	0
Tb927.7.280	Tb927.7.280	cyclophilin-type peptidyl-prolyl cis-trans isomerase, putative (PPIase)	Chaperone	24 kDa	0	0	0	0	0	0.409	0	0	0	0	0	0	6	0	0	0
Tb11.v5.0160 (+1)	Tb927.7.4770	cyclophilin-type peptidyl-prolyl cis-trans isomerase, putative (PPIase)	Chaperone	21 kDa	0	0	0	0	0	0.146	0	0	0	0	0	0	3	0	0	0
Tb927.8.2000	Tb927.8.2000	cyclophilin, putative (NCP1) (in PUF7-TAP)	Chaperone	28 kDa	0	0	0	0	0	0.317	0	0	0	0	0	0	6	0	0	0
Tb927.9.12320	Tb927.9.12320	cystathione gamma lyase, putative	Amino.acids	45 kDa	0	0	0	0	0	0.202	0	0	0	0	0	0	6	0	0	0
Tb11.02.5400	Tb11.02.5400	cystathionine beta-synthase, putative	Amino.acids	39 kDa	0	0	0	0.113	0	0.409	0	0	0	0	2	0	7	0	0	0
Tb927.6.1030	Tb927.6.1030	cysteine peptidase precursor, Clan CA, family C1, Cathepsin L-like (CP)	Protease	48 kDa	0	0	0	0	0	0.138	0	0	0	0	0	0	3	0	0	0
Tb927.10.12820	Tb927.10.12820	Cysteine proteinase domains by interpro but not NCBI	ZUnknown	110 kDa	0	0	0	0	0	0.0415	0	0	0	0	0	0	3	0	0	0
Tb927.6.950	Tb927.6.950	cysteinyl-tRNA synthetase, putative	Translation.tRNA	89 kDa	0	0	0	0	0	0.316	0	0	0	0	0	0	18	0	0	0
Tb927.10.15330	Tb927.10.15330	CYTH domain containing protein, putative	ZUnknown	68 kDa	0	0	0	0	0	0.0529	0	0	0.0578	0	0	0	3	0	0	1
Tb927.11.16510	Tb927.11.16510	cytochrome b/c1 complex component, putative	Mito.e.transport	16 kDa	0	0	0	0	0	0.158	0	0	0	0	0	0	2	0	0	0
Tb927.1.1580	Tb927.1.1580	cytochrome c oxidase assembly factor, SCO1/2, putative	Mito.e.transport	34 kDa	0	0	0	0	0	0.103	0	0	0	0	0	0	3	0	0	0
Tb927.11.11950	Tb927.11.11950	cytochrome oxidase assembly protein, putative	Mito.e.transport	44 kDa	0	0	0	0	0	0.084	0	0	0	0	0	0	3	0	0	0
Tb927.1.4100	Tb927.1.4100	cytochrome oxidase subunit IV (COXIV)	Mito.e.transport	41 kDa	0	0	0	0	0	0.195	0	0	0	0	0	0	4	0	0	0
Tb927.9.3170	Tb927.9.3170	cytochrome oxidase subunit V (COXV)	Mito.e.transport	22 kDa	0	0	0	0	0	0.128	0	0	0	0	0	0	2	0	0	0
Tb927.3.1410	Tb927.3.1410	cytochrome oxidase subunit VII (COXVII)	Mito.e.transport	19 kDa	0	0	0	0	0	0.188	0	0	0	0	0	0	2	0	0	0
Tb927.4.560	Tb927.4.560	Cytoplasmic dynein 2 heavy chain (DYNC2H1), putative	Cytoskeleton	480 kDa	0	0	0	0	0.0102	0.0248	0	0	0.123	0	0	4	8	0	0	40
Tb927.4.3950	Tb927.4.3950	cytoskeleton-associated protein CAP5.5, putative,cysteine peptidase, Clan CA, family C2, putative (CAP5.5)	Cytoskeleton	95 kDa	0	0	0	0	0	0.345	0.0434	0	0	0	0	0	20	3	0	0
Tb927.11.15230	Tb927.11.15230	cytosolic coat protein, putative	Vesicular.transport	26 kDa	0	0	0	0	0	0.154	0	0	0	0	0	0	3	0	0	0
Tb927.8.3060	Tb927.8.3060	cytosolic leucyl aminopeptidase, putative,metallo-peptidase, Clan MF, Family M17	Protease	71 kDa	0	0	0	0	0	0.0358	0	0	0	0	0	0	2	0	0	0
Tb927.11.11250	Tb927.11.11250	cytosolic malate dehydrogenase (cMDH)	Glucose.glycerol	35 kDa	0	0	0	0	0	0.317	0	0	0	0	0	0	7	0	0	0
Tb927.10.12260	Tb927.10.12260	cytosolic nonspecific dipeptidase, putative,peptidase (M20/M25/M40 family), putative	Protease	52 kDa	0	0	0	0	0	0.32	0	0	0	0	0	0	10	0	0	0
Tb927.9.1510	Tb927.9.1510	D-ala D-ala ligase C-terminus/SET domain containing protein, putative	ZUnknown	57 kDa	0	0	0	0	0	0.0563	0	0	0	0	0	0	2	0	0	0
Tb927.1.3950	Tb927.1.3950	D-alanine aminotransferase (ALAT)	Mito.pathway	56 kDa	0	0	0	0	0	0.177	0	0	0	0	0	0	5	0	0	0
Tb927.2.3440	Tb927.2.3440	D-alanyl-glycyl endopeptidase-like protein,cysteine peptidase, Clan CA, family C51, putative	Protease	30 kDa	0	0	0	0	0	0.15	0	0	0	0	0	0	2	0	0	0
Tb927.6.5110	Tb927.6.5110	Damage-specific DNA binding protein, putative	DNA	138 kDa	0	0	0	0	0	0.026	0	0	0	0	0	0	3	0	0	0
Tb927.10.14550	Tb927.10.14550	DED1-1, ATP-dependent DEAD/H RNA helicase, VASA homologue	Translation	71 kDa	0	0	0.0227	0	0	0.441	0.0985	0	0	1	0	0	23	7	0	0
Tb927.9.12510	Tb927.9.12510	DED1-2, ATP-dependent DEAD/H RNA helicase, DED1-2	Translation	83 kDa	0	0	0	0	0	0.331	0	0	0	0	0	0	18	0	0	0
Tb927.10.3210	Tb927.10.3210	delta-1-pyrroline-5-carboxylate dehydrogenase, putative	Mito.pathway	62 kDa	0	0	0	0	0	0.428	0	0	0	0	0	0	21	0	0	0
Tb927.1.870	Tb927.1.870	deoxyhypusine synthase, putative	Amino.acids	37 kDa	0	0	0	0	0	0.0906	0	0	0	0	0	0	2	0	0	0
Tb927.7.5680	Tb927.7.5680	deoxyribose-phosphate aldolase, putative	Enzyme	30 kDa	0	0	0	0	0	0.132	0	0	0	0	0	0	3	0	0	0
Tb927.7.5160	Tb927.7.5160	deoxyuridine triphosphatase, putative,dUTP diphosphatase	Nucleotides	32 kDa	0	0	0	0	0	0.105	0	0	0	0	0	0	4	0	0	0
Tb927.10.3990	Tb927.10.3990	DHH1	RNA.degradation	46 kDa	0	0	0	0	0.138	0.372	0	0	0.0567	0	0	4	11	0	0	2
Tb927.7.5480	Tb927.7.5480	dihydrofolate reductase-thymidylate synthase (DHFR-TS)	Folate	59 kDa	0	0	0	0	0	0.135	0	0	0	0	0	0	5	0	0	0
Tb927.10.7570	Tb927.10.7570	dihydrolipoamide acetyltransferase E2 subunit, putative	Mito.pathway	48 kDa	0	0	0	0	0	0.475	0	0	0	0	0	0	12	0	0	0
Tb927.5.4330	Tb927.5.4330	dihydrolipoamide branched chain transacylase, putative	Mito.pathway	48 kDa	0	0	0	0	0	0.153	0	0	0	0	0	0	6	0	0	0
Tb927.4.5040	Tb927.4.5040	dihydrolipoamide dehydrogenase, putative	Enzyme	66 kDa	0	0	0	0	0	0.114	0	0	0	0	0	0	5	0	0	0
Tb927.3.4390	Tb927.3.4390	dihydrolipoamide dehydrogenase, putative (GCVL-1)	Enzyme	56 kDa	0	0	0	0	0	0.0614	0	0	0	0	0	0	2	0	0	0
Tb927.11.16730	Tb927.11.16730	dihydrolipoyl dehydrogenase (GCVL-2)	Citric.acid.cycle	50 kDa	0	0	0	0	0	0.579	0	0	0	0	0	0	20	0	0	0
Tb927.10.6970	Tb927.10.6970	dipeptidyl-peptidase 8-like serine peptidase,serine peptidase, Clan SC, Family S9B	Protease	94 kDa	0	0	0	0	0	0.04	0	0	0	0	0	0	2	0	0	0
Tb927.11.8290	Tb927.11.8290	DIS3L2, RNaseB motif protein, no PIN domain	RNA.degradation	102 kDa	0	0	0	0	0	0.0503	0	0	0	0	0	0	3	0	0	0
Tb927.7.2310	Tb927.7.2310	DNA primase small subunit, putative	DNA	48 kDa	0	0	0	0	0	0.0736	0	0	0	0	0	0	2	0	0	0
Tb927.8.3560	Tb927.8.3560	DNA repair and recombination helicase protein PIF5	Mito.DNA	102 kDa	0	0	0	0	0	0.0582	0	0	0	0	0	0	2	0	0	0
Tb927.11.9170	Tb927.11.9170	DNA topoisomerase III, putative	DNA	94 kDa	0	0	0	0	0	0.0297	0	0	0	0	0	0	2	0	0	0
Tb927.8.5090	Tb927.8.5090	DNA-directed RNA polymerase I largest subunit (RPA190)	RNA.synthesis	196 kDa	0	0	0	0	0.0258	0.138	0	0	0	0	0	3	17	0	0	0
Tb927.4.3810	Tb927.4.3810	DNA-directed RNA polymerase II subunit 2, p(RPB2)	RNA.synthesis	135 kDa	0	0	0	0	0	0.0597	0	0	0	0	0	0	6	0	0	0
Tb11.v5.0480 (+1)	Tb927.10.15370	DNA-directed RNA polymerase, alpha subunit, putative, (RPC40)	RNA.synthesis	37 kDa	0	0	0	0	0.0475	0.3	0	0	0.0475	0	0	1	6	0	0	1
Tb927.11.10950	Tb927.11.10950	DnaJ domain containing protein, putative	ZUnknown	37 kDa	0	0	0	0	0	0.146	0.0517	0.0517	0	0	0	0	3	1	1	0
Tb927.10.4610	Tb927.10.4610	dolicholphosphate-mannose synthase, putative	Glycans	29 kDa	0	0	0	0	0	0.104	0	0	0	0	0	0	2	0	0	0
Tb927.6.1140	Tb927.6.1140	dolichyl-P-Man:GDP-Man5GlcNAc2-PP-dolichyl alpha-1,2-mannosyltransferase, putative	Glycans	75 kDa	0	0	0	0	0	0.0356	0	0	0	0	0	0	2	0	0	0
Tb927.11.9910	Tb927.11.9910	Domain of unknown function (DUF3846)/TPR repeat, putative	ZUnknown	41 kDa	0	0	0	0	0	0.175	0	0	0	0	0	0	4	0	0	0
Tb927.9.2620	Tb927.9.2620	Domain of unknown function (DUF4460), putative	ZUnknown	77 kDa	0	0	0	0	0	0.0414	0	0	0	0	0	0	2	0	0	0
Tb927.10.1580	Tb927.10.1580	Domain of unknown function (DUF543), putative	ZUnknown	12 kDa	0	0	0	0	0	0.289	0	0	0	0	0	0	2	0	0	0
Tb927.3.3940	Tb927.3.3940	DRBD11	RNA.binding	62 kDa	0	0	0	0	0	0.0472	0	0	0	0	0	0	2	0	0	0
Tb927.11.14090	Tb927.11.14090	DRBD18	RNA.binding	52 kDa	0	0	0	0	0	0.156	0.0208	0	0	0	0	0	6	1	0	0
Tb927.9.13990	Tb927.9.13990	DRBD2	RNA.binding	35 kDa	0	0	0	0	0	0.282	0	0	0	0	0	0	10	0	0	0
Tb927.9.8740	Tb927.9.8740	DRBD3 (PTB1)	RNA.binding	37 kDa	0	0	0.0306	0	0	0.235	0	0	0	1	0	0	7	0	0	0
Tb927.11.14100	Tb927.11.14100	DRBD4 (PTB2)	RNA.binding	55 kDa	0	0	0	0	0	0.145	0	0	0	0	0	0	5	0	0	0
Tb927.7.2410	Tb927.7.2410	Dynamin family, putative	Mito.pathway	66 kDa	0	0	0	0	0	0.0433	0	0	0	0	0	0	2	0	0	0
Tb927.3.4760	Tb927.3.4760	dynamin, putative,vacuolar sortin protein 1, putative	Vesicular.transport	73 kDa	0	0	0	0	0	0.168	0	0	0	0	0	0	10	0	0	0
Tb927.11.3250	Tb927.11.3250	dynein heavy chain	Cytoskeleton	531 kDa	0	0	0	0	0	0.0324	0	0	0.0204	0	0	0	12	0	0	7
Tb927.11.2430	Tb927.11.2430	dynein heavy chain DHC1b or DYNC2H2, cytoplasmic type	Cytoskeleton	485 kDa	0	0	0	0	0.0815	0.182	0	0	0.202	0	0	27	57	0	0	64
Tb927.11.2270	Tb927.11.2270	dynein intermediate chain IC140 (IDA7)	Cytoskeleton	90 kDa	0	0	0	0	0	0.0272	0	0	0	0	0	0	2	0	0	0
Tb927.11.14300	Tb927.11.14300	dynein intermediate chain IC70, putative	Cytoskeleton	68 kDa	0	0	0	0	0	0.0349	0.0216	0	0	0	0	0	2	1	0	0
Tb927.11.5000	Tb927.11.5000	dynein intermediate chain IC78, putative	Cytoskeleton	73 kDa	0	0	0	0	0	0.0412	0	0	0	0	0	0	2	0	0	0
Tb927.11.16810	Tb927.11.16810	dynein light intermediate chain D1bLIC, putative	Cytoskeleton	45 kDa	0	0	0	0	0.0359	0.144	0	0	0.0431	0	0	1	4	0	0	1
Tb927.1.2580	Tb927.1.2580	EAP1 exosome complex PH subunit	RNA.degradation	43 kDa	0	0	0	0	0	0.118	0	0	0	0	0	0	3	0	0	0
Tb927.4.2740	Tb927.4.2740	EF hand protein, conserved, RNAi inc diff?	Translation	16 kDa	0	0	0	0	0	0.673	0	0	0	0	0	0	9	0	0	0
Tb927.7.3440	Tb927.7.3440	EF hand protein, possibly in flagellum	Cytoskeleton	27 kDa	0	0	0	0	0	0.35	0	0	0	0	0	0	4	0	0	0
Tb927.3.2900	Tb927.3.2900	EF-2 alpha, elongation initiation factor 2 alpha subunit,	Translation	47 kDa	0	0	0	0	0	0.218	0	0	0	0	0	0	5	0	0	0
Tb927.10.5010	Tb927.10.5010	EF-G1 Mitochondrial elongation factor G	Mito.translation	84 kDa	0	0	0	0	0	0.147	0	0	0	0	0	0	6	0	0	0
Tb927.3.3630	Tb927.3.3630	EF-TS Mitochondrial elongation factor ts	Mito.translation	30 kDa	0	0	0	0	0	0.19	0	0	0	0	0	0	3	0	0	0
Tb927.10.13360	Tb927.10.13360	EF-Tu Mitochondrial elongation factor Tu	Mito.translation	52 kDa	0	0	0	0	0	0.417	0	0	0	0	0	0	15	0	0	0
Tb927.10.5840	Tb927.10.5840	EF1 beta, translation elongation factor 1-beta, putative	Translation	22 kDa	0	0	0	0	0	0.353	0	0	0	0	0	0	4	0	0	0
Tb927.4.3590	Tb927.4.3590	EF1 beta, translation elongation factor 1-beta, putative	Translation	24 kDa	0	0	0	0	0	0.257	0	0	0	0	0	0	3	0	0	0
Tb927.11.13090 (+1)	Tb927.11.13090	EF1 gamma, elongation factor 1 gamma, putative	Translation	46 kDa	0	0	0	0	0	0.562	0	0	0	0	0	0	21	0	0	0
Tb927.10.2100	Tb927.10.2100	EF1-alpha elongation factor 1-alpha, (TEF1)	Translation	49 kDa	0	0	0.187	0.0935	0	0.668	0.187	0.109	0	6	4	0	22	5	3	0
Tb927.10.4570	Tb927.10.4570	EF2 elongation factor 2	Translation	94 kDa	0	0	0.0118	0	0	0.649	0	0	0	1	0	0	44	0	0	0
Tb927.11.13250	Tb927.11.13250	eIF-2-gamma	Translation	52 kDa	0	0	0	0	0	0.335	0	0	0	0	0	0	9	0	0	0
Tb927.10.5300	Tb927.10.5300	eIF-6	Translation	27 kDa	0	0	0	0	0	0.157	0	0	0	0	0	0	2	0	0	0
Tb927.11.1820	Tb927.11.1820	eIF2B delta subunit, subunit GCD2	Translation	69 kDa	0	0	0	0	0	0.043	0	0	0	0	0	0	2	0	0	0
Tb927.7.6090	Tb927.7.6090	eIF3a	Translation	88 kDa	0	0	0	0	0	0.232	0	0	0	0	0	0	15	0	0	0
Tb927.5.2570	Tb927.5.2570	EIF3B translation initiation factor	Translation	80 kDa	0	0	0	0	0	0.431	0	0	0.0517	0	0	0	19	0	0	2
Tb927.10.8290	Tb927.10.8290	eIF3c	Translation	84 kDa	0	0	0	0	0	0.319	0	0	0	0	0	0	16	0	0	0
Tb927.6.4370	Tb927.6.4370	eIF3d	Translation	58 kDa	0	0	0	0	0	0.245	0	0	0	0	0	0	9	0	0	0
Tb927.11.11590	Tb927.11.11590	eIF3E	Translation	47 kDa	0	0	0	0	0	0.189	0	0	0	0	0	0	5	0	0	0
Tb927.3.1680	Tb927.3.1680	eIF3F	Translation	35 kDa	0	0	0	0	0	0.308	0	0	0	0	0	0	7	0	0	0
Tb927.4.1930	Tb927.4.1930	EIF3G	Translation	31 kDa	0	0	0	0	0.0588	0.357	0	0	0.114	0	0	1	8	0	0	2
Tb927.8.1170	Tb927.8.1170	eIF3H	Translation	36 kDa	0	0	0	0	0	0.124	0	0	0	0	0	0	2	0	0	0
Tb927.11.9610	Tb927.11.9610	eIF3I	Translation	38 kDa	0	0	0	0	0	0.371	0	0	0	0	0	0	8	0	0	0
Tb927.11.15420	Tb927.11.15420	eIF3K	Translation	23 kDa	0	0	0	0	0	0.0927	0	0	0	0	0	0	2	0	0	0
Tb927.10.4640	Tb927.10.4640	eIF3L	Translation	56 kDa	0	0	0	0	0	0.283	0	0	0	0	0	0	8	0	0	0
Tb927.9.4680	Tb927.9.4680	eIF4A1	Translation	45 kDa	0	0	0.0272	0	0.0891	0.403	0	0.0272	0.131	1	0	3	11	0	1	4
Tb927.11.8770	Tb927.11.8770	eIF4AIII or ATP-dependent RNA helicase FAL1 - was	rRNA.tRNA.process	46 kDa	0	0	0	0	0	0.0848	0	0	0	0	0	0	3	0	0	0
Tb927.11.11770	Tb927.11.11770	eIF4E3	Translation	48 kDa	0	0	0	0	0	0.181	0	0	0	0	0	0	6	0	0	0
Tb927.6.1870	Tb927.6.1870	eIF4E4	Translation	47 kDa	0	0	0	0	0	0.323	0	0	0	0	0	0	8	0	0	0
Tb927.10.5020	Tb927.10.5020	eIF4E5	Translation	22 kDa	0	0	0	0	0	0.133	0	0	0	0	0	0	2	0	0	0
Tb927.5.1490	Tb927.5.1490	eIF4G1	Translation	122 kDa	0	0	0	0	0	0.0877	0	0	0	0	0	0	7	0	0	0
Tb927.9.5460	Tb927.9.5460	eIF4G2	Translation	110 kDa	0	0	0	0	0	0.0261	0	0	0	0	0	0	2	0	0	0
Tb927.8.4820	Tb927.8.4820	eIF4G3	Translation	69 kDa	0	0	0	0	0	0.175	0	0	0	0	0	0	9	0	0	0
Tb927.11.10560	Tb927.11.10560	eIF4G4	Translation	80 kDa	0	0	0	0	0	0.161	0	0	0	0	0	0	10	0	0	0
Tb927.8.4500	Tb927.8.4500	eIF4G5	Translation	85 kDa	0	0	0	0	0	0.0881	0	0	0	0	0	0	6	0	0	0
Tb927.10.2770	Tb927.10.2770	eIF5	Translation	43 kDa	0	0	0	0	0	0.251	0	0	0	0	0	0	7	0	0	0
Tb927.11.740	Tb927.11.740	eIF5A	Translation	18 kDa	0	0	0	0	0	0.681	0	0	0	0	0	0	7	0	0	0
Tb927.7.4170	Tb927.7.4170	Elongase 2	Lipids	30 kDa	0	0	0	0	0	0.14	0	0	0	0	0	0	3	0	0	0
Tb927.7.4180	Tb927.7.4180	Elongase 3	Lipids	34 kDa	0	0	0	0	0.0361	0.102	0	0	0.0361	0	0	1	3	0	0	1
Tb927.8.5770	Tb927.8.5770	Elongator-like Protein 3a ELP3a	Chromatin	77 kDa	0	0	0	0	0	0.106	0	0	0	0	0	0	5	0	0	0
Tb927.2.4980	Tb927.2.4980	EMG1/NEP1 methyltransferase, putative	ZUnknown	30 kDa	0	0	0	0	0	0.161	0	0	0	0	0	0	2	0	0	0
Tb927.8.1940	Tb927.8.1940	endosomal integral membrane protein, putative	Vesicular.transport	70 kDa	0	0	0	0	0	0.0462	0	0	0	0	0	0	2	0	0	0
Tb927.2.4130	Tb927.2.4130	enoyl-CoA hydratase/Enoyl-CoA isomerase/3-hydroxyacyl-CoA dehydrogenase, putative	Lipids	89 kDa	0	0	0	0	0	0.128	0	0	0	0	0	0	8	0	0	0
Tb927.11.16480	Tb927.11.16480	enoyl-CoA hydratase/isomerase family protein, putative	Lipids	40 kDa	0	0	0	0	0	0.235	0	0	0	0	0	0	5	0	0	0
Tb11.0890 (+1)	Tb927.11.670	epsinR	Cytoskeleton	54 kDa	0	0	0	0	0	0.132	0	0	0	0	0	0	6	0	0	0
Tb927.10.13630	Tb927.10.13630	ER glucosidase II	Glycans	91 kDa	0	0	0	0	0	0.0322	0	0	0	0	0	0	2	0	0	0
Tb927.11.2300	Tb927.11.2300	ERF1 eukaryotic peptide chain release factor subunit 1, putative	Translation	51 kDa	0	0	0	0	0	0.235	0	0	0	0	0	0	8	0	0	0
Tb927.11.6160	Tb927.11.6160	ERF3 eukaryotic release factor 3, putative	Translation	77 kDa	0	0	0	0	0	0.175	0	0	0	0	0	0	10	0	0	0
Tb927.11.4200	Tb927.11.4200	ERGIC53 paralogue, lectin-like, ER quality control	Vesicular.transport	62 kDa	0	0	0	0	0	0.0661	0	0	0	0	0	0	2	0	0	0
Tb927.2.4930	Tb927.2.4930	esterase, putative	Enzyme	27 kDa	0	0	0	0	0	0.135	0	0	0	0	0	0	2	0	0	0
Tb927.5.1140	Tb927.5.1140	Ethanolamine kinase 1	Lipids	73 kDa	0	0	0	0	0	0.17	0	0	0	0	0	0	7	0	0	0
Tb927.5.3450	Tb927.5.3450	eukaryotic translation initiation factor eIF2A, putative	ZUnknown	58 kDa	0	0	0	0	0	0.116	0	0	0	0	0	0	5	0	0	0
Tb927.3.5130	Tb927.3.5130	exonuclease, putative	ZUnknown	44 kDa	0	0	0	0	0	0.0529	0	0	0	0	0	0	2	0	0	0
Tb927.3.5620	Tb927.3.5620	FACT complex subunit SPT16, involved in pol II trasncription initiation, histone H2A/B dissociation from chromatin	RNA.synthesis	113 kDa	0	0	0	0	0	0.0247	0	0	0	0	0	0	2	0	0	0
Tb927.9.4190	Tb927.9.4190	fatty acyl CoA syntetase 1 (ACS1)	Lipids	79 kDa	0	0	0	0	0	0.0802	0	0	0	0	0	0	5	0	0	0
Tb927.9.4210	Tb927.9.4210	fatty acyl CoA synthetase 3 (ACS3)	Lipids	78 kDa	0	0	0	0.0157	0.17	0.322	0	0	0.258	0	1	10	19	0	0	13
Tb927.9.4230	Tb927.9.4230	fatty acyl CoA synthetase 4 (ACS4)	Lipids	78 kDa	0	0	0	0	0.191	0.298	0	0	0	0	0	2	2	0	0	0
Tb927.4.3740	Tb927.4.3740	FAZ1 flagellar attachment zone protein	Cytoskeleton	193 kDa	0	0	0	0	0.00827	0.0301	0	0	0	0	0	2	4	0	0	0
Tb927.7.3330	Tb927.7.3330	FAZ10 flagellar attachment zone protein	Cytoskeleton	503 kDa	0	0	0	0	0.00277	0.00554	0.00277	0	0.00438	0	0	1	2	1	0	2
Tb927.3.3300	Tb927.3.3300	FAZ19 flagellar attachment zone protein	Cytoskeleton	89 kDa	0	0	0	0	0	0.114	0	0	0	0	0	0	6	0	0	0
Tb927.1.4310	Tb927.1.4310	FAZ2 flagellar attachment zone protein	Cytoskeleton	184 kDa	0	0	0	0	0	0.0311	0.00488	0	0	0	0	0	5	1	0	0
Tb927.11.12530	Tb927.11.12530	FAZ3 flagellar attachment zone protein	Cytoskeleton	91 kDa	0	0	0	0	0	0.0906	0	0	0	0	0	0	6	0	0	0
Tb927.10.7500	Tb927.10.7500	fibrillarin (NOP1)	rRNA.tRNA.process	32 kDa	0	0	0	0	0	0.19	0.157	0	0	0	0	0	4	4	0	0
Tb927.10.14750	Tb927.10.14750	fibrillarin, putative	rRNA.tRNA.process	32 kDa	0	0	0	0	0	0.184	0	0	0	0	0	0	4	0	0	0
Tb927.10.8660	Tb927.10.8660	Fis1 C-terminal tetratricopeptide repeat, putative	ZUnknown	27 kDa	0	0	0	0	0	0.0871	0	0	0	0	0	0	2	0	0	0
Tb927.10.16100	Tb927.10.16100	FK506-binding protein (FKBP)-type peptidyl-prolyl isomerase	Chaperone	48 kDa	0	0	0	0	0	0.346	0	0	0	0	0	0	11	0	0	0
Tb927.11.2410	Tb927.11.2410	Flabarin, flagellar membrane protein in Leishmania	Cytoskeleton	25 kDa	0	0	0	0	0	0.261	0	0	0	0	0	0	4	0	0	0
Tb927.8.5460	Tb927.8.5460	flagellar calcium-binding protein,44 kDa calflagin, (Tb-44)	Cytoskeleton	46 kDa	0	0	0	0.0344	0.184	0.147	0.101	0	0.221	0	1	9	5	3	0	10
Tb927.9.13440	Tb927.9.13440	Flagellar Member 5 (FLAM5)	Cytoskeleton	177 kDa	0	0	0	0	0	0.0139	0	0	0	0	0	0	2	0	0	0
Tb927.3.5020	Tb927.3.5020	Flagellar Member 6 (FLAM6)	Cytoskeleton	156 kDa	0	0	0	0	0	0.0219	0	0	0	0	0	0	2	0	0	0
Tb927.2.5760	Tb927.2.5760	Flagellar Member 8 (FLAM8)	Cytoskeleton	330 kDa	0	0	0	0	0	0.0143	0	0	0	0	0	0	3	0	0	0
Tb927.1.2670	Tb927.1.2670	flagellar protein PF16	Cytoskeleton	56 kDa	0	0	0	0	0	0	0.0526	0	0	0	0	0	0	2	0	0
Tb927.3.3690	Tb927.3.3690	flagellar radial spoke protein-like, putative	Cytoskeleton	61 kDa	0	0	0	0	0	0.0675	0.0146	0	0	0	0	0	2	1	0	0
Tb927.3.1110	Tb927.3.1110	flagellar transport protein, putative (PIFTA1)	Cytoskeleton	53 kDa	0	0	0	0	0	0.0964	0	0	0	0	0	0	3	0	0	0
Tb927.10.8940	Tb927.10.8940	Flagellum tageting protein KHARON1	Cytoskeleton	45 kDa	0	0	0	0	0	0.53	0	0	0.182	0	0	0	15	0	0	4
Tb927.8.4780	Tb927.8.4780	FLAM3	Cytoskeleton	468 kDa	0	0	0	0	0.0145	0.0198	0.00867	0	0.0207	0	0	5	6	2	0	7
Tb927.8.3630	Tb927.8.3630	folate transporter, ESAG10, putative	Folate	70 kDa	0	0	0	0	0	0.0633	0	0	0	0	0	0	3	0	0	0
Tb927.9.9730	Tb927.9.9730	FP45	Vesicular.transport	45 kDa	0	0	0	0	0	0.133	0	0	0	0	0	0	4	0	0	0
Tb927.9.8720	Tb927.9.8720	fructose-1,6-bisphosphatase (FBPase)	Glucose.glycerol	39 kDa	0	0	0	0	0	0.111	0	0	0	0	0	0	3	0	0	0
Tb11.v5.0531	Tb927.10.5620	fructose-bisphosphate aldolase, glycosomal (ALD)	Glucose.glycerol	41 kDa	0	0.0645	0	0	0.126	0.438	0.215	0.086	0.0645	0	0	3	17	8	3	2
Tb927.3.4500	Tb927.3.4500	fumarate hydratase, class I (FHc)	Citric.acid.cycle	62 kDa	0	0	0	0	0	0.435	0	0	0	0	0	0	18	0	0	0
Tb927.11.5050	Tb927.11.5050	fumarate hydratase, class I (FHm)	Citric.acid.cycle	61 kDa	0	0	0	0	0	0.44	0	0	0	0	0	0	18	0	0	0
Tb927.10.9250	Tb927.10.9250	G-actin binding protein, putative, CAP/Srv2p, putative	Cytoskeleton	29 kDa	0	0	0	0	0	0.249	0	0	0	0	0	0	4	0	0	0
Tb927.11.14590	Tb927.11.14590	G5-IP eIF4G5 interacting protein	Translation	70 kDa	0	0	0	0	0	0.116	0	0	0	0	0	0	4	0	0	0
Tb927.5.1250	Tb927.5.1250	GAF domain/TIP41-like family, putative	ZUnknown	64 kDa	0	0	0	0	0	0.144	0	0	0	0	0	0	4	0	0	0
Tb927.10.13280	Tb927.10.13280	GCN1 homologue, possibly involved in translation control	Translation	286 kDa	0	0	0	0.00729	0.00576	0.117	0	0	0.0119	0	1	1	23	0	0	3
Tb927.8.2050	Tb927.8.2050	GDP-Man pyrophosphorylase	Glycans	41 kDa	0	0	0	0	0	0.179	0	0	0	0	0	0	5	0	0	0
Tb927.8.560	Tb927.8.560	GEM1, putative	ZUnknown	65 kDa	0	0	0	0	0	0.265	0	0	0	0	0	0	8	0	0	0
Tb927.9.11580	Tb927.9.11580	Gim5A protein,glycosomal membrane protein (gim5A)	Glycosome	26 kDa	0	0	0	0	0	0.416	0	0	0.181	0	0	0	2	0	0	4
Tb927.9.11600	Tb927.9.11600	Gim5B protein,glycosomal membrane protein (gim5B)	Glycosome	26 kDa	0	0	0	0.12	0	0.465	0.0581	0.0664	0	0	2	0	11	1	1	0
Tb927.7.5560	Tb927.7.5560	glucosamine-fructose-6-phosphate aminotransferase, putative	Amino.acids	72 kDa	0	0	0	0	0	0.0668	0	0	0	0	0	0	3	0	0	0
Tb927.10.8500 (+2)	Tb927.10.8500	glucose transporter, putative	Glucose.glycerol	57 kDa	0	0	0	0	0	0.104	0	0	0	0	0	0	6	0	0	0
Tb927.1.3830	Tb927.1.3830	glucose-6-phosphate isomerase, glycosomal (PGI)	Glucose.glycerol	68 kDa	0	0	0	0	0	0.272	0	0	0	0	0	0	11	0	0	0
Tb927.9.5900	Tb927.9.5900	glutamate dehydrogenase (GDH)	Citric.acid.cycle	112 kDa	0	0	0.0565	0.114	0	0.603	0.0353	0.0615	0	4	8	0	42	2	4	0
Tb927.5.3800	Tb927.5.3800	glutamine hydrolysing (not ammonia-dependent) carbomoyl phosphate synthase, putative	Amino.acids	204 kDa	0	0	0	0	0.0224	0.277	0	0	0.0366	0	0	3	36	0	0	5
Tb927.7.4970	Tb927.7.4970	glutamine synthetase, putative	Amino.acids	42 kDa	0	0	0	0	0	0.409	0	0	0	0	0	0	10	0	0	0
Tb927.9.5210	Tb927.9.5210	glutaminyl-tRNA synthetase, putative (28G16.175)	Translation.tRNA	67 kDa	0	0	0	0	0	0.165	0	0	0	0	0	0	8	0	0	0
Tb927.6.4590	Tb927.6.4590	glutamyl-tRNA synthetase, putative	Translation.tRNA	69 kDa	0	0	0	0	0	0.29	0	0	0	0	0	0	13	0	0	0
Tb927.7.4000	Tb927.7.4000	glutathione synthetase, putative	Redox	61 kDa	0	0	0	0	0	0.0414	0	0	0	0	0	0	2	0	0	0
Tb927.7.3500	Tb927.7.3500	glutathione-S-transferase/glutaredoxin, putative	Redox	35 kDa	0	0	0	0	0	0.244	0	0	0	0	0	0	6	0	0	0
Tb927.10.6880	Tb927.10.6880	glyceraldehyde 3-phosphate dehydrogenase, cytosolic (GAP)	Glucose.glycerol	36 kDa	0	0	0	0	0	0.45	0	0	0	0	0	0	11	0	0	0
Tb927.6.4300	Tb927.6.4300	glyceraldehyde 3-phosphate dehydrogenase, glycosomal (GAPDH)	Glucose.glycerol	39 kDa	0	0	0.379	0.407	0	0.699	0.345	0.309	0	12	14	0	24	13	11	0
Tb927.11.7380	Tb927.11.7380	glycerol-3-phosphate dehydrogenase (FAD-dependent), mitochondrial, TAO complex	Glucose.glycerol	67 kDa	0	0	0	0	0.0614	0.221	0	0	0.211	0	0	4	9	0	0	9
Tb927.8.3530	Tb927.8.3530	glycerol-3-phosphate dehydrogenase [NAD ], glycosomal	Glucose.glycerol	38 kDa	0	0	0	0	0	0.576	0.0734	0	0.0311	0	0	0	16	2	0	1
Tb927.2.2340	Tb927.2.2340	Glycerophosphoryl diester phosphodiesterase family, putative	ZUnknown	133 kDa	0	0	0	0	0	0.0638	0	0	0	0	0	0	5	0	0	0
Tb927.11.9670	Tb927.11.9670	glycine synthase, putative (GCVT1)	Amino.acids	41 kDa	0	0	0	0	0	0.136	0	0	0	0	0	0	4	0	0	0
Tb927.10.15410	Tb927.10.15410	glycosomal malate dehydrogenase (gMDH)	Glucose.glycerol	34 kDa	0	0	0	0	0	0.303	0	0	0	0	0	0	9	0	0	0
Tb927.2.4210	Tb927.2.4210	glycosomal phosphoenolpyruvate carboxykinase (PEPCK)	Glucose.glycerol	59 kDa	0	0	0	0.0229	0	0.602	0	0	0	0	1	0	28	0	0	0
Tb927.11.1070	Tb927.11.1070	glycosomal transporter (GAT3)	Glycosome	76 kDa	0	0	0	0	0	0.0336	0	0	0	0	0	0	2	0	0	0
Tb927.4.2410	Tb927.4.2410	Glycosyl hydrolase family 65 central catalytic domain/Haloacid dehalogenase-like hydrolase, putative	ZUnknown	128 kDa	0	0	0	0	0	0.0314	0	0	0	0	0	0	3	0	0	0
Tb927.11.10370	Tb927.11.10370	glycosyl hydrolase-like protein	Glycans	119 kDa	0	0	0	0	0	0.0275	0	0	0	0	0	0	2	0	0	0
Tb927.11.3900	Tb927.11.3900	glycosyltransferase family-like protein, putative	Glycans	31 kDa	0	0	0	0	0	0.105	0	0	0	0	0	0	2	0	0	0
Tb927.11.9640	Tb927.11.9640	glycyl-tRNA synthetase, putative	Translation.tRNA	70 kDa	0	0	0	0	0	0.176	0	0	0	0	0	0	9	0	0	0
Tb927.6.1080	Tb927.6.1080	glyoxalase II (glxII)	Redox	33 kDa	0	0	0	0	0	0.189	0	0	0	0	0	0	4	0	0	0
Tb927.7.2100	Tb927.7.2100	GMP synthase	Nucleotides	72 kDa	0	0	0	0	0	0.164	0	0	0	0	0	0	8	0	0	0
Tb927.8.1870	Tb927.8.1870	Golgi/lysosome glycoprotein 1 (tGLP1)	Vesicular.transport	68 kDa	0	0	0	0	0	0.305	0	0	0	0	0	0	13	0	0	0
Tb927.4.1920	Tb927.4.1920	GPI transamidase, putative (TbGPI16)	GPI.anchors	76 kDa	0	0	0	0	0	0.0671	0	0	0.0408	0	0	0	2	0	0	1
Tb927.10.13860	Tb927.10.13860	GPI-anchor transamidase subunit 8 (GPI8)	GPI.anchors	37 kDa	0	0	0	0	0	0.069	0	0	0	0	0	0	2	0	0	0
Tb927.9.7110	Tb927.9.7110	GRAM domain containing protein, putative	ZUnknown	33 kDa	0	0	0	0	0	0.292	0	0	0	0	0	0	5	0	0	0
Tb927.9.9860	Tb927.9.9860	GRP170, HSP70 and actin-like ATPase domains	Chaperone	80 kDa	0	0	0	0	0.0875	0.144	0	0	0.0625	0	0	5	8	0	0	3
Tb927.10.13780	Tb927.10.13780	GSK3-short glycogen synthase kinase 3	Glycans	40 kDa	0	0	0	0	0	0.136	0	0	0	0	0	0	3	0	0	0
Tb927.2.5060	Tb927.2.5060	GTP binding protein, putative	Enzyme	44 kDa	0	0	0	0	0	0.112	0	0	0	0	0	0	3	0	0	0
Tb927.2.4240	Tb927.2.4240	GTP binding protein, putative	Mito.pathway	41 kDa	0	0	0	0	0	0.114	0	0	0	0	0	0	3	0	0	0
Tb927.7.580	Tb927.7.580	GTP-binding protein, putative	Enzyme	77 kDa	0	0	0	0	0	0.0587	0	0	0	0	0	0	3	0	0	0
Tb927.9.9150	Tb927.9.9150	GTP-binding protein, putative	ZUnknown	50 kDa	0	0	0	0	0	0.468	0.115	0	0	0	0	0	18	5	0	0
Tb927.11.4900	Tb927.11.4900	guanine nucleotide-binding beta subunit-like protein,WD40/YVTN repeat-like-containing protein	Signalling	62 kDa	0	0	0	0	0.3	0.18	0	0	0.134	0	0	15	9	0	0	7
Tb927.11.11360	Tb927.11.11360	guanine nucleotide-binding protein beta subunit- like protein (TRACK)	Translation	35 kDa	0	0	0	0	0.0629	0.701	0.0755	0	0.0881	0	0	1	18	2	0	2
Tb927.5.2080	Tb927.5.2080	guanosine monophosphate reductase, putative	Nucleotides	52 kDa	0	0	0	0	0	0.348	0.177	0	0	0	0	0	11	4	0	0
Tb927.10.6810	Tb927.10.6810	guanylate kinase, putative	Nucleotides	30 kDa	0	0	0	0	0	0.159	0	0	0	0	0	0	3	0	0	0
Tb927.10.11700	Tb927.10.11700	guanylate kinase, putative	Nucleotides	20 kDa	0	0	0	0	0	0.107	0	0	0	0	0	0	2	0	0	0
Tb11.v5.0611	Tb927.7.2570	guide RNA associated protein, GAP2	Mito.RNA	53 kDa	0	0	0	0	0	0.114	0	0	0	0	0	0	4	0	0	0
Tb927.9.10500	Tb927.9.10500	HAD hydrolase, TIGR01456 family/HAD hydrolase, family IIA, putative	Mito.pathway	59 kDa	0	0	0	0	0	0.0454	0	0	0	0	0	0	2	0	0	0
Tb927.6.3750	Tb927.6.3750	heat shock 70 kDa protein, mitochondrial precursor, putative	Mito.biogenesis	71 kDa	0	0	0.0746	0.0183	0	0.67	0.0898	0.0441	0	4	1	0	40	5	2	0
Tb927.7.710	Tb927.7.710	heat shock 70 kDa protein, putative (HSP70.4)	Chaperone	70 kDa	0	0	0	0.0156	0	0.46	0.0188	0	0.0689	0	1	0	17	1	0	2
Tb927.3.3330	Tb927.3.3330	heat shock protein 20, putative	Chaperone	16 kDa	0	0	0	0	0	0.184	0	0	0	0	0	0	2	0	0	0
Tb11.v5.1035	Tb927.11.11330	heat shock protein 70, major HSP70	Chaperone	75 kDa	0	0	0.174	0.0508	0	0.588	0.144	0.0348	0	8	2	14	39	7	2	21
Tb927.10.10920	Tb927.10.10890	heat shock protein 83, HSP83	Chaperone	81 kDa	0	0.0199	0.0241	0	0.0881	0.534	0.0199	0.0241	0.229	1	0	6	46	1	1	16
Tb927.11.2650	Tb927.11.2650	heat shock protein 84, putative, mit HSp90	Chaperone	84 kDa	0	0	0	0	0	0.409	0	0	0.0345	0	0	0	29	0	0	2
Tb927.7.2070	Tb927.7.2070	heat shock protein DNAJ, putative	Chaperone	36 kDa	0	0	0	0	0	0.137	0.0244	0	0	0	0	0	5	1	0	0
Tb927.5.1520	Tb927.5.1520	heat shock protein HslU1, in mitochondrion	Chaperone	53 kDa	0	0	0	0	0.0505	0.406	0	0	0.0989	0	0	1	14	0	0	3
Tb927.10.12710	Tb927.10.12710	heat shock protein, HSP110	Chaperone	91 kDa	0	0	0	0	0	0.333	0	0	0	0	0	0	21	0	0	0
Tb927.10.2020	Tb927.10.2020	hexokinase (HK2)	Glucose.glycerol	51 kDa	0	0	0	0	0	0.378	0	0	0.0594	0	0	0	16	0	0	2
Tb927.3.3490	Tb927.3.3490	high mobility group protein, putative (TDP1)	Chromatin	31 kDa	0	0	0	0	0	0.317	0	0	0	0	0	0	7	0	0	0
Tb927.6.2060	Tb927.6.2060	histidyl-tRNA synthetase	Translation.tRNA	53 kDa	0	0	0	0	0	0.0839	0	0	0	0	0	0	4	0	0	0
Tb927.10.10530	Tb927.10.10530	histone H2B	Chromatin	13 kDa	0	0	0	0	0	0.277	0	0	0	0	0	0	3	0	0	0
Tb927.5.4220	Tb927.5.4220	histone H4	Chromatin	11 kDa	0	0	0	0	0	0.1	0.22	0	0	0	0	0	1	2	0	0
Tb927.6.4540	Tb927.6.4540	HMG-CoA reductase	Prenylation	46 kDa	0	0	0	0	0	0.168	0	0	0	0	0	0	6	0	0	0
Tb927.6.4430	Tb927.6.4430	homoserine kinase and VSG silencing factor	Amino.acids	36 kDa	0	0	0	0	0	0.119	0	0	0	0	0	0	2	0	0	0
Tb927.3.5340	Tb927.3.5340	Hsc70-interacting protein (Hip), putative	Chaperone	42 kDa	0	0	0	0	0	0.177	0	0	0	0	0	0	6	0	0	0
Tb927.10.2620	Tb927.10.2620	HSP20 cold-shock domain (p23-like)	Chaperone	22 kDa	0	0	0	0	0	0.125	0	0	0	0	0	0	2	0	0	0
Tb927.9.10230	Tb927.9.10230	HSP20 domain (p23-like)	Chaperone	19 kDa	0	0	0	0	0	0.458	0	0	0	0	0	0	8	0	0	0
Tb927.10.14380	Tb927.10.14380	Hsp70 protein, putative	ZUnknown	93 kDa	0	0	0	0	0	0.0546	0	0	0	0	0	0	4	0	0	0
Tb927.9.4500	Tb927.9.4500	HSP70, endoplasmatic reticulum, HSP70.a	Chaperone	91 kDa	0	0	0	0	0	0.0527	0	0	0	0	0	0	3	0	0	0
Tb927.5.2380	Tb927.5.2380	hydrolase, alpha/beta fold family, putative	Enzyme	34 kDa	0	0	0	0	0	0.0833	0	0	0	0	0	0	2	0	0	0
Tb11.0400	Tb927.11.7700	hypothetical protein	ZUnknown	28 kDa	0	0	0	0	0	0.282	0	0	0	0	0	0	5	0	0	0
Tb927.3.3890	Tb927.3.3890	hypothetical protein, conserved	Mito.pathway	37 kDa	0	0	0	0	0	0.0844	0	0	0	0	0	0	2	0	0	0
Tb927.3.2080	Tb927.3.2080	hypothetical protein, conserved	Mito.pathway	31 kDa	0	0	0	0	0	0.135	0	0	0	0	0	0	3	0	0	0
Tb927.11.6980	Tb927.11.6980	hypothetical protein, conserved	Mito.pathway	68 kDa	0	0	0	0	0	0.0478	0	0	0	0	0	0	2	0	0	0
Tb927.11.16530	Tb927.11.16530	hypothetical protein, conserved	Mito.pathway	118 kDa	0	0	0	0	0	0.189	0.0449	0	0	0	0	0	12	4	0	0
Tb927.11.1400	Tb927.11.1400	hypothetical protein, conserved	Mito.pathway	94 kDa	0	0	0	0	0	0.0544	0	0	0	0	0	0	4	0	0	0
Tb927.8.6800	Tb927.8.6800	hypothetical protein, conserved	Mito.pathway	65 kDa	0	0	0	0	0	0.215	0.162	0	0	0	0	0	9	9	0	0
Tb927.7.640	Tb927.7.640	hypothetical protein, conserved	Mito.pathway	37 kDa	0	0	0	0	0	0.0778	0	0	0	0	0	0	2	0	0	0
Tb927.5.530	Tb927.5.530	hypothetical protein, conserved	Mito.pathway	71 kDa	0	0	0	0	0	0.0439	0	0	0	0	0	0	2	0	0	0
Tb927.4.330	Tb927.4.330	hypothetical protein, conserved	Mito.pathway	43 kDa	0	0	0	0	0	0.129	0	0	0	0	0	0	3	0	0	0
Tb927.3.4030	Tb927.3.4030	hypothetical protein, conserved	Mito.pathway	135 kDa	0	0	0	0	0	0.0338	0	0	0	0	0	0	2	0	0	0
Tb927.3.2670	Tb927.3.2670	hypothetical protein, conserved	Mito.pathway	29 kDa	0	0	0	0	0	0.16	0	0	0	0	0	0	3	0	0	0
Tb927.11.1620	Tb927.11.1620	hypothetical protein, conserved	Mito.pathway	22 kDa	0	0	0	0	0	0.203	0	0	0	0	0	0	2	0	0	0
Tb927.11.11380	Tb927.11.11380	hypothetical protein, conserved	Mito.pathway	62 kDa	0	0	0	0	0	0.127	0	0	0	0	0	0	5	0	0	0
Tb927.10.9970	Tb927.10.9970	hypothetical protein, conserved	Mito.pathway	110 kDa	0	0	0	0	0	0.0342	0	0	0	0	0	0	2	0	0	0
Tb927.10.4240	Tb927.10.4240	hypothetical protein, conserved	Mito.pathway	15 kDa	0	0	0	0	0	0.15	0	0	0	0	0	0	2	0	0	0
Tb927.9.9310	Tb927.9.9310	hypothetical protein, conserved	Mito.pathway	106 kDa	0	0	0	0	0	0.0362	0	0	0	0	0	0	2	0	0	0
Tb927.5.4080	Tb927.5.4080	hypothetical protein, conserved	Mito.pathway	58 kDa	0	0	0	0	0	0.265	0.0413	0	0	0	0	0	9	2	0	0
Tb927.11.1700	Tb927.11.1700	hypothetical protein, conserved	Mito.pathway	62 kDa	0	0	0	0	0	0.0544	0.0439	0	0	0	0	0	2	2	0	0
Tb927.9.1380	Tb927.9.1380	hypothetical protein, conserved	Mito.pathway	42 kDa	0	0	0	0	0	0.1	0	0	0	0	0	0	3	0	0	0
Tb927.7.3100	Tb927.7.3100	hypothetical protein, conserved	Mito.pathway	70 kDa	0	0	0	0	0	0.0543	0	0	0	0	0	0	3	0	0	0
Tb927.2.2210	Tb927.2.2210	hypothetical protein, conserved	Mito.pathway	113 kDa	0	0	0	0	0	0.143	0.0106	0	0	0	0	0	10	1	0	0
Tb927.7.5110	Tb927.7.5110	hypothetical protein, conserved	Mito.pathway	62 kDa	0	0	0	0	0	0.125	0	0	0	0	0	0	4	0	0	0
Tb927.9.6910	Tb927.9.6910	hypothetical protein, conserved	Mito.pathway	18 kDa	0	0	0	0	0	0.37	0.0556	0	0	0	0	0	6	1	0	0
Tb927.7.2990	Tb927.7.2990	hypothetical protein, conserved	Mito.pathway	36 kDa	0	0	0	0	0	0.307	0.0647	0	0	0	0	0	8	2	0	0
Tb927.8.7040	Tb927.8.7040	hypothetical protein, conserved	Mito.pathway	21 kDa	0	0	0	0	0	0.148	0	0	0	0	0	0	2	0	0	0
Tb927.1.4230	Tb927.1.4230	hypothetical protein, conserved	Mito.pathway	50 kDa	0	0	0	0	0	0.157	0	0	0	0	0	0	7	0	0	0
Tb927.6.2140	Tb927.6.2140	hypothetical protein, conserved	Mito.RNA	29 kDa	0	0	0	0	0	0.225	0.0412	0	0	0	0	0	5	1	0	0
Tb927.11.10690	Tb927.11.10690	hypothetical protein, conserved	Vesicular.transport	45 kDa	0	0	0	0	0.115	0.208	0	0	0.194	0	0	4	5	0	0	6
Tb927.11.13270	Tb927.11.13270	hypothetical protein, conserved	ZUnknown	30 kDa	0	0	0	0.063	0	0.181	0.0333	0	0	0	1	0	3	1	0	0
Tb927.7.4740	Tb927.7.4740	hypothetical protein, conserved	ZUnknown	36 kDa	0	0	0.0272	0	0	0.0876	0.0272	0	0	1	0	0	2	1	0	0
Tb927.9.8520	Tb927.9.8520	hypothetical protein, conserved	ZUnknown	32 kDa	0	0	0	0	0	0.139	0	0	0	0	0	0	3	0	0	0
Tb927.9.7520	Tb927.9.7520	hypothetical protein, conserved	ZUnknown	38 kDa	0	0	0	0	0	0.15	0	0	0	0	0	0	4	0	0	0
Tb927.9.4660	Tb927.9.4660	hypothetical protein, conserved	ZUnknown	56 kDa	0	0	0	0	0	0.109	0	0	0	0	0	0	3	0	0	0
Tb927.9.14100	Tb927.9.14100	hypothetical protein, conserved	ZUnknown	35 kDa	0	0	0	0	0	0.0828	0	0	0	0	0	0	2	0	0	0
Tb927.9.13630	Tb927.9.13630	hypothetical protein, conserved	ZUnknown	40 kDa	0	0	0	0	0	0.21	0.0296	0	0	0	0	0	5	1	0	0
Tb927.8.5650	Tb927.8.5650	hypothetical protein, conserved	ZUnknown	103 kDa	0	0	0	0	0	0.0361	0	0	0	0	0	0	2	0	0	0
Tb927.7.4200	Tb927.7.4200	hypothetical protein, conserved	ZUnknown	39 kDa	0	0	0	0	0	0.0508	0.0254	0	0	0	0	0	2	1	0	0
Tb927.7.2120	Tb927.7.2120	hypothetical protein, conserved	ZUnknown	46 kDa	0	0	0	0	0	0.0988	0	0	0	0	0	0	3	0	0	0
Tb927.5.2500	Tb927.5.2500	hypothetical protein, conserved	ZUnknown	75 kDa	0	0	0	0	0	0.0432	0	0	0	0	0	0	2	0	0	0
Tb927.5.1630	Tb927.5.1630	hypothetical protein, conserved	ZUnknown	18 kDa	0	0	0	0	0	0.189	0	0	0	0	0	0	3	0	0	0
Tb927.4.2530	Tb927.4.2530	hypothetical protein, conserved	ZUnknown	17 kDa	0	0	0	0	0	0.133	0	0	0	0	0	0	2	0	0	0
Tb927.2.5130	Tb927.2.5130	hypothetical protein, conserved	ZUnknown	44 kDa	0	0	0	0	0	0.0846	0	0	0	0	0	0	3	0	0	0
Tb927.11.7920	Tb927.11.7920	hypothetical protein, conserved	ZUnknown	48 kDa	0	0	0	0	0	0.147	0.0266	0	0	0	0	0	5	1	0	0
Tb927.11.11010	Tb927.11.11010	hypothetical protein, conserved	ZUnknown	42 kDa	0	0	0	0	0	0.0431	0.0776	0	0	0	0	0	1	2	0	0
Tb927.10.7550	Tb927.10.7550	hypothetical protein, conserved	ZUnknown	63 kDa	0	0	0	0	0	0.0468	0	0	0	0	0	0	2	0	0	0
Tb927.10.6020	Tb927.10.6020	hypothetical protein, conserved	ZUnknown	19 kDa	0	0	0	0	0	0.264	0	0	0	0	0	0	2	0	0	0
Tb927.10.13170	Tb927.10.13170	hypothetical protein, conserved	ZUnknown	38 kDa	0	0	0	0	0	0.274	0.166	0	0	0	0	0	7	5	0	0
Tb927.10.11600	Tb927.10.11600	hypothetical protein, conserved	ZUnknown	66 kDa	0	0	0	0	0	0.0618	0	0	0	0	0	0	3	0	0	0
Tb927.10.11380	Tb927.10.11380	hypothetical protein, conserved	ZUnknown	45 kDa	0	0	0	0	0	0.0744	0	0	0	0	0	0	2	0	0	0
Tb927.1.4680	Tb927.1.4680	hypothetical protein, conserved	ZUnknown	37 kDa	0	0	0	0	0	0.0755	0	0	0	0	0	0	2	0	0	0
Tb927.9.5700	Tb927.9.5700	hypothetical protein, conserved	ZUnknown	239 kDa	0	0	0	0	0	0.0205	0	0	0	0	0	0	4	0	0	0
Tb927.9.4630	Tb927.9.4630	hypothetical protein, conserved	ZUnknown	147 kDa	0	0	0	0	0	0.237	0.0565	0	0	0	0	0	22	6	0	0
Tb927.9.4420	Tb927.9.4420	hypothetical protein, conserved	ZUnknown	47 kDa	0	0	0	0	0	0.0313	0.0964	0	0	0	0	0	1	2	0	0
Tb927.9.2900	Tb927.9.2900	hypothetical protein, conserved	ZUnknown	287 kDa	0	0	0	0	0	0.0399	0	0	0	0	0	0	7	0	0	0
Tb927.9.2590	Tb927.9.2590	hypothetical protein, conserved	ZUnknown	121 kDa	0	0	0	0	0	0.0542	0	0	0	0	0	0	4	0	0	0
Tb927.9.2390	Tb927.9.2390	hypothetical protein, conserved	ZUnknown	22 kDa	0	0	0	0	0	0.131	0	0	0	0	0	0	2	0	0	0
Tb927.9.15070	Tb927.9.15070	hypothetical protein, conserved	ZUnknown	82 kDa	0	0	0	0	0	0.0217	0	0	0	0	0	0	2	0	0	0
Tb927.9.13130	Tb927.9.13130	hypothetical protein, conserved	ZUnknown	68 kDa	0	0	0	0	0	0.0281	0.0528	0	0	0	0	0	1	2	0	0
Tb927.9.12830	Tb927.9.12830	hypothetical protein, conserved	ZUnknown	65 kDa	0	0	0	0	0	0.0529	0	0	0	0	0	0	2	0	0	0
Tb927.9.12070	Tb927.9.12070	hypothetical protein, conserved	ZUnknown	110 kDa	0	0	0	0	0	0.0653	0	0	0	0	0	0	4	0	0	0
Tb927.8.5300	Tb927.8.5300	hypothetical protein, conserved	ZUnknown	64 kDa	0	0	0	0	0	0	0.0569	0	0	0	0	0	0	2	0	0
Tb927.8.3840	Tb927.8.3840	hypothetical protein, conserved	ZUnknown	80 kDa	0	0	0	0	0	0.0445	0	0	0	0	0	0	2	0	0	0
Tb927.8.2820	Tb927.8.2820	hypothetical protein, conserved	ZUnknown	141 kDa	0	0	0	0	0	0.0294	0	0	0	0	0	0	2	0	0	0
Tb927.8.1790	Tb927.8.1790	hypothetical protein, conserved	ZUnknown	17 kDa	0	0	0	0	0	0.16	0	0	0	0	0	0	3	0	0	0
Tb927.8.1230	Tb927.8.1230	hypothetical protein, conserved	ZUnknown	20 kDa	0	0	0	0	0	0.126	0	0	0	0	0	0	2	0	0	0
Tb927.8.1210	Tb927.8.1210	hypothetical protein, conserved	ZUnknown	78 kDa	0	0	0	0	0	0.0306	0	0	0	0	0	0	2	0	0	0
Tb927.7.7050	Tb927.7.7050	hypothetical protein, conserved	ZUnknown	99 kDa	0	0	0	0	0	0.0275	0	0	0	0	0	0	2	0	0	0
Tb927.7.6180	Tb927.7.6180	hypothetical protein, conserved	ZUnknown	30 kDa	0	0	0	0	0	0.119	0	0	0	0	0	0	2	0	0	0
Tb927.7.5290	Tb927.7.5290	hypothetical protein, conserved	ZUnknown	81 kDa	0	0	0	0	0	0.0509	0	0	0	0	0	0	2	0	0	0
Tb927.7.5140	Tb927.7.5140	hypothetical protein, conserved	ZUnknown	52 kDa	0	0	0	0	0	0.0745	0	0	0	0	0	0	3	0	0	0
Tb927.7.5050	Tb927.7.5050	hypothetical protein, conserved	ZUnknown	105 kDa	0	0	0	0	0	0	0.0236	0	0	0	0	0	0	2	0	0
Tb927.7.2740	Tb927.7.2740	hypothetical protein, conserved	ZUnknown	20 kDa	0	0	0	0	0	0.15	0	0	0	0	0	0	2	0	0	0
Tb927.7.1220	Tb927.7.1220	hypothetical protein, conserved	ZUnknown	118 kDa	0	0	0	0	0	0.0196	0	0	0	0	0	0	2	0	0	0
Tb927.6.4750	Tb927.6.4750	hypothetical protein, conserved	ZUnknown	68 kDa	0	0	0	0	0	0.133	0	0	0	0	0	0	4	0	0	0
Tb927.6.1290	Tb927.6.1290	hypothetical protein, conserved	ZUnknown	101 kDa	0	0	0	0	0	0.0334	0	0	0	0	0	0	2	0	0	0
Tb927.5.1780	Tb927.5.1780	hypothetical protein, conserved	ZUnknown	48 kDa	0	0	0	0	0	0.165	0	0	0	0	0	0	5	0	0	0
Tb927.5.1270	Tb927.5.1270	hypothetical protein, conserved	ZUnknown	24 kDa	0	0	0	0	0	0.149	0	0	0	0	0	0	2	0	0	0
Tb927.3.980	Tb927.3.980	hypothetical protein, conserved	ZUnknown	78 kDa	0	0	0	0	0	0.07	0	0	0	0	0	0	4	0	0	0
Tb927.3.640	Tb927.3.640	hypothetical protein, conserved	ZUnknown	33 kDa	0	0	0	0	0	0.098	0	0	0	0	0	0	2	0	0	0
Tb927.3.5070	Tb927.3.5070	hypothetical protein, conserved	ZUnknown	67 kDa	0	0	0	0	0	0.0526	0	0	0	0	0	0	2	0	0	0
Tb927.3.4970	Tb927.3.4970	hypothetical protein, conserved	ZUnknown	116 kDa	0	0	0	0	0	0	0.0273	0	0	0	0	0	0	2	0	0
Tb927.3.3950	Tb927.3.3950	hypothetical protein, conserved	ZUnknown	62 kDa	0	0	0	0	0	0.0291	0	0	0	0	0	0	2	0	0	0
Tb927.3.2750	Tb927.3.2750	hypothetical protein, conserved	ZUnknown	96 kDa	0	0	0	0	0	0.0528	0	0	0	0	0	0	3	0	0	0
Tb927.3.2700	Tb927.3.2700	hypothetical protein, conserved	ZUnknown	43 kDa	0	0	0	0	0	0.0902	0	0	0	0	0	0	2	0	0	0
Tb927.3.1900	Tb927.3.1900	hypothetical protein, conserved	ZUnknown	96 kDa	0	0	0	0	0	0.0265	0.0358	0	0	0	0	0	1	2	0	0
Tb927.3.1350	Tb927.3.1350	hypothetical protein, conserved	ZUnknown	87 kDa	0	0	0	0	0	0.0433	0	0	0	0	0	0	2	0	0	0
Tb927.3.1180	Tb927.3.1180	hypothetical protein, conserved	ZUnknown	93 kDa	0	0	0	0	0	0.128	0.0132	0	0	0	0	0	7	1	0	0
Tb927.2.5820	Tb927.2.5820	hypothetical protein, conserved	ZUnknown	117 kDa	0	0	0	0	0	0.0305	0	0	0	0	0	0	2	0	0	0
Tb927.2.4000	Tb927.2.4000	hypothetical protein, conserved	ZUnknown	97 kDa	0	0	0	0	0	0.0224	0	0	0	0	0	0	2	0	0	0
Tb927.2.2410	Tb927.2.2410	hypothetical protein, conserved	ZUnknown	71 kDa	0	0	0	0	0	0.272	0	0	0	0	0	0	12	0	0	0
Tb927.11.8270	Tb927.11.8270	hypothetical protein, conserved	ZUnknown	84 kDa	0	0	0	0	0	0.0328	0	0	0	0	0	0	2	0	0	0
Tb927.11.8230	Tb927.11.8230	hypothetical protein, conserved	ZUnknown	46 kDa	0	0	0	0	0	0.073	0	0	0	0	0	0	2	0	0	0
Tb927.11.8030	Tb927.11.8030	hypothetical protein, conserved	ZUnknown	46 kDa	0	0	0	0	0	0	0.0552	0	0	0	0	0	0	2	0	0
Tb927.11.7680	Tb927.11.7680	hypothetical protein, conserved	ZUnknown	66 kDa	0	0	0	0	0	0.187	0.13	0	0	0	0	0	9	7	0	0
Tb927.11.6530	Tb927.11.6530	hypothetical protein, conserved	ZUnknown	46 kDa	0	0	0	0	0	0	0.0819	0	0	0	0	0	0	3	0	0
Tb927.11.4950	Tb927.11.4950	hypothetical protein, conserved	ZUnknown	89 kDa	0	0	0	0	0	0.0394	0	0	0	0	0	0	2	0	0	0
Tb927.11.15680	Tb927.11.15680	hypothetical protein, conserved	ZUnknown	14 kDa	0	0	0	0	0	0.248	0	0	0	0	0	0	2	0	0	0
Tb927.11.14170	Tb927.11.14170	hypothetical protein, conserved	ZUnknown	67 kDa	0	0	0	0	0	0.0259	0	0	0	0	0	0	2	0	0	0
Tb927.11.10300	Tb927.11.10300	hypothetical protein, conserved	ZUnknown	47 kDa	0	0	0	0	0	0.0925	0	0	0	0	0	0	3	0	0	0
Tb927.11.10090	Tb927.11.10090	hypothetical protein, conserved	ZUnknown	46 kDa	0	0	0	0	0	0.0265	0.041	0	0	0	0	0	1	2	0	0
Tb927.10.9350	Tb927.10.9350	hypothetical protein, conserved	ZUnknown	94 kDa	0	0	0	0	0	0.17	0	0	0	0	0	0	12	0	0	0
Tb927.10.9210	Tb927.10.9210	hypothetical protein, conserved	ZUnknown	59 kDa	0	0	0	0	0	0.186	0.117	0	0	0	0	0	5	4	0	0
Tb927.10.5920	Tb927.10.5920	hypothetical protein, conserved	ZUnknown	86 kDa	0	0	0	0	0	0.0303	0	0	0	0	0	0	2	0	0	0
Tb927.10.5200	Tb927.10.5200	hypothetical protein, conserved	ZUnknown	48 kDa	0	0	0	0	0	0.0464	0	0	0	0	0	0	2	0	0	0
Tb927.10.3610	Tb927.10.3610	hypothetical protein, conserved	ZUnknown	54 kDa	0	0	0	0	0	0.261	0.0261	0	0	0	0	0	7	1	0	0
Tb927.10.2930	Tb927.10.2930	hypothetical protein, conserved	ZUnknown	81 kDa	0	0	0	0	0	0.0868	0	0	0	0	0	0	5	0	0	0
Tb927.10.1730	Tb927.10.1730	hypothetical protein, conserved	ZUnknown	39 kDa	0	0	0	0	0	0.0756	0	0	0	0	0	0	2	0	0	0
Tb927.10.1560	Tb927.10.1560	hypothetical protein, conserved	ZUnknown	92 kDa	0	0	0	0	0	0.029	0	0	0	0	0	0	2	0	0	0
Tb927.10.15000	Tb927.10.15000	hypothetical protein, conserved	ZUnknown	48 kDa	0	0	0	0	0	0	0.116	0	0	0	0	0	0	3	0	0
Tb11.v5.0420	Tb927.10.14490	hypothetical protein, conserved	ZUnknown	46 kDa	0	0	0	0	0	0.081	0.0857	0	0	0	0	0	2	5	0	0
Tb927.10.14030	Tb927.10.14030	hypothetical protein, conserved	ZUnknown	50 kDa	0	0	0	0	0	0.0646	0	0	0	0	0	0	2	0	0	0
Tb927.10.1320	Tb927.10.1320	hypothetical protein, conserved	ZUnknown	78 kDa	0	0	0	0	0	0.0378	0	0	0	0	0	0	2	0	0	0
Tb927.10.12590	Tb927.10.12590	hypothetical protein, conserved	ZUnknown	106 kDa	0	0	0	0	0	0.0268	0	0	0	0	0	0	2	0	0	0
Tb927.10.12250	Tb927.10.12250	hypothetical protein, conserved	ZUnknown	86 kDa	0	0	0	0	0	0.0694	0	0	0	0	0	0	4	0	0	0
Tb927.10.11510	Tb927.10.11510	hypothetical protein, conserved	ZUnknown	39 kDa	0	0	0	0	0	0.0843	0	0	0	0	0	0	2	0	0	0
Tb927.1.3260	Tb927.1.3260	hypothetical protein, conserved	ZUnknown	203 kDa	0	0	0	0	0.0148	0.0435	0	0	0	0	0	2	5	0	0	0
Tb927.9.10400	Tb927.9.10400	hypothetical protein, conserved	ZUnknown	51 kDa	0	0	0	0	0	0.0513	0	0	0	0	0	0	2	0	0	0
Tb927.4.2790	Tb927.4.2790	hypothetical protein, conserved	ZUnknown	63 kDa	0	0	0	0	0	0.134	0.13	0.0299	0	0	0	0	5	6	2	0
Tb927.2.4460	Tb927.2.4460	hypothetical protein, conserved	ZUnknown	68 kDa	0	0	0	0	0	0.198	0.0403	0	0	0	0	0	8	2	0	0
Tb927.7.2240	Tb927.7.2240	hypothetical protein, conserved	ZUnknown	60 kDa	0	0	0	0	0	0.0735	0	0	0	0	0	0	3	0	0	0
Tb927.7.3040	Tb927.7.3040	hypothetical protein, conserved	ZUnknown	69 kDa	0	0	0	0	0.112	0.2	0.0299	0	0.0803	0	0	5	9	1	0	4
Tb927.5.770	Tb927.5.770	hypothetical protein, conserved	ZUnknown	76 kDa	0	0	0	0	0	0.135	0	0	0	0	0	0	6	0	0	0
Tb927.11.12380	Tb927.11.12380	hypothetical protein, conserved	ZUnknown	46 kDa	0	0	0	0	0	0.0676	0	0	0	0	0	0	2	0	0	0
Tb927.10.2050	Tb927.10.2050	hypothetical protein, conserved	ZUnknown	44 kDa	0	0	0	0	0	0.422	0.214	0	0	0	0	0	10	6	0	0
Tb927.6.1430	Tb927.6.1430	hypothetical protein, conserved	ZUnknown	88 kDa	0	0	0	0	0	0.0312	0	0	0	0	0	0	2	0	0	0
Tb927.10.8620	Tb927.10.8620	hypothetical protein, conserved	ZUnknown	21 kDa	0	0	0	0	0	0.12	0	0	0	0	0	0	2	0	0	0
Tb927.11.6610	Tb927.11.6610	hypothetical protein, conserved	ZUnknown	40 kDa	0	0	0	0	0	0.269	0	0	0	0	0	0	6	0	0	0
Tb927.6.3030	Tb927.6.3030	hypothetical protein, conserved	ZUnknown	93 kDa	0	0	0	0	0	0.0435	0	0	0	0	0	0	2	0	0	0
Tb927.3.2100	Tb927.3.2100	hypothetical protein, conserved	ZUnknown	34 kDa	0	0	0	0	0	0.49	0	0	0	0	0	0	11	0	0	0
Tb927.5.3140	Tb927.5.3140	hypothetical protein, conserved	ZUnknown	26 kDa	0	0	0	0	0	0.0833	0	0	0	0	0	0	2	0	0	0
Tb927.9.11540	Tb927.9.11540	hypothetical protein, conserved	ZUnknown	51 kDa	0	0	0	0	0	0.0845	0	0	0	0	0	0	2	0	0	0
Tb927.1.1390	Tb927.1.1390	hypothetical protein, conserved	ZUnknown	28 kDa	0	0	0	0	0	0.135	0	0	0	0	0	0	3	0	0	0
Tb927.10.15830	Tb927.10.15830	hypothetical protein, conserved	ZUnknown	29 kDa	0	0	0	0	0	0.38	0.0451	0	0	0	0	0	6	1	0	0
Tb927.11.15370	Tb927.11.15370	hypothetical protein, conserved (TbKap123)	Nuclear.transport	118 kDa	0	0	0	0	0.0354	0.377	0.0103	0	0	0	0	2	25	1	0	0
Tb927.7.3810	Tb927.7.3810	hypothetical protein, conserved, , 2 Cold-shock domains	Mito.pathway	42 kDa	0	0	0	0	0	0.063	0	0	0	0	0	0	2	0	0	0
Tb927.10.5830	Tb927.10.5830	hypothetical protein, conserved, 4-5 RanBP2 Zn fingers, matches varios yeast/human proteins with motif	Zinc.finger	60 kDa	0	0	0	0	0	0.0861	0	0	0	0	0	0	4	0	0	0
Tb927.11.14330	Tb927.11.14330	hypothetical protein, conserved, ARM repeat, Zn binding, HECT E3 ligase	Ubiquitin.proteasome	177 kDa	0	0	0	0	0.018	0.0143	0	0	0	0	0	2	2	0	0	0
Tb927.11.6440	Tb927.11.6440	hypothetical protein, conserved, Bromodomain and poly(Q), often in TAP MS, low similarity to coiled-coil proteins and hook proteins (cytoskeletal linkers)	ZUnknown	49 kDa	0	0.0476	0.0907	0	0.0476	0.277	0.0476	0.0544	0.0476	4	0	3	8	2	2	2
Tb927.11.3970	Tb927.11.3970	hypothetical protein, conserved, copurifies with U2AF35, CCCH zinc finger PS50103, resembles PAT1 E=0.033	ZUnknown	78 kDa	0	0	0	0	0	0.126	0	0	0	0	0	0	6	0	0	0
Tb927.6.2210	Tb927.6.2210	hypothetical protein, conserved, copurifies with ZC3H32 and 4E-IP	ZUnknown	124 kDa	0	0	0	0	0	0.094	0	0	0	0	0	0	9	0	0	0
Tb927.4.2240	Tb927.4.2240	hypothetical protein, conserved, D-aminoacid aminotransferase domain, used for synthesis of D-glutamic acid and D-alanine	Enzyme	44 kDa	0	0	0	0	0	0.0462	0	0	0	0	0	0	2	0	0	0
Tb927.9.4080	Tb927.9.4080	hypothetical protein, conserved, DRBD3, 4E5/G1 interaction. P-loop NTP hydrolase (AAA ATPase), DNA ligase/capping enzyme catalytic domain, C4 zinc finger (LIM domain)	Translation	142 kDa	0	0	0	0	0.0107	0.0358	0	0	0	0	0	1	2	0	0	0
Tb927.11.3390	Tb927.11.3390	hypothetical protein, conserved, HECT E3 ligase at C-terminus	Ubiquitin.proteasome	487 kDa	0	0	0	0	0	0.00942	0	0	0	0	0	0	2	0	0	0
Tb927.3.1910	Tb927.3.1910	hypothetical protein, conserved, histone RNA binding domain 259-326	RNA.binding	64 kDa	0	0	0	0	0	0.0491	0	0	0	0	0	0	2	0	0	0
Tb927.10.15760	Tb927.10.15760	hypothetical protein, conserved, in flagellar proteomes, low homology to d tRNA methyltransferase of s: cerevisiae	Cytoskeleton	36 kDa	0	0	0	0	0	0.454	0	0	0.19	0	0	0	10	0	0	3
Tb927.7.3740	Tb927.7.3740	hypothetical protein, conserved, in flagellum	Cytoskeleton	93 kDa	0	0	0	0	0	0.0177	0.0636	0	0	0	0	0	1	4	0	0
Tb927.11.2250	Tb927.11.2250	hypothetical protein, conserved, kineto-specific	ZUnknown	27 kDa	0	0	0	0	0.0373	0.129	0	0	0	0	0	1	3	0	0	0
Tb927.7.3080	Tb927.7.3080	hypothetical protein, conserved, kinetoplastid-specific	ZUnknown	47 kDa	0	0	0	0	0	0.238	0	0	0	0	0	0	7	0	0	0
Tb927.10.15310	Tb927.10.15310	hypothetical protein, conserved, linked to melarsoprol resistance, no yeast/human by NCBI	ZUnknown	48 kDa	0	0	0	0	0	0.082	0.0266	0	0	0	0	0	3	1	0	0
Tb927.11.3190	Tb927.11.3190	hypothetical protein, conserved, LIS homology & WD40 repeat region matches a human HIV BPR binding protein	ZUnknown	185 kDa	0	0	0	0	0	0.0145	0	0	0	0	0	0	2	0	0	0
Tb927.6.5070	Tb927.6.5070	hypothetical protein, conserved, myosin-like	ZUnknown	52 kDa	0	0	0	0	0	0.185	0	0	0	0	0	0	6	0	0	0
Tb927.5.3250	Tb927.5.3250	hypothetical protein, conserved, no clear yeast or human matches	ZUnknown	172 kDa	0	0	0	0	0	0.0777	0	0	0	0	0	0	7	0	0	0
Tb927.5.570	Tb927.5.570	hypothetical protein, conserved, no clear yeast or human matches	ZUnknown	233 kDa	0	0	0	0	0	0.00517	0.015	0	0	0	0	0	1	2	0	0
Tb927.4.970	Tb927.4.970	hypothetical protein, conserved, no clear yeast or human matches	ZUnknown	20 kDa	0	0	0	0	0	0.171	0	0	0	0	0	0	3	0	0	0
Tb927.7.7460	Tb927.7.7460	hypothetical protein, conserved, no domains	ZUnknown	22 kDa	0	0	0	0	0	0.359	0	0	0	0	0	0	5	0	0	0
Tb927.11.2620	Tb927.11.2620	hypothetical protein, conserved, no domains	ZUnknown	69 kDa	0	0	0	0	0	0.0805	0	0	0	0	0	0	4	0	0	0
Tb927.9.13970	Tb927.9.13970	hypothetical protein, conserved, no domains	ZUnknown	37 kDa	0	0	0	0	0	0.13	0	0	0	0	0	0	3	0	0	0
Tb927.7.4120	Tb927.7.4120	hypothetical protein, conserved, no domains, K-specific	ZUnknown	52 kDa	0	0	0	0	0	0.0631	0	0	0	0	0	0	3	0	0	0
Tb927.11.3490	Tb927.11.3490	hypothetical protein, conserved, no domains, no good BLASTp matches	ZUnknown	88 kDa	0	0	0	0	0	0.127	0	0	0	0	0	0	8	0	0	0
Tb927.11.2610	Tb927.11.2610	hypothetical protein, conserved, no domains, no yeast or human match	Cytoskeleton	51 kDa	0	0	0	0	0.0759	0.367	0	0	0.204	0	0	1	11	0	0	4
Tb927.3.1300	Tb927.3.1300	hypothetical protein, conserved, no domains, no yeast or human match	ZUnknown	46 kDa	0	0	0	0	0	0.266	0	0	0	0	0	0	9	0	0	0
Tb927.10.13790	Tb927.10.13790	hypothetical protein, conserved, no human or yeast homologue	ZUnknown	75 kDa	0	0	0	0	0.0368	0.0912	0	0	0.0176	0	0	1	4	0	0	1
Tb927.10.14700	Tb927.10.14700	hypothetical protein, conserved, no human or yeast homologue	ZUnknown	38 kDa	0	0.0351	0.0702	0.0351	0	0.237	0.0673	0.0351	0.0351	2	1	0	5	2	1	1
Tb927.11.10260	Tb927.11.10260	hypothetical protein, conserved, no known domains	ZUnknown	52 kDa	0	0	0	0	0	0.0591	0	0	0	0	0	0	2	0	0	0
Tb927.10.13800	Tb927.10.13800	hypothetical protein, conserved, no yeast or human match	ZUnknown	34 kDa	0	0	0	0	0	0.303	0	0	0	0	0	0	7	0	0	0
Tb927.7.3550	Tb927.7.3550	hypothetical protein, conserved, no yeast or human match	ZUnknown	138 kDa	0	0	0	0	0.188	0.154	0.00645	0	0.142	0	0	19	14	1	0	16
Tb927.9.8820	Tb927.9.8820	hypothetical protein, conserved, no yeast or human match	ZUnknown	120 kDa	0	0	0	0	0	0.0921	0	0	0	0	0	0	7	0	0	0
Tb927.11.9400	Tb927.11.9400	hypothetical protein, conserved, no yeast or human match, CXXC motif (thioredoxin-like)	ZUnknown	96 kDa	0	0	0	0	0	0.053	0.0135	0	0	0	0	0	3	1	0	0
Tb927.11.6430	Tb927.11.6430	hypothetical protein, conserved, NST1 domain	ZUnknown	135 kDa	0	0	0	0	0	0.0627	0	0	0	0	0	0	5	0	0	0
Tb927.9.7690	Tb927.9.7690	hypothetical protein, conserved, nucelotidyltransferase and poly(A) polymerase substrate binding domains	ZUnknown	200 kDa	0	0	0	0	0	0.0372	0	0	0	0	0	0	3	0	0	0
Tb927.11.4190	Tb927.11.4190	hypothetical protein, conserved, Peptidase M24-like	Protease	59 kDa	0	0	0	0	0	0.0428	0	0	0	0	0	0	2	0	0	0
Tb927.11.4320	Tb927.11.4320	hypothetical protein, conserved, PF02622 DUF179, Uncharacterized ACR, COG1678	Mito.pathway	52 kDa	0	0	0	0	0.0547	0.309	0	0	0.185	0	0	1	11	0	0	4
Tb927.7.5210	Tb927.7.5210	hypothetical protein, conserved, phosphatase domain and DUF	Enzyme	100 kDa	0	0	0	0	0	0.0768	0	0	0	0	0	0	5	0	0	0
Tb927.11.14220	Tb927.11.14220	hypothetical protein, conserved, Phyre2 gives 97% probability of RNA-binding domain, on Diana polysomes	RNA.binding	54 kDa	0	0	0	0	0	0.114	0	0	0	0	0	0	4	0	0	0
Tb927.4.4940	Tb927.4.4940	hypothetical protein, conserved, poly(Q), no clear yeast or human matches	ZUnknown	74 kDa	0	0	0	0	0	0.157	0.0254	0	0	0	0	0	7	1	0	0
Tb927.1.3070	Tb927.1.3070	hypothetical protein, conserved, poly(Q), poly(H)	ZUnknown	45 kDa	0	0	0	0	0.15	0.0533	0.0412	0	0	0	0	3	2	1	0	0
Tb927.5.4150	Tb927.5.4150	hypothetical protein, conserved, putative hydrolase type	ZUnknown	43 kDa	0	0	0	0	0	0.0337	0.0855	0	0	0	0	0	1	2	0	0
Tb927.10.14150	Tb927.10.14150	hypothetical protein, conserved, related to yeast BFR1, component pf polysomal mRNP. Weak chromosomal segregation ATPase domain. loc in ER of Sc. Interacts RF1, AP3	Vesicular.transport	55 kDa	0	0	0	0	0	0.0438	0	0	0	0	0	0	2	0	0	0
Tb927.8.6330	Tb927.8.6330	hypothetical protein, conserved, similar to yeast Doa1p, 7WD repeats,PFU domain binding to Ubiquitin	Ubiquitin.proteasome	95 kDa	0	0	0	0	0	0.0282	0	0	0	0	0	0	2	0	0	0
Tb927.3.3030	Tb927.3.3030	hypothetical protein, conserved, START (lipid-binding) domain, homologue of human NP_006636.2, probable role in phosphlipid transfer across membranes	Lipids	41 kDa	0	0	0	0	0	0.168	0	0	0	0	0	0	4	0	0	0
Tb927.7.2170	Tb927.7.2170	hypothetical protein, conserved, telomere repeat dimerization domain	ZUnknown	169 kDa	0	0	0	0	0	0.0864	0	0	0	0	0	0	11	0	0	0
Tb927.6.4800	Tb927.6.4800	hypothetical protein, conserved, Tetratricopeptide repeat domain	ZUnknown	46 kDa	0	0	0	0	0	0.0526	0	0	0	0	0	0	3	0	0	0
Tb927.3.1010	Tb927.3.1010	hypothetical protein, conserved, Trypanosoma-specific	ZUnknown	64 kDa	0	0	0	0	0	0.237	0	0	0.0417	0	0	0	9	0	0	2
Tb927.5.2620	Tb927.5.2620	hypothetical protein, conserved, ubiquitin-like C-terminus, no yeast or human match	ZUnknown	49 kDa	0	0	0	0	0	0.146	0	0	0	0	0	0	4	0	0	0
Tb927.3.5320	Tb927.3.5320	hypothetical protein, conserved, UBX5 of yeast 3e-4, blast-back +ve, interaction with ubiquitinated proteins	Ubiquitin.proteasome	44 kDa	0	0	0	0	0	0.203	0	0	0	0	0	0	6	0	0	0
Tb927.10.15360	Tb927.10.15360	hypothetical protein, conserved, weak DEAD domain/P-loop hydrolase	ZUnknown	192 kDa	0	0	0.00678	0	0.00678	0.0209	0	0	0	1	0	1	3	0	0	0
Tb927.10.7630	Tb927.10.7630	hypothetical protein, conserved,transportin2- like protein	Nuclear.transport	104 kDa	0	0	0	0	0	0.0361	0	0	0	0	0	0	2	0	0	0
Tb927.5.2260	Tb927.5.2260	hypothetical protein, conserved. META domain	Translation	12 kDa	0	0	0	0	0	0.81	0	0	0	0	0	0	7	0	0	0
Tb927.9.10520	Tb927.9.10520	hypothetical protein, possible component of cytochorome oxidase complex	Mito.e.transport	30 kDa	0	0	0	0	0	0.107	0	0	0	0	0	0	2	0	0	0
Tb927.11.10140	Tb927.11.10140	hypothetical protein, possible component of cytochorome oxidase complex	Mito.e.transport	30 kDa	0	0	0	0	0	0.238	0	0	0	0	0	0	5	0	0	0
Tb927.11.15480	Tb927.11.15480	hypothetical, HSP20-like chaperone	Chaperone	23 kDa	0	0	0	0	0	0.159	0	0	0	0	0	0	3	0	0	0
Tb927.10.1400	Tb927.10.1400	hypoxanthine-guanine phosphoribosyltransferase (HGPRT)	Nucleotides	23 kDa	0	0	0	0	0	0.462	0	0	0	0	0	0	7	0	0	0
Tb927.2.3780	Tb927.2.3780	IF2 translation initiation factor IF-2, putative	Translation	94 kDa	0	0	0	0	0	0.146	0	0	0	0	0	0	7	0	0	0
Tb927.11.16830	Tb927.11.16830	IFT22 (was RABL5) (in UPF1-TAP)	Cytoskeleton	24 kDa	0	0	0	0	0	0.0868	0	0	0	0	0	0	2	0	0	0
Tb927.7.3980	Tb927.7.3980	immunodominant antigen, putative,tc40 antigen-like	ZUnknown	97 kDa	0	0	0	0	0	0.052	0	0	0	0	0	0	4	0	0	0
Tb927.9.13520	Tb927.9.13520	Importin 1 (IMP1)	Nuclear.transport	100 kDa	0	0	0	0	0	0.0352	0	0	0	0	0	0	3	0	0	0
Tb927.6.2640	Tb927.6.2640	importin alpha subunit, putative (TbKap60)	Nuclear.transport	58 kDa	0	0	0	0.0507	0	0.152	0.0225	0	0.0507	0	1	0	5	1	0	1
Tb927.10.2900	Tb927.10.2900	importin beta-1 subunit, putative	Nuclear.transport	95 kDa	0	0	0	0	0	0.137	0	0	0.0104	0	0	0	8	0	0	1
Tb927.6.4740	Tb927.6.4740	importin-alpha re-exporter protein, putative	Nuclear.transport	107 kDa	0	0	0	0	0	0.0646	0	0	0	0	0	0	5	0	0	0
Tb927.10.16120	Tb927.10.16120	inosine-5'-monophosphate dehydrogenase,IMP dehydrogenase	Nucleotides	48 kDa	0	0	0	0	0	0.421	0.0492	0.0246	0	0	0	0	14	2	1	0
Tb927.3.2960	Tb927.3.2960	inosine-adenosine-guanosine-nucleosidehydrolase (IAGNH)	Nucleotides	36 kDa	0	0	0	0	0	0.508	0	0	0	0	0	0	12	0	0	0
Tb927.7.4570	Tb927.7.4570	inosine-guanine nucleoside hydrolase (IG-NH)	Nucleotides	39 kDa	0	0	0	0	0	0.129	0	0	0	0	0	0	3	0	0	0
Tb927.8.3410	Tb927.8.3410	Inositol hexakisphosphate, putative	Protein.phosphatase	170 kDa	0	0	0	0	0	0.0692	0	0	0	0	0	0	6	0	0	0
Tb927.8.7170	Tb927.8.7170	inositol polyphosphate 1-phosphatase, putative	Mito.pathway	42 kDa	0	0	0	0	0	0.146	0	0	0	0	0	0	4	0	0	0
Tb927.10.7110	Tb927.10.7110	Inositol-3-phosphate synthase	Signalling	58 kDa	0	0	0	0	0	0.104	0	0	0	0	0	0	3	0	0	0
Tb927.5.3030	Tb927.5.3030	intraflagellar transport protein IFT122B	Cytoskeleton	141 kDa	0	0	0	0	0.00873	0.0349	0	0	0.027	0	0	1	4	0	0	3
Tb927.10.14470	Tb927.10.14470	intraflagellar transport protein IFT140	Cytoskeleton	187 kDa	0	0	0	0	0.0183	0.0377	0	0	0.0554	0	0	4	5	0	0	7
Tb927.10.1170	Tb927.10.1170	intraflagellar transport protein IFT172	Cytoskeleton	197 kDa	0	0	0	0	0.0544	0.129	0	0	0.171	0	0	7	16	0	0	24
Tb927.10.14980	Tb927.10.14980	intraflagellar transport protein IFT52	Cytoskeleton	72 kDa	0	0	0	0	0	0.0885	0	0	0	0	0	0	3	0	0	0
Tb927.10.11310	Tb927.10.11310	intraflagellar transport protein IFT55/IFT57	Cytoskeleton	46 kDa	0	0	0	0	0	0.123	0	0	0	0	0	0	3	0	0	0
Tb927.10.14990	Tb927.10.14990	intraflagellar transport protein IFT80/CHE2	Cytoskeleton	87 kDa	0	0	0	0	0	0.125	0	0	0	0	0	0	6	0	0	0
Tb927.8.2770	Tb927.8.2770	IP3 inositol trisphosphate receptor.	Signalling	342 kDa	0	0	0	0	0	0.158	0	0	0	0	0	0	33	0	0	0
Tb927.11.15910	Tb927.11.15910	iron superoxide dismutase	Redox	22 kDa	0	0	0	0	0	0.141	0	0	0	0	0	0	2	0	0	0
Tb927.11.15020	Tb927.11.15020	iron superoxide dismutase (TbSODB)	Redox	23 kDa	0	0	0	0	0	0.12	0	0	0	0	0	0	2	0	0	0
Tb927.5.3350	Tb927.5.3350	iron superoxide dismutase, putative	Mito.pathway	27 kDa	0	0	0	0	0	0.113	0	0	0	0	0	0	2	0	0	0
Tb927.11.1670	Tb927.11.1670	ISCS2, NFS cysteine desulfurase	Amino.acids	48 kDa	0	0	0	0	0	0.126	0	0	0	0	0	0	3	0	0	0
Tb927.8.3690	Tb927.8.3690	isocitrate dehydrogenase [NADP], mitochondrial precursor, putative (IDH)	Citric.acid.cycle	49 kDa	0	0	0	0	0	0.378	0	0	0	0	0	0	12	0	0	0
Tb927.11.900	Tb927.11.900	isocitrate dehydrogenase, putative (IDH)	Citric.acid.cycle	47 kDa	0	0	0	0	0	0.37	0	0	0	0	0	0	12	0	0	0
Tb927.10.9190	Tb927.10.9190	isoleucyl-tRNA synthetase, putative (IleRS)	Translation.tRNA	131 kDa	0	0	0	0	0	0.134	0	0	0	0	0	0	13	0	0	0
Tb927.11.10760	Tb927.11.10760	KIN-D kinesin, associated with sub-pellicular microtubules, essential	Cytoskeleton	70 kDa	0	0	0	0	0	0.164	0	0	0	0	0	0	8	0	0	0
Tb927.8.4950	Tb927.8.4950	kinesin	Cytoskeleton	165 kDa	0	0	0	0	0	0.0302	0	0	0	0	0	0	4	0	0	0
Tb927.6.1770	Tb927.6.1770	kinesin	Cytoskeleton	69 kDa	0	0	0	0	0	0.205	0.0669	0	0	0	0	0	9	3	0	0
Tb927.8.2630	Tb927.8.2630	Kinesin KIN-C. Trypanosome-specific kinesin family 2	Cytoskeleton	85 kDa	0	0	0	0	0	0.0853	0	0	0	0	0	0	5	0	0	0
Tb927.5.1700	Tb927.5.1700	Kinesin-2, also "replication Factor A 28 kDa subunit".	DNA	28 kDa	0	0	0	0	0.0431	0.153	0	0	0.0431	0	0	1	2	0	0	1
Tb927.11.5300	Tb927.11.5300	kinesin, Kif13-3, predicted centromere-associated	Cytoskeleton	63 kDa	0	0	0	0	0	0.0919	0	0	0	0	0	0	4	0	0	0
Tb927.11.15850	Tb927.11.15850	kinetoplast poly(A) polymerase complex 1 subunit	Mito.RNA	87 kDa	0	0	0	0	0	0.0981	0	0	0	0	0	0	6	0	0	0
Tb927.11.1250	Tb927.11.1250	kinetoplast poly(A) polymerase complex 1 subunit, MIT ssu-associated	Mito.RNA	98 kDa	0	0	0	0	0	0.17	0.0172	0	0	0	0	0	12	1	0	0
Tb927.2.3180	Tb927.2.3180	kinetoplast polyadenylation/uridylation factor 1 (KPAF1)	Mito.RNA	114 kDa	0	0	0	0	0	0.11	0	0	0	0	0	0	7	0	0	0
Tb927.11.14380	Tb927.11.14380	Kinetoplast polyadenylation/uridylation factor 2	Mito.RNA	72 kDa	0	0	0	0	0	0.184	0	0	0	0	0	0	9	0	0	0
Tb927.5.4380	Tb927.5.4380	kinetoplastid-specific phospho-protein phosphatase, putative	Protein.phosphatase	71 kDa	0	0	0	0	0	0.115	0	0	0	0	0	0	6	0	0	0
Tb927.6.4630	Tb927.6.4630	kinetoplastid-specific phospho-protein phosphatase, putative	Protein.phosphatase	40 kDa	0	0	0	0	0	0.115	0	0	0	0	0	0	2	0	0	0
Tb927.5.2530	Tb927.5.2530	Kre33 homologue, required for biogenesis of ribsomal small subunit in yeast	rRNA.tRNA.process	115 kDa	0	0	0	0	0	0.111	0	0	0	0	0	0	8	0	0	0
Tb927.10.3570	Tb927.10.3570	KREX2	Mito.RNA	99 kDa	0	0	0	0	0	0.0783	0	0	0	0	0	0	6	0	0	0
Tb927.5.840	Tb927.5.840	KRI1-like family/KRI1-like family C-terminal, putative	ZUnknown	112 kDa	0	0	0	0	0	0.0533	0	0	0	0	0	0	4	0	0	0
Tb927.3.4550	Tb927.3.4550	KRIPP6/TbPPR6 Kinetoplast ribosomal PPR-repeat containing protein	Mito.translation	75 kDa	0	0	0	0	0	0.24	0.0637	0	0	0	0	0	11	4	0	0
Tb927.4.4720	Tb927.4.4720	KRIPP7/TbPPR7 Kinetoplast ribosomal PPR-repeat containing protein	Mito.translation	59 kDa	0	0	0	0	0	0.154	0.131	0	0	0	0	0	6	5	0	0
Tb927.9.2010	Tb927.9.2010	kynureninase, putative	Amino.acids	51 kDa	0	0	0	0	0	0.0778	0	0	0	0	0	0	2	0	0	0
Tb927.10.11970	Tb927.10.11970	kynurenine aminotransferase, putative	Amino.acids	48 kDa	0	0	0	0	0	0.322	0	0	0	0	0	0	10	0	0	0
Tb927.5.2650	Tb927.5.2650	L-galactonolactone oxidase (GAL/ALO)	Enzyme	59 kDa	0	0	0	0	0	0.05	0	0	0	0	0	0	2	0	0	0
Tb927.6.2790	Tb927.6.2790	L-threonine 3-dehydrogenase, putative	Mito.pathway	37 kDa	0	0	0	0.0783	0	0.636	0.0572	0.0843	0	0	2	0	17	1	2	0
Tb927.10.2370	Tb927.10.2370	LA	Nuclear.transport	38 kDa	0	0	0	0	0	0.436	0	0	0	0	0	0	12	0	0	0
Tb927.3.4920	Tb927.3.4920	LETM1 and EF-hand domain-containing protein 1, inner mitochondrial membrane?	Mito.pathway	43 kDa	0	0	0	0	0	0.183	0	0	0	0	0	0	5	0	0	0
Tb927.11.3730	Tb927.11.3730	leucyl-tRNA synthetase, putative (LeuRS)	Translation.tRNA	122 kDa	0	0	0	0	0	0.246	0	0	0	0	0	0	19	0	0	0
Tb927.9.9840	Tb927.9.9840	lipoic acid containing carrier protein, putative	Mito.pathway	15 kDa	0	0	0	0	0	0.145	0	0	0	0	0	0	2	0	0	0
Tb927.3.3580	Tb927.3.3580	lipophosphoglycan biosynthetic protein, putative (LPG3)=GRP94 ER chaperone	Glycans	88 kDa	0	0	0	0	0	0.252	0	0	0	0	0	0	18	0	0	0
Tb927.10.3260	Tb927.10.3260	Long-chain-fatty-acid--CoA ligase 5, Acyl-CoA synthetase 5 (LACS 5)	Lipids	79 kDa	0	0	0	0	0	0.138	0	0	0	0	0	0	9	0	0	0
Tb927.9.9060	Tb927.9.9060	LSM12	RNA.degradation	21 kDa	0	0	0	0	0	0.289	0	0	0	0	0	0	4	0	0	0
Tb927.11.7510	Tb927.11.7510	luminal binding protein 1 (BiP), putative	Vesicular.transport	71 kDa	0	0	0	0	0	0.508	0	0	0	0	0	0	26	0	0	0
Tb927.8.6390	Tb927.8.6390	lysophospholipase, putative,alpha/beta hydrolase, putative (TbLysoPLA)	Lipids	30 kDa	0	0	0	0	0	0.55	0	0	0	0	0	0	11	0	0	0
Tb927.5.1810	Tb927.5.1810	lysosomal/endosomal membrane protein p67 (p67)	Lysosome	73 kDa	0	0	0	0	0	0.197	0	0	0	0	0	0	8	0	0	0
Tb927.8.1600	Tb927.8.1600	lysyl-tRNA synthetase, putative	Translation.tRNA	67 kDa	0	0	0	0	0	0.118	0	0	0	0	0	0	6	0	0	0
Tb927.10.1990	Tb927.10.1990	major vault protein, putative (MVP)	Enzyme	95 kDa	0	0	0	0	0	0.117	0	0	0	0	0	0	6	0	0	0
Tb927.5.2320	Tb927.5.2320	Mak10 subunit, NatC N(alpha)-terminal acetyltransferase, putative	ZUnknown	82 kDa	0	0	0	0	0	0.177	0	0	0	0	0	0	10	0	0	0
Tb927.8.6640	Tb927.8.6640	Male sterility protein, putative	ZUnknown	67 kDa	0	0	0	0	0	0.157	0	0	0	0	0	0	6	0	0	0
Tb927.11.5450	Tb927.11.5450	malic enzyme	Mito.pathway	63 kDa	0	0	0	0	0	0.338	0	0	0	0	0	0	12	0	0	0
Tb927.11.5440	Tb927.11.5440	malic enzyme	Mito.pathway	62 kDa	0	0	0	0.016	0	0.44	0	0.016	0	0	1	0	17	0	1	0
Tb927.8.1440	Tb927.8.1440	maoC-like dehydratase, putative	Enzyme	18 kDa	0	0	0	0	0	0.377	0	0	0	0	0	0	4	0	0	0
Tb927.8.3770	Tb927.8.3770	MAPK protein kinase	Protein.kinase	47 kDa	0	0	0	0	0	0.335	0	0	0	0	0	0	10	0	0	0
Tb927.9.9870	Tb927.9.9870	MCAK-like kinesin, putative	Cytoskeleton	54 kDa	0	0	0	0	0	0.191	0	0	0	0	0	0	6	0	0	0
Tb927.7.2400	Tb927.7.2400	MCP1 Arc1p homologue, assists aa tRNA synthetases	Translation.tRNA	46 kDa	0	0	0	0	0	0.16	0	0	0	0	0	0	5	0	0	0
Tb927.8.5330	Tb927.8.5330	MCP2, binds to tRNAs and assists tRNA synthetases	Translation.tRNA	24 kDa	0	0	0	0	0	0.229	0	0	0	0	0	0	4	0	0	0
Tb927.1.880	Tb927.1.880	MDN1 homologue. Dynein-related AAA ATPase involved in pre-60S assembly and export	rRNA.tRNA.process	513 kDa	0	0	0	0	0	0.0266	0	0	0	0	0	0	9	0	0	0
Tb927.9.7720	Tb927.9.7720	Member of IFT complex A, tetratricopeptide repeat protein	Cytoskeleton	153 kDa	0	0	0	0	0.107	0.0705	0	0	0.0125	0	0	10	7	0	0	1
Tb927.10.6680	Tb927.10.6680	member of the NOL1/NOP2/sun family (S-adenosyl methionine methyltransferases)	Enzyme	82 kDa	0	0	0	0	0	0.0554	0	0	0	0	0	0	3	0	0	0
Tb927.9.14220	Tb927.9.14220	metacaspase 5, putative (MCA5)	Protease	55 kDa	0	0	0	0	0	0.132	0	0	0	0	0	0	3	0	0	0
Tb927.10.2440	Tb927.10.2440	Metacaspase-4 (MCA4)	Protease	39 kDa	0	0	0	0	0.0397	0.0708	0	0	0.0397	0	0	1	2	0	0	1
Tb11.1240	Tb927.10.15270	metallo- peptidase, Clan MG, Family M24	Protease	44 kDa	0	0	0	0	0	0.144	0	0	0	0	0	0	4	0	0	0
Tb927.10.9820	Tb927.10.9820	metallo-peptidase, Clan MA(E) Family M3	Protease	77 kDa	0	0	0	0	0	0.0889	0	0	0	0	0	0	4	0	0	0
Tb927.11.14730	Tb927.11.14730	Metalloprotease M41 FtsH, putative	Protease	74 kDa	0	0	0	0	0	0.118	0	0	0	0	0	0	6	0	0	0
Tb927.10.1500	Tb927.10.1500	methionyl-tRNA synthetase, putative (MetRS)	Translation.tRNA	87 kDa	0	0	0	0	0	0.37	0	0	0	0	0	0	19	0	0	0
Tb927.7.7040	Tb927.7.7040	methylthioadenosine phosphorylase, putative (MTAP)	Amino.acids	33 kDa	0	0	0	0	0	0.165	0	0	0	0	0	0	4	0	0	0
Tb927.9.7000	Tb927.9.7000	methyltransferase domain containing protein, putative	ZUnknown	27 kDa	0	0	0	0	0	0.245	0	0	0	0	0	0	4	0	0	0
Tb927.10.13560	Tb927.10.13560	Mevalonate-diphosphate decarboxylase	Prenylation	42 kDa	0	0	0	0	0	0.0681	0	0	0	0	0	0	2	0	0	0
Tb10.v4.0052	Tb927.10.10360	microtubule-associated protein, putative	Cytoskeleton	561 kDa	0	0	0.00533	0	0	0.0244	0.00266	0.00266	0	2	0	0	14	1	1	0
Tb927.6.4040	Tb927.6.4040	Mitchondrial LSU ribosomal protein	Mito.translation	28 kDa	0	0	0	0	0	0.195	0.0871	0.0415	0	0	0	0	4	2	1	0
Tb927.10.11050	Tb927.10.11050	Mitchondrial LSU ribosomal protein	Mito.translation	35 kDa	0	0	0	0	0	0.183	0.205	0.0321	0	0	0	0	7	6	1	0
Tb927.8.1880	Tb927.8.1880	Mitchondrial LSU ribosomal protein	Mito.translation	22 kDa	0	0	0	0	0	0.163	0	0	0	0	0	0	2	0	0	0
Tb927.3.820	Tb927.3.820	Mitchondrial LSU ribosomal protein	Mito.translation	22 kDa	0	0	0	0	0	0.133	0.0585	0	0	0	0	0	2	1	0	0
Tb927.11.5880	Tb927.11.5880	Mitchondrial LSU ribosomal protein	Mito.translation	64 kDa	0	0	0	0	0	0.189	0.061	0	0	0	0	0	8	3	0	0
Tb927.10.11350	Tb927.10.11350	Mitchondrial LSU ribosomal protein	Mito.translation	17 kDa	0	0	0	0	0	0.233	0.0827	0	0	0	0	0	4	1	0	0
Tb927.9.14050	Tb927.9.14050	Mitchondrial LSU ribosomal protein	Mito.translation	59 kDa	0	0	0	0	0	0.198	0.111	0	0	0	0	0	7	5	0	0
Tb927.6.3600	Tb927.6.3600	Mitchondrial LSU ribosomal protein	Mito.translation	49 kDa	0	0	0	0	0	0.321	0.121	0.0251	0	0	0	0	13	5	1	0
Tb927.5.3870	Tb927.5.3870	Mitchondrial LSU ribosomal protein	Mito.translation	82 kDa	0	0	0	0	0	0.171	0.0876	0	0	0	0	0	10	5	0	0
Tb927.11.870	Tb927.11.870	Mitchondrial LSU ribosomal protein	Mito.translation	29 kDa	0	0	0	0	0	0.321	0.175	0.0488	0	0	0	0	6	4	1	0
Tb927.11.4650	Tb927.11.4650	Mitchondrial LSU ribosomal protein	Mito.translation	168 kDa	0	0	0	0	0	0.0894	0.0493	0	0	0	0	0	9	6	0	0
Tb927.11.1630	Tb927.11.1630	Mitchondrial LSU ribosomal protein	Mito.translation	93 kDa	0	0	0	0	0	0.292	0.111	0	0	0	0	0	19	7	0	0
Tb927.7.4710	Tb927.7.4710	Mitchondrial LSU ribosomal protein	Mito.translation	34 kDa	0	0	0	0	0	0.162	0	0	0	0	0	0	3	0	0	0
Tb927.7.4140	Tb927.7.4140	Mitchondrial LSU ribosomal protein	Mito.translation	21 kDa	0	0	0	0	0	0.144	0.128	0	0	0	0	0	1	2	0	0
Tb927.8.2760	Tb927.8.2760	Mitchondrial LSU ribosomal protein	Mito.translation	52 kDa	0	0	0	0	0	0.308	0.178	0.044	0	0	0	0	12	9	2	0
Tb927.7.3510	Tb927.7.3510	Mitchondrial LSU ribosomal protein	Mito.translation	56 kDa	0	0	0	0	0	0.413	0.317	0	0	0	0	0	19	13	0	0
Tb927.10.7380	Tb927.10.7380	Mitchondrial LSU ribosomal protein	Mito.translation	40 kDa	0	0	0	0	0	0.378	0.215	0	0	0	0	0	9	6	0	0
Tb927.5.4120	Tb927.5.4120	Mitchondrial LSU ribosomal protein	Mito.translation	22 kDa	0	0	0	0.089	0	0.346	0.267	0	0	0	1	0	7	5	0	0
Tb927.11.5990	Tb927.11.5990	Mitchondrial LSU ribosomal protein	Mito.translation	69 kDa	0	0	0	0	0	0.451	0.291	0	0	0	0	0	22	15	0	0
Tb927.8.3300	Tb927.8.3300	Mitchondrial LSU ribosomal protein	Mito.translation	78 kDa	0	0	0	0	0	0.326	0.229	0.0347	0	0	0	0	18	15	2	0
Tb927.7.7010	Tb927.7.7010	Mitchondrial LSU ribosomal protein	Mito.translation	18 kDa	0	0	0	0	0	0.182	0.0584	0	0	0	0	0	2	1	0	0
Tb927.7.2760	Tb927.7.2760	Mitchondrial LSU ribosomal protein	Mito.translation	32 kDa	0	0	0	0	0	0.255	0.104	0	0	0	0	0	8	3	0	0
Tb927.4.4610	Tb927.4.4610	Mitchondrial LSU ribosomal protein	Mito.translation	35 kDa	0	0	0	0	0	0.279	0.185	0	0	0	0	0	7	4	0	0
Tb927.7.3460	Tb927.7.3460	Mitchondrial LSU ribosomal protein	Mito.translation	50 kDa	0	0	0	0	0	0.486	0.158	0	0	0	0	0	18	8	0	0
Tb927.6.4080	Tb927.6.4080	Mitchondrial LSU ribosomal protein	Mito.translation	25 kDa	0	0	0	0	0	0.161	0.0976	0	0	0	0	0	2	2	0	0
Tb927.5.2070	Tb927.5.2070	Mitchondrial LSU ribosomal protein	Mito.translation	69 kDa	0	0	0	0	0	0.388	0.188	0.0142	0	0	0	0	16	8	1	0
Tb927.11.14980	Tb927.11.14980	Mitchondrial LSU ribosomal protein	Mito.translation	58 kDa	0	0	0	0	0	0.31	0.0256	0	0	0	0	0	10	1	0	0
Tb927.5.3410	Tb927.5.3410	Mitchondrial LSU ribosomal protein	Mito.translation	31 kDa	0	0	0	0.0532	0	0.433	0.274	0.0418	0	0	1	0	11	7	1	0
Tb927.6.1440	Tb927.6.1440	Mitchondrial LSU ribosomal protein	Mito.translation	30 kDa	0	0	0	0	0	0.38	0.14	0	0	0	0	0	8	2	0	0
Tb927.3.1710	Tb927.3.1710	Mitchondrial LSU ribosomal protein	Mito.translation	44 kDa	0	0	0	0	0	0.352	0.156	0	0	0	0	0	11	4	0	0
Tb927.8.3170	Tb927.8.3170	Mitchondrial LSU ribosomal protein	Mito.translation	90 kDa	0	0	0	0	0	0.47	0.214	0.0666	0	0	0	0	27	13	4	0
Tb927.5.3980	Tb927.5.3980	Mitchondrial LSU ribosomal protein	Mito.translation	44 kDa	0	0	0	0	0	0.385	0.241	0	0	0	0	0	14	9	0	0
Tb927.11.10570	Tb927.11.10570	Mitchondrial LSU ribosomal protein	Mito.translation	40 kDa	0	0	0	0	0	0.541	0.3	0	0	0	0	0	16	8	0	0
Tb927.10.1870	Tb927.10.1870	Mitchondrial LSU ribosomal protein	Mito.translation	22 kDa	0	0	0	0	0	0.122	0.0773	0	0	0	0	0	3	1	0	0
Tb927.9.3640	Tb927.9.3640	Mitchondrial LSU ribosomal protein	Mito.translation	23 kDa	0	0	0	0.0657	0	0.308	0.126	0	0	0	1	0	4	2	0	0
Tb927.6.3930	Tb927.6.3930	Mitchondrial LSU ribosomal protein	Mito.translation	49 kDa	0	0	0	0	0	0.444	0.237	0.0563	0	0	0	0	17	8	2	0
Tb927.11.9830	Tb927.11.9830	Mitchondrial LSU ribosomal protein	Mito.translation	23 kDa	0	0	0	0	0	0.467	0.294	0	0	0	0	0	8	5	0	0
Tb927.6.4200	Tb927.6.4200	Mitchondrial LSU ribosomal protein	Mito.translation	50 kDa	0	0	0	0	0	0.225	0.142	0.027	0	0	0	0	8	5	1	0
Tb927.7.6800	Tb927.7.6800	Mitchondrial LSU ribosomal protein	Mito.translation	42 kDa	0	0	0	0	0	0.151	0.0635	0	0	0	0	0	5	2	0	0
Tb927.9.8290	Tb927.9.8290	Mitchondrial LSU ribosomal protein	Mito.translation	25 kDa	0	0	0	0	0	0.252	0.0596	0	0	0	0	0	4	1	0	0
Tb927.11.10080	Tb927.11.10080	Mitchondrial LSU ribosomal protein	Mito.translation	22 kDa	0	0	0	0	0	0.587	0.328	0	0	0	0	0	7	4	0	0
Tb927.11.11630	Tb927.11.11630	Mitchondrial LSU ribosomal protein	Mito.translation	28 kDa	0	0	0	0	0	0.318	0.145	0	0	0	0	0	6	3	0	0
Tb927.10.600	Tb927.10.600	Mitchondrial LSU ribosomal protein	Mito.translation	63 kDa	0	0	0	0	0	0.442	0.185	0.0203	0	0	0	0	19	8	1	0
Tb927.11.10170	Tb927.11.10170	Mitchondrial LSU ribosomal protein	Mito.translation	24 kDa	0	0	0	0	0	0.366	0.141	0	0	0	0	0	8	3	0	0
Tb927.5.3110	Tb927.5.3110	Mitchondrial LSU ribosomal protein	Mito.translation	24 kDa	0	0	0	0	0	0.381	0.124	0	0	0	0	0	6	2	0	0
Tb927.8.5860	Tb927.8.5860	Mitchondrial LSU ribosomal protein 50S ribosomal protein L17, putative	Mito.translation	35 kDa	0	0	0	0	0	0.316	0.0997	0	0	0	0	0	8	3	0	0
Tb927.4.930	Tb927.4.930	Mitchondrial LSU ribosomal protein L14, putative	Mito.translation	22 kDa	0	0	0	0	0	0.0952	0	0	0	0	0	0	2	0	0	0
Tb927.5.3360	Tb927.5.3360	Mitchondrial LSU ribosomal protein L2, putative	Mito.translation	47 kDa	0	0	0	0	0	0.246	0.0803	0	0	0	0	0	7	2	0	0
Tb927.11.6000	Tb927.11.6000	Mitchondrial LSU ribosomal protein L4	Mito.translation	41 kDa	0	0	0	0	0	0.618	0.142	0	0	0	0	0	18	5	0	0
Tb927.9.7170	Tb927.9.7170	Mitchondrial LSU ribosomal protein L47	Mito.translation	54 kDa	0	0	0	0	0	0.488	0.219	0.0488	0	0	0	0	17	9	2	0
Tb927.4.4600	Tb927.4.4600	Mitchondrial LSU ribosomal protein L51/S25	Mito.translation	31 kDa	0	0	0	0	0	0.704	0.212	0	0	0	0	0	15	5	0	0
Tb927.11.9450	Tb927.11.9450	Mitchondrial LSU ribosome-associated cyclophilin type peptidyl-prolyl cis-trans isomerase, putative (PPIase)	Mito.translation	21 kDa	0	0	0	0.1	0	0.768	0.205	0.1	0	0	1	0	9	2	1	0
Tb927.7.3430	Tb927.7.3430	Mitchondrial LSU ribosome-associated cyclophilin type peptidyl-prolyl cis-trans isomerase, putative (PPIase)	Mito.translation	26 kDa	0	0	0	0	0	0.671	0.364	0.0433	0	0	0	0	10	6	1	0
Tb927.8.5200	Tb927.8.5200	Mitchondrial SSU ribosomal associated	Mito.translation	202 kDa	0	0	0	0	0	0.193	0	0	0	0	0	0	27	0	0	0
Tb927.7.3050	Tb927.7.3050	Mitchondrial SSU ribosomal associated	Mito.translation	132 kDa	0	0	0	0	0	0.206	0	0	0	0	0	0	17	0	0	0
Tb927.9.11120	Tb927.9.11120	Mitchondrial SSU ribosomal associated	Mito.translation	73 kDa	0	0	0	0	0	0.098	0	0	0	0	0	0	5	0	0	0
Tb927.9.6510	Tb927.9.6510	Mitchondrial SSU ribosomal associated	Mito.translation	75 kDa	0	0	0	0	0	0.245	0	0	0	0	0	0	13	0	0	0
Tb927.5.4040	Tb927.5.4040	Mitchondrial SSU ribosomal associated (coiled coil)	Mito.translation	94 kDa	0	0	0	0	0	0.12	0.00979	0	0	0	0	0	8	1	0	0
Tb927.11.11470	Tb927.11.11470	Mitchondrial SSU ribosomal associated KRIPP14 (PPR)	Mito.translation	32 kDa	0	0	0	0	0	0.17	0	0	0	0	0	0	4	0	0	0
Tb927.6.2080	Tb927.6.2080	Mitchondrial SSU ribosomal associated KRIPP22 (PPR)	Mito.translation	46 kDa	0	0	0	0	0	0.136	0	0	0	0	0	0	4	0	0	0
Tb927.3.5240	Tb927.3.5240	Mitchondrial SSU ribosomal associated KRIPP8 (PPR)	Mito.translation	67 kDa	0	0	0	0	0	0.12	0	0	0	0	0	0	4	0	0	0
Tb927.8.5280	Tb927.8.5280	Mitchondrial SSU ribosomal associated TbMRPS34	Mito.translation	29 kDa	0	0	0	0	0	0.241	0	0	0	0	0	0	4	0	0	0
Tb927.6.4930	Tb927.6.4930	Mitchondrial SSU ribosomal associated, thiosulfate sulfurtransferase	Mito.translation	30 kDa	0	0	0	0	0	0.126	0	0	0	0	0	0	3	0	0	0
Tb927.9.5280	Tb927.9.5280	Mitchondrial SSU ribosomal protein	Mito.translation	32 kDa	0	0	0	0	0	0.0803	0	0	0	0	0	0	3	0	0	0
Tb927.9.13780	Tb927.9.13780	Mitchondrial SSU ribosomal protein	Mito.translation	33 kDa	0	0	0	0	0	0.0683	0	0	0	0	0	0	2	0	0	0
Tb927.9.11880	Tb927.9.11880	Mitchondrial SSU ribosomal protein	Mito.translation	51 kDa	0	0	0	0	0	0.0568	0	0	0	0	0	0	2	0	0	0
Tb927.3.2260	Tb927.3.2260	Mitchondrial SSU ribosomal protein	Mito.translation	26 kDa	0	0	0	0	0	0.132	0	0	0	0	0	0	2	0	0	0
Tb927.10.13820	Tb927.10.13820	Mitchondrial SSU ribosomal protein	Mito.translation	30 kDa	0	0	0	0	0	0.119	0	0	0	0	0	0	3	0	0	0
Tb927.10.11260	Tb927.10.11260	Mitchondrial SSU ribosomal protein	Mito.translation	22 kDa	0	0	0	0	0	0.219	0	0	0	0	0	0	4	0	0	0
Tb927.10.3250	Tb927.10.3250	Mitchondrial SSU ribosomal protein	Mito.translation	35 kDa	0	0	0	0	0	0.208	0	0	0	0	0	0	4	0	0	0
Tb927.5.1790	Tb927.5.1790	Mitchondrial SSU ribosomal protein	Mito.translation	72 kDa	0	0	0	0	0	0.103	0	0	0	0	0	0	5	0	0	0
Tb927.5.1510	Tb927.5.1510	Mitchondrial SSU ribosomal protein	Mito.translation	35 kDa	0	0	0.0705	0	0	0.25	0	0	0	1	0	0	6	0	0	0
Tb927.5.3640	Tb927.5.3640	Mitchondrial SSU ribosomal protein	Mito.translation	31 kDa	0	0	0	0	0	0.293	0	0	0	0	0	0	6	0	0	0
Tb927.6.4560	Tb927.6.4560	Mitchondrial SSU ribosomal protein	Mito.translation	47 kDa	0	0	0	0	0	0.14	0.0319	0	0	0	0	0	3	1	0	0
Tb927.2.4400	Tb927.2.4400	Mitchondrial SSU ribosomal protein	Mito.translation	137 kDa	0	0	0	0	0	0.176	0.0152	0	0	0	0	0	16	1	0	0
Tb927.3.970	Tb927.3.970	Mitchondrial SSU ribosomal protein	Mito.translation	40 kDa	0	0	0	0	0	0.111	0.027	0	0	0	0	0	3	1	0	0
Tb927.11.5060	Tb927.11.5060	Mitchondrial SSU ribosomal protein RSM22	Mito.translation	120 kDa	0	0	0	0	0	0.0538	0	0	0	0	0	0	5	0	0	0
Tb927.10.10400	Tb927.10.10400	Mitchondrial SSU ribosomal protein S11	Mito.translation	38 kDa	0	0	0	0	0	0.153	0.0307	0	0	0	0	0	3	1	0	0
Tb927.6.1250	Tb927.6.1250	Mitchondrial SSU ribosomal protein S29	Mito.translation	57 kDa	0	0	0	0	0	0.135	0	0	0	0	0	0	4	0	0	0
Tb927.10.6300	Tb927.10.6300	Mitchondrial SSU ribosomal protein S5	Mito.translation	50 kDa	0	0	0	0	0	0.126	0	0	0	0	0	0	4	0	0	0
Tb927.8.3110	Tb927.8.3110	Mitchondrial SSU ribosomal protein S9/S16	Mito.translation	50 kDa	0	0	0	0	0	0.149	0	0	0	0	0	0	6	0	0	0
Tb927.11.10150	Tb927.11.10150	Mitchondrial SSU ribosomal protein, Enoyl-CoA hydratase/isomerase family, putative	Mito.translation	138 kDa	0	0	0	0	0	0.19	0	0	0	0	0	0	16	0	0	0
Tb927.4.3690	Tb927.4.3690	Mitchondrial SSU ribosomal protein, Iron/manganese superoxide dismutases, C-terminal domain containing protein, putative	Mito.translation	49 kDa	0	0	0	0	0	0.0979	0	0	0	0	0	0	3	0	0	0
Tb927.9.11280	Tb927.9.11280	Mitchondrial SSU ribosomal S17, putative	Mito.translation	36 kDa	0	0	0	0	0	0.248	0.0456	0	0	0	0	0	6	1	0	0
Tb927.10.13300	Tb927.10.13300	Mitchondrial SSU ribosomal S8, putative	Mito.translation	33 kDa	0	0	0	0	0	0.216	0	0	0	0	0	0	5	0	0	0
Tb927.10.8030	Tb927.10.8030	Mitochondrial ATP synthase subunit, putative	Mito.pathway	29 kDa	0	0	0	0	0	0.114	0	0	0	0	0	0	2	0	0	0
Tb927.10.520	Tb927.10.520	Mitochondrial ATP synthase subunit, putative	Mito.pathway	47 kDa	0	0	0	0	0	0.134	0	0	0	0	0	0	4	0	0	0
Tb927.5.2930	Tb927.5.2930	Mitochondrial ATP synthase subunit, putative	Mito.pathway	43 kDa	0	0	0	0	0	0.265	0	0	0.0378	0	0	0	12	0	0	1
Tb927.11.6250	Tb927.11.6250	Mitochondrial ATP synthase subunit, putative	Mito.pathway	28 kDa	0	0	0	0	0	0.379	0	0	0	0	0	0	8	0	0	0
Tb927.9.10310	Tb927.9.10310	mitochondrial carrier protein, MCP11	Mito.transport	34 kDa	0	0	0	0.0536	0	0.334	0	0	0	0	1	0	8	0	0	0
Tb927.10.12840	Tb927.10.12840	mitochondrial carrier protein, MCP12	Mito.transport	33 kDa	0	0	0.0658	0.0526	0	0.438	0.148	0	0.122	1	2	0	12	3	0	2
Tb927.2.2970	Tb927.2.2970	mitochondrial carrier protein, MCP13	Mito.transport	34 kDa	0	0	0	0	0	0.269	0	0	0	0	0	0	6	0	0	0
Tb927.7.3940	Tb927.7.3940	mitochondrial carrier protein, MCP16	Mito.transport	36 kDa	0	0	0	0	0	0.305	0	0	0	0	0	0	7	0	0	0
Tb927.10.14840	Tb927.10.14840	mitochondrial carrier protein, MCP5c	Mito.transport	34 kDa	0	0	0.0391	0.0391	0	0.417	0.0261	0	0	1	1	0	11	1	0	0
Tb927.11.5290	Tb927.11.5290	mitochondrial carrier protein, MCP9	Mito.transport	30 kDa	0	0	0	0	0	0.206	0	0	0	0	0	0	5	0	0	0
Tb927.11.8870	Tb927.11.8870	mitochondrial DEAD box protein,KREH1 (KREH1)	Mito.RNA	61 kDa	0	0	0	0	0	0.0861	0	0	0	0	0	0	4	0	0	0
Tb927.5.2780	Tb927.5.2780	mitochondrial DNA polymerase beta	Mito.DNA	46 kDa	0	0	0	0	0	0.0614	0	0	0	0	0	0	2	0	0	0
Tb927.2.4740	Tb927.2.4740	Mitochondrial LSU ribosomal protein L11	Mito.translation	40 kDa	0	0	0	0	0	0.114	0.108	0	0	0	0	0	4	4	0	0
Tb927.11.8040	Tb927.11.8040	Mitochondrial LSU-associated	Mito.pathway	22 kDa	0	0	0	0	0	0.4	0	0	0	0	0	0	5	0	0	0
Tb927.11.5530	Tb927.11.5530	Mitochondrial LSU-associated	Mito.pathway	29 kDa	0	0	0	0	0	0.164	0	0	0	0	0	0	3	0	0	0
Tb927.11.16990	Tb927.11.16990	Mitochondrial LSU-associated, 50S ribosome-binding GTPase	Mito.pathway	72 kDa	0	0	0	0	0	0.253	0.0397	0	0	0	0	0	12	2	0	0
Tb927.10.2560	Tb927.10.2560	mitochondrial malate dehydrogenase (mMDH)	Citric.acid.cycle	33 kDa	0	0	0	0	0	0.311	0	0	0	0	0	0	7	0	0	0
Tb927.8.1990	Tb927.8.1990	mitochondrial peroxiredoxin (TRYP2)	Redox	26 kDa	0	0	0	0	0	0.314	0	0	0	0	0	0	7	0	0	0
Tb927.2.4110	Tb927.2.4110	mitochondrial processing peptidase alpha subunit MPP alpha	Mito.biogenesis	52 kDa	0	0	0	0	0	0.132	0	0	0	0	0	0	5	0	0	0
Tb927.9.4520	Tb927.9.4520	mitochondrial processing peptidase, beta subunit, MMPbeta	Mito.biogenesis	54 kDa	0	0	0	0	0	0.22	0	0	0	0	0	0	8	0	0	0
Tb927.10.6850	Tb927.10.6850	Mitochondrial ribosomal protein S18, putative (MRPS18)	Mito.RNA	37 kDa	0	0	0	0	0	0.425	0	0	0	0	0	0	10	0	0	0
Tb927.11.15640	Tb927.11.15640	mitochondrial RNA binding complex 1 subunit (MERS1)	Mito.RNA	44 kDa	0	0	0	0	0	0.0633	0	0	0	0	0	0	2	0	0	0
Tb927.3.1590	Tb927.3.1590	mitochondrial RNA binding complex 1 subunit (MRB1590)	Mito.RNA	73 kDa	0	0	0	0	0	0.253	0	0	0	0	0	0	12	0	0	0
Tb927.4.4150 (+1)	Tb927.4.4150	mitochondrial RNA binding complex 1 subunit (MRB4150)	Mito.RNA	103 kDa	0	0	0.0268	0	0	0.0664	0.0118	0	0	2	0	0	4	1	0	0
Tb927.2.6070	Tb927.2.6070	mitochondrial RNA binding complex 1 subunit (MRB6070)	Mito.RNA	31 kDa	0	0	0	0	0	0.0772	0	0	0	0	0	0	2	0	0	0
Tb927.8.2740	Tb927.8.2740	mitochondrial RNA binding protein (TbRBP38)	Mito.RNA	38 kDa	0	0	0	0	0	0.21	0	0	0	0	0	0	5	0	0	0
Tb927.11.5500	Tb927.11.5500	mitochondrial RNA binding protein 1 KRIPP1 (PPR)	Mito.RNA	95 kDa	0	0	0	0	0	0.177	0	0	0	0	0	0	12	0	0	0
Tb927.8.8170	Tb927.8.8170	mitochondrial RNA binding protein 1, putative (MRB8170)	Mito.RNA	100 kDa	0	0	0	0	0	0.0287	0	0	0	0	0	0	2	0	0	0
Tb927.11.1710	Tb927.11.1710	mitochondrial RNA binding protein 1,gBP21, MRP1 (GBP21)	Mito.RNA	23 kDa	0	0	0	0.0583	0	0.102	0	0	0	0	1	0	2	0	0	0
Tb927.11.7900	Tb927.11.7900	mitochondrial RNA binding protein 16 (RBP16)	Mito.RNA	15 kDa	0	0	0	0	0	0.482	0	0	0	0	0	0	6	0	0	0
Tb927.11.13280	Tb927.11.13280	mitochondrial RNA binding protein 2 (GBP25)	Mito.RNA	25 kDa	0	0	0	0	0	0.286	0	0.0759	0	0	0	0	5	0	1	0
Tb927.11.2530	Tb927.11.2530	Mitochondrial SSU ribosomal protein, putative	Mito.RNA	85 kDa	0	0	0	0	0	0.134	0	0	0	0	0	0	9	0	0	0
Tb927.9.11220	Tb927.9.11220	Mitochondrial tRNA import	Mito.biogenesis	42 kDa	0	0	0	0	0	0.115	0	0	0	0	0	0	3	0	0	0
Tb927.6.4770	Tb927.6.4770	MKT1	RNA.degradation	83 kDa	0	0	0	0	0	0.252	0	0	0	0	0	0	14	0	0	0
Tb927.10.1490	Tb927.10.1490	MKT1-like	RNA.processing	135 kDa	0	0	0	0	0	0.0934	0	0	0	0	0	0	11	0	0	0
Tb927.5.1460	Tb927.5.1460	Mo/Co carrier or lysine decarboxylase	Enzyme	37 kDa	0	0	0	0	0	0.0675	0	0	0	0	0	0	2	0	0	0
Tb927.4.4360	Tb927.4.4360	monoglyceride lipase, putative	Lipids	35 kDa	0	0	0	0	0	0.103	0	0	0	0	0	0	2	0	0	0
Tb927.7.5820	Tb927.7.5820	Monooxygenase, putative	Mito.pathway	55 kDa	0	0	0	0	0	0.0699	0	0	0	0	0	0	3	0	0	0
Tb927.5.950	Tb927.5.950	monothiol glutaredoxin 3	Redox	25 kDa	0	0	0	0	0	0.171	0	0	0	0	0	0	3	0	0	0
Tb927.7.6910	Tb927.7.6910	MORN repeat-containing protein	ZUnknown	92 kDa	0	0	0	0	0	0.0328	0.0304	0	0	0	0	0	2	2	0	0
Tb927.6.4670	Tb927.6.4670	MORN repeat-containing protein,flagellar component (TbMORN1)	Vesicular.transport	41 kDa	0	0	0	0	0	0.117	0.0279	0	0	0	0	0	3	1	0	0
Tb927.11.6320	Tb927.11.6320	MRB1-associated protein???	Mito.pathway	53 kDa	0	0	0	0	0	0.197	0	0	0	0	0	0	6	0	0	0
Tb11.02.5390	Tb11.02.5390	mRNA processing protein, putative	Mito.RNA	121 kDa	0	0	0	0	0	0.0276	0	0	0	0	0	0	2	0	0	0
Tb927.2.3800	Tb927.2.3800	mRNA processing protein, putative GAP1 MRB complex protein	Mito.RNA	55 kDa	0	0	0	0	0	0.0976	0	0	0	0	0	0	3	0	0	0
Tb927.10.7440	Tb927.10.7440	MTR4	RNA.degradation	107 kDa	0	0	0	0	0	0.0674	0	0	0	0	0	0	4	0	0	0
Tb927.8.2160	Tb927.8.2160	multidrug resistance protein A,p-glycoprotein (PGPA)	Transporter	175 kDa	0	0	0	0	0	0.0923	0	0	0	0	0	0	11	0	0	0
Tb927.4.4490	Tb927.4.4490	multidrug resistance protein E,p-glycoprotein (MRPE)	Transporter	194 kDa	0	0	0	0	0	0.105	0	0	0.0125	0	0	0	14	0	0	2
Tb927.7.7070	Tb927.7.7070	MYND finger, putative	ZUnknown	49 kDa	0	0	0	0	0	0.126	0	0	0	0	0	0	5	0	0	0
Tb927.4.4670	Tb927.4.4670	MYND finger, putative	ZUnknown	54 kDa	0	0	0	0	0	0.0373	0	0	0	0	0	0	2	0	0	0
Tb927.4.2070	Tb927.4.2070	Myosin-like protein, possibly ER-Golgi vesicular transport	Vesicular.transport	511 kDa	0	0	0	0	0.0299	0.0162	0	0	0.0182	0	0	11	6	0	0	7
Tb927.10.5670	Tb927.10.5670	N-acetyltransferase subunit Nat1, putative (NAT1)	Enzyme	82 kDa	0	0	0	0	0	0.138	0	0	0	0	0	0	7	0	0	0
Tb927.10.3150	Tb927.10.3150	N-acetyltransferase, putative	Enzyme	24 kDa	0	0	0	0	0	0.137	0	0	0	0	0	0	2	0	0	0
Tb927.7.2360	Tb927.7.2360	N-acetyltransferase, putative	Enzyme	35 kDa	0	0	0	0	0	0.0909	0	0	0	0	0	0	2	0	0	0
Tb927.11.3890	Tb927.11.3890	N(2), N(2)-dimethylguanosine tRNA methyltransferase, putative	rRNA.tRNA.process	79 kDa	0	0	0	0	0	0.108	0	0	0	0	0	0	6	0	0	0
Tb927.10.9440	Tb927.10.9440	NADH dehydrogenase (54 NDH2) in TAO/G3PDH complex	Mito.e.transport	54 kDa	0	0	0	0	0	0.385	0	0	0	0	0	0	12	0	0	0
Tb927.7.2710	Tb927.7.2710	NADH-cytochrome b5 reductase, putative	Mito.e.transport	32 kDa	0	0	0	0	0	0.101	0	0	0	0	0	0	2	0	0	0
Tb927.7.2700	Tb927.7.2700	NADH-cytochrome b5 reductase, putative (B5R)	Mito.e.transport	32 kDa	0	0	0	0	0	0.557	0	0	0	0	0	0	13	0	0	0
Tb927.11.15550	Tb927.11.15550	NADH-cytochrome b5 reductase, putative (B5R)	Mito.e.transport	34 kDa	0	0	0	0	0	0.0909	0	0	0	0	0	0	2	0	0	0
Tb927.5.930	Tb927.5.930	NADH-dependent fumarate reductase (FRDg)	Citric.acid.cycle	124 kDa	0	0	0	0	0	0.4	0	0	0	0	0	0	30	0	0	0
Tb927.10.3650	Tb927.10.3650	NADH-dependent fumarate reductase, putative	Citric.acid.cycle	134 kDa	0	0	0	0	0	0.106	0	0	0	0	0	0	8	0	0	0
Tb927.5.940	Tb927.5.940	NADH-dependent fumarate reductase, putative	Citric.acid.cycle	87 kDa	0	0	0	0	0	0.427	0	0	0	0	0	0	7	0	0	0
Tb927.8.5560	Tb927.8.5560	NADH-ubiquinone oxidoreductase complex I subunit, putative	Mito.pathway	60 kDa	0	0	0	0	0	0.0863	0	0	0	0	0	0	4	0	0	0
Tb11.v5.0222 (+1)	Tb927.5.450	NADH-ubiquinone oxidoreductase, mitochondrial, putative	Mito.e.transport	55 kDa	0	0	0	0	0	0.0565	0	0	0	0	0	0	2	0	0	0
Tb927.10.14420	Tb927.10.14420	NEK16 protein kinase	Protein.kinase	167 kDa	0	0	0	0	0	0.0312	0	0	0	0	0	0	2	0	0	0
Tb927.3.3190	Tb927.3.3190	NEK7 protein kinase	Protein.kinase	56 kDa	0	0	0	0	0	0.0974	0	0	0	0	0	0	3	0	0	0
Tb927.11.10860	Tb927.11.10860	Nin one binding (NOB1) Zn-ribbon like, putative	ZUnknown	47 kDa	0	0	0	0	0	0.102	0	0	0	0	0	0	3	0	0	0
Tb927.9.1960	Tb927.9.1960	nitrilase, putative	Amino.acids	30 kDa	0	0	0	0	0	0.139	0	0	0	0	0	0	3	0	0	0
Tb927.7.7230	Tb927.7.7230	nitroreductase (NTR)	Enzyme	36 kDa	0	0	0	0	0	0.0812	0	0	0	0	0	0	2	0	0	0
Tb927.7.2980	Tb927.7.2980	Nitroreductase family, putative	ZUnknown	21 kDa	0	0	0	0	0	0.563	0	0	0	0	0	0	9	0	0	0
Tb927.7.970	Tb927.7.970	NMD3 (rRNA processing)	rRNA.tRNA.process	63 kDa	0	0	0	0	0	0.048	0	0	0	0	0	0	2	0	0	0
Tb927.10.12430	Tb927.10.12430	Noc2p family, putative	ZUnknown	73 kDa	0	0	0	0	0	0.0524	0	0	0	0	0	0	3	0	0	0
Tb927.11.6040	Tb927.11.6040	Nodulin-like, putative	ZUnknown	71 kDa	0	0	0	0	0	0.0747	0	0	0	0	0	0	4	0	0	0
Tb927.5.2420	Tb927.5.2420	NOL1/NOP2/sun family, putative	ZUnknown	103 kDa	0	0	0	0	0	0.0439	0	0	0	0	0	0	3	0	0	0
Tb927.11.9210	Tb927.11.9210	NOL1/NOP2/sun family, putative	ZUnknown	62 kDa	0	0	0	0	0	0.0389	0	0	0	0	0	0	2	0	0	0
Tb927.10.1510	Tb927.10.1510	NOT1	RNA.degradation	259 kDa	0	0	0	0	0.15	0.2	0	0	0.16	0	0	29	34	0	0	28
Tb927.10.8720	Tb927.10.8720	NOT10	RNA.degradation	62 kDa	0	0	0	0	0	0.103	0	0	0	0	0	0	4	0	0	0
Tb927.8.1960	Tb927.8.1960	NOT11	RNA.degradation	48 kDa	0	0	0	0.0576	0	0.0806	0	0	0	0	2	0	3	0	0	0
Tb927.6.850	Tb927.6.850	NOT2	RNA.degradation	37 kDa	0	0	0	0	0	0.13	0	0	0	0	0	0	2	0	0	0
Tb927.3.1920	Tb927.3.1920	NOT5	RNA.degradation	67 kDa	0	0	0	0	0	0.134	0	0	0	0	0	0	5	0	0	0
Tb927.11.3550	Tb927.11.3550	NPA3/XAB1 homologue, interacts with XPA and with RNA pol II, required for pol II import into the nucleus.	Nuclear.transport	32 kDa	0	0	0	0	0	0.159	0	0	0	0	0	0	3	0	0	0
Tb927.10.2240	Tb927.10.2240	NTF2-like domain, in Y14 TAP	Nuclear.transport	66 kDa	0	0	0	0	0.0391	0.282	0	0	0.0391	0	0	1	11	0	0	1
Tb927.7.4290	Tb927.7.4290	Nuclear migration protein NudC (animals), 46% identity	Cytoskeleton	34 kDa	0	0	0	0	0	0.148	0	0	0	0	0	0	4	0	0	0
Tb927.11.6620	Tb927.11.6620	nucleic acid binding protein,possible AIR1 homologue	rRNA.tRNA.process	48 kDa	0	0	0	0	0	0.064	0	0	0	0	0	0	2	0	0	0
Tb927.11.3120	Tb927.11.3120	nucleolar GTP-binding protein 1 (NOG1)	rRNA.tRNA.process	75 kDa	0	0	0	0	0	0.0489	0	0	0	0	0	0	2	0	0	0
Tb927.8.3750	Tb927.8.3750	nucleolar protein (Nop56 homologue)	rRNA.tRNA.process	54 kDa	0	0	0	0	0	0.089	0	0	0	0	0	0	3	0	0	0
Tb927.9.2470	Tb927.9.2470	nucleolar protein (NOP86)	rRNA.tRNA.process	86 kDa	0	0	0	0	0.0316	0.347	0.0789	0	0.295	0	0	2	21	5	0	17
Tb05.5K5.70	Tb927.5.4420	nucleolar RNA helicase 2 human, DDX50 Mouse	rRNA.tRNA.process	69 kDa	0	0	0	0	0	0.291	0	0	0	0	0	0	12	0	0	0
Tb927.8.760	Tb927.8.760	nucleolar RNA-binding protein (Nopp44/46)	rRNA.tRNA.process	35 kDa	0	0	0.0427	0	0	0.0976	0.0244	0.0244	0	1	0	0	3	1	1	0
Tb927.8.750	Tb927.8.750	nucleolar RNA-binding protein, putative	rRNA.tRNA.process	40 kDa	0	0	0	0	0	0.101	0.0328	0	0	0	0	0	3	1	0	0
Tb927.11.2670	Tb927.11.2670	Nucleoporin (TbNup59)	Nuclear.transport	59 kDa	0	0	0	0	0	0.242	0	0	0	0	0	0	10	0	0	0
Tb927.2.4230	Tb927.2.4230	Nucleoporin NUP-1 protein, putative	Nuclear.transport	407 kDa	0	0.00521	0	0	0.0184	0.0104	0.00521	0.00521	0.0181	0	0	5	3	1	2	7
Tb927.11.16130	Tb927.11.16130	nucleoside diphosphate kinase (NDPK)	Nucleotides	17 kDa	0	0	0	0	0	0.399	0	0	0	0	0	0	5	0	0	0
Tb927.1.2210	Tb927.1.2210	nucleosome assembly protein (NAP), putative	ZUnknown	36 kDa	0	0	0	0	0	0.119	0	0	0	0	0	0	4	0	0	0
Tb927.9.5730	Tb927.9.5730	nucleosome assembly protein-like protein	Chromatin	48 kDa	0	0	0	0	0	0.145	0	0	0	0	0	0	4	0	0	0
Tb927.10.15180	Tb927.10.15180	nucleosome assembly protein, putative	Chromatin	41 kDa	0	0	0	0	0	0.161	0	0	0.0328	0	0	0	5	0	0	1
Tb927.3.930	Tb927.3.930	OADalpha outer arm dynein heavy chain	Cytoskeleton	531 kDa	0	0	0	0	0	0.0162	0	0	0.0246	0	0	0	7	0	0	9
Tb927.6.3420	Tb927.6.3420	Oligomerisation domain containing protein, putative	ZUnknown	40 kDa	0	0	0	0	0	0.166	0	0	0	0	0	0	5	0	0	0
Tb927.11.12850	Tb927.11.12850	oligopeptidase b (OPB)	Protease	81 kDa	0	0	0	0	0	0.154	0	0	0	0	0	0	9	0	0	0
Tb927.5.900	Tb927.5.900	oligosaccharyl transferase subunit, putative	Glycans	92 kDa	0	0	0	0	0	0.0804	0	0	0	0	0	0	4	0	0	0
Tb927.5.3810	Tb927.5.3810	orotidine-5-phosphate decarboxylase/orotate phosphoribosyltransferase, OMPDCase-OPRTase	Nucleotides	50 kDa	0	0	0	0	0	0.301	0.0349	0	0.0349	0	0	0	10	1	0	1
Tb927.7.7330	Tb927.7.7330	oxidoreductase, putative	Mito.pathway	47 kDa	0	0	0	0	0	0.0534	0	0	0	0	0	0	2	0	0	0
Tb927.7.7410	Tb927.7.7410	oxidoreductase, putative	Mito.pathway	36 kDa	0	0	0	0	0	0.248	0	0	0	0	0	0	5	0	0	0
Tb927.3.2490	Tb927.3.2490	P-loop nucloside phosphate hydrolase, PH domain-like	RNA.degradation	110 kDa	0	0	0	0	0	0.0685	0	0	0	0	0	0	5	0	0	0
Tb927.10.12510	Tb927.10.12510	P-type H -ATPase, putative	Ions	101 kDa	0	0	0	0	0	0.121	0	0	0	0	0	0	9	0	0	0
Tb927.6.2420	Tb927.6.2420	p22 protein precursor, interacts with UBP1 in T. cruzi	Mito.pathway	25 kDa	0	0	0	0	0	0.194	0	0	0	0	0	0	3	0	0	0
Tb927.9.9290	Tb927.9.9290	PABP1	Translation	63 kDa	0	0	0	0	0	0.269	0.0495	0	0	0	0	0	13	2	0	0
Tb927.9.10770	Tb927.9.10770	PABP2	Translation	62 kDa	0	0	0.0414	0	0.0468	0.501	0.234	0	0.124	1	0	1	23	9	0	4
Tb927.11.13970	Tb927.11.13970	PAN3	RNA.degradation	57 kDa	0	0	0	0	0	0.043	0	0	0	0	0	0	2	0	0	0
Tb927.11.13500	Tb927.11.13500	paraflagellar rod protein par1	Cytoskeleton	68 kDa	0	0	0.0169	0	0	0.155	0.0608	0	0	1	0	0	7	3	0	0
Tb927.8.6660	Tb927.8.6660	paraflagellar rod protein PFC1	Cytoskeleton	69 kDa	0	0	0	0	0	0.26	0	0	0.0297	0	0	0	11	0	0	1
Tb927.2.2160	Tb927.2.2160	paraflagellar rod protein PFC11	Cytoskeleton	38 kDa	0	0	0	0	0	0.0334	0.0547	0	0	0	0	0	1	2	0	0
Tb927.10.9570	Tb927.10.9570	paraflagellar rod protein PFC14	Cytoskeleton	119 kDa	0	0	0	0	0	0.049	0	0	0	0	0	0	3	0	0	0
Tb11.v5.0996	Tb927.10.15250	paraflagellar rod protein PFC15	Cytoskeleton	58 kDa	0	0	0	0	0	0.0268	0.0701	0	0	0	0	0	1	3	0	0
Tb927.10.10140	Tb927.10.10140	paraflagellar rod protein PFC19	Cytoskeleton	37 kDa	0	0	0	0	0	0.199	0	0	0	0	0	0	3	0	0	0
Tb927.8.1550	Tb927.8.1550	paraflagellar rod protein PFC3	Cytoskeleton	88 kDa	0	0	0	0	0	0	0.0488	0	0	0	0	0	0	3	0	0
Tb927.11.14880	Tb927.11.14880	paraflagellar rod protein PFC9	Cytoskeleton	41 kDa	0	0	0	0	0	0.0836	0.0647	0	0	0	0	0	3	2	0	0
Tb927.10.11080	Tb927.10.11080	paraflagellar rod protein,I17 antigen	Cytoskeleton	134 kDa	0	0	0	0	0.0155	0.0326	0	0	0.0163	0	0	1	2	0	0	1
Tb927.8.4540	Tb927.8.4540	PBP1	RNA.degradation	60 kDa	0	0	0	0	0	0.116	0	0	0	0	0	0	4	0	0	0
Tb927.10.810	Tb927.10.810	pentatricopeptide repeat domain containing protein, putative	ZUnknown	67 kDa	0	0	0	0	0.058	0.0564	0	0	0	0	0	2	2	0	0	0
Tb927.7.6270	Tb927.7.6270	peptidase t, putative	Protease	45 kDa	0	0	0	0	0	0.101	0	0	0	0	0	0	3	0	0	0
Tb927.8.7020	Tb927.8.7020	peptidase, putative	Protease	119 kDa	0	0	0	0	0	0.172	0	0	0	0	0	0	12	0	0	0
Tb927.10.430	Tb927.10.430	peroxidase, putative	Mito.pathway	42 kDa	0	0	0	0	0	0.0509	0	0	0	0	0	0	2	0	0	0
Tb927.9.8200	Tb927.9.8200	PES1	rRNA.tRNA.process	76 kDa	0	0	0	0	0	0.0395	0	0	0	0	0	0	2	0	0	0
Tb927.4.1250	Tb927.4.1250	PEX1 peroxisome biogenesis factor 1	Glycosome	100 kDa	0	0	0	0	0	0.0187	0	0	0	0	0	0	2	0	0	0
Tb927.11.11520	Tb927.11.11520	PEX11 glycosomal membrane protein	Glycosome	24 kDa	0	0	0	0	0.0505	0.294	0	0	0	0	0	1	6	0	0	0
Tb927.10.240	Tb927.10.240	PEX14 peroxin 14	Glycosome	40 kDa	0	0	0	0	0	0.175	0	0	0	0	0	0	5	0	0	0
Tb927.9.6450	Tb927.9.6450	PEX16, putative	Glycosome	50 kDa	0	0	0	0	0	0.124	0	0	0	0	0	0	2	0	0	0
Tb927.5.1100	Tb927.5.1100	PEX5 peroxisome targeting signal 1 receptor	Glycosome	72 kDa	0	0	0	0	0	0.162	0	0	0	0	0	0	5	0	0	0
Tb927.3.3610	Tb927.3.3610	PEX7 peroxisomal targeting signal type 2 receptor	Glycosome	40 kDa	0	0	0	0	0	0.188	0	0	0	0	0	0	5	0	0	0
Tb927.11.2360	Tb927.11.2360	phenylalanyl-tRNA synthetase (beta subunit), putative	Translation.tRNA	70 kDa	0	0	0	0	0	0.0865	0	0	0	0	0	0	5	0	0	0
Tb927.11.14120	Tb927.11.14120	phenylalanyl-tRNA synthetase alpha chain, putative	Translation.tRNA	57 kDa	0	0	0	0	0	0.101	0	0	0	0	0	0	4	0	0	0
Tb927.2.4850	Tb927.2.4850	Phosducin, putative	ZUnknown	29 kDa	0	0	0	0	0	0.155	0	0	0	0	0	0	3	0	0	0
Tb927.8.5780	Tb927.8.5780	phosphatase, putative	Phosphatase	19 kDa	0	0	0	0	0	0.148	0	0	0	0	0	0	2	0	0	0
Tb927.8.1720	Tb927.8.1720	Phosphatidylglycerophosphate synthase	Lipids	68 kDa	0	0	0	0	0	0.0911	0	0	0	0	0	0	3	0	0	0
Tb927.1.740	Tb927.1.740	phosphatidylinositol-4-phosphate 5-kinase related	Mito.pathway	49 kDa	0	0	0	0	0	0.0667	0	0	0	0	0	0	2	0	0	0
Tb927.8.980	Tb927.8.980	Phosphoacetylglucosamine mutase PAGM, acts as phosphoglucomutase	Glucose.glycerol	65 kDa	0	0	0	0	0	0.372	0	0	0	0	0	0	18	0	0	0
Tb927.1.720	Tb927.1.720	phosphoglycerate kinase (PGKA)	Glucose.glycerol	56 kDa	0	0	0	0	0	0.322	0	0	0	0	0	0	6	0	0	0
Tb927.1.710	Tb927.1.710	phosphoglycerate kinase (PGKB)	Glucose.glycerol	45 kDa	0	0	0	0	0	0.54	0	0	0	0	0	0	17	0	0	0
Tb927.9.13380	Tb927.9.13380	phosphoinositide-binding protein, putative	Enzyme	48 kDa	0	0	0	0	0	0.239	0	0	0	0	0	0	7	0	0	0
Tb927.11.5970	Tb927.11.5970	phosphoinositide-specific phospholipase C, calcium-regulated	Membrane.protein	80 kDa	0	0	0	0	0	0.0392	0	0	0	0	0	0	2	0	0	0
Tb927.10.6440	Tb927.10.6440	Phosphomannomutase PMM, acts as phosphoglucomutase	Glucose.glycerol	28 kDa	0	0	0	0	0	0.229	0	0	0	0	0	0	4	0	0	0
Tb927.11.14780	Tb927.11.14780	phosphomannose isomerase, putative	Glucose.glycerol	46 kDa	0	0	0	0	0	0.196	0	0	0	0	0	0	6	0	0	0
Tb927.11.3030	Tb927.11.3030	phosphoribosylpyrophosphate synthetase, putative (PRS)	PPP	39 kDa	0	0	0	0	0	0.346	0	0	0	0	0	0	9	0	0	0
Tb927.10.9430	Tb927.10.9430	phosphoribosylpyrophosphate synthetase, putative (PRS)	PPP	40 kDa	0	0	0	0	0	0.0981	0	0	0	0	0	0	3	0	0	0
Tb927.5.2960	Tb927.5.2960	phosphoribosylpyrophosphate synthetase, putative (PRS)	PPP	42 kDa	0	0	0	0	0	0.119	0	0	0	0	0	0	3	0	0	0
Tb927.8.1860	Tb927.8.1860	pitrilysin-like metalloprotease	Protease	115 kDa	0	0	0	0	0	0.132	0	0	0	0	0	0	9	0	0	0
Tb927.11.12440	Tb927.11.12440	Plus-3 domain/Zinc finger, C3HC4 type (RING finger), putative	ZUnknown	43 kDa	0	0	0	0	0	0.0736	0	0	0	0	0	0	2	0	0	0
Tb927.10.1440	Tb927.10.1440	Pob3	Chromatin	25 kDa	0	0	0	0	0	0.228	0	0	0	0	0	0	2	0	0	0
Tb927.9.2320	Tb927.9.2320	POMP1 (possible S-Adenosyl methionine methyl transferase (yeast Cgt1 is involved in lipid homeostasis)	Enzyme	41 kDa	0	0	0	0	0	0.185	0	0	0	0	0	0	6	0	0	0
Tb927.11.13180	Tb927.11.13180	POMP10	Mito.membrane	61 kDa	0	0	0	0.0393	0.18	0.468	0	0	0.323	0	1	6	18	0	0	10
Tb927.11.2750	Tb927.11.2750	POMP12	Mito.membrane	53 kDa	0	0	0	0	0	0.0381	0	0	0	0	0	0	2	0	0	0
Tb927.9.2650	Tb927.9.2650	POMP2	Mito.membrane	67 kDa	0	0	0	0	0	0	0.0347	0	0	0	0	0	0	2	0	0
Tb927.2.5530	Tb927.2.5530	POMP22	Mito.membrane	162 kDa	0	0	0	0	0	0.0631	0	0	0	0	0	0	6	0	0	0
Tb927.3.3130	Tb927.3.3130	POMP24	Mito.membrane	178 kDa	0	0	0	0	0.0499	0.169	0	0	0	0	0	6	20	0	0	0
Tb927.4.1540	Tb927.4.1540	POMP27, NAD-dependent epimerase, aldehyde reductase, one putative TM domain	Mito.membrane	55 kDa	0	0	0	0	0	0.179	0	0	0.0177	0	0	0	5	0	0	1
Tb927.4.1670	Tb927.4.1670	POMP29, cytochrome b5-like haem-binding domain	Mito.e.transport	17 kDa	0	0	0	0	0	0.176	0	0	0	0	0	0	2	0	0	0
Tb927.9.2670	Tb927.9.2670	POMP3	Mito.membrane	41 kDa	0	0	0	0	0	0.0867	0	0	0	0	0	0	2	0	0	0
Tb927.6.1550	Tb927.6.1550	POMP30 leucine-rich repeat protein (LRRP)	LRRP	39 kDa	0	0	0	0	0	0.122	0	0	0	0	0	0	2	0	0	0
Tb927.7.7210	Tb927.7.7210	POMP37	Mito.membrane	78 kDa	0	0	0	0	0	0.0359	0	0	0	0	0	0	2	0	0	0
Tb927.8.6080	Tb927.8.6080	POMP42, Glycerophosphoryl diester phosphodiesterase family	Mito.pathway	38 kDa	0	0	0	0	0	0.0991	0	0	0	0	0	0	3	0	0	0
Tb927.9.12500	Tb927.9.12500	POMP7	Mito.membrane	58 kDa	0	0	0	0	0	0.0802	0	0	0	0	0	0	3	0	0	0
Tb927.9.10100	Tb927.9.10100	Possible histone methyltransferase: 7 SET domains.	Chromatin	161 kDa	0	0	0	0	0	0.376	0	0	0.0104	0	0	0	38	0	0	1
Tb927.10.16170	Tb927.10.16170	potassium voltage-gated channel, putative	Ions	35 kDa	0	0	0	0	0	0.0945	0	0	0	0	0	0	2	0	0	0
Tb927.1.2990	Tb927.1.2990	PPR2	Mito.translation	116 kDa	0	0	0	0	0	0.126	0.0361	0	0	0	0	0	10	3	0	0
Tb927.1.1160	Tb927.1.1160	PPR3	Mito.translation	59 kDa	0	0	0	0	0	0.301	0.258	0.0207	0	0	0	0	10	8	1	0
Tb11.v5.0637	Tb927.10.380	PPR5 mitochondrial RNA binding protein 1	Mito.translation	40 kDa	0	0	0	0	0	0.52	0.178	0	0	0	0	0	13	5	0	0
Tb927.4.590	Tb927.4.590	PQQ-like domain/Protein of unknown function (DUF1620), putative	ZUnknown	88 kDa	0	0	0	0	0	0.133	0	0	0	0	0	0	6	0	0	0
Tb927.10.7280	Tb927.10.7280	pre-mRNA splicing factor ATP-dependent RNA helicase, putative	RNA.processing	121 kDa	0	0	0	0	0	0.0367	0	0	0	0	0	0	3	0	0	0
Tb927.10.12860	Tb927.10.12860	pre-RNA processing PIH1/Nop17, putative	ZUnknown	78 kDa	0	0	0	0	0	0.0259	0	0	0	0	0	0	2	0	0	0
Tb927.8.1410	Tb927.8.1410	pre-rrna-processing protein tsr1 homolog	rRNA.tRNA.process	87 kDa	0	0	0	0	0	0.0669	0	0	0	0	0	0	3	0	0	0
Tb927.11.4910	Tb927.11.4910	predicted ankyrin repeat family protein	ZUnknown	44 kDa	0	0	0	0	0	0.122	0	0	0	0	0	0	4	0	0	0
Tb927.11.4160	Tb927.11.4160	predicted C2 domain protein	ZUnknown	136 kDa	0	0	0	0	0	0.0316	0	0	0	0	0	0	3	0	0	0
Tb927.10.12940	Tb927.10.12940	predicted zinc finger protein	Zinc.finger	34 kDa	0	0	0	0	0	0.127	0	0	0	0	0	0	2	0	0	0
Tb927.11.6230	Tb927.11.6230	pretranslocation protein, alpha subunit, SEC61	Vesicular.transport	54 kDa	0	0	0	0	0.0333	0.0811	0	0	0.0333	0	0	1	3	0	0	1
Tb927.10.11220	Tb927.10.11220	procyclic form surface glycoprotein (PSSA-2)	Membrane.protein	46 kDa	0	0	0	0	0	0.158	0	0	0	0	0	0	4	0	0	0
Tb927.8.4810	Tb927.8.4810	prohibitin 1 (PHB1)	Cell.cycle	31 kDa	0	0	0	0	0	0.195	0	0	0	0	0	0	6	0	0	0
Tb10.v4.0045	Tb927.10.4310	prohibitin 2, putative (PHB2)	Cell.cycle	32 kDa	0	0	0	0	0	0.4	0	0	0	0	0	0	9	0	0	0
Tb927.9.5190	Tb927.9.5190	proliferative cell nuclear antigen (PCNA), putative (28G16.165)	DNA	32 kDa	0	0	0	0	0	0.466	0	0	0	0	0	0	10	0	0	0
Tb927.7.210	Tb927.7.210	proline dehydrogenase	Mito.pathway	64 kDa	0	0	0	0.0755	0	0.43	0.018	0	0	0	3	0	19	1	0	0
Tb927.10.8020	Tb927.10.8020	prolyl endopeptidase (POP)	Protease	78 kDa	0	0	0	0	0	0.453	0	0	0	0	0	0	24	0	0	0
Tb927.11.4700	Tb927.11.4700	prostaglandin f synthase	Lipids	31 kDa	0	0	0	0	0	0.674	0	0	0	0	0	0	13	0	0	0
Tb927.10.3520	Tb927.10.3520	protease regulatory ATPase subunit 4, putative (RPT4)	Ubiquitin.proteasome	45 kDa	0	0	0	0	0.0376	0.173	0	0	0	0	0	2	4	0	0	0
Tb927.10.3710	Tb927.10.3710	proteasome activator protein PA26	Ubiquitin.proteasome	25 kDa	0	0	0	0	0	0.398	0	0	0	0	0	0	7	0	0	0
Tb927.10.290	Tb927.10.290	proteasome alpha 2 subunit, putative	Ubiquitin.proteasome	25 kDa	0	0	0	0	0	0.169	0	0	0	0	0	0	3	0	0	0
Tb927.7.4420	Tb927.7.4420	proteasome alpha 3 subunit, putative	Ubiquitin.proteasome	32 kDa	0	0	0	0	0	0.119	0	0	0	0	0	0	3	0	0	0
Tb927.10.230	Tb927.10.230	proteasome alpha 5 subunit, putative,20S proteasome subunit alpha 5	Ubiquitin.proteasome	27 kDa	0	0	0	0	0	0.264	0	0	0	0	0	0	4	0	0	0
Tb927.3.780	Tb927.3.780	proteasome alpha 7 subunit (TbPSA7)	Ubiquitin.proteasome	25 kDa	0	0	0	0	0	0.397	0	0	0	0	0	0	7	0	0	0
Tb927.11.7270	Tb927.11.7270	proteasome beta 3 subunit, putative (PSB3)	Ubiquitin.proteasome	22 kDa	0	0	0	0	0	0.195	0	0	0	0	0	0	3	0	0	0
Tb927.10.6080	Tb927.10.6080	proteasome beta 5 subunit, putative,proteasome beta 5 subunit (PRCE)	Ubiquitin.proteasome	34 kDa	0	0	0	0	0	0.0581	0	0	0	0	0	0	2	0	0	0
Tb927.4.430	Tb927.4.430	proteasome beta 7 subunit	Ubiquitin.proteasome	24 kDa	0	0	0	0	0	0.358	0	0	0	0	0	0	4	0	0	0
Tb11.v5.0742 (+1)	Tb927.6.1260	proteasome beta-1 subunit, putative (TbPSB1)	Ubiquitin.proteasome	30 kDa	0	0	0	0	0	0.0922	0	0	0	0	0	0	2	0	0	0
Tb927.9.15000	Tb927.9.15000	proteasome complex subunit Rpn13 ubiquitin receptor, putative	ZUnknown	27 kDa	0	0	0	0	0	0.382	0	0	0	0	0	0	6	0	0	0
Tb927.7.2500	Tb927.7.2500	proteasome regulatory ATPase subunit 1 (RPT1)	Ubiquitin.proteasome	48 kDa	0	0	0	0	0	0.149	0	0	0	0	0	0	4	0	0	0
Tb927.11.3740	Tb927.11.3740	proteasome regulatory ATPase subunit 2 (RPT2)	Ubiquitin.proteasome	49 kDa	0	0	0.0297	0	0	0.0824	0	0	0	1	0	0	3	0	0	0
Tb927.6.1090	Tb927.6.1090	proteasome regulatory ATPase subunit 3 (RPT3)	Ubiquitin.proteasome	45 kDa	0	0	0	0	0	0.402	0	0	0	0	0	0	9	0	0	0
Tb927.7.2550	Tb927.7.2550	proteasome regulatory ATPase subunit 5 (RPT5)	Ubiquitin.proteasome	49 kDa	0	0	0	0	0	0.346	0	0	0.0697	0	0	0	11	0	0	2
Tb927.8.570	Tb927.8.570	proteasome regulatory non-ATP-ase subunit 10 (RPN10)	Ubiquitin.proteasome	36 kDa	0	0	0	0.0544	0	0.172	0	0	0	0	1	0	5	0	0	0
Tb927.11.9220	Tb927.11.9220	proteasome regulatory non-ATP-ase subunit 2 (RPN2)	Ubiquitin.proteasome	107 kDa	0	0	0	0	0	0.0522	0	0	0	0	0	0	4	0	0	0
Tb927.11.2130	Tb927.11.2130	proteasome regulatory non-ATP-ase subunit 3 (RPN3)	Ubiquitin.proteasome	38 kDa	0	0	0	0	0	0.141	0	0	0	0	0	0	3	0	0	0
Tb927.10.1550	Tb927.10.1550	proteasome regulatory non-ATP-ase subunit 5,)RPN5)	Ubiquitin.proteasome	55 kDa	0	0	0	0	0	0.0934	0	0	0	0	0	0	3	0	0	0
Tb927.2.2440	Tb927.2.2440	proteasome regulatory non-ATPase subunit 6 (RPN6)	Ubiquitin.proteasome	57 kDa	0	0	0	0	0	0.22	0	0	0.0234	0	0	0	9	0	0	1
Tb927.10.14530	Tb927.10.14530	proteasome regulatory non-ATPase subunit 8 RPN8)	Ubiquitin.proteasome	42 kDa	0	0	0	0	0	0.291	0	0	0	0	0	0	7	0	0	0
Tb927.10.15720	Tb927.10.15720	Proteasome regulatory subunit (RPN9)	Ubiquitin.proteasome	46 kDa	0	0	0	0	0	0.106	0	0	0	0	0	0	4	0	0	0
Tb927.10.9740	Tb927.10.9740	Proteasome regulatory subunit (RPT6)	Ubiquitin.proteasome	46 kDa	0	0	0	0	0	0.135	0	0	0	0	0	0	3	0	0	0
Tb927.10.3030	Tb927.10.3030	Proteasome regulatory subunit, (RPN11)	Ubiquitin.proteasome	34 kDa	0	0	0	0	0	0.262	0	0	0	0	0	0	5	0	0	0
Tb927.7.5940	Tb927.7.5940	Protein Associated with Differentiation (TbPAD2)	Signalling	67 kDa	0	0	0	0	0	0.121	0	0	0	0	0	0	6	0	0	0
Tb927.4.2450	Tb927.4.2450	Protein Disulfide Isomerase 1	Redox	44 kDa	0	0	0	0	0	0.277	0	0	0.0316	0	0	0	8	0	0	1
Tb11.v5.0668 (+1)	Tb927.10.8230	protein disulfide isomerase,ERp57-like, cofactor wth calnexin, putative	Chaperone	56 kDa	0	0	0	0	0	0.133	0	0	0.0926	0	0	0	5	0	0	3
Tb927.7.1300	Tb927.7.1300	protein disulfide isomerase,ERp72-like, cofactor wth calnexin, putative	Chaperone	42 kDa	0	0	0	0	0	0.175	0	0	0	0	0	0	5	0	0	0
Tb927.11.4610	Tb927.11.4610	protein kinase A regulatory subunit (PKA-R)	Protein.kinase	57 kDa	0	0	0	0	0	0.194	0	0	0	0	0	0	7	0	0	0
Tb927.11.10820	Tb927.11.10820	protein kinase ck2 regulatory subunit, putative,casein kinase II beta chain, putative	Protein.kinase	34 kDa	0	0	0	0	0	0.116	0	0	0	0	0	0	3	0	0	0
Tb927.9.6560	Tb927.9.6560	protein kinase, putative	Protein.kinase	80 kDa	0	0	0	0	0	0.121	0	0	0	0	0	0	6	0	0	0
Tb927.3.690	Tb927.3.690	protein kinase, putative	Protein.kinase	64 kDa	0	0	0	0	0	0.0635	0	0	0	0	0	0	2	0	0	0
Tb927.10.5940	Tb927.10.5940	protein kinase, putative,(OTHER) NEK family, HsNEK1-like	Protein.kinase	55 kDa	0	0	0	0	0	0.206	0	0	0	0	0	0	8	0	0	0
Tb927.10.5140	Tb927.10.5140	protein kinase, putative,mitogen-activated protein kinase 2, putative	Protein.kinase	50 kDa	0	0	0	0	0	0.156	0	0	0	0	0	0	4	0	0	0
Tb927.10.14780	Tb927.10.14780	protein kinase, putative,mitogen-activated protein kinase kinase kinase, putative	Protein.kinase	31 kDa	0	0	0	0	0	0.151	0	0	0	0	0	0	3	0	0	0
Tb927.7.2330	Tb927.7.2330	Protein of unknown function (DUF1663), putative	ZUnknown	124 kDa	0	0	0	0	0	0.0237	0	0	0.0146	0	0	0	3	0	0	1
Tb927.10.2190	Tb927.10.2190	Protein of unknown function (DUF667), putative	ZUnknown	35 kDa	0	0	0	0	0.0306	0.129	0.0986	0	0.0306	0	0	1	4	3	0	1
Tb927.4.3620	Tb927.4.3620	protein phosphatase 1, putative	Protein.phosphatase	34 kDa	0	0	0	0	0	0.133	0	0	0	0	0	0	4	0	0	0
Tb927.11.8090	Tb927.11.8090	protein phosphatase 1, putative	Protein.phosphatase	34 kDa	0	0	0	0	0	0.132	0	0	0	0	0	0	3	0	0	0
Tb927.5.590	Tb927.5.590	protein phosphatase 1, regulatory subunit, putative	Protein.phosphatase	46 kDa	0	0	0	0	0	0.0645	0	0	0	0	0	0	2	0	0	0
Tb927.3.1240	Tb927.3.1240	protein phosphatase 2A, putative	Protein.phosphatase	36 kDa	0	0	0	0	0	0.0836	0	0	0	0	0	0	2	0	0	0
Tb927.11.11940	Tb927.11.11940	protein phosphatase 2A, putative	Protein.phosphatase	35 kDa	0	0	0	0	0	0.0752	0	0	0	0	0	0	2	0	0	0
Tb927.8.1710	Tb927.8.1710	protein phosphatase 2A, regulatory subunit B, putative,phosphotyrosyl phosphate activator protein, putative	Protein.phosphatase	46 kDa	0	0	0	0	0	0.0446	0	0	0	0	0	0	2	0	0	0
Tb927.4.3680	Tb927.4.3680	protein phosphatase 2C, putative	Protein.phosphatase	30 kDa	0	0	0	0	0	0.122	0	0	0	0	0	0	2	0	0	0
Tb927.4.2110	Tb927.4.2110	protein phosphatase 2C, putative	Protein.phosphatase	33 kDa	0	0	0	0	0	0.14	0	0	0	0	0	0	3	0	0	0
Tb927.3.2150	Tb927.3.2150	protein phosphatase 2C, putative	Protein.phosphatase	40 kDa	0	0	0	0	0	0.105	0	0	0	0	0	0	3	0	0	0
Tb927.11.760	Tb927.11.760	protein phosphatase 2C, putative	Protein.phosphatase	46 kDa	0	0	0	0	0	0.451	0	0	0	0	0	0	16	0	0	0
Tb927.11.16970	Tb927.11.16970	protein phosphatase 4, putative	Protein.phosphatase	34 kDa	0	0	0	0	0	0.102	0	0	0	0	0	0	2	0	0	0
Tb927.3.1210	Tb927.3.1210	protein transport protein Sec24 (SEC24.1)	Vesicular.transport	108 kDa	0	0	0	0	0	0.0257	0	0	0	0	0	0	2	0	0	0
Tb927.11.6170	Tb927.11.6170	protein transport protein Sec31, putative,cytosolic coat protein, putative	Vesicular.transport	131 kDa	0	0	0	0	0	0.0829	0	0	0	0	0	0	6	0	0	0
Tb927.2.5240	Tb927.2.5240	PRP19-like protein, putative (TbPRP19)	RNA.processing	54 kDa	0	0	0	0	0	0.173	0	0	0	0	0	0	5	0	0	0
Tb927.10.9050	Tb927.10.9050	pseudouridine synthase PUS7	rRNA.tRNA.process	74 kDa	0	0	0	0	0	0.0375	0	0	0	0	0	0	2	0	0	0
Tb927.1.1600	Tb927.1.1600	pseudouridine synthase TruD, putative	rRNA.tRNA.process	168 kDa	0	0	0	0	0	0.122	0.0309	0	0	0	0	0	12	3	0	0
Tb927.9.3350	Tb927.9.3350	pseudouridylate synthase, putative	rRNA.tRNA.process	46 kDa	0	0	0	0	0	0.214	0.128	0	0	0	0	0	6	4	0	0
Tb927.10.9910	Tb927.10.9910	PSP1 C-terminal conserved region, putative	ZUnknown	49 kDa	0	0	0	0	0	0.0668	0	0	0	0	0	0	2	0	0	0
Tb927.8.2210	Tb927.8.2210	pteridine reductase (PTR1)	Folate	28 kDa	0	0	0	0	0	0.112	0	0	0	0	0	0	2	0	0	0
Tb927.9.6090	Tb927.9.6090	PTP1-interacting protein, 39 kDa PIP39	Protein.phosphatase	39 kDa	0	0	0	0	0	0.353	0	0	0	0	0	0	9	0	0	0
Tb927.11.6740	Tb927.11.6740	PUF10	rRNA.tRNA.process	75 kDa	0	0	0	0	0	0.0307	0	0	0	0	0	0	2	0	0	0
Tb927.10.12660	Tb927.10.12660	PUF2	RNA.binding	92 kDa	0	0	0	0	0	0.0661	0	0	0	0	0	0	3	0	0	0
Tb927.10.11760	Tb927.10.11760	PUF6	RNA.binding	93 kDa	0	0	0	0	0	0.141	0	0	0	0	0	0	8	0	0	0
Tb927.11.14960	Tb927.11.14960	PUF7	rRNA.tRNA.process	79 kDa	0	0	0	0	0	0.115	0	0	0	0	0	0	6	0	0	0
Tb927.9.7470	Tb927.9.7470	purine nucleoside transporter NT10	Nucleotides	51 kDa	0	0	0	0	0	0.0866	0	0	0	0	0	0	2	0	0	0
Tb11.v5.0263	Tb927.7.4500	PX domain containing protein, putative	ZUnknown	58 kDa	0	0	0	0	0	0.0985	0	0	0	0	0	0	5	0	0	0
Tb927.6.2740	Tb927.6.2740	pyridoxal kinase (pdxK)	Enzyme	33 kDa	0	0	0	0	0	0.54	0	0	0	0	0	0	12	0	0	0
Tb927.7.1910	Tb927.7.1910	pyridoxal phosphate containing glycine decarboxylase, putative	Amino.acids	106 kDa	0	0	0	0	0	0.0454	0	0	0	0	0	0	3	0	0	0
Tb927.11.4780	Tb927.11.4780	pyruvate dehydrogenase (lipoamide) kinase, putative	Citric.acid.cycle	51 kDa	0	0	0	0	0	0.0584	0	0	0	0	0	0	2	0	0	0
Tb927.10.2350	Tb927.10.2350	pyruvate dehydrogenase complex E3 binding protein, putative	Citric.acid.cycle	27 kDa	0	0	0	0	0	0.165	0	0	0	0	0	0	4	0	0	0
Tb927.10.12700	Tb927.10.12700	pyruvate dehydrogenase E1 alpha subunit, putative	Citric.acid.cycle	43 kDa	0	0	0.0952	0.0291	0	0.677	0	0	0	3	1	0	22	0	0	0
Tb927.3.1790	Tb927.3.1790	pyruvate dehydrogenase E1 beta subunit, putative	Citric.acid.cycle	38 kDa	0	0	0	0.0316	0	0.445	0.0316	0	0	0	1	0	11	1	0	0
Tb927.10.14140	Tb927.10.14140	pyruvate kinase 1 (PYK1)	Glucose.glycerol	54 kDa	0	0	0	0	0	0.275	0	0	0.0762	0	0	0	8	0	0	2
Tb927.11.6280	Tb927.11.6280	pyruvate phosphate dikinase (PPDK)	Glucose.glycerol	100 kDa	0	0	0	0.012	0	0.656	0.0471	0.0504	0	0	1	0	47	4	4	0
Tb927.3.4680	Tb927.3.4680	RAB GDP dissociation inhibitor alpha, putative	Signalling	49 kDa	0	0	0	0	0	0.144	0	0	0	0	0	0	4	0	0	0
Tb927.11.8210	Tb927.11.8210	RAD50 DNA repair-like protein	DNA	153 kDa	0	0	0	0	0.0215	0.0504	0	0	0	0	0	3	6	0	0	0
Tb927.8.810	Tb927.8.810	radial spoke protein RSP9, putative	Cytoskeleton	38 kDa	0	0	0	0	0	0.0811	0.0511	0	0	0	0	0	2	1	0	0
Tb927.3.1120	Tb927.3.1120	Ran or RTB2	Nuclear.transport	24 kDa	0	0	0	0.0968	0.23	0.581	0	0.0461	0.401	0	2	2	9	0	1	5
Tb927.11.3380	Tb927.11.3380	RanBP1 Ran-binding protein 1	Nuclear.transport	18 kDa	0	0	0	0	0	0.217	0	0	0	0	0	0	2	0	0	0
Tb927.10.11230	Tb927.10.11230	Ras-induced vulval development antagonist, putative	ZUnknown	35 kDa	0	0	0.065	0.0681	0	0.192	0	0	0	1	1	0	4	0	0	0
Tb927.7.1640	Tb927.7.1640	ras-like small GTPase, putative (TbEAR)	Signalling	66 kDa	0	0	0	0	0	0.13	0.059	0	0	0	0	0	6	3	0	0
Tb927.11.2640	Tb927.11.2640	ras-like small GTPase, putative (TbNST)	Signalling	53 kDa	0	0	0	0	0	0.0576	0	0	0	0	0	0	2	0	0	0
Tb05.5K5.150	Tb927.5.4500	ras-like small GTPase, putative (TbSAR1)	Vesicular.transport	22 kDa	0	0	0	0	0	0.227	0	0	0	0	0	0	3	0	0	0
Tb927.10.12960	Tb927.10.12960	ras-related protein rab-5,small GTPase, putative (RAB5A)	Vesicular.transport	24 kDa	0	0	0	0	0	0.313	0	0	0.087	0	0	0	5	0	0	1
Tb927.10.6800	Tb927.10.6800	RBG1, associated with translating ribosomes	Translation	41 kDa	0	0	0	0	0	0.147	0	0	0	0	0	0	4	0	0	0
Tb927.3.1030	Tb927.3.1030	RBP28	RNA.binding	39 kDa	0	0	0	0	0	0.325	0	0	0	0	0	0	9	0	0	0
Tb927.10.13720	Tb927.10.13720	RBP29	RNA.binding	41 kDa	0	0	0.0557	0	0	0.188	0.0796	0	0	2	0	0	7	3	0	0
Tb927.8.990	Tb927.8.990	RBP33	RNA.binding	34 kDa	0	0	0	0	0	0.0597	0	0	0	0	0	0	2	0	0	0
Tb927.9.12360	Tb927.9.12360	RBP35	RNA.binding	62 kDa	0	0	0	0	0	0.107	0	0	0	0	0	0	5	0	0	0
Tb927.11.5850	Tb927.11.5850	RBP38	RNA.binding	52 kDa	0	0	0	0	0	0.153	0	0	0	0	0	0	4	0	0	0
Tb927.7.320	Tb927.7.320	RBP8	RNA.binding	20 kDa	0	0	0	0	0	0.217	0	0	0	0	0	0	2	0	0	0
Tb927.9.6870	Tb927.9.6870	RBSR1	RNA.processing	18 kDa	0	0	0	0	0	0.257	0.0946	0	0	0	0	0	3	1	0	0
Tb927.10.3500	Tb927.10.3500	RBSR4 = U2AF65	RNA.processing	97 kDa	0	0	0	0	0.0444	0.0786	0	0	0	0	0	3	5	0	0	0
Tb927.11.6780	Tb927.11.6780	regulator of chromatin condensation, putative (RCC1)	Chromatin	60 kDa	0	0	0	0	0	0.0732	0	0	0	0	0	0	2	0	0	0
Tb927.11.9130	Tb927.11.9130	replication factor A, 51kDa subunit, putative	DNA	52 kDa	0	0	0	0	0	0.095	0	0	0	0	0	0	3	0	0	0
Tb927.11.5650	Tb927.11.5650	replication factor C large subunit, putative	DNA	65 kDa	0	0	0	0	0	0.0545	0	0	0	0	0	0	3	0	0	0
Tb927.6.3890	Tb927.6.3890	replication factor C, subunit 2, putative	DNA	39 kDa	0	0	0	0	0	0.268	0	0	0	0	0	0	7	0	0	0
Tb927.9.12300	Tb927.9.12300	replication factor C, subunit 3, putative	DNA	40 kDa	0	0	0	0	0	0.132	0	0	0	0	0	0	3	0	0	0
Tb927.11.9550	Tb927.11.9550	replication factor C, subunit 4, putative	DNA	38 kDa	0	0	0	0	0	0.317	0	0	0	0	0	0	7	0	0	0
Tb927.10.7990	Tb927.10.7990	replication factor C, subunit 5, putative,ATPase, putative	DNA	39 kDa	0	0	0	0	0.0602	0.0774	0	0	0	0	0	1	2	0	0	0
Tb927.6.3840	Tb927.6.3840	reticulon domain protein	ZUnknown	21 kDa	0	0	0	0	0	0.124	0	0	0	0	0	0	2	0	0	0
Tb11.v5.0670	Tb11.v5.0670	retrotransposon hot spot (RHS) protein, putative	RHS	34 kDa	0	0	0	0	0.0811	0.53	0.0304	0	0	0	0	1	2	0	0	0
Tb11.v5.0624	Tb11.v5.0624	retrotransposon hot spot protein (PHS), putative	RHS	62 kDa	0	0	0	0.0147	0	0.353	0.0294	0	0	0	0	0	3	1	0	0
Tb927.1.190	Tb927.1.190	retrotransposon hot spot protein (RHS, pseudogene)	RHS	95 kDa	0	0	0	0	0	0.231	0.0534	0	0.0291	0	0	0	5	1	0	1
Tb11.1790	Tb11.1790	retrotransposon hot spot protein (RHS, pseudogene), putative	RHS	64 kDa	0	0	0	0	0	0.196	0	0	0	0	0	0	2	0	0	0
Tb927.1.450	Tb927.1.450	retrotransposon hot spot protein (RHS, pseudogene), putative	RHS	229 kDa	0	0	0	0	0	0.0999	0.00541	0	0	0	0	0	11	1	0	0
Tb11.1810	Tb11.1810	retrotransposon hot spot protein (RHS1, pseudogene), putative	RHS	29 kDa	0	0	0	0	0.0945	0.472	0	0	0	0	0	1	2	0	0	0
Tb11.1780	Tb11.1780	retrotransposon hot spot protein (RHS1, pseudogene), putative	RHS	66 kDa	0	0	0	0.037	0.0158	0.136	0	0	0.0317	0	1	1	7	0	0	1
Tb927.2.820	Tb927.2.820	retrotransposon hot spot protein (RHS1, pseudogene), putative	RHS	61 kDa	0	0.0171	0.0436	0	0.0455	0.361	0.0171	0.0171	0.0455	2	0	1	15	1	1	1
Tb927.4.110	Tb927.4.110	retrotransposon hot spot protein (RHS1, pseudogene), putative	RHS	41 kDa	0	0	0	0	0	0.348	0	0	0.134	0	0	0	2	0	0	1
Tb927.2.1120	Tb927.2.1120	retrotransposon hot spot protein (RHS4, pseudogene), putative	RHS	81 kDa	0	0	0	0	0	0.148	0	0	0	0	0	0	3	0	0	0
Tb927.5.295b	Tb927.5.295b	retrotransposon hot spot protein 1 (RHS1), putative	RHS	95 kDa	0	0	0	0	0	0.168	0	0	0	0	0	0	11	0	0	0
Tb927.2.100	Tb927.2.100	retrotransposon hot spot protein 1 (RHS1), putative	RHS	95 kDa	0	0	0	0.0229	0.0422	0.329	0	0	0.076	0	1	3	16	0	0	4
Tb927.2.400	Tb927.2.400	retrotransposon hot spot protein 2 (RHS2), putative	RHS	90 kDa	0	0	0	0	0	0.349	0.0393	0	0	0	0	0	19	3	0	0
Tb927.2.470	Tb927.2.470	retrotransposon hot spot protein 4 (RHS4), putative	RHS	98 kDa	0	0	0	0	0.0756	0.26	0	0.0128	0.0756	0	0	6	6	0	1	7
Tb927.2.560	Tb927.2.560	retrotransposon hot spot protein 4 (RHS4), putative	RHS	96 kDa	0	0	0	0	0	0.202	0	0	0	0	0	0	3	0	0	0
Tb927.2.510	Tb927.2.510	retrotransposon hot spot protein 4 (RHS4), putative	RHS	95 kDa	0	0	0	0	0	0.114	0.0263	0	0	0	0	0	3	1	0	0
Tb927.2.340	Tb927.2.340	retrotransposon hot spot protein 4 (RHS4), putative	RHS	98 kDa	0	0	0.0233	0.0233	0	0.319	0.0117	0	0	2	2	0	13	0	0	0
Tb927.2.450	Tb927.2.450	retrotransposon hot spot protein 4 (RHS4), putative	RHS	98 kDa	0	0	0	0.0128	0.0607	0.281	0.0187	0	0.0677	0	1	2	12	0	0	2
Tb927.1.120	Tb927.1.120	retrotransposon hot spot protein 4 (RHS4), putative	RHS	98 kDa	0	0	0	0	0	0.357	0.0537	0	0	0	0	0	30	4	0	0
Tb927.2.1210	Tb927.2.1210	retrotransposon hot spot protein 4 (RHS4), putative	RHS	95 kDa	0	0	0	0	0	0.27	0	0	0.0749	0	0	0	9	0	0	3
Tb927.2.1080	Tb927.2.1080	retrotransposon hot spot protein 5 (RHS5), putative	RHS	77 kDa	0	0	0	0	0	0.18	0	0	0	0	0	0	7	0	0	0
Tb11.v5.0713	Tb927.1.420	retrotransposon hot spot protein 5 (RHS5), putative	RHS	78 kDa	0	0	0	0.0262	0.0509	0.294	0	0	0.0872	0	2	3	18	0	0	5
Tb927.1.420	Tb927.1.420	retrotransposon hot spot protein 5 (RHS5), putative	RHS	76 kDa	0	0	0	0	0.0509	0.184	0	0	0.0872	0	0	3	2	0	0	5
Tb927.10.770	Tb927.10.770	RF-1 domain containing protein, putative	Mito.pathway	69 kDa	0	0	0	0	0	0.147	0	0	0	0	0	0	7	0	0	0
Tb927.10.10830	Tb927.10.10830	RGG2, MRB complex component	Mito.RNA	32 kDa	0	0	0.0406	0	0	0.156	0.0406	0	0	1	0	0	4	1	0	0
Tb927.11.1020	Tb927.11.1020	ribokinase, putative	PPP	35 kDa	0	0	0	0	0	0.508	0	0	0	0	0	0	11	0	0	0
Tb927.5.1710	Tb927.5.1710	ribonucleoprotein p18, mitochondrial precursor, putative	Mito.RNA	21 kDa	0	0	0	0	0	0.245	0	0	0	0	0	0	3	0	0	0
Tb927.11.7840	Tb927.11.7840	ribonucleoside-diphosphate reductase large chain (RNR1)	Nucleotides	95 kDa	0	0	0	0	0	0.142	0	0	0	0	0	0	10	0	0	0
Tb927.11.12780 (+2)	Tb927.11.12780	ribonucleoside-diphosphate reductase small chain, putative	Nucleotides	41 kDa	0	0	0	0	0	0.331	0	0	0	0	0	0	8	0	0	0
Tb927.11.8970	Tb927.11.8970	ribose 5-phosphate isomerase, putative	PPP	17 kDa	0	0	0	0	0	0.594	0	0	0	0	0	0	7	0	0	0
Tb927.5.3170	Tb927.5.3170	ribose-phosphate pyrophosphokinase, putative (PRPS5)	PPP	39 kDa	0	0	0	0	0	0.0672	0	0	0	0	0	0	2	0	0	0
Tb927.3.5610	Tb927.3.5610	ribosomal protein L3 mitochondrial, putative	Mito.translation	55 kDa	0	0	0	0	0	0.461	0.192	0.0592	0	0	0	0	17	7	2	0
Tb927.6.1610	Tb927.6.1610	ribosomal RNA adenine dimethylase family protein, conserved	Ribosome	39 kDa	0	0	0	0	0	0.0959	0	0	0	0	0	0	3	0	0	0
Tb927.10.1630	Tb927.10.1630	RLI translation termination & ribosome recycling	Translation	71 kDa	0	0	0	0	0	0.12	0	0	0	0	0	0	6	0	0	0
Tb927.6.3500	Tb927.6.3500	RME8 endosomal trafficking protein, clathrin-associated	Vesicular.transport	254 kDa	0	0	0	0	0.0349	0.0273	0	0	0.118	0	0	6	5	0	0	22
Tb927.4.1500	Tb927.4.1500	RNA editing associated helicase 2 (REH2) MRB 1 subunit	Mito.RNA	242 kDa	0	0	0	0	0	0.0162	0	0	0	0	0	0	3	0	0	0
Tb927.11.13890	Tb927.11.13890	RNA ligase asociated with SSU	Mito.pathway	31 kDa	0	0	0	0	0	0.0896	0	0	0	0	0	0	2	0	0	0
Tb927.11.7930	Tb927.11.7930	RNA polymerase B subunit RPB8, putative (RPB8)	RNA.synthesis	16 kDa	0	0	0	0	0	0.275	0	0	0	0	0	0	3	0	0	0
Tb927.11.630	Tb927.11.630	RNA polymerase I second largest subunit (RPA134)	RNA.synthesis	179 kDa	0	0	0	0	0	0.164	0	0	0	0	0	0	17	0	0	0
Tb927.8.7400	Tb927.8.7400	RNA polymerase IIA largest subunit (RPB1)	RNA.synthesis	197 kDa	0	0	0	0	0	0.0731	0	0	0	0	0	0	10	0	0	0
Tb927.3.3220	Tb927.3.3220	RNA polymerase-associated protein CTR9, putative	RNA.synthesis	101 kDa	0	0	0	0	0	0.0277	0	0	0	0	0	0	2	0	0	0
Tb927.11.14020	Tb927.11.14020	RNA-binding protein (NRBD2)	rRNA.tRNA.process	30 kDa	0	0	0.348	0.129	0	0.33	0.204	0.219	0	9	3	0	10	4	4	0
Tb927.7.3950	Tb927.7.3950	RNA-editing 3' terminal uridylyl transferase 1,KRET1 (KRET1)	Mito.RNA	107 kDa	0	0	0	0	0	0.0503	0	0	0	0	0	0	4	0	0	0
Tb927.2.2470	Tb927.2.2470	RNA-editing complex protein,KREPA1 (KREPA1)	Mito.RNA	81 kDa	0	0	0	0	0	0.0564	0	0	0	0	0	0	2	0	0	0
Tb927.10.14510	Tb927.10.14510	root hair defective 3 GTP-binding protein (RHD3), putative	ZUnknown	95 kDa	0	0	0	0	0	0.0972	0	0	0	0	0	0	5	0	0	0
Tb927.10.14010	Tb927.10.14010	RP2 basal body protein, required for axoneme formation	Cytoskeleton	51 kDa	0	0	0	0	0	0.0475	0.0194	0	0	0	0	0	2	1	0	0
Tb927.11.3070	Tb927.11.3070	RRB1 homologue, involved in early stages of ribosome biogenesis.	rRNA.tRNA.process	64 kDa	0	0	0	0	0	0.102	0	0	0	0	0	0	4	0	0	0
Tb927.1.1370	Tb927.1.1370	rRNA biogenesis protein, putative	rRNA.tRNA.process	75 kDa	0	0	0	0	0	0.025	0	0	0	0	0	0	2	0	0	0
Tb927.9.15060	Tb927.9.15060	rRNA processing protein EBP2, putative	rRNA.tRNA.process	28 kDa	0	0	0	0	0	0.124	0	0	0	0	0	0	3	0	0	0
Tb927.4.1270	Tb927.4.1270	ruvB-like DNA helicase, putative	DNA	50 kDa	0	0	0	0	0	0.346	0	0	0	0	0	0	12	0	0	0
Tb927.4.2000	Tb927.4.2000	ruvB-like DNA helicase, putative,ATP-dependent DNA helicase, putative	DNA	53 kDa	0	0	0	0	0	0.291	0	0	0	0	0	0	10	0	0	0
Tb927.7.6890	Tb927.7.6890	S-adenosyl-methionine-dependent methyl transferase, putative	Enzyme	29 kDa	0	0	0	0	0	0.134	0	0	0	0	0	0	3	0	0	0
Tb927.11.9590	Tb927.11.9590	S-adenosylhomocysteine hydrolase, putative	Amino.acids	48 kDa	0	0	0	0	0	0.414	0	0	0	0	0	0	17	0	0	0
Tb927.6.4880	Tb927.6.4880	S-adenosylmethionine synthetase, putative (METK1)	Enzyme	44 kDa	0	0	0.0378	0	0	0.501	0	0	0	1	0	0	17	0	0	0
Tb927.11.550	Tb927.11.550	SCD6	RNA.degradation	31 kDa	0	0	0	0	0	0.0964	0	0	0	0	0	0	2	0	0	0
Tb927.8.6580	Tb927.8.6580	SDH1 succinate dehydrogenase (complex II) subunit, flavoprotein	Mito.e.transport	67 kDa	0	0	0	0	0	0.42	0	0	0	0	0	0	18	0	0	0
Tb927.9.5960	Tb927.9.5960	SDH2C succinate dehydrogenase (complex II) subunit	Mito.e.transport	21 kDa	0	0	0	0	0	0.117	0	0	0	0	0	0	2	0	0	0
Tb927.8.3380	Tb927.8.3380	SDH2N succinate dehydrogenase (complex II) subunit, electron transfer protein	Mito.e.transport	27 kDa	0	0	0	0	0	0.161	0	0	0	0	0	0	3	0	0	0
Tb927.3.3460	Tb927.3.3460	SDH5 succinate dehydrogenase (complex II) subunit	Mito.e.transport	53 kDa	0	0	0	0	0	0.174	0	0	0	0	0	0	7	0	0	0
Tb927.8.5640	Tb927.8.5640	SDH6 succinate dehydrogenase (complex II) subunit	Mito.e.transport	37 kDa	0	0	0	0	0	0.111	0	0	0	0	0	0	3	0	0	0
Tb927.3.3850	Tb927.3.3850	Sec23-binding domain of Sec16, matches yeast proline-rich domain proteins associated with actin organisation	Vesicular.transport	147 kDa	0	0	0	0	0.136	0.0303	0	0	0.0202	0	0	15	3	0	0	2
Tb927.8.1840	Tb927.8.1840	Sec7 domain containing protein, putative	ZUnknown	226 kDa	0	0	0	0	0	0.0315	0	0	0.00533	0	0	0	5	0	0	1
Tb927.2.5800	Tb927.2.5800	sedoheptulose-1,7-bisphosphatase (SBPase)	Glucose.glycerol	36 kDa	0	0	0	0	0	0.334	0	0	0	0	0	0	7	0	0	0
Tb927.7.2260	Tb927.7.2260	SEP domain containing protein, putative	ZUnknown	30 kDa	0	0	0	0	0	0.104	0	0	0	0	0	0	2	0	0	0
Tb927.1.4050	Tb927.1.4050	ser/thr protein phosphatase with EF-Hand domains (PPEF)	Protein.phosphatase	106 kDa	0	0	0	0	0	0.107	0	0	0	0	0	0	6	0	0	0
Tb927.4.1020	Tb927.4.1020	Serine palmitoyltransferase	Lipids	54 kDa	0	0	0	0	0	0.0449	0	0	0	0	0	0	2	0	0	0
Tb927.6.4970	Tb927.6.4970	serine/arginine-rich protein specific kinase SRPK, putative	Protein.kinase	83 kDa	0	0	0	0	0	0.122	0	0	0	0	0	0	5	0	0	0
Tb927.10.13670	Tb927.10.13670	serine/threonine protein phosphatase 5, PP5, interacts with HSP83	Protein.phosphatase	53 kDa	0	0	0	0	0	0.0445	0	0	0	0	0	0	2	0	0	0
Tb927.11.7170	Tb927.11.7170	seryl-tRNA synthetase, putative	Translation.tRNA	54 kDa	0	0	0	0	0	0.342	0	0	0	0	0	0	11	0	0	0
Tb927.3.750	Tb927.3.750	SET domain containing protein, putative	Mito.pathway	38 kDa	0	0	0	0	0	0.0928	0	0	0	0	0	0	2	0	0	0
Tb927.1.3200	Tb927.1.3200	SGT1-like protein, putative	Chaperone	24 kDa	0	0	0	0	0	0.172	0	0	0	0	0	0	3	0	0	0
Tb927.5.1210	Tb927.5.1210	short-chain dehydrogenase, putative	Enzyme	34 kDa	0	0	0	0	0	0.19	0	0	0	0	0	0	6	0	0	0
Tb927.10.12240	Tb927.10.12240	short-chain dehydrogenase, putative	Enzyme	36 kDa	0	0	0	0	0	0.165	0	0	0	0	0	0	3	0	0	0
Tb927.11.10020	Tb927.11.10020	short-chain dehydrogenase, putative	Enzyme	34 kDa	0	0	0	0	0	0.115	0	0	0	0	0	0	2	0	0	0
Tb927.10.15520	Tb927.10.15520	signal recognition particle protein, putative	Vesicular.transport	76 kDa	0	0	0	0	0	0.0888	0	0	0	0	0	0	5	0	0	0
Tb927.11.9890	Tb927.11.9890	signal recognition particle receptor alpha subunit, putative	Vesicular.transport	64 kDa	0	0	0	0	0	0.0997	0	0	0	0	0	0	3	0	0	0
Tb927.11.3480	Tb927.11.3480	Sin-like protein conserved region, putative	ZUnknown	79 kDa	0	0	0	0	0	0.045	0	0	0	0	0	0	2	0	0	0
Tb927.6.4000	Tb927.6.4000	small glutamine-rich tetratricopeptide repeat protein, putative (SGT)	ZUnknown	46 kDa	0	0	0	0	0	0.325	0	0	0	0	0	0	11	0	0	0
Tb927.8.4610	Tb927.8.4610	small GTP-binding protein Rab1 (Trab1)	Vesicular.transport	24 kDa	0	0	0	0	0	0.174	0	0	0	0	0	0	2	0	0	0
Tb927.8.890	Tb927.8.890	small GTP-binding protein Rab1, putative	Vesicular.transport	23 kDa	0	0	0	0	0.0529	0.409	0	0	0.106	0	0	1	7	0	0	2
Tb927.11.15240	Tb927.11.15240	small GTPase, putative,ras-related protein rab-2a, putative (RAB2)	Vesicular.transport	24 kDa	0	0	0	0	0	0.123	0	0	0	0	0	0	2	0	0	0
Tb927.9.5890	Tb927.9.5890	solanesyl-diphosphate synthase, putative (28G16.440)	Mito.pathway	39 kDa	0	0	0	0	0	0.192	0	0	0	0	0	0	4	0	0	0
Tb927.2.4550	Tb927.2.4550	SPB1 rRNA methyltransferase	rRNA.tRNA.process	103 kDa	0	0	0	0	0	0.154	0	0	0	0	0	0	10	0	0	0
Tb927.9.7770	Tb927.9.7770	spermidine synthase (SpSyn)	Redox	33 kDa	0	0	0	0	0	0.279	0	0	0	0	0	0	8	0	0	0
Tb927.6.3630	Tb927.6.3630	Sphingosine-1-phosphate lyase	Lipids	60 kDa	0	0	0	0	0	0.225	0	0	0	0	0	0	8	0	0	0
Tb927.7.1370	Tb927.7.1370	spliced leader RNA PSE-promoter transcription factor, putative (PPB1)	RNA.synthesis	69 kDa	0	0	0	0	0	0.225	0.134	0	0	0	0	0	9	6	0	0
Tb927.6.2000	Tb927.6.2000	spliceosome-associated protein, SF3b(SAP)145	RNA.processing	53 kDa	0	0	0	0	0	0.0755	0	0	0	0	0	0	2	0	0	0
Tb927.8.6560	Tb927.8.6560	SpoU rRNA Methylase family, putative	Mito.pathway	40 kDa	0	0	0	0	0	0.386	0.158	0	0	0	0	0	7	4	0	0
Tb927.9.12850	Tb927.9.12850	SpoU rRNA Methylase family, putative	Mito.translation	67 kDa	0	0	0	0	0	0.381	0.305	0	0	0	0	0	16	12	0	0
Tb927.11.3270	Tb927.11.3270	squalene monooxygenase, putative	Sterols	64 kDa	0	0	0	0	0	0.0484	0	0	0	0	0	0	2	0	0	0
Tb927.8.7120	Tb927.8.7120	Squalene synthase	Sterols	51 kDa	0	0	0	0	0	0.0526	0	0	0	0	0	0	2	0	0	0
Tb927.8.3870	Tb927.8.3870	SRP40, C-terminal domain containing protein, putative	ZUnknown	128 kDa	0	0	0	0	0	0	0.0282	0	0	0	0	0	0	3	0	0
Tb927.4.1850	Tb927.4.1850	SRP68, putative	Vesicular.transport	64 kDa	0	0	0	0	0	0.171	0	0	0	0	0	0	6	0	0	0
Tb927.11.14190	Tb927.11.14190	Staphylococcal nuclease homologue/Tudor domain containing protein, putative	ZUnknown	100 kDa	0	0	0	0	0	0.179	0	0	0	0	0	0	12	0	0	0
Tb927.10.2730	Tb927.10.2730	START domain containing protein, putative	ZUnknown	33 kDa	0	0	0	0	0	0.146	0	0	0	0	0	0	3	0	0	0
Tb927.11.6210	Tb927.11.6210	sterol 14-alpha-demethylase (CYP51)	Sterols	54 kDa	0	0	0	0	0	0.312	0	0	0	0	0	0	10	0	0	0
Tb927.10.6950	Tb927.10.6950	sterol 24-c-methyltransferase, putative	Sterols	40 kDa	0	0	0	0	0	0.27	0	0	0	0	0	0	7	0	0	0
Tb927.5.520	Tb927.5.520	stomatin-like protein, putative	Mito.pathway	56 kDa	0	0	0	0.0565	0.0791	0.271	0.0377	0	0.0866	0	2	2	11	2	0	4
Tb927.5.2940	Tb927.5.2940	stress-induced protein sti1, putative	Chaperone	62 kDa	0	0	0	0	0	0.324	0	0	0	0	0	0	16	0	0	0
Tb10.v4.0035	Tb10.v4.0035	stress-inducible protein STI1-like, putatives	Chaperone	28 kDa	0	0	0	0	0	0.136	0	0	0	0	0	0	3	0	0	0
Tb927.10.7410	Tb927.10.7410	succinyl-CoA ligase [GDP-forming] beta-chain, putative	Citric.acid.cycle	45 kDa	0	0	0	0	0	0.544	0	0	0	0	0	0	16	0	0	0
Tb927.3.2230	Tb927.3.2230	succinyl-CoA synthetase alpha subunit, putative	Citric.acid.cycle	31 kDa	0	0	0	0	0	0.402	0	0	0	0	0	0	9	0	0	0
Tb927.11.2690	Tb927.11.2690	succinyl-coA:3-ketoacid-coenzyme A transferase, mitochondrial precursor, putative	Citric.acid.cycle	53 kDa	0	0	0	0	0	0.302	0	0	0	0	0	0	10	0	0	0
Tb927.10.8630	Tb927.10.8630	Sucrase/ferredoxin-like, putative	Mito.pathway	28 kDa	0	0	0	0	0	0.0902	0	0	0	0	0	0	2	0	0	0
Tb927.11.4680	Tb927.11.4680	SURF1 family, putative	Mito.pathway	40 kDa	0	0	0	0	0	0.121	0	0	0	0	0	0	2	0	0	0
Tb927.8.7490	Tb927.8.7490	Symplekin	RNA.processing	158 kDa	0	0	0	0	0	0.0291	0	0	0	0	0	0	3	0	0	0
Tb927.3.5530	Tb927.3.5530	Tb-292 membrane associated protein	Membrane.protein	279 kDa	0	0	0	0	0	0.0763	0	0	0.0142	0	0	0	13	0	0	3
Tb927.11.15100	Tb927.11.15100	Tb5.20 cytoskeletal protein	Cytoskeleton	118 kDa	0	0	0	0	0.00923	0.00923	0.0452	0	0	0	0	1	1	5	0	0
Tb927.10.5640	Tb927.10.5640	TbGemin2	RNA.processing	55 kDa	0	0	0	0	0	0.0505	0	0	0	0	0	0	2	0	0	0
Tb927.11.15990	Tb927.11.15990	TbNup109 Outer ring	Nuclear.transport	109 kDa	0	0	0	0	0	0.029	0	0	0	0	0	0	2	0	0	0
Tb927.7.2300	Tb927.7.2300	TbNup132 Outer ring	Nuclear.transport	132 kDa	0	0	0	0	0	0.0183	0	0	0	0	0	0	2	0	0	0
Tb927.10.8170	Tb927.10.8170	TbNup144 Outer-inner connect	Nuclear.transport	144 kDa	0	0	0	0	0	0.083	0	0	0	0	0	0	8	0	0	0
Tb927.11.11080	Tb927.11.11080	TbNup149 Nup76 complex, FG, symmetric, interact MEX67	Nuclear.transport	149 kDa	0	0	0	0	0.00834	0.0493	0	0	0	0	0	1	4	0	0	0
Tb927.11.980	Tb927.11.980	TbNup158 Outer ring, FG Nup facing both sides	Nuclear.transport	158 kDa	0	0	0	0	0.231	0.058	0	0	0	0	0	25	5	0	0	0
Tb927.10.8910	Tb927.10.8910	TbNup181 Inner ring	Nuclear.transport	182 kDa	0	0	0	0	0	0.0216	0	0	0	0	0	0	2	0	0	0
Tb927.4.2880	Tb927.4.2880	TbNup225 Inner ring	Nuclear.transport	226 kDa	0	0	0	0	0	0.0135	0	0	0	0	0	0	2	0	0	0
Tb927.3.3540	Tb927.3.3540	TbNup53b Inner ring, FG Nup facing both sides	Nuclear.transport	53 kDa	0	0	0	0	0	0.0939	0	0	0	0	0	0	2	0	0	0
Tb927.4.5200	Tb927.4.5200	TbNup62 Inner ring, FG Nup facing both sides	Nuclear.transport	62 kDa	0	0	0	0	0	0.0562	0	0	0	0	0	0	3	0	0	0
Tb927.4.4310	Tb927.4.4310	TbNup64 Connect inner-outer, FG, symmetrical, paralogue pf Nup75	Nuclear.transport	64 kDa	0	0	0	0	0	0.0417	0	0	0	0	0	0	2	0	0	0
Tb11.v5.0621 (+1)	Tb927.9.14240	TbNup82 Outer ring	Nuclear.transport	77 kDa	0	0	0	0	0	0.0789	0	0	0	0	0	0	4	0	0	0
Tb927.10.7060	Tb927.10.7060	TbNup96 Inner ring	Nuclear.transport	97 kDa	0	0	0	0	0.0125	0.101	0	0	0.0125	0	0	1	7	0	0	1
Tb927.3.3180	Tb927.3.3180	TbNup98 Connect to basket	Nuclear.transport	98 kDa	0	0	0	0	0	0.122	0.0464	0	0	0	0	0	7	2	0	0
Tb927.6.2230	Tb927.6.2230	TbRGG1	Mito.RNA	87 kDa	0	0	0	0	0	0.196	0.071	0	0	0	0	0	13	4	0	0
Tb927.10.14180	Tb927.10.14180	TbSec13 Outer ring nucleoporin	Nuclear.transport	42 kDa	0	0	0	0	0	0.374	0.0294	0	0	0	0	0	9	1	0	0
Tb927.7.3750	Tb927.7.3750	TFIIF-stimulated CTD phosphatase, putative	Protein.phosphatase	23 kDa	0	0	0	0	0	0.101	0	0	0	0	0	0	3	0	0	0
Tb927.10.5810	Tb927.10.5810	The ARF-like 2 binding protein BART, putative	ZUnknown	48 kDa	0	0	0	0	0	0.344	0	0	0	0	0	0	10	0	0	0
Tb927.7.190	Tb927.7.190	thimet oligopeptidase, putative (THOP1)	Protease	84 kDa	0	0	0	0	0	0.209	0	0	0	0	0	0	12	0	0	0
Tb927.7.4520	Tb927.7.4520	Thioredoxin-like, putative	ZUnknown	22 kDa	0	0	0	0	0	0.229	0	0	0	0	0	0	6	0	0	0
Tb927.7.4390	Tb927.7.4390	threonine synthase, putative	Amino.acids	74 kDa	0	0	0	0	0	0.479	0	0	0	0	0	0	26	0	0	0
Tb927.5.1090	Tb927.5.1090	threonyl-tRNA synthetase, putative	Translation.tRNA	91 kDa	0	0	0	0	0	0.35	0	0	0	0	0	0	21	0	0	0
Tb927.7.7500	Tb927.7.7500	thymine-7-hydroxylase TLP7	Nucleotides	37 kDa	0	0	0	0	0	0.162	0	0	0	0	0	0	5	0	0	0
Tb927.8.1740	Tb927.8.1740	TIM62	Mito.biogenesis	62 kDa	0	0	0	0	0	0.0988	0	0	0	0	0	0	4	0	0	0
Tb927.8.6750	Tb927.8.6750	TMA1, yeast protein associates with ribosomes	Translation	19 kDa	0	0	0	0	0	0.512	0	0	0	0	0	0	8	0	0	0
Tb927.8.1590	Tb927.8.1590	TOM1, HECT ubiquitin-protein ligase involved in mRNA export from nucleus	Ubiquitin.proteasome	471 kDa	0	0	0	0	0	0.0372	0	0	0.0311	0	0	0	10	0	0	8
Tb927.10.8420	Tb927.10.8420	TOR1 protein kinase	Protein.kinase	271 kDa	0	0	0	0	0	0.0111	0	0	0	0	0	0	2	0	0	0
Tb927.1.1930	Tb927.1.1930	TOR4 protein kinase = TOR-like 2	Protein.kinase	324 kDa	0	0	0	0	0	0.0207	0	0	0	0	0	0	4	0	0	0
Tb927.4.920	Tb927.4.920	TPR repeat, putative	ZUnknown	28 kDa	0	0	0	0	0	0.134	0	0	0	0	0	0	3	0	0	0
Tb927.9.9630	Tb927.9.9630	TPR repeat/Tetratricopeptide repeat, putative	ZUnknown	39 kDa	0	0	0	0	0	0.0704	0	0	0	0	0	0	2	0	0	0
Tb927.10.4900	Tb927.10.4900	TPR-repeat-containing chaperone protein DNAJ, putative,TPR repeat protein	Chaperone	56 kDa	0	0	0	0	0	0.0661	0	0	0	0	0	0	2	0	0	0
Tb927.5.440	Tb927.5.440	trans sialidase, putative	Membrane.protein	85 kDa	0	0	0	0	0	0.183	0	0	0	0	0	0	11	0	0	0
Tb927.7.6850	Tb927.7.6850	trans-sialidase (TbTS)	Membrane.protein	85 kDa	0	0	0	0	0	0.144	0	0	0	0	0	0	10	0	0	0
Tb927.8.7340 (+1)	Tb927.8.7340	trans-sialidase, putative,neuraminidase, putative	Membrane.protein	81 kDa	0	0	0	0	0	0.0441	0	0	0	0	0	0	2	0	0	0
Tb927.8.5600	Tb927.8.5600	transaldolase, putative	Glucose.glycerol	37 kDa	0	0	0	0	0	0.31	0	0	0	0	0	0	7	0	0	0
Tb927.8.6170	Tb927.8.6170	transketolase, putative (TK)	PPP	73 kDa	0	0	0	0	0	0.317	0	0	0	0	0	0	19	0	0	0
Tb927.7.2190	Tb927.7.2190	Translocon-associated protein alpha subunit	Vesicular.transport	29 kDa	0	0	0	0	0	0.132	0	0	0.0602	0	0	0	3	0	0	2
Tb927.6.4500	Tb927.6.4500	translocon-associated protein beta	Vesicular.transport	23 kDa	0	0	0	0	0	0.207	0	0	0	0	0	0	3	0	0	0
Tb927.1.860	Tb927.1.860	transmembrane protein, putative	ZUnknown	30 kDa	0	0	0	0	0	0.153	0	0	0	0	0	0	2	0	0	0
Tb927.10.14090	Tb927.10.14090	transporter, putative	Transporter	57 kDa	0	0	0	0	0	0.0361	0	0	0	0	0	0	2	0	0	0
Tb927.11.16760	Tb927.11.16760	Tric complex alpha subunit (TCP-1-alpha)	Chaperone	55 kDa	0	0	0	0.0238	0.0673	0.473	0	0	0	0	1	3	18	0	0	0
Tb927.11.1900	Tb927.11.1900	Tric complex beta subunit (TCP-1-beta)	Chaperone	58 kDa	0	0	0	0	0	0.533	0	0	0	0	0	0	22	0	0	0
Tb927.10.1060	Tb927.10.1060	Tric complex delta subunit (TCP-1-delta)	Chaperone	58 kDa	0	0	0	0	0	0.47	0	0	0	0	0	0	18	0	0	0
Tb927.11.14250	Tb927.11.14250	Tric complex epsilon subunit (TCP-1-epsilon)	Chaperone	59 kDa	0	0	0	0	0	0.34	0	0	0	0	0	0	16	0	0	0
Tb927.9.11270	Tb927.9.11270	Tric complex eta subunit (TCP-1-eta)	Chaperone	61 kDa	0	0	0	0	0	0.465	0	0	0	0	0	0	19	0	0	0
Tb927.8.3150	Tb927.8.3150	Tric complex gamma subunit (TCP-1-gamma)	Chaperone	61 kDa	0	0	0	0	0.0468	0.392	0	0	0.0486	0	0	2	18	0	0	2
Tb927.10.8190	Tb927.10.8190	Tric complex theta subunit (TCP-1-theta)	Chaperone	58 kDa	0	0	0	0.0298	0	0.456	0	0	0	0	1	0	17	0	0	0
Tb927.9.4310	Tb927.9.4310	tricarboxylate carrier, putative	Mito.pathway	36 kDa	0	0	0	0	0	0.235	0	0	0	0	0	0	7	0	0	0
Tb927.11.5520	Tb927.11.5520	triosephosphate isomerase (TIM)	Glucose.glycerol	27 kDa	0	0	0	0	0	0.5	0	0	0	0	0	0	9	0	0	0
Tb11.v5.0465 (+1)	Tb927.10.15650	tRNA pseudouridine synthase A-like protein	Mito.translation	66 kDa	0	0	0	0	0	0.0714	0	0	0	0	0	0	3	0	0	0
Tb927.10.6090	Tb927.10.6090	tRNA pseudouridine synthase A, putative	rRNA.tRNA.process	77 kDa	0	0	0	0	0	0.372	0.228	0.0174	0	0	0	0	20	12	1	0
Tb927.10.3510	Tb927.10.3510	tRNA pseudouridine synthase D (TruD), putative	ZUnknown	198 kDa	0	0	0	0	0	0.0605	0	0	0	0	0	0	8	0	0	0
Tb927.2.4710	Tb927.2.4710	TRRM1	RNA.processing	50 kDa	0	0	0	0	0.102	0.342	0.0907	0	0	0	0	4	10	3	0	0
Tb927.6.2550	Tb927.6.2550	TRRM2	RNA.binding	80 kDa	0	0	0	0	0	0.106	0	0	0	0	0	0	6	0	0	0
Tb927.3.3670	Tb927.3.3670	TRRM3	RNA.binding	67 kDa	0	0	0	0	0	0.0305	0	0	0	0	0	0	2	0	0	0
Tb927.9.15470	Tb927.9.15470	Trypanosome-specific kinesin family 1	Cytoskeleton	75 kDa	0	0	0	0	0	0.0294	0	0	0	0	0	0	2	0	0	0
Tb927.10.10390	Tb927.10.10390	trypanothione reductase	Redox	53 kDa	0	0	0	0	0	0.402	0	0	0	0	0	0	13	0	0	0
Tb927.2.4370	Tb927.2.4370	trypanothione synthetase (TRYS)	Redox	72 kDa	0	0	0	0	0	0.27	0	0	0	0	0	0	11	0	0	0
Tb927.7.1130	Tb927.7.1130	trypanothione/tryparedoxin dependent peroxidase 2 (TDPX2)	Redox	19 kDa	0	0	0	0	0	0.29	0	0	0	0	0	0	3	0	0	0
Tb927.3.3760 (+1)	Tb927.3.3760	tryparedoxin (TRYP1)	Redox	16 kDa	0	0	0	0	0	0.479	0	0	0.0764	0	0	0	5	0	0	1
Tb927.9.5840	Tb927.9.5840	tryparedoxin peroxidase (TRYP1)	Redox	22 kDa	0	0	0	0	0	0.543	0	0	0	0	0	0	9	0	0	0
Tb927.3.5090	Tb927.3.5090	tryparedoxin, putative	Redox	22 kDa	0	0	0	0	0	0.101	0	0	0	0	0	0	2	0	0	0
Tb927.3.5580	Tb927.3.5580	tryptophanyl-tRNA synthetase, putative	Translation.tRNA	44 kDa	0	0	0	0	0	0.0643	0	0	0	0	0	0	2	0	0	0
Tb927.8.2240	Tb927.8.2240	tryptophanyl-tRNA synthetase, putative	Translation.tRNA	53 kDa	0	0	0	0	0	0.0486	0	0	0	0	0	0	2	0	0	0
Tb927.10.12850	Tb927.10.12850	ttaggg binding factor, telomer maintenance	DNA	42 kDa	0	0	0	0	0	0.0707	0	0	0	0	0	0	2	0	0	0
Tb927.8.6200	Tb927.8.6200	tubulin folding cofactor D, putative	Cytoskeleton	148 kDa	0	0	0	0	0	0.038	0	0	0	0	0	0	4	0	0	0
Tb927.10.13950	Tb927.10.13950	tubulin-specific chaperone, putative	Cytoskeleton	26 kDa	0	0	0	0	0	0.164	0	0	0	0	0	0	3	0	0	0
Tb927.1.1540	Tb927.1.1540	Tubulin/FtsZ family, putative	Cytoskeleton	71 kDa	0	0	0	0	0	0.0676	0	0	0	0	0	0	3	0	0	0
Tb927.7.3620	Tb927.7.3620	tyrosyl-tRNA synthetase, putative	Translation.tRNA	77 kDa	0	0	0	0	0	0.141	0	0	0	0	0	0	7	0	0	0
Tb927.11.4210	Tb927.11.4210	U-box domain containing protein, putative	ZUnknown	70 kDa	0	0	0	0	0	0.105	0	0	0	0	0	0	5	0	0	0
Tb927.3.3560	Tb927.3.3560	U-box domain containing protein, putative	ZUnknown	69 kDa	0	0	0	0	0.0962	0.136	0	0	0.146	0	0	3	7	0	0	6
Tb927.10.3200	Tb927.10.3200	U2 splicing auxiliary factor, putative (U2AF35)	RNA.processing	29 kDa	0	0	0	0	0	0.0648	0.0972	0	0	0	0	0	1	2	0	0
Tb927.7.6980	Tb927.7.6980	U2 splicing factor putative, SF3b(SAP)130	RNA.processing	195 kDa	0	0	0	0	0	0.0158	0	0	0	0	0	0	3	0	0	0
Tb927.3.3590	Tb927.3.3590	U3 small nucleolar ribonucleoprotein protein MPP10, putative	RNA.processing	75 kDa	0	0	0	0	0	0.186	0.0179	0.0179	0	0	0	0	7	1	1	0
Tb927.6.1900	Tb927.6.1900	U3/U14 snoRNA-associated small subunit rRNA processing protein, putative	rRNA.tRNA.process	53 kDa	0	0	0	0.0189	0.0505	0.133	0.0189	0	0.0211	0	1	2	5	1	0	1
Tb927.11.15430	Tb927.11.15430	U5 small nuclear ribonucleoprotein U5-116K, putative	RNA.processing	105 kDa	0	0	0	0	0	0.0503	0	0	0	0	0	0	4	0	0	0
Tb927.5.2290	Tb927.5.2290	U5 splicing factor U5-200K, putative or BRR2 homologue	RNA.processing	249 kDa	0	0	0	0	0	0.0232	0	0	0.0148	0	0	0	3	0	0	2
Tb927.11.10510	Tb927.11.10510	ubiquinone biosynthesis methyltransferase, putative	Mito.pathway	32 kDa	0	0	0	0	0	0.17	0	0	0	0	0	0	4	0	0	0
Tb927.11.5140	Tb927.11.5140	ubiquitin carboxyl-terminal hydrolase, Clan CA cysteine peptidase, family C12, putative	Ubiquitin.proteasome	35 kDa	0	0	0	0	0	0.126	0	0	0	0	0	0	2	0	0	0
Tb927.9.5520	Tb927.9.5520	ubiquitin carboxyl-terminal hydrolase, Clan CA cysteine peptidase, family C12, putative	Ubiquitin.proteasome	151 kDa	0	0	0	0	0	0.0581	0	0	0	0	0	0	5	0	0	0
Tb927.4.3790	Tb927.4.3790	ubiquitin carboxyl-terminal hydrolase, Clan CA cysteine peptidase, family C12, putative	Ubiquitin.proteasome	52 kDa	0	0	0	0	0	0.181	0	0	0	0	0	0	6	0	0	0
Tb927.6.2460	Tb927.6.2460	ubiquitin fusion degradation protein 2 ubiquitin conjugation factor E4 B, putative	Ubiquitin.proteasome	113 kDa	0	0	0	0	0	0.0621	0	0	0	0	0	0	5	0	0	0
Tb927.3.4840	Tb927.3.4840	ubiquitin hydrolase, putative,cysteine peptidase, Clan CA, family C19, putative	Ubiquitin.proteasome	82 kDa	0	0	0	0	0	0.108	0	0	0	0	0	0	6	0	0	0
Tb927.8.2640	Tb927.8.2640	ubiquitin-activating enzyme e1, putative (UBA1)	Ubiquitin.proteasome	116 kDa	0	0	0	0	0	0.233	0	0	0	0	0	0	15	0	0	0
Tb927.9.12650	Tb927.9.12650	ubiquitin-activating enzyme e1, putative (UBA2)	Ubiquitin.proteasome	135 kDa	0	0	0	0	0.0222	0.286	0	0	0.00988	0	0	2	25	0	0	1
Tb927.5.1000	Tb927.5.1000	ubiquitin-conjugating enzyme e2, putative	Ubiquitin.proteasome	17 kDa	0	0	0	0	0	0.236	0	0	0	0	0	0	2	0	0	0
Tb927.11.4130	Tb927.11.4130	ubiquitin-like protein, putative	Ubiquitin.proteasome	67 kDa	0	0.0177	0	0	0	0.05	0.0371	0.0177	0.079	0	0	0	3	2	1	4
Tb927.11.510	Tb927.11.510	UBP2	RNA.binding	20 kDa	0	0	0	0.154	0	0.343	0.0571	0	0	0	2	0	5	1	0	0
Tb927.2.3370	Tb927.2.3370	UDP-Gal glycosyltransferase GT3	Glycans	44 kDa	0	0	0	0	0	0.0849	0	0	0	0	0	0	2	0	0	0
Tb927.11.2520	Tb927.11.2520	UDP-N-acetylglucosamine pyrophosphorylase, putative	Glycans	60 kDa	0	0	0	0	0	0.0459	0	0	0	0	0	0	2	0	0	0
Tb927.8.1570	Tb927.8.1570	Uncharacterised protein family (UPF0172), putative	ZUnknown	29 kDa	0	0	0	0	0	0.272	0	0	0	0	0	0	5	0	0	0
Tb11.v5.0199	Tb927.10.6060	universal minicircle sequence binding protein (UMSBP)	Mito.DNA	22 kDa	0	0	0	0	0	0.183	0	0	0	0	0	0	2	0	0	0
Tb927.10.6070	Tb927.10.6070	universal minicircle sequence binding protein (UMSBP)	Mito.DNA	15 kDa	0	0	0	0	0	0.443	0	0	0	0	0	0	5	0	0	0
Tb927.5.2140	Tb927.5.2140	UPF1	RNA.degradation	93 kDa	0	0	0	0	0	0.0653	0	0	0	0	0	0	3	0	0	0
Tb927.4.3320	Tb927.4.3320	uracil phosphoribosyltransferase, putative	Nucleotides	27 kDa	0	0	0	0	0	0.358	0	0	0	0	0	0	6	0	0	0
Tb927.8.4430	Tb927.8.4430	uridine phosphorylase	Nucleotides	37 kDa	0	0	0	0	0	0.328	0	0	0	0	0	0	6	0	0	0
Tb927.10.13130	Tb927.10.13130	UTP-glucose-1-phosphate uridylyltransferase 2, putative	Glycans	55 kDa	0	0	0	0	0	0.0825	0	0	0	0	0	0	3	0	0	0
Tb927.6.4650	Tb927.6.4650	UV excision repair RAD23 protein, putative	DNA	38 kDa	0	0	0	0	0	0.124	0	0	0	0	0	0	3	0	0	0
Tb927.4.1080	Tb927.4.1080	V-type ATPase, A subunit, putative	Lysosome	68 kDa	0	0	0	0	0	0.0984	0	0	0	0	0	0	4	0	0	0
Tb927.11.11690	Tb927.11.11690	vacuolar ATP synthase subunit b, putative,v- ATPase B subunit,vacuolar proton pump B subunit	Lysosome	56 kDa	0	0	0	0	0	0.131	0	0	0	0	0	0	4	0	0	0
Tb927.10.14040	Tb927.10.14040	vacuolar ATP synthase subunit c, putative	Lysosome	43 kDa	0	0	0	0	0	0.05	0	0	0	0	0	0	2	0	0	0
Tb927.10.3760	Tb927.10.3760	vacuolar ATP synthase subunit d, putative	Lysosome	31 kDa	0	0	0	0	0	0.0989	0	0	0	0	0	0	3	0	0	0
Tb927.10.2270	Tb927.10.2270	vacuolar protein sorting-associated protein 35, putative	Lysosome	104 kDa	0	0	0	0	0	0.0343	0	0	0	0	0	0	2	0	0	0
Tb927.10.6780	Tb927.10.6780	vacuolar protein sorting-associated protein 45, putative (VPS45)	Lysosome	65 kDa	0	0	0	0	0	0.0323	0	0	0	0	0	0	2	0	0	0
Tb927.5.1300	Tb927.5.1300	vacuolar proton translocating ATPase subunit A, putative	Lysosome	90 kDa	0	0	0	0	0.0179	0.0715	0	0	0.0409	0	0	1	5	0	0	3
Tb927.8.1160	Tb927.8.1160	vacuolar-type Ca2 -ATPase, putative	Lysosome	121 kDa	0	0	0	0	0	0.0481	0	0	0	0	0	0	3	0	0	0
Tb927.4.4380 (+1)	Tb927.4.4380	vacuolar-type proton translocating pyrophosphatase 1, putative (PPase1)	Lysosome	86 kDa	0	0	0	0	0	0.202	0	0	0	0	0	0	12	0	0	0
Tb927.10.5770	Tb927.10.5770	valosin-containing protein homolog,Transitional endoplasmic reticulum ATPase, putative (VCP)	Vesicular.transport	86 kDa	0	0	0	0	0	0.446	0	0	0.0218	0	0	0	23	0	0	1
Tb927.6.4480	Tb927.6.4480	valyl-tRNA synthetase, putative (ValRS)	Translation.tRNA	111 kDa	0	0	0	0	0	0.151	0	0	0	0	0	0	13	0	0	0
Tb927.11.1680	Tb927.11.1680	vesicular-fusion protein SEC18, putative	Vesicular.transport	98 kDa	0	0	0	0	0	0.0203	0	0	0	0	0	0	2	0	0	0
Tb927.11.10770	Tb927.11.10770	VHS domain containing protein, putative	ZUnknown	49 kDa	0	0	0	0	0	0.0699	0	0	0	0	0	0	2	0	0	0
Tb927.2.2520	Tb927.2.2520	voltage-dependent anion-selective channel	Ions	29 kDa	0	0	0	0.0407	0	0.711	0.0407	0.0407	0	0	1	0	15	1	1	0
Tb927.8.5580	Tb927.8.5580	VPS13; N-terminal region of Chorein, a TM vesicle-mediated sorter/Integral peroxisomal membrane peroxin,	Vesicular.transport	526 kDa	0	0	0	0	0	0.0279	0	0	0.0114	0	0	0	8	0	0	4
Tb927.11.1890	Tb927.11.1890	WD domain, G-beta repeat, putative	ZUnknown	36 kDa	0	0	0	0	0	0.408	0	0	0	0	0	0	10	0	0	0
Tb927.8.4210	Tb927.8.4210	WD domain, G-beta repeat, putative	ZUnknown	46 kDa	0	0	0	0	0	0.158	0	0	0	0	0	0	5	0	0	0
Tb927.7.550	Tb927.7.550	WD domain, G-beta repeat, putative	ZUnknown	56 kDa	0	0	0	0	0	0.0461	0	0	0	0	0	0	2	0	0	0
Tb927.6.2860	Tb927.6.2860	WD domain, G-beta repeat, putative	ZUnknown	49 kDa	0	0	0	0	0	0.0571	0	0	0	0	0	0	2	0	0	0
Tb927.8.6770	Tb927.8.6770	WD domain, G-beta repeat, putative	ZUnknown	46 kDa	0	0	0	0	0	0.148	0	0	0	0	0	0	4	0	0	0
Tb927.4.3850	Tb927.4.3850	WDR12	rRNA.tRNA.process	49 kDa	0	0	0	0	0	0.219	0	0	0	0	0	0	6	0	0	0
Tb927.3.4160	Tb927.3.4160	XPC-binding domain/UBA/TS-N domain containing protein, putative	ZUnknown	36 kDa	0	0	0	0	0	0.287	0	0	0	0	0	0	7	0	0	0
Tb927.7.4900	Tb927.7.4900	XRNA	RNA.degradation	159 kDa	0	0	0	0	0.115	0.114	0	0	0.0106	0	0	13	11	0	0	1
Tb927.1.4220	Tb927.1.4220	Ydr279p,RNaseH2 domain like,Winged Helix DNA binding	RNA.degradation	42 kDa	0	0	0	0	0	0.0526	0	0	0	0	0	0	2	0	0	0
Tb927.7.930	Tb927.7.930	ZC3H17	RNA.binding	46 kDa	0	0	0	0	0	0.0805	0	0	0	0	0	0	2	0	0	0
Tb927.7.2660	Tb927.7.2660	ZC3H20	RNA.binding	44 kDa	0	0	0	0	0	0.23	0	0	0	0	0	0	4	0	0	0
Tb927.7.2670	Tb927.7.2670	ZC3H21	RNA.binding	50 kDa	0	0	0	0	0	0.197	0	0	0	0	0	0	7	0	0	0
Tb927.7.2680	Tb927.7.2680	ZC3H22	RNA.binding	76 kDa	0	0	0	0	0	0.0565	0	0	0	0	0	0	3	0	0	0
Tb927.9.9450	Tb927.9.9450	ZC3H28	RNA.binding	115 kDa	0	0	0	0	0	0.0689	0	0	0	0	0	0	4	0	0	0
Tb927.10.12330	Tb927.10.12330	ZC3H34	RNA.binding	22 kDa	0	0	0	0	0	0.158	0.0644	0	0	0	0	0	4	1	0	0
Tb927.10.14930	Tb927.10.14930	ZC3H39	RNA.binding	32 kDa	0	0	0	0	0	0.432	0.0877	0	0	0	0	0	10	2	0	0
Tb927.10.14950	Tb927.10.14950	ZC3H40	RNA.binding	46 kDa	0	0	0	0	0	0.368	0.0694	0	0	0	0	0	9	1	0	0
Tb927.11.1980	Tb927.11.1980	ZC3H41	RNA.binding	58 kDa	0	0	0	0	0.0464	0.178	0	0	0	0	0	1	8	0	0	0
Tb927.11.7890	Tb927.11.7890	ZC3H44	RNA.binding	48 kDa	0	0	0	0	0	0.0583	0	0	0	0	0	0	2	0	0	0
Tb927.11.16550	Tb927.11.16550	ZC3H46	RNA.binding	56 kDa	0	0	0	0	0	0.0725	0	0	0	0	0	0	2	0	0	0
Tb927.11.14950	Tb927.11.14950	ZFP2	RNA.binding	16 kDa	0	0	0	0	0	0.302	0.144	0	0	0	0	0	2	1	0	0
Tb927.3.720	Tb927.3.720	ZFP3	RNA.binding	14 kDa	0	0	0	0	0	0.285	0	0	0	0	0	0	2	0	0	0
Tb927.9.11870	Tb927.9.11870	zinc finger protein, putative,predicted zinc finger protein, MIZ	DNA	31 kDa	0	0	0	0	0	0.123	0	0	0	0	0	0	2	0	0	0
Tb927.3.3740	Tb927.3.3740	Zinc-finger double-stranded RNA-binding, putative	ZUnknown	69 kDa	0	0	0	0	0	0.0338	0	0	0	0	0	0	2	0	0	0
Tb927.7.7030	Tb927.7.7030	zinc-finger of a C2HC-type, putative	Zinc.finger	69 kDa	0	0	0.0722	0	0	0.23	0.186	0.0722	0	3	0	0	9	7	3	0
Tb927.5.2720	Tb927.5.2720	zinc-finger protein ZPR1	Zinc.finger	54 kDa	0	0	0	0	0	0.134	0	0	0	0	0	0	5	0	0	0
Tb927.9.1770	Tb927.9.1770	Zn-finger in Ran binding protein and others/SPRY domain/HECT-domain (ubiquitin-transferase), putative	Zinc.finger	329 kDa	0	0	0	0	0	0.0333	0	0	0	0	0	0	7	0	0	0

## Sheet: 2. selected proteins
Accession Number				Molecular Weight	Times seen previously	ZC3H30+RNase 2	ZC3H30+RNase 3	ZC3H30+RNase 4	ZC3H30 noRNase 1	ZC3H30 noRNase 2	ZC3H30 noRNase 3	ZC3H30 noRNase 4	ZC3H30+RNase 2	ZC3H30+RNase 3	ZC3H30+RNase 4	ZC3H30 noRNase 1	ZC3H30 noRNase 2	ZC3H30 noRNase 3	ZC3H30 noRNase 4	lowest RNase	lowest no RNase	ZC3H22 +RNase Highest	ZC3H22 no RNase Highest
Tb927.10.1540	Tb927.10.1540	ZC3H30	RNA.binding	60 kDa	2	0.465	0.197	0.121	0.667	0.512	0.19	0.3	20	6	7	31	22	7	11	0.121	0.19	0	0
Tb927.8.3820	Tb927.8.3820	hypothetical protein, conserved, kinetoplastid-specific	ZUnknown	35 kDa	0	0.501	0.18	0.103	0.516	0.501	0.248	0.342	7	2	2	8	7	3	5	0.103	0.248	0	0
Tb927.1.2400	Tb927.1.2340	alpha tubulin	Cytoskeleton	50 kDa	39	0.315	0.543	0.63	0.692	0.494	0.204	0.741	12	21	21	27	17	7	22	0.315	0.204	0.698	0.687
Tb927.1.2330	Tb927.1.2330	beta tubulin	Cytoskeleton	50 kDa	32	0.369	0.566	0	0.76	0.633	0.308	0	14	17	0	26	22	13	0	0	0	0.776	0.69
Tb927.9.12570	Tb927.9.12570	glycerol kinase, glycosomal (glk1)	Glucose.glycerol	56 kDa	13	0.117	0.348	0.316	0.615	0.197	0.129	0.533	5	13	17	31	9	5	26	0.117	0.129	0	0.295
Tb927.6.4300	Tb927.6.4300	glyceraldehyde 3-phosphate dehydrogenase, glycosomal (GAPDH)	Glucose.glycerol	39 kDa	5	0.379	0.407	0	0.699	0.345	0.309	0	12	14	0	24	13	11	0	0	0	0.616	0.546
Tb11.v5.1035	Tb927.11.11330	heat shock protein 70, major HSP70	Chaperone	75 kDa	39	0.174	0.0508	0	0.588	0.144	0.0348	0	8	2	14	39	7	2	21	0	0	0.579	0.519
Tb927.10.5360	Tb927.10.5360	40S ribosomal protein S10	Ribosome	19 kDa	11	0.32	0.297	0.145	0.424	0.39	0.128	0.128	6	5	3	8	5	2	2	0.145	0.128	0.448	0.349
Tb927.10.5330	Tb927.10.5330	40S ribosomal protein S15A	Ribosome	18 kDa	15	0.255	0.209	0	0.516	0.346	0.288	0	4	3	0	12	5	4	0	0	0	0.412	0.549
Tb927.10.11540	Tb927.10.11540	40S ribosomal protein S3	Ribosome	24 kDa	21	0.182	0.154	0.164	0.421	0.178	0	0.341	4	3	4	8	4	0	6	0.154	0	0.505	0.355
Tb927.11.16280	Tb927.11.16280	60S ribosomal protein L2 L8	Ribosome	28 kDa	20	0.0731	0.138	0.312	0.362	0.169	0	0.235	2	3	5	7	4	0	4	0.0731	0	0.404	0.415
Tb927.3.5050	Tb927.3.5050	60S ribosomal protein L4	Ribosome	42 kDa	22	0	0.0267	0.209	0.591	0.118	0	0.294	0	1	9	17	4	0	7	0	0	0.513	0.529
Tb927.10.11390	Tb927.10.11390	60S ribosomal protein L6	Ribosome	21 kDa	19	0.151	0.297	0.349	0.458	0.208	0	0.234	3	4	6	7	3	0	4	0.151	0	0.562	0.307
Tb927.10.2100	Tb927.10.2100	EF1-alpha elongation factor 1-alpha, (TEF1)	Translation	49 kDa	22	0.187	0.0935	0	0.668	0.187	0.109	0	6	4	0	22	5	3	0	0	0	0.526	0.41
Tb927.9.5900	Tb927.9.5900	glutamate dehydrogenase (GDH)	Citric.acid.cycle	112 kDa	16	0.0565	0.114	0	0.603	0.0353	0.0615	0	4	8	0	42	2	4	0	0	0	0.419	0.302
Tb927.6.4440	Tb927.6.4440	RBP42	RNA.binding	38 kDa	22	0.156	0.131	0.216	0.449	0.236	0.0881	0.233	3	2	5	10	6	2	4	0.131	0.0881	0.42	0.403
Tb927.11.14020	Tb927.11.14020	RNA-binding protein (NRBD2)	rRNA.tRNA.process	30 kDa	11	0.348	0.129	0	0.33	0.204	0.219	0	9	3	0	10	4	4	0	0	0	0.358	0
Tb927.10.3940	Tb927.10.3940	40S ribosomal protein S3A	Ribosome	29 kDa	17	0	0.148	0.191	0.613	0.0742	0	0.223	0	3	4	21	2	0	5	0	0	0.516	0.43
Tb927.11.3600	Tb927.11.3600	40S ribosomal protein S4	Ribosome	31 kDa	18	0.143	0.11	0	0.564	0.26	0.0366	0	4	3	0	17	7	1	0	0	0	0.447	0.212
Tb927.9.3990	Tb927.9.3990	40S ribosomal protein S7	Ribosome	24 kDa	15	0	0.213	0.168	0.282	0.213	0	0.163	0	4	3	7	6	0	3	0	0	0.436	0.262
Tb927.10.5610	Tb927.10.5610	40S ribosomal protein S9	Ribosome	22 kDa	13	0.0579	0.174	0.116	0.405	0.258	0	0.153	1	2	3	7	4	0	3	0.0579	0	0.405	0.284
Tb927.3.3310	Tb927.3.3310	60S ribosomal protein L13	Ribosome	25 kDa	17	0	0	0.161	0.413	0.138	0	0.206	0	0	5	11	3	0	4	0	0	0.436	0.234
Tb11.0880 (+2)	Tb927.11.680	60S ribosomal protein L21e	Ribosome	18 kDa	7	0.0881	0.0629	0.151	0.34	0.189	0.0503	0.358	1	1	4	5	3	1	5	0.0629	0.0503	0	0.384
Tb927.10.2890	Tb927.10.2890	enolase	Glucose.glycerol	47 kDa	18	0.0303	0.135	0.179	0.646	0	0.0769	0.256	1	4	3	29	0	3	8	0.0303	0	0.522	0.49
Tb927.8.5460	Tb927.8.5460	flagellar calcium-binding protein,44 kDa calflagin, (Tb-44)	Cytoskeleton	46 kDa	2	0	0.0344	0.184	0.147	0.101	0	0.221	0	1	9	5	3	0	10	0	0	0.183	0
Tb11.v5.0531	Tb927.10.5620	fructose-bisphosphate aldolase, glycosomal (ALD)	Glucose.glycerol	41 kDa	21	0	0	0.126	0.438	0.215	0.086	0.0645	0	0	3	17	8	3	2	0	0.0645	0.435	0.223
Tb927.11.12230	Tb927.11.12230	heat shock protein HslU2, in mitochondrion	Chaperone	55 kDa	10	0.107	0.147	0.0242	0.442	0.0242	0.0706	0.0726	4	6	2	23	1	3	3	0.0242	0.0242	0.623	0.73
Tb927.8.900	Tb927.8.900	splicing factor TSR1 (TSR1)	RNA.processing	37 kDa	11	0.101	0.0366	0.152	0.201	0.11	0.0701	0.0701	3	1	4	6	3	2	2	0.0366	0.0701	0.122	0.0366
Tb927.11.3240	Tb927.11.3240	Tric complex zeta subunit (TCP-1-zeta)	Chaperone	60 kDa	12	0.0257	0.118	0.0864	0.322	0.112	0.0312	0.123	1	3	3	12	3	2	5	0.0257	0.0312	0.362	0
Tb927.7.7030	Tb927.7.7030	zinc-finger of a C2HC-type, putative	Zinc.finger	69 kDa	2	0.0722	0	0	0.23	0.186	0.0722	0	3	0	0	9	7	3	0	0	0	0.332	0.214
Tb11.0290	Tb927.6.4980	40S ribosomal protein S14	Ribosome	16 kDa	14	0.0903	0.167	0.167	0.417	0.188	0	0.167	1	2	3	6	3	0	2	0.0903	0	0.438	0.354
Tb927.7.1040	Tb927.7.1040	40S ribosomal protein S16	Ribosome	17 kDa	14	0.101	0.161	0.101	0.349	0.181	0.0537	0.302	1	2	1	6	2	1	4	0.101	0.0537	0.268	0.195
Tb927.10.1080	Tb927.10.1080	40S ribosomal protein S23	Ribosome	16 kDa	10	0.0769	0	0.189	0.406	0.161	0.0769	0.35	1	0	3	4	2	1	3	0	0.0769	0.35	0.238
Tb927.11.9720	Tb927.11.9720	40S ribosomal protein S27	Ribosome	10 kDa	12	0.151	0.43	0.116	0.593	0.314	0	0.465	1	3	1	5	2	0	3	0.116	0	0.581	0.314
Tb927.8.6150	Tb927.8.6150	40S ribosomal protein S8	Ribosome	25 kDa	13	0.0727	0	0.186	0.195	0.123	0	0.259	1	0	5	3	2	0	4	0	0	0.268	0.114
Tb927.11.10790	Tb927.11.10790	40S ribosomal protein SA	Ribosome	28 kDa	14	0.0861	0.18	0.123	0.434	0.082	0.0328	0.205	2	2	3	9	2	1	4	0.0861	0.0328	0.652	0.283
Tb927.9.7590	Tb927.9.7590	60S ribosomal protein L11	Ribosome	22 kDa	11	0.0722	0.113	0.0722	0.289	0.165	0	0.0722	1	2	2	5	3	0	1	0.0722	0	0.196	0.0722
Tb927.9.11380	Tb927.9.11380	60S ribosomal protein L23	Ribosome	15 kDa	15	0	0.201	0.144	0.59	0.115	0	0.317	0	2	2	8	2	0	5	0	0	0.655	0.719
Tb927.10.12680 (+1)	Tb927.10.12680	60S ribosomal protein L34	Ribosome	19 kDa	7	0	0	0.141	0.171	0.141	0	0.141	0	0	2	2	2	0	2	0	0	0.218	0.106
Tb927.10.1100	Tb927.10.1100	60S ribosomal protein L9	Ribosome	22 kDa	16	0.0741	0.222	0.111	0.593	0.196	0	0.159	1	3	2	9	3	0	2	0.0741	0	0.556	0.497
Tb927.11.6440	Tb927.11.6440	hypothetical protein, conserved, Bromodomain and poly(Q), often in TAP MS, low similarity to coiled-coil proteins and hook proteins (cytoskeletal linkers)	ZUnknown	49 kDa	28	0.0907	0	0.0476	0.277	0.0476	0.0544	0.0476	4	0	3	8	2	2	2	0	0.0476	0.17	0.442
Tb927.10.12840	Tb927.10.12840	mitochondrial carrier protein, MCP12	Mito.transport	33 kDa	3	0.0658	0.0526	0	0.438	0.148	0	0.122	1	2	0	12	3	0	2	0	0	0.362	0.181
Tb927.3.1120	Tb927.3.1120	Ran or RTB2	Nuclear.transport	24 kDa	13	0	0.0968	0.23	0.581	0	0.0461	0.401	0	2	2	9	0	1	5	0	0	0.558	0.166
Tb927.5.520	Tb927.5.520	stomatin-like protein, putative	Mito.pathway	56 kDa	1	0	0.0565	0.0791	0.271	0.0377	0	0.0866	0	2	2	11	2	0	4	0	0	0.335	0.309
